# Supplementary material for: Pest status, molecular evolution, and epigenetic factors derived from the genome assembly of Frankliniella fusca, a thysanopteran phytovirus vector
Source: BMC Genomics. 2023 Jun 22;24:343. doi: 10.1186/s12864-023-09375-5 (PMC10286387; doi:10.1186/s12864-023-09375-5)
Supplement: Supplementary file 2 — Additional file 2. [file 12864_2023_9375_MOESM2_ESM.xls]

## Sheet: Table S2
	Tags	SeqName	Description	Length	#Hits	e-Value	sim mean	#GO	GO IDs	GO Names	Enzyme Codes	Enzyme Names	InterPro IDs	InterPro GO IDs	InterPro GO Names
TRUE	[INTERPRO, BLASTED, MAPPED]	FUS_00000001-RA	hypothetical protein FOCC_FOCC002537	927	20	4.28995e-102	50.77	2	F:GO:0046872; C:GO:0005634	F:metal ion binding; C:nucleus			IPR004941 (PFAM); IPR004244 (PANTHER)	no GO terms	no GO terms
TRUE	[INTERPRO, NO-BLAST]	FUS_00000002-RA	---NA---	587									mobidb-lite (MOBIDB_LITE)	no GO terms	no GO terms
TRUE	[INTERPRO, BLASTED, MAPPED, ANNOTATED]	FUS_00000003-RA	U2 small nuclear ribonucleoprotein A'	792	20	5.32182e-150	88.79	3	P:GO:0000398; F:GO:0030620; C:GO:0005686	P:mRNA splicing, via spliceosome; F:U2 snRNA binding; C:U2 snRNP			IPR032675 (G3DSA:3.80.10.GENE3D); PF14580 (PFAM); mobidb-lite (MOBIDB_LITE); IPR044640 (PANTHER); IPR001611 (PROSITE_PROFILES); SSF52058 (SUPERFAMILY)	P:GO:0000398; F:GO:0005515; F:GO:0030620	P:mRNA splicing, via spliceosome; F:protein binding; F:U2 snRNA binding
TRUE	[INTERPRO, BLASTED, MAPPED, ANNOTATED]	FUS_00000004-RA	serine/threonine-protein kinase Nek8-like isoform X1	1586	20	2.7192e-137	76.98	3	P:GO:0006468; F:GO:0004674; F:GO:0005524	P:protein phosphorylation; F:protein serine/threonine kinase activity; F:ATP binding	EC:2.7.1	Transferring phosphorus-containing groups	IPR001245 (PRINTS); PIRSF000654 (PIRSF); IPR000719 (PFAM); G3DSA:1.10.510.10 (GENE3D); G3DSA:3.30.200.20 (GENE3D); PTHR43671:SF24 (PANTHER); PTHR43671 (PANTHER); IPR000719 (PROSITE_PROFILES); IPR011009 (SUPERFAMILY)	P:GO:0006468; F:GO:0004672; F:GO:0005524	P:protein phosphorylation; F:protein kinase activity; F:ATP binding
TRUE	[INTERPRO, BLASTED, MAPPED, ANNOTATED]	FUS_00000005-RA	zinc finger protein 131 isoform X1	1119	20	0	64.19	2	F:GO:0003677; C:GO:0005634	F:DNA binding; C:nucleus			G3DSA:1.10.10.60 (GENE3D); IPR000210 (PFAM); IPR001356 (PFAM); IPR011333 (G3DSA:3.30.710.GENE3D); mobidb-lite (MOBIDB_LITE); mobidb-lite (MOBIDB_LITE); mobidb-lite (MOBIDB_LITE); mobidb-lite (MOBIDB_LITE); PTHR23110 (PANTHER); IPR000210 (PROSITE_PROFILES); IPR001356 (PROSITE_PROFILES); IPR001356 (CDD); IPR011333 (SUPERFAMILY); IPR009057 (SUPERFAMILY)	F:GO:0003677; F:GO:0005515	F:DNA binding; F:protein binding
TRUE	[INTERPRO, BLASTED, MAPPED, ANNOTATED]	FUS_00000006-RA	cilia- and flagella-associated protein 45-like	1981	20	0	72.25	1	C:GO:0031514	C:motile cilium			IPR043597 (PFAM); IPR033253 (PANTHER)	no GO terms	no GO terms
TRUE	[INTERPRO, BLASTED, MAPPED, ANNOTATED]	FUS_00000007-RA	borealin	912	20	9.42897e-117	59.2	4	P:GO:0007049; P:GO:0051301; C:GO:0000775; C:GO:0005634	P:cell cycle; P:cell division; C:chromosome, centromeric region; C:nucleus			IPR018867 (PFAM); mobidb-lite (MOBIDB_LITE); mobidb-lite (MOBIDB_LITE); mobidb-lite (MOBIDB_LITE); PTHR16040 (PANTHER); PTHR16040:SF7 (PANTHER)	no GO terms	no GO terms
TRUE	[INTERPRO, BLASTED, MAPPED, ANNOTATED]	FUS_00000008-RA	glucose-6-phosphatase isoform X1	1786	20	0	64.46	5	P:GO:0006094; P:GO:0016311; F:GO:0004346; C:GO:0005789; C:GO:0016021	P:gluconeogenesis; P:dephosphorylation; F:glucose-6-phosphatase activity; C:endoplasmic reticulum membrane; C:integral component of membrane	EC:3.1.3.58; EC:3.1.3.23; EC:3.1.3.9	Sugar-terminal-phosphatase; Sugar-phosphatase; Glucose-6-phosphatase	IPR000326 (PFAM); G3DSA:1.20.144.10 (GENE3D); IPR016275 (PIRSF); mobidb-lite (MOBIDB_LITE); PTHR12591 (PANTHER); PTHR12591:SF0 (PANTHER); IPR036938 (SUPERFAMILY)	F:GO:0004346	F:glucose-6-phosphatase activity
TRUE	[INTERPRO, BLASTED, MAPPED, ANNOTATED]	FUS_00000009-RA	brain-specific serine protease 4 isoform X1	849	20	1.08095e-169	96.34	3	P:GO:0006508; F:GO:0004252; C:GO:0016021	P:proteolysis; F:serine-type endopeptidase activity; C:integral component of membrane	EC:3.4.21	Acting on peptide bonds (peptidases)	IPR001314 (PRINTS); IPR001254 (PFAM); IPR043504 (G3DSA:2.40.10.GENE3D); PTHR24253:SF46 (PANTHER); PTHR24253 (PANTHER); IPR001254 (PROSITE_PROFILES); IPR001254 (CDD); IPR009003 (SUPERFAMILY)	P:GO:0006508; F:GO:0004252	P:proteolysis; F:serine-type endopeptidase activity
TRUE	[INTERPRO, BLASTED, MAPPED, ANNOTATED]	FUS_00000010-RA	uncharacterized protein LOC113211140	1186	2	1.72347e-73	71.44	3	P:GO:0006508; F:GO:0004252; C:GO:0016021	P:proteolysis; F:serine-type endopeptidase activity; C:integral component of membrane	EC:3.4.21	Acting on peptide bonds (peptidases)	mobidb-lite (MOBIDB_LITE); mobidb-lite (MOBIDB_LITE); mobidb-lite (MOBIDB_LITE); mobidb-lite (MOBIDB_LITE); mobidb-lite (MOBIDB_LITE); mobidb-lite (MOBIDB_LITE); mobidb-lite (MOBIDB_LITE)	no GO terms	no GO terms
TRUE	[INTERPRO, BLASTED]	FUS_00000011-RA	early endosome antigen 1-like isoform X1	3598	4	0	65						mobidb-lite (MOBIDB_LITE); mobidb-lite (MOBIDB_LITE); mobidb-lite (MOBIDB_LITE); mobidb-lite (MOBIDB_LITE); mobidb-lite (MOBIDB_LITE); mobidb-lite (MOBIDB_LITE); mobidb-lite (MOBIDB_LITE); mobidb-lite (MOBIDB_LITE); mobidb-lite (MOBIDB_LITE); mobidb-lite (MOBIDB_LITE); mobidb-lite (MOBIDB_LITE); mobidb-lite (MOBIDB_LITE); mobidb-lite (MOBIDB_LITE); mobidb-lite (MOBIDB_LITE); mobidb-lite (MOBIDB_L…	no GO terms	no GO terms
TRUE	[INTERPRO, BLASTED, MAPPED, ANNOTATED]	FUS_00000012-RA	ATP-binding cassette sub-family E member 1	2316	20	0	95.62	2	F:GO:0005524; F:GO:0016787	F:ATP binding; F:hydrolase activity	EC:3	Hydrolases	IPR013283 (PRINTS); IPR003439 (PFAM); IPR003439 (PFAM); IPR007209 (PFAM); IPR027417 (G3DSA:3.40.50.GENE3D); IPR017896 (PFAM); IPR027417 (G3DSA:3.40.50.GENE3D); PTHR19248:SF24 (PANTHER); IPR013283 (PANTHER); IPR017896 (PROSITE_PROFILES); IPR003439 (PROSITE_PROFILES); IPR003439 (PROSITE_PROFILES); cd03237 (CDD); IPR034348 (CDD); IPR027417 (SUPERFAMILY); SSF54862 (SUPERFAMILY); IPR027417 (SUPERFAMIL…	F:GO:0005524	F:ATP binding
TRUE	[INTERPRO, BLASTED, MAPPED, ANNOTATED]	FUS_00000014-RA	eukaryotic translation initiation factor 2 subunit 1	1345	20	0	93.86	2	P:GO:0006413; F:GO:0003743	P:translational initiation; F:translation initiation factor activity			IPR011488 (PFAM); IPR024054 (G3DSA:1.10.150.GENE3D); G3DSA:2.40.50.140 (GENE3D); IPR003029 (PFAM); IPR024055 (G3DSA:3.30.70.GENE3D); mobidb-lite (MOBIDB_LITE); mobidb-lite (MOBIDB_LITE); IPR011488 (PANTHER); IPR003029 (PROSITE_PROFILES); IPR044126 (CDD); IPR012340 (SUPERFAMILY); IPR024055 (SUPERFAMILY); IPR024054 (SUPERFAMILY)	F:GO:0003676; F:GO:0003723; F:GO:0003743	F:nucleic acid binding; F:RNA binding; F:translation initiation factor activity
TRUE	[INTERPRO, BLASTED, MAPPED, ANNOTATED]	FUS_00000015-RA	inositol hexakisphosphate and diphosphoinositol-pentakisphosphate kinase 2 isoform X1	1539	20	0	84.31	10	P:GO:0016310; F:GO:0000827; F:GO:0000829; F:GO:0000832; F:GO:0005524; F:GO:0033857; F:GO:0052723; F:GO:0052724; F:GO:0102092; C:GO:0005829	P:phosphorylation; F:inositol-1,3,4,5,6-pentakisphosphate kinase activity; F:inositol heptakisphosphate kinase activity; F:inositol hexakisphosphate 5-kinase activity; F:ATP binding; F:diphosphoinositol-pentakisphosphate kinase activity; F:inositol hexakisphosphate 1-kinase activity; F:inositol hexakisphosphate 3-kinase activity; F:5-diphosphoinositol pentakisphosphate 3-kinase activity; C:cytosol	EC:2.7.4.24; EC:2.7.4.21	Diphosphoinositol-pentakisphosphate kinase; Inositol-hexakisphosphate kinase	mobidb-lite (MOBIDB_LITE); mobidb-lite (MOBIDB_LITE); mobidb-lite (MOBIDB_LITE); mobidb-lite (MOBIDB_LITE)	no GO terms	no GO terms
TRUE	[INTERPRO, BLASTED, MAPPED, ANNOTATED]	FUS_00000016-RA	inositol hexakisphosphate and diphosphoinositol-pentakisphosphate kinase	2152	20	0	81.92	11	P:GO:0016310; F:GO:0000827; F:GO:0000829; F:GO:0000832; F:GO:0005524; F:GO:0033857; F:GO:0052723; F:GO:0052724; F:GO:0102092; C:GO:0005829; C:GO:0016021	P:phosphorylation; F:inositol-1,3,4,5,6-pentakisphosphate kinase activity; F:inositol heptakisphosphate kinase activity; F:inositol hexakisphosphate 5-kinase activity; F:ATP binding; F:diphosphoinositol-pentakisphosphate kinase activity; F:inositol hexakisphosphate 1-kinase activity; F:inositol hexakisphosphate 3-kinase activity; F:5-diphosphoinositol pentakisphosphate 3-kinase activity; C:cytoso…	EC:2.7.4.24; EC:2.7.4.21	Diphosphoinositol-pentakisphosphate kinase; Inositol-hexakisphosphate kinase	IPR029033 (G3DSA:3.40.50.GENE3D); IPR000560 (PFAM); mobidb-lite (MOBIDB_LITE); mobidb-lite (MOBIDB_LITE); mobidb-lite (MOBIDB_LITE); mobidb-lite (MOBIDB_LITE); PTHR12750:SF11 (PANTHER); IPR037446 (PANTHER); IPR000560 (CDD); IPR029033 (SUPERFAMILY)	F:GO:0000829	F:inositol heptakisphosphate kinase activity
TRUE	[INTERPRO, BLASTED, MAPPED, ANNOTATED]	FUS_00000017-RA	inositol hexakisphosphate and diphosphoinositol-pentakisphosphate kinase 2 isoform X1	1746	20	0	87.47	11	P:GO:0016310; F:GO:0000827; F:GO:0000829; F:GO:0000832; F:GO:0005524; F:GO:0033857; F:GO:0052723; F:GO:0052724; F:GO:0102092; C:GO:0005829; C:GO:0016021	P:phosphorylation; F:inositol-1,3,4,5,6-pentakisphosphate kinase activity; F:inositol heptakisphosphate kinase activity; F:inositol hexakisphosphate 5-kinase activity; F:ATP binding; F:diphosphoinositol-pentakisphosphate kinase activity; F:inositol hexakisphosphate 1-kinase activity; F:inositol hexakisphosphate 3-kinase activity; F:5-diphosphoinositol pentakisphosphate 3-kinase activity; C:cytoso…	EC:2.7.4.24; EC:2.7.4.21	Diphosphoinositol-pentakisphosphate kinase; Inositol-hexakisphosphate kinase	IPR000560 (PFAM); IPR029033 (G3DSA:3.40.50.GENE3D); IPR040557 (PFAM); G3DSA:3.30.470.20 (GENE3D); mobidb-lite (MOBIDB_LITE); PTHR12750:SF11 (PANTHER); IPR037446 (PANTHER); IPR029033 (SUPERFAMILY)	F:GO:0000829	F:inositol heptakisphosphate kinase activity
TRUE	[INTERPRO, BLASTED, MAPPED, ANNOTATED]	FUS_00000018-RA	inositol hexakisphosphate and diphosphoinositol-pentakisphosphate kinase isoform X2	560	12	5.66156e-12	88.93	10	P:GO:0016310; F:GO:0000827; F:GO:0000829; F:GO:0000832; F:GO:0005524; F:GO:0033857; F:GO:0052723; F:GO:0052724; F:GO:0102092; C:GO:0005829	P:phosphorylation; F:inositol-1,3,4,5,6-pentakisphosphate kinase activity; F:inositol heptakisphosphate kinase activity; F:inositol hexakisphosphate 5-kinase activity; F:ATP binding; F:diphosphoinositol-pentakisphosphate kinase activity; F:inositol hexakisphosphate 1-kinase activity; F:inositol hexakisphosphate 3-kinase activity; F:5-diphosphoinositol pentakisphosphate 3-kinase activity; C:cytosol	EC:2.7.4.24; EC:2.7.4.21	Diphosphoinositol-pentakisphosphate kinase; Inositol-hexakisphosphate kinase	no IPS match	no IPS match	no IPS match
TRUE	[INTERPRO, BLASTED, MAPPED, ANNOTATED]	FUS_00000019-RA	insulin-like growth factor-binding protein complex acid labile subunit	5782	20	0	60.26	1	C:GO:0016021	C:integral component of membrane			IPR032675 (G3DSA:3.80.10.GENE3D); IPR032675 (G3DSA:3.80.10.GENE3D); IPR001611 (PFAM); IPR032675 (G3DSA:3.80.10.GENE3D); IPR032675 (G3DSA:3.80.10.GENE3D); mobidb-lite (MOBIDB_LITE); mobidb-lite (MOBIDB_LITE); mobidb-lite (MOBIDB_LITE); mobidb-lite (MOBIDB_LITE); mobidb-lite (MOBIDB_LITE); PTHR45617 (PANTHER); IPR001611 (PROSITE_PROFILES); IPR001611 (PROSITE_PROFILES); IPR001611 (PROSITE_PROFILES);…	F:GO:0005515	F:protein binding
TRUE	[INTERPRO, BLASTED, MAPPED]	FUS_00000020-RA	cytochrome P450 4c21-like	1833	20	1.37775e-119	57.11	9	F:GO:0004497; F:GO:0005506; F:GO:0016491; F:GO:0016705; F:GO:0020037; F:GO:0046872; C:GO:0005789; C:GO:0016020; C:GO:0016021	F:monooxygenase activity; F:iron ion binding; F:oxidoreductase activity; F:oxidoreductase activity, acting on paired donors, with incorporation or reduction of molecular oxygen; F:heme binding; F:metal ion binding; C:endoplasmic reticulum membrane; C:membrane; C:integral component of membrane			IPR002401 (PRINTS); IPR036396 (G3DSA:1.10.630.GENE3D); IPR001128 (PFAM); PTHR24291:SF105 (PANTHER); PTHR24291 (PANTHER); IPR036396 (SUPERFAMILY)	F:GO:0004497; F:GO:0005506; F:GO:0016705; F:GO:0020037	F:monooxygenase activity; F:iron ion binding; F:oxidoreductase activity, acting on paired donors, with incorporation or reduction of molecular oxygen; F:heme binding
TRUE	[INTERPRO, BLASTED, MAPPED]	FUS_00000021-RA	cytochrome P450 4c21-like	1530	20	4.26115e-118	58.6	9	F:GO:0004497; F:GO:0005506; F:GO:0016491; F:GO:0016705; F:GO:0020037; F:GO:0046872; C:GO:0005789; C:GO:0016020; C:GO:0016021	F:monooxygenase activity; F:iron ion binding; F:oxidoreductase activity; F:oxidoreductase activity, acting on paired donors, with incorporation or reduction of molecular oxygen; F:heme binding; F:metal ion binding; C:endoplasmic reticulum membrane; C:membrane; C:integral component of membrane			IPR002401 (PRINTS); IPR001128 (PRINTS); IPR001128 (PFAM); IPR036396 (G3DSA:1.10.630.GENE3D); PTHR24291 (PANTHER); PTHR24291:SF105 (PANTHER); IPR036396 (SUPERFAMILY)	F:GO:0004497; F:GO:0005506; F:GO:0016705; F:GO:0020037	F:monooxygenase activity; F:iron ion binding; F:oxidoreductase activity, acting on paired donors, with incorporation or reduction of molecular oxygen; F:heme binding
TRUE	[INTERPRO, BLASTED, MAPPED, ANNOTATED]	FUS_00000022-RA	DNA damage-regulated autophagy modulator protein 2 isoform X2	1144	20	4.61623e-147	65.17	1	C:GO:0016021	C:integral component of membrane			IPR019402 (PFAM); PTHR21324 (PANTHER)	no GO terms	no GO terms
TRUE	[INTERPRO, BLASTED]	FUS_00000023-RA	prisilkin-39-like	753	2	3.56258e-17	76.63						mobidb-lite (MOBIDB_LITE)	no GO terms	no GO terms
TRUE	[INTERPRO, NO-BLAST]	FUS_00000024-RA	---NA---	801									PR01217 (PRINTS); mobidb-lite (MOBIDB_LITE); mobidb-lite (MOBIDB_LITE); mobidb-lite (MOBIDB_LITE); mobidb-lite (MOBIDB_LITE)	no GO terms	no GO terms
TRUE	[INTERPRO, BLASTED, MAPPED, ANNOTATED]	FUS_00000025-RA	solute carrier family 25 member 35-like	882	20	4.28765e-23	88.16	1	C:GO:0016021	C:integral component of membrane			mobidb-lite (MOBIDB_LITE)	no GO terms	no GO terms
TRUE	[INTERPRO, BLASTED, MAPPED, ANNOTATED]	FUS_00000026-RA	solute carrier family 25 member 35-like	1944	20	0	71.17	1	C:GO:0016021	C:integral component of membrane			IPR018108 (PFAM); IPR023395 (G3DSA:1.50.40.GENE3D); PTHR45928 (PANTHER); IPR018108 (PROSITE_PROFILES); IPR018108 (PROSITE_PROFILES); IPR018108 (PROSITE_PROFILES); IPR023395 (SUPERFAMILY)	no GO terms	no GO terms
TRUE	[INTERPRO, BLASTED, MAPPED, ANNOTATED]	FUS_00000027-RA	splicing factor 3B subunit 5	342	20	1.26241e-25	62.88	1	C:GO:0140513	C:nuclear protein-containing complex			IPR009846 (PFAM); IPR009846 (PANTHER); PTHR20978:SF0 (PANTHER)	no GO terms	no GO terms
TRUE	[INTERPRO, BLASTED, MAPPED, ANNOTATED]	FUS_00000028-RA	kelch domain-containing protein 3-like	1484	20	0	73.68	2	F:GO:0003682; C:GO:0005737	F:chromatin binding; C:cytoplasm			IPR015915 (G3DSA:2.120.10.GENE3D); IPR006652 (PFAM); PF13964 (PFAM); IPR011498 (PFAM); IPR015915 (G3DSA:2.120.10.GENE3D); mobidb-lite (MOBIDB_LITE); mobidb-lite (MOBIDB_LITE); PTHR46461 (PANTHER); IPR015915 (SUPERFAMILY)	F:GO:0005515	F:protein binding
TRUE	[INTERPRO, BLASTED, MAPPED]	FUS_00000029-RA	Hypothetical predicted protein	4313	20	0	74.69	2	P:GO:0016567; F:GO:0004842	P:protein ubiquitination; F:ubiquitin-protein transferase activity			IPR040524 (PFAM); G3DSA:2.20.70.10 (GENE3D); IPR001202 (PFAM); G3DSA:2.20.70.10 (GENE3D); mobidb-lite (MOBIDB_LITE); mobidb-lite (MOBIDB_LITE); mobidb-lite (MOBIDB_LITE); mobidb-lite (MOBIDB_LITE); mobidb-lite (MOBIDB_LITE); mobidb-lite (MOBIDB_LITE); mobidb-lite (MOBIDB_LITE); mobidb-lite (MOBIDB_LITE); mobidb-lite (MOBIDB_LITE); mobidb-lite (MOBIDB_LITE); mobidb-lite (MOBIDB_LITE); mobidb-lite …	F:GO:0005515	F:protein binding
TRUE	[INTERPRO, BLASTED, MAPPED, ANNOTATED]	FUS_00000030-RA	E3 ubiquitin-protein ligase HECW2 isoform X2	3880	20	0	97.03	3	P:GO:0006511; P:GO:0016567; F:GO:0061630	P:ubiquitin-dependent protein catabolic process; P:protein ubiquitination; F:ubiquitin protein ligase activity	EC:2	Transferases	IPR000569 (PFAM); G3DSA:3.30.2410.10 (GENE3D); G3DSA:3.90.1750.10 (GENE3D); G3DSA:3.30.2160.10 (GENE3D); PTHR11254:SF79 (PANTHER); PTHR11254 (PANTHER); IPR000569 (PROSITE_PROFILES); IPR000569 (CDD); IPR035983 (SUPERFAMILY)	F:GO:0004842	F:ubiquitin-protein transferase activity
TRUE	[INTERPRO, BLASTED]	FUS_00000031-RA	hypothetical protein FOCC_FOCC004061	1192	3	4.47702e-26	70.95						mobidb-lite (MOBIDB_LITE); mobidb-lite (MOBIDB_LITE)	no GO terms	no GO terms
TRUE	[INTERPRO, BLASTED]	FUS_00000032-RA	uncharacterized protein LOC113212819	1716	20	0	56.78						PTHR31912 (PANTHER); PTHR31912:SF32 (PANTHER)	no GO terms	no GO terms
TRUE	[INTERPRO, BLASTED, MAPPED]	FUS_00000033-RA	Zinc finger protein ZXDC	1072	20	2.05746e-131	54.71	1	P:GO:0006915	P:apoptotic process			PTHR31912 (PANTHER); PTHR31912:SF32 (PANTHER)	no GO terms	no GO terms
TRUE	[INTERPRO, BLASTED, MAPPED, ANNOTATED]	FUS_00000034-RA	uncharacterized protein LOC113212821	2115	20	0	46.76	1	P:GO:0006915	P:apoptotic process			IPR003508 (PFAM); G3DSA:3.10.20.10 (GENE3D); mobidb-lite (MOBIDB_LITE); mobidb-lite (MOBIDB_LITE); mobidb-lite (MOBIDB_LITE); mobidb-lite (MOBIDB_LITE); PTHR31912:SF31 (PANTHER); PTHR31912 (PANTHER); IPR003508 (PROSITE_PROFILES); SSF54277 (SUPERFAMILY)	P:GO:0006915	P:apoptotic process
TRUE	[INTERPRO, NO-BLAST]	FUS_00000035-RA	---NA---	989									no IPS match	no IPS match	no IPS match
TRUE	[INTERPRO, NO-BLAST]	FUS_00000036-RA	---NA---	476									mobidb-lite (MOBIDB_LITE)	no GO terms	no GO terms
TRUE	[INTERPRO, BLASTED, MAPPED, ANNOTATED]	FUS_00000037-RA	serine/threonine-protein kinase 17A-like	3289	20	0	86.45	3	P:GO:0006468; F:GO:0004672; F:GO:0005524	P:protein phosphorylation; F:protein kinase activity; F:ATP binding	EC:2.7.1	Transferring phosphorus-containing groups	G3DSA:3.30.200.20 (GENE3D); IPR000719 (PFAM); G3DSA:1.10.510.10 (GENE3D); mobidb-lite (MOBIDB_LITE); mobidb-lite (MOBIDB_LITE); PTHR24342 (PANTHER); PTHR24342:SF12 (PANTHER); IPR000719 (PROSITE_PROFILES); IPR011009 (SUPERFAMILY)	P:GO:0006468; F:GO:0004672; F:GO:0005524	P:protein phosphorylation; F:protein kinase activity; F:ATP binding
TRUE	[INTERPRO, BLASTED, MAPPED, ANNOTATED]	FUS_00000038-RA	ionotropic receptor 21a	3396	20	0	68.38	1	C:GO:0016020	C:membrane			G3DSA:3.40.190.10 (GENE3D); G3DSA:1.10.287.70 (GENE3D); IPR001320 (PFAM); mobidb-lite (MOBIDB_LITE); mobidb-lite (MOBIDB_LITE); mobidb-lite (MOBIDB_LITE); mobidb-lite (MOBIDB_LITE); mobidb-lite (MOBIDB_LITE); mobidb-lite (MOBIDB_LITE); mobidb-lite (MOBIDB_LITE); mobidb-lite (MOBIDB_LITE); PTHR18966:SF413 (PANTHER); PTHR18966 (PANTHER); SSF53850 (SUPERFAMILY)	F:GO:0015276; C:GO:0016020	F:ligand-gated ion channel activity; C:membrane
TRUE	[INTERPRO, BLASTED, MAPPED, ANNOTATED]	FUS_00000039-RA	vacuolar ATPase assembly integral membrane protein VMA21 homolog	246	20	1.19615e-39	70.38	3	P:GO:0070072; C:GO:0016021; C:GO:0031410	P:vacuolar proton-transporting V-type ATPase complex assembly; C:integral component of membrane; C:cytoplasmic vesicle			IPR019013 (PFAM); IPR019013 (PANTHER); PTHR31792:SF6 (PANTHER)	P:GO:0070072	P:vacuolar proton-transporting V-type ATPase complex assembly
TRUE	[INTERPRO, BLASTED, MAPPED, ANNOTATED]	FUS_00000040-RA	digestive cysteine proteinase 1	1668	20	0	83.41	2	P:GO:0006508; F:GO:0008234	P:proteolysis; F:cysteine-type peptidase activity	EC:3.4	Acting on peptide bonds (peptidases)	IPR000668 (PRINTS); IPR000668 (PFAM); IPR013201 (PFAM); G3DSA:3.90.70.10 (GENE3D); PTHR12411 (PANTHER); PTHR12411:SF575 (PANTHER); IPR039417 (CDD); IPR038765 (SUPERFAMILY)	P:GO:0006508; F:GO:0008234	P:proteolysis; F:cysteine-type peptidase activity
TRUE	[INTERPRO, BLASTED, MAPPED, ANNOTATED]	FUS_00000041-RA	ribosome biogenesis protein WDR12 homolog	1763	20	0	78.96	6	P:GO:0000463; P:GO:0000466; F:GO:0043021; C:GO:0005654; C:GO:0005730; C:GO:0030687	P:maturation of LSU-rRNA from tricistronic rRNA transcript (SSU-rRNA, 5.8S rRNA, LSU-rRNA); P:maturation of 5.8S rRNA from tricistronic rRNA transcript (SSU-rRNA, 5.8S rRNA, LSU-rRNA); F:ribonucleoprotein complex binding; C:nucleoplasm; C:nucleolus; C:preribosome, large subunit precursor			IPR020472 (PRINTS); IPR015943 (G3DSA:2.130.10.GENE3D); IPR001680 (PFAM); IPR015943 (G3DSA:2.130.10.GENE3D); IPR012972 (PFAM); PTHR19855:SF11 (PANTHER); PTHR19855 (PANTHER); PS50294 (PROSITE_PROFILES); IPR001680 (PROSITE_PROFILES); PS50294 (PROSITE_PROFILES); PS50294 (PROSITE_PROFILES); IPR001680 (PROSITE_PROFILES); IPR001680 (PROSITE_PROFILES); IPR001680 (PROSITE_PROFILES); PS50294 (PROSITE_PROFI…	P:GO:0042254; F:GO:0005515	P:ribosome biogenesis; F:protein binding
TRUE	[INTERPRO, BLASTED, MAPPED, ANNOTATED]	FUS_00000042-RA	nucleolar transcription factor 1-A-like	1920	20	0	67.81	2	F:GO:0003677; C:GO:0005634	F:DNA binding; C:nucleus			IPR036910 (G3DSA:1.10.30.GENE3D); IPR009071 (PFAM); IPR036910 (G3DSA:1.10.30.GENE3D); IPR009071 (PFAM); IPR036910 (G3DSA:1.10.30.GENE3D); mobidb-lite (MOBIDB_LITE); mobidb-lite (MOBIDB_LITE); mobidb-lite (MOBIDB_LITE); mobidb-lite (MOBIDB_LITE); mobidb-lite (MOBIDB_LITE); mobidb-lite (MOBIDB_LITE); mobidb-lite (MOBIDB_LITE); PTHR46318:SF3 (PANTHER); PTHR46318 (PANTHER); IPR009071 (PROSITE_PROFILE…	no GO terms	no GO terms
TRUE	[INTERPRO, BLASTED, MAPPED, ANNOTATED]	FUS_00000043-RA	tyrosine-protein kinase hopscotch	4023	20	0	50.99	1	F:GO:0140096	F:catalytic activity, acting on a protein			IPR036383 (G3DSA:2.20.100.GENE3D); IPR000884 (PFAM); IPR000001 (PFAM); IPR038178 (G3DSA:2.40.20.GENE3D); IPR038178 (G3DSA:2.40.20.GENE3D); PTHR24261:SF15 (PANTHER); PTHR24261 (PANTHER); IPR007110 (PROSITE_PROFILES); IPR000001 (PROSITE_PROFILES); IPR000884 (PROSITE_PROFILES); IPR000001 (PROSITE_PROFILES); IPR000001 (PROSITE_PROFILES); IPR013806 (SUPERFAMILY); IPR013806 (SUPERFAMILY); IPR036383 (SU…	no GO terms	no GO terms
TRUE	[INTERPRO, BLASTED, MAPPED]	FUS_00000044-RA	zinc finger protein 850-like	7568	20	0	64.85	5	P:GO:0032259; F:GO:0003676; F:GO:0008168; F:GO:0008270; F:GO:0016740	P:methylation; F:nucleic acid binding; F:methyltransferase activity; F:zinc ion binding; F:transferase activity			G3DSA:3.30.160.60 (GENE3D); G3DSA:3.30.160.60 (GENE3D); G3DSA:3.30.160.60 (GENE3D); G3DSA:3.30.160.60 (GENE3D); PF13912 (PFAM); G3DSA:3.30.160.60 (GENE3D); G3DSA:3.30.160.60 (GENE3D); IPR013087 (PFAM); G3DSA:3.30.160.60 (GENE3D); G3DSA:3.30.160.60 (GENE3D); G3DSA:3.30.160.60 (GENE3D); IPR001646 (PFAM); G3DSA:2.160.20.80 (GENE3D); G3DSA:3.30.160.60 (GENE3D); G3DSA:3.30.160.60 (GENE3D); mobidb-lite…	no GO terms	no GO terms
TRUE	[INTERPRO, BLASTED, MAPPED, ANNOTATED]	FUS_00000045-RA	transmembrane protein 47 isoform X1	4684	20	9.87348e-101	92.38	1	C:GO:0016021	C:integral component of membrane			IPR004031 (PFAM); G3DSA:1.20.140.150 (GENE3D); IPR015664 (PANTHER); PTHR14399:SF5 (PANTHER)	C:GO:0016021	C:integral component of membrane
TRUE	[INTERPRO, BLASTED, MAPPED, ANNOTATED]	FUS_00000046-RA	U3 small nucleolar RNA-associated protein 15 homolog	1686	20	0	80.68	2	P:GO:0006364; C:GO:0005730	P:rRNA processing; C:nucleolus			IPR001680 (PFAM); IPR018983 (PFAM); IPR015943 (G3DSA:2.130.10.GENE3D); IPR015943 (G3DSA:2.130.10.GENE3D); PTHR19924:SF26 (PANTHER); PTHR19924 (PANTHER); PS50294 (PROSITE_PROFILES); IPR001680 (PROSITE_PROFILES); PS50294 (PROSITE_PROFILES); IPR001680 (PROSITE_PROFILES); IPR001680 (PROSITE_PROFILES); cd00200 (CDD); IPR036322 (SUPERFAMILY)	P:GO:0006364; F:GO:0005515; C:GO:0005730	P:rRNA processing; F:protein binding; C:nucleolus
TRUE	[INTERPRO, BLASTED, MAPPED, ANNOTATED]	FUS_00000047-RA	general transcription factor IIH subunit 2	1460	20	0	81.98	5	P:GO:0006289; P:GO:0006351; F:GO:0008270; C:GO:0000439; C:GO:0005675	P:nucleotide-excision repair; P:transcription, DNA-templated; F:zinc ion binding; C:transcription factor TFIIH core complex; C:transcription factor TFIIH holo complex			IPR013083 (G3DSA:3.30.40.GENE3D); IPR007198 (PFAM); IPR004595 (PFAM); IPR036465 (G3DSA:3.40.50.GENE3D); IPR012170 (PIRSF); IPR012170 (TIGRFAM); PTHR12695 (PANTHER); IPR002035 (PROSITE_PROFILES); IPR007198 (CDD); SSF57889 (SUPERFAMILY); IPR036465 (SUPERFAMILY)	P:GO:0006281; P:GO:0006289; P:GO:0006351; F:GO:0008270; C:GO:0000439	P:DNA repair; P:nucleotide-excision repair; P:transcription, DNA-templated; F:zinc ion binding; C:transcription factor TFIIH core complex
TRUE	[INTERPRO, BLASTED, MAPPED, ANNOTATED]	FUS_00000048-RA	dynactin subunit 2	1372	20	0	72.18	5	P:GO:0007017; C:GO:0005737; C:GO:0005869; C:GO:0016021; C:GO:0030286	P:microtubule-based process; C:cytoplasm; C:dynactin complex; C:integral component of membrane; C:dynein complex			IPR028133 (PFAM); mobidb-lite (MOBIDB_LITE); mobidb-lite (MOBIDB_LITE); mobidb-lite (MOBIDB_LITE); IPR028133 (PANTHER)	P:GO:0007017; C:GO:0005869	P:microtubule-based process; C:dynactin complex
TRUE	[INTERPRO, BLASTED, MAPPED, ANNOTATED]	FUS_00000049-RA	BAG domain-containing protein Samui isoform X1	3052	20	3.94483e-129	59.6	1	F:GO:0051087	F:chaperone binding			IPR036533 (G3DSA:1.20.58.GENE3D); IPR003103 (PFAM); mobidb-lite (MOBIDB_LITE); mobidb-lite (MOBIDB_LITE); mobidb-lite (MOBIDB_LITE); mobidb-lite (MOBIDB_LITE); mobidb-lite (MOBIDB_LITE); mobidb-lite (MOBIDB_LITE); mobidb-lite (MOBIDB_LITE); mobidb-lite (MOBIDB_LITE); mobidb-lite (MOBIDB_LITE); mobidb-lite (MOBIDB_LITE); mobidb-lite (MOBIDB_LITE); mobidb-lite (MOBIDB_LITE); PTHR12329:SF5 (PANTHER)…	F:GO:0051087	F:chaperone binding
TRUE	[INTERPRO, BLASTED, MAPPED, ANNOTATED]	FUS_00000050-RA	BAG domain-containing protein Samui isoform X1	516	20	5.48055e-20	78.43	2	F:GO:0030544; F:GO:0051087	F:Hsp70 protein binding; F:chaperone binding			IPR003103 (PFAM); IPR036533 (G3DSA:1.20.58.GENE3D); mobidb-lite (MOBIDB_LITE); mobidb-lite (MOBIDB_LITE); mobidb-lite (MOBIDB_LITE); IPR039773 (PANTHER); PTHR12329:SF5 (PANTHER); IPR003103 (PROSITE_PROFILES); IPR036533 (SUPERFAMILY)	F:GO:0051087	F:chaperone binding
TRUE	[INTERPRO, BLASTED, MAPPED, ANNOTATED]	FUS_00000051-RA	nuclear pore complex protein Nup85	2189	20	0	70.1	6	P:GO:0006913; P:GO:0015031; P:GO:0051028; F:GO:0017056; C:GO:0031080; C:GO:0031965	P:nucleocytoplasmic transport; P:protein transport; P:mRNA transport; F:structural constituent of nuclear pore; C:nuclear pore outer ring; C:nuclear membrane			IPR011502 (PFAM); IPR011502 (PANTHER)	no GO terms	no GO terms
TRUE	[INTERPRO, BLASTED, MAPPED, ANNOTATED]	FUS_00000052-RA	AP-2 complex subunit mu	2255	20	0	96.73	7	P:GO:0005975; P:GO:0006886; P:GO:0006897; F:GO:0008289; F:GO:0016868; C:GO:0005905; C:GO:0030131	P:carbohydrate metabolic process; P:intracellular protein transport; P:endocytosis; F:lipid binding; F:intramolecular transferase activity, phosphotransferases; C:clathrin-coated pit; C:clathrin adaptor complex	EC:5.4.2	Intramolecular transferases	IPR001392 (PRINTS); G3DSA:2.60.40.1170 (GENE3D); IPR022775 (PFAM); G3DSA:2.60.40.1170 (GENE3D); G3DSA:3.30.450.60 (GENE3D); IPR028565 (PFAM); IPR001392 (PIRSF); PTHR10529:SF236 (PANTHER); PTHR10529 (PANTHER); IPR028565 (PROSITE_PROFILES); IPR043512 (CDD); IPR043532 (CDD); IPR036168 (SUPERFAMILY); IPR011012 (SUPERFAMILY)	P:GO:0006886; P:GO:0016192; C:GO:0030131	P:intracellular protein transport; P:vesicle-mediated transport; C:clathrin adaptor complex
TRUE	[INTERPRO, BLASTED]	FUS_00000053-RA	uncharacterized protein LOC113208741	1663	20	7.05254e-78	54.1						IPR038190 (G3DSA:1.10.1740.GENE3D); mobidb-lite (MOBIDB_LITE); mobidb-lite (MOBIDB_LITE)	no GO terms	no GO terms
TRUE	[INTERPRO, BLASTED, MAPPED, ANNOTATED]	FUS_00000054-RA	MAPK/MAK/MRK overlapping kinase-like isoform X1	1314	20	0	80.97	3	P:GO:0006468; F:GO:0004674; F:GO:0005524	P:protein phosphorylation; F:protein serine/threonine kinase activity; F:ATP binding	EC:2.7.1	Transferring phosphorus-containing groups	IPR000719 (PFAM); G3DSA:3.30.200.20 (GENE3D); G3DSA:1.10.510.10 (GENE3D); mobidb-lite (MOBIDB_LITE); mobidb-lite (MOBIDB_LITE); mobidb-lite (MOBIDB_LITE); PTHR24055 (PANTHER); PTHR24055:SF72 (PANTHER); IPR000719 (PROSITE_PROFILES); IPR011009 (SUPERFAMILY)	P:GO:0006468; F:GO:0004672; F:GO:0005524	P:protein phosphorylation; F:protein kinase activity; F:ATP binding
TRUE	[INTERPRO, BLASTED, MAPPED, ANNOTATED]	FUS_00000055-RA	uncharacterized protein LOC113209118 isoform X2	2384	20	1.36308e-143	76.98	1	C:GO:0016021	C:integral component of membrane			mobidb-lite (MOBIDB_LITE); mobidb-lite (MOBIDB_LITE); mobidb-lite (MOBIDB_LITE); mobidb-lite (MOBIDB_LITE); mobidb-lite (MOBIDB_LITE); mobidb-lite (MOBIDB_LITE); mobidb-lite (MOBIDB_LITE); mobidb-lite (MOBIDB_LITE); mobidb-lite (MOBIDB_LITE)	no GO terms	no GO terms
TRUE	[INTERPRO, BLASTED, MAPPED, ANNOTATED]	FUS_00000056-RA	inositol hexakisphosphate kinase 1 isoform X1	2040	20	0	65.36	3	P:GO:0016310; P:GO:0032958; F:GO:0016301	P:phosphorylation; P:inositol phosphate biosynthetic process; F:kinase activity	EC:2.7	Transferring phosphorus-containing groups	IPR038286 (G3DSA:3.30.470.GENE3D); IPR005522 (PFAM); mobidb-lite (MOBIDB_LITE); mobidb-lite (MOBIDB_LITE); mobidb-lite (MOBIDB_LITE); mobidb-lite (MOBIDB_LITE); mobidb-lite (MOBIDB_LITE); mobidb-lite (MOBIDB_LITE); mobidb-lite (MOBIDB_LITE); mobidb-lite (MOBIDB_LITE); mobidb-lite (MOBIDB_LITE); PTHR12400:SF21 (PANTHER); IPR005522 (PANTHER); IPR005522 (PANTHER); PTHR12400:SF21 (PANTHER); SSF56104 …	P:GO:0032958; F:GO:0016301	P:inositol phosphate biosynthetic process; F:kinase activity
TRUE	[INTERPRO, BLASTED]	FUS_00000057-RA	uncharacterized protein LOC113208713	1210	5	3.04269e-136	66.57						IPR011029 (G3DSA:1.10.533.GENE3D)	no GO terms	no GO terms
TRUE	[INTERPRO, BLASTED, MAPPED, ANNOTATED]	FUS_00000058-RA	vacuolar protein sorting-associated protein 35 isoform X1	3748	20	0	91.26	4	P:GO:0015031; P:GO:0042147; C:GO:0005829; C:GO:0030906	P:protein transport; P:retrograde transport, endosome to Golgi; C:cytosol; C:retromer, cargo-selective complex			IPR005378 (PIRSF); IPR005378 (PFAM); IPR042491 (G3DSA:1.25.40.GENE3D); IPR005378 (PANTHER); PTHR11099:SF0 (PANTHER)	P:GO:0015031; P:GO:0042147; C:GO:0030906	P:protein transport; P:retrograde transport, endosome to Golgi; C:retromer, cargo-selective complex
TRUE	[INTERPRO, BLASTED, MAPPED, ANNOTATED]	FUS_00000059-RA	polyamine-modulated factor 1-binding protein 1	1102	20	3.27142e-177	61.42	1	C:GO:0031514	C:motile cilium			G3DSA:1.10.287.1490 (GENE3D); PTHR23313 (PANTHER)	no GO terms	no GO terms
TRUE	[INTERPRO, BLASTED, MAPPED, ANNOTATED]	FUS_00000060-RA	MRG/MORF4L-binding protein	885	20	1.51882e-143	72.62	2	P:GO:0006355; C:GO:0043189	P:regulation of transcription, DNA-templated; C:H4/H2A histone acetyltransferase complex			IPR012423 (PFAM); mobidb-lite (MOBIDB_LITE); mobidb-lite (MOBIDB_LITE); mobidb-lite (MOBIDB_LITE); mobidb-lite (MOBIDB_LITE); mobidb-lite (MOBIDB_LITE); mobidb-lite (MOBIDB_LITE); IPR012423 (PANTHER); PTHR13581:SF5 (PANTHER)	P:GO:0006355; C:GO:0005634; C:GO:0043189	P:regulation of transcription, DNA-templated; C:nucleus; C:H4/H2A histone acetyltransferase complex
TRUE	[INTERPRO, BLASTED, MAPPED, ANNOTATED]	FUS_00000061-RA	stromal membrane-associated protein 1-like	1512	20	0	65.78	3	P:GO:0050790; F:GO:0005096; F:GO:0046872	P:regulation of catalytic activity; F:GTPase activator activity; F:metal ion binding			IPR001164 (PRINTS); IPR001164 (PFAM); IPR038508 (G3DSA:1.10.220.GENE3D); mobidb-lite (MOBIDB_LITE); mobidb-lite (MOBIDB_LITE); mobidb-lite (MOBIDB_LITE); mobidb-lite (MOBIDB_LITE); mobidb-lite (MOBIDB_LITE); mobidb-lite (MOBIDB_LITE); mobidb-lite (MOBIDB_LITE); mobidb-lite (MOBIDB_LITE); mobidb-lite (MOBIDB_LITE); mobidb-lite (MOBIDB_LITE); PTHR45705 (PANTHER); IPR001164 (PROSITE_PROFILES); IPR04…	F:GO:0005096; F:GO:0046872	F:GTPase activator activity; F:metal ion binding
TRUE	[INTERPRO, BLASTED, MAPPED, ANNOTATED]	FUS_00000063-RA	segmentation protein even-skipped	1497	20	1.80457e-46	96.31	5	P:GO:0006357; F:GO:0000981; F:GO:0003677; C:GO:0005634; C:GO:0016021	P:regulation of transcription by RNA polymerase II; F:DNA-binding transcription factor activity, RNA polymerase II-specific; F:DNA binding; C:nucleus; C:integral component of membrane			IPR001356 (PFAM); G3DSA:1.10.10.60 (GENE3D); mobidb-lite (MOBIDB_LITE); mobidb-lite (MOBIDB_LITE); mobidb-lite (MOBIDB_LITE); mobidb-lite (MOBIDB_LITE); mobidb-lite (MOBIDB_LITE); mobidb-lite (MOBIDB_LITE); mobidb-lite (MOBIDB_LITE); mobidb-lite (MOBIDB_LITE); mobidb-lite (MOBIDB_LITE); PTHR46294 (PANTHER); PTHR46294:SF3 (PANTHER); IPR001356 (PROSITE_PROFILES); IPR001356 (CDD); IPR009057 (SUPERFA…	F:GO:0003677	F:DNA binding
TRUE	[INTERPRO, BLASTED, MAPPED]	FUS_00000064-RA	leucine-rich repeat-containing protein 9-like	5083	20	0	58.87	2	F:GO:0008270; F:GO:0046872	F:zinc ion binding; F:metal ion binding			PR00019 (PRINTS); IPR032675 (G3DSA:3.80.10.GENE3D); IPR032675 (G3DSA:3.80.10.GENE3D); IPR032675 (G3DSA:3.80.10.GENE3D); IPR032675 (G3DSA:3.80.10.GENE3D); IPR001611 (PFAM); PF14580 (PFAM); IPR032675 (G3DSA:3.80.10.GENE3D); mobidb-lite (MOBIDB_LITE); mobidb-lite (MOBIDB_LITE); mobidb-lite (MOBIDB_LITE); mobidb-lite (MOBIDB_LITE); mobidb-lite (MOBIDB_LITE); mobidb-lite (MOBIDB_LITE); mobidb-lite (MO…	F:GO:0005515	F:protein binding
TRUE	[INTERPRO, BLASTED, MAPPED, ANNOTATED]	FUS_00000065-RA	post-GPI attachment to proteins factor 2-like	2966	20	3.49395e-171	80.47	2	C:GO:0000139; C:GO:0016021	C:Golgi membrane; C:integral component of membrane			IPR019402 (PFAM); mobidb-lite (MOBIDB_LITE); mobidb-lite (MOBIDB_LITE); mobidb-lite (MOBIDB_LITE); IPR039545 (PANTHER); PTHR12892:SF11 (PANTHER)	C:GO:0000139	C:Golgi membrane
TRUE	[INTERPRO, BLASTED, MAPPED, ANNOTATED]	FUS_00000068-RA	elongation of very long chain fatty acids protein AAEL008004-like	1613	20	4.05084e-114	65.95	3	P:GO:0006631; F:GO:0016747; C:GO:0016020	P:fatty acid metabolic process; F:acyltransferase activity, transferring groups other than amino-acyl groups; C:membrane	EC:2.3.1	Acyltransferases	IPR002076 (PFAM); PTHR11157:SF21 (PANTHER); IPR002076 (PANTHER)	F:GO:0009922; C:GO:0016021	F:fatty acid elongase activity; C:integral component of membrane
TRUE	[INTERPRO, BLASTED, MAPPED, ANNOTATED]	FUS_00000069-RA	elongation of very long chain fatty acids protein 7-like	738	20	1.32295e-134	69.13	7	P:GO:0006633; F:GO:0009922; F:GO:0102336; F:GO:0102337; F:GO:0102338; F:GO:0102756; C:GO:0016021	P:fatty acid biosynthetic process; F:fatty acid elongase activity; F:3-oxo-arachidoyl-CoA synthase activity; F:3-oxo-cerotoyl-CoA synthase activity; F:3-oxo-lignoceronyl-CoA synthase activity; F:very-long-chain 3-ketoacyl-CoA synthase activity; C:integral component of membrane	EC:2.3.1.85; EC:2.3.1.199	Fatty-acid synthase system; Very-long-chain 3-oxoacyl-CoA synthase	IPR002076 (PFAM); PTHR11157:SF21 (PANTHER); IPR002076 (PANTHER)	F:GO:0009922; C:GO:0016021	F:fatty acid elongase activity; C:integral component of membrane
TRUE	[INTERPRO, BLASTED, MAPPED, ANNOTATED]	FUS_00000070-RA	angiotensin-converting enzyme-like	2423	20	0	83.28	6	P:GO:0006508; F:GO:0004180; F:GO:0008237; F:GO:0008241; F:GO:0046872; C:GO:0016021	P:proteolysis; F:carboxypeptidase activity; F:metallopeptidase activity; F:peptidyl-dipeptidase activity; F:metal ion binding; C:integral component of membrane	EC:3.4.15	Acting on peptide bonds (peptidases)	IPR001548 (PRINTS); G3DSA:1.10.1370.30 (GENE3D); IPR001548 (PFAM); PTHR10514:SF41 (PANTHER); IPR001548 (PANTHER); IPR001548 (CDD); SSF55486 (SUPERFAMILY)	P:GO:0006508; F:GO:0008237; F:GO:0008241; C:GO:0016020	P:proteolysis; F:metallopeptidase activity; F:peptidyl-dipeptidase activity; C:membrane
TRUE	[INTERPRO, BLASTED, MAPPED, ANNOTATED]	FUS_00000071-RA	mitochondrial uncoupling protein 4	3468	20	0	88.25	4	P:GO:0006839; P:GO:0055085; C:GO:0016021; C:GO:0031966	P:mitochondrial transport; P:transmembrane transport; C:integral component of membrane; C:mitochondrial membrane			IPR002030 (PRINTS); IPR018108 (PFAM); IPR023395 (G3DSA:1.50.40.GENE3D); PTHR45618 (PANTHER); PTHR45618:SF8 (PANTHER); IPR018108 (PROSITE_PROFILES); IPR018108 (PROSITE_PROFILES); IPR018108 (PROSITE_PROFILES); IPR023395 (SUPERFAMILY)	P:GO:0006839; C:GO:0031966	P:mitochondrial transport; C:mitochondrial membrane
TRUE	[INTERPRO, NO-BLAST]	FUS_00000072-RA	---NA---	477									no IPS match	no IPS match	no IPS match
TRUE	[INTERPRO, BLASTED, MAPPED]	FUS_00000073-RA	27 kDa hemolymph protein-like	1245	20	2.94001e-171	68.52	2	C:GO:0016020; C:GO:0016021	C:membrane; C:integral component of membrane			IPR009832 (PFAM); IPR009832 (PANTHER)	no GO terms	no GO terms
TRUE	[INTERPRO, BLASTED, MAPPED]	FUS_00000074-RA	centrosomal protein of 120 kDa-like	2802	20	0	56.44	3	P:GO:0005975; F:GO:0003824; F:GO:0004553	P:carbohydrate metabolic process; F:catalytic activity; F:hydrolase activity, hydrolyzing O-glycosyl compounds			IPR035892 (G3DSA:2.60.40.GENE3D); IPR022136 (PFAM); mobidb-lite (MOBIDB_LITE); mobidb-lite (MOBIDB_LITE); mobidb-lite (MOBIDB_LITE); PTHR21574:SF0 (PANTHER); IPR039893 (PANTHER)	no GO terms	no GO terms
TRUE	[INTERPRO, BLASTED, MAPPED, ANNOTATED]	FUS_00000075-RA	carnosine N-methyltransferase isoform X2	1263	20	0	78.55	2	P:GO:0032259; F:GO:0030735	P:methylation; F:carnosine N-methyltransferase activity	EC:2.1.1.22	Carnosine N-methyltransferase	IPR012901 (PFAM); G3DSA:3.40.50.150 (GENE3D); mobidb-lite (MOBIDB_LITE); mobidb-lite (MOBIDB_LITE); IPR012901 (PANTHER); PTHR12303:SF6 (PANTHER); IPR029063 (SUPERFAMILY)	no GO terms	no GO terms
TRUE	[INTERPRO, BLASTED, MAPPED, ANNOTATED]	FUS_00000076-RA	CTD small phosphatase-like protein 2	2115	20	0	87.29	2	P:GO:0016311; F:GO:0016791	P:dephosphorylation; F:phosphatase activity	EC:3.1.3	Acting on ester bonds	IPR011948 (TIGRFAM); IPR023214 (G3DSA:3.40.50.GENE3D); IPR004274 (PFAM); mobidb-lite (MOBIDB_LITE); mobidb-lite (MOBIDB_LITE); PTHR12210:SF126 (PANTHER); PTHR12210 (PANTHER); IPR004274 (PROSITE_PROFILES); cd07521 (CDD); IPR036412 (SUPERFAMILY)	F:GO:0016791	F:phosphatase activity
TRUE	[INTERPRO, BLASTED, MAPPED, ANNOTATED]	FUS_00000077-RA	acyl-CoA-binding domain-containing protein 5 isoform X2	1155	20	0	69.68	2	F:GO:0000062; C:GO:0016021	F:fatty-acyl-CoA binding; C:integral component of membrane			IPR000582 (PRINTS); IPR014352 (G3DSA:1.20.80.GENE3D); IPR000582 (PFAM); mobidb-lite (MOBIDB_LITE); mobidb-lite (MOBIDB_LITE); mobidb-lite (MOBIDB_LITE); mobidb-lite (MOBIDB_LITE); mobidb-lite (MOBIDB_LITE); PTHR23310:SF77 (PANTHER); PTHR23310 (PANTHER); IPR000582 (PROSITE_PROFILES); IPR035984 (SUPERFAMILY)	F:GO:0000062	F:fatty-acyl-CoA binding
TRUE	[INTERPRO, BLASTED, MAPPED, ANNOTATED]	FUS_00000078-RA	conserved oligomeric Golgi complex subunit 8	1785	20	0	81.25	3	P:GO:0015031; C:GO:0000139; C:GO:0017119	P:protein transport; C:Golgi membrane; C:Golgi transport complex			IPR016632 (PIRSF); IPR007255 (PFAM); mobidb-lite (MOBIDB_LITE); mobidb-lite (MOBIDB_LITE); IPR007255 (PANTHER); IPR016159 (SUPERFAMILY)	C:GO:0017119	C:Golgi transport complex
TRUE	[INTERPRO, BLASTED]	FUS_00000079-RA	serine/threonine-protein phosphatase 2A 65 kDa regulatory subunit A alpha isoform isoform X2	2446	20	0	94.67						PF13646 (PFAM); IPR000357 (PFAM); IPR011989 (G3DSA:1.25.10.GENE3D); PTHR10648:SF9 (PANTHER); PTHR10648 (PANTHER); IPR021133 (PROSITE_PROFILES); IPR021133 (PROSITE_PROFILES); IPR021133 (PROSITE_PROFILES); IPR021133 (PROSITE_PROFILES); IPR021133 (PROSITE_PROFILES); IPR021133 (PROSITE_PROFILES); IPR021133 (PROSITE_PROFILES); IPR021133 (PROSITE_PROFILES); IPR016024 (SUPERFAMILY)	F:GO:0005515	F:protein binding
TRUE	[INTERPRO, BLASTED, MAPPED, ANNOTATED]	FUS_00000080-RA	diuretic hormone receptor isoform X1	1695	20	0	69.84	7	P:GO:0007166; P:GO:0007186; P:GO:0009755; F:GO:0004930; F:GO:0008036; C:GO:0005886; C:GO:0016021	P:cell surface receptor signaling pathway; P:G protein-coupled receptor signaling pathway; P:hormone-mediated signaling pathway; F:G protein-coupled receptor activity; F:diuretic hormone receptor activity; C:plasma membrane; C:integral component of membrane			IPR002001 (PRINTS); IPR000832 (PRINTS); IPR000832 (PFAM); IPR001879 (PFAM); IPR036445 (G3DSA:4.10.1240.GENE3D); G3DSA:1.20.1070.10 (GENE3D); PTHR45620:SF15 (PANTHER); PTHR45620 (PANTHER); IPR001879 (PROSITE_PROFILES); IPR017981 (PROSITE_PROFILES); IPR036445 (SUPERFAMILY); SSF81321 (SUPERFAMILY)	P:GO:0007166; P:GO:0007186; F:GO:0004888; F:GO:0004930; F:GO:0008036; C:GO:0016020; C:GO:0016021	P:cell surface receptor signaling pathway; P:G protein-coupled receptor signaling pathway; F:transmembrane signaling receptor activity; F:G protein-coupled receptor activity; F:diuretic hormone receptor activity; C:membrane; C:integral component of membrane
TRUE	[INTERPRO, BLASTED, MAPPED, ANNOTATED]	FUS_00000081-RA	protein FAR-RED IMPAIRED RESPONSE 1-like	4752	20	0	52.71	2	F:GO:0046872; C:GO:0110165	F:metal ion binding; C:cellular anatomical entity			IPR018289 (PFAM); IPR003653 (PFAM); IPR013083 (G3DSA:3.30.40.GENE3D); IPR019787 (PFAM); G3DSA:3.40.395.10 (GENE3D); mobidb-lite (MOBIDB_LITE); mobidb-lite (MOBIDB_LITE); PTHR31569 (PANTHER); IPR007527 (PROSITE_PROFILES); IPR011011 (SUPERFAMILY); IPR038765 (SUPERFAMILY)	P:GO:0006508; F:GO:0008234; F:GO:0008270	P:proteolysis; F:cysteine-type peptidase activity; F:zinc ion binding
TRUE	[INTERPRO, BLASTED]	FUS_00000082-RA	EARP-interacting protein homolog	1802	20	0	77.24						IPR001680 (PFAM); IPR015943 (G3DSA:2.130.10.GENE3D); mobidb-lite (MOBIDB_LITE); PTHR14205:SF15 (PANTHER); IPR040323 (PANTHER); PS50294 (PROSITE_PROFILES); IPR001680 (PROSITE_PROFILES); IPR036322 (SUPERFAMILY)	F:GO:0005515	F:protein binding
TRUE	[INTERPRO, BLASTED]	FUS_00000083-RA	Hypothetical predicted protein	5049	20	0	62.57						G3DSA:2.30.30.140 (GENE3D); IPR000313 (PFAM); mobidb-lite (MOBIDB_LITE); mobidb-lite (MOBIDB_LITE); mobidb-lite (MOBIDB_LITE); mobidb-lite (MOBIDB_LITE); mobidb-lite (MOBIDB_LITE); mobidb-lite (MOBIDB_LITE); mobidb-lite (MOBIDB_LITE); mobidb-lite (MOBIDB_LITE); mobidb-lite (MOBIDB_LITE); mobidb-lite (MOBIDB_LITE); mobidb-lite (MOBIDB_LITE); mobidb-lite (MOBIDB_LITE); mobidb-lite (MOBIDB_LITE); mo…	no GO terms	no GO terms
TRUE	[INTERPRO, BLASTED, MAPPED, ANNOTATED]	FUS_00000084-RA	guanine deaminase isoform X2	1260	20	0	78.26	3	P:GO:0006147; F:GO:0008270; F:GO:0008892	P:guanine catabolic process; F:zinc ion binding; F:guanine deaminase activity	EC:3.5.4.3	Guanine deaminase	IPR011059 (G3DSA:2.30.40.GENE3D); IPR006680 (PFAM); IPR014311 (TIGRFAM); G3DSA:3.20.20.140 (GENE3D); IPR014311 (PTHR11271:PANTHER); PTHR11271 (PANTHER); IPR032466 (SUPERFAMILY)	P:GO:0006147; F:GO:0008270; F:GO:0008892; F:GO:0016787; F:GO:0016810	P:guanine catabolic process; F:zinc ion binding; F:guanine deaminase activity; F:hydrolase activity; F:hydrolase activity, acting on carbon-nitrogen (but not peptide) bonds
TRUE	[INTERPRO, BLASTED, MAPPED, ANNOTATED]	FUS_00000085-RA	histone demethylase UTY isoform X2	5396	20	0	78.98	2	P:GO:0032259; F:GO:0008168	P:methylation; F:methyltransferase activity	EC:2.1.1	Transferring one-carbon groups	G3DSA:1.20.58.1370 (GENE3D); G3DSA:2.10.110.20 (GENE3D); IPR011990 (G3DSA:1.25.40.GENE3D); IPR003347 (PFAM); G3DSA:2.60.120.650 (GENE3D); IPR011990 (G3DSA:1.25.40.GENE3D); mobidb-lite (MOBIDB_LITE); mobidb-lite (MOBIDB_LITE); mobidb-lite (MOBIDB_LITE); mobidb-lite (MOBIDB_LITE); mobidb-lite (MOBIDB_LITE); mobidb-lite (MOBIDB_LITE); mobidb-lite (MOBIDB_LITE); mobidb-lite (MOBIDB_LITE); PTHR14017:S…	F:GO:0005515	F:protein binding
TRUE	[INTERPRO, BLASTED, MAPPED, ANNOTATED]	FUS_00000086-RA	histone demethylase UTY-like	1197	20	3.35365e-151	88.73	2	P:GO:0032259; F:GO:0008168	P:methylation; F:methyltransferase activity	EC:2.1.1	Transferring one-carbon groups	IPR011990 (G3DSA:1.25.40.GENE3D); mobidb-lite (MOBIDB_LITE); mobidb-lite (MOBIDB_LITE); mobidb-lite (MOBIDB_LITE); mobidb-lite (MOBIDB_LITE); mobidb-lite (MOBIDB_LITE); mobidb-lite (MOBIDB_LITE); mobidb-lite (MOBIDB_LITE); PTHR14017:SF9 (PANTHER); PTHR14017:SF9 (PANTHER); PTHR14017 (PANTHER); PTHR14017 (PANTHER); IPR019734 (PROSITE_PROFILES); IPR011990 (SUPERFAMILY)	F:GO:0005515	F:protein binding
TRUE	[INTERPRO, BLASTED, MAPPED, ANNOTATED]	FUS_00000087-RA	dnaJ homolog subfamily C member 21	1845	20	0	81.55	2	F:GO:0003676; F:GO:0008270	F:nucleic acid binding; F:zinc ion binding			IPR001623 (PRINTS); IPR036869 (G3DSA:1.10.287.GENE3D); IPR001623 (PFAM); IPR041661 (PFAM); IPR022755 (PFAM); G3DSA:3.30.160.60 (GENE3D); mobidb-lite (MOBIDB_LITE); mobidb-lite (MOBIDB_LITE); mobidb-lite (MOBIDB_LITE); mobidb-lite (MOBIDB_LITE); mobidb-lite (MOBIDB_LITE); mobidb-lite (MOBIDB_LITE); mobidb-lite (MOBIDB_LITE); mobidb-lite (MOBIDB_LITE); mobidb-lite (MOBIDB_LITE); mobidb-lite (MOBIDB…	F:GO:0003676; F:GO:0008270; C:GO:0005634	F:nucleic acid binding; F:zinc ion binding; C:nucleus
TRUE	[INTERPRO, BLASTED, MAPPED, ANNOTATED]	FUS_00000088-RA	methyltransferase-like 26	931	20	1.56787e-132	74.08	2	P:GO:0032259; F:GO:0008168	P:methylation; F:methyltransferase activity	EC:2.1.1	Transferring one-carbon groups	G3DSA:3.40.50.150 (GENE3D); IPR010342 (PFAM); IPR010342 (PANTHER); IPR029063 (SUPERFAMILY)	no GO terms	no GO terms
TRUE	[INTERPRO, BLASTED]	FUS_00000089-RA	protein EFR3 homolog cmp44E isoform X1	4528	20	0	81.23						IPR011989 (G3DSA:1.25.10.GENE3D); mobidb-lite (MOBIDB_LITE); mobidb-lite (MOBIDB_LITE); mobidb-lite (MOBIDB_LITE); PTHR12444:SF8 (PANTHER); PTHR12444 (PANTHER); IPR016024 (SUPERFAMILY)	no GO terms	no GO terms
TRUE	[INTERPRO, BLASTED]	FUS_00000090-RA	dnaJ homolog subfamily C member 28	1781	20	0	69.16						IPR001623 (PRINTS); IPR036869 (G3DSA:1.10.287.GENE3D); IPR001623 (PFAM); IPR018961 (PFAM); PTHR24016:SF12 (PANTHER); PTHR24016 (PANTHER); IPR001623 (PROSITE_PROFILES); IPR001623 (CDD); IPR036869 (SUPERFAMILY)	no GO terms	no GO terms
TRUE	[INTERPRO, BLASTED, MAPPED, ANNOTATED]	FUS_00000091-RA	Protein yellow	1623	20	1.12022e-177	74.92	1	C:GO:0016021	C:integral component of membrane			IPR011042 (G3DSA:2.120.10.GENE3D); IPR017996 (PFAM); mobidb-lite (MOBIDB_LITE); mobidb-lite (MOBIDB_LITE); mobidb-lite (MOBIDB_LITE); mobidb-lite (MOBIDB_LITE); mobidb-lite (MOBIDB_LITE); IPR017996 (PANTHER)	no GO terms	no GO terms
TRUE	[INTERPRO, BLASTED, MAPPED, ANNOTATED]	FUS_00000092-RA	protein yellow-like	657	20	7.23079e-149	73.65	1	C:GO:0016021	C:integral component of membrane			IPR017996 (PFAM); IPR011042 (G3DSA:2.120.10.GENE3D); mobidb-lite (MOBIDB_LITE); IPR017996 (PANTHER); SSF63829 (SUPERFAMILY)	no GO terms	no GO terms
TRUE	[INTERPRO, BLASTED, MAPPED, ANNOTATED]	FUS_00000093-RA	uncharacterized protein LOC113213952 isoform X1	306	5	7.36767e-22	72.91	1	C:GO:0016021	C:integral component of membrane			mobidb-lite (MOBIDB_LITE); mobidb-lite (MOBIDB_LITE)	no GO terms	no GO terms
TRUE	[INTERPRO, BLASTED, MAPPED, ANNOTATED]	FUS_00000094-RA	dehydrogenase/reductase SDR family member 4	1130	20	3.47777e-177	82.95	1	F:GO:0016491	F:oxidoreductase activity	EC:1	Oxidoreductases	IPR002347 (PRINTS); IPR002347 (PRINTS); PF13561 (PFAM); G3DSA:3.40.50.720 (GENE3D); mobidb-lite (MOBIDB_LITE); PTHR43943 (PANTHER); IPR036291 (SUPERFAMILY)	F:GO:0016491	F:oxidoreductase activity
TRUE	[INTERPRO, BLASTED]	FUS_00000095-RA	arginine-glutamic acid dipeptide repeats protein-like isoform X1	4378	20	0	68.95						IPR013087 (PFAM); PF13912 (PFAM); G3DSA:3.30.160.60 (GENE3D); mobidb-lite (MOBIDB_LITE); mobidb-lite (MOBIDB_LITE); mobidb-lite (MOBIDB_LITE); mobidb-lite (MOBIDB_LITE); mobidb-lite (MOBIDB_LITE); mobidb-lite (MOBIDB_LITE); mobidb-lite (MOBIDB_LITE); mobidb-lite (MOBIDB_LITE); mobidb-lite (MOBIDB_LITE); mobidb-lite (MOBIDB_LITE); PTHR24388 (PANTHER); IPR013087 (PROSITE_PROFILES); IPR013087 (PROSI…	no GO terms	no GO terms
TRUE	[INTERPRO, BLASTED]	FUS_00000096-RA	PHD finger protein rhinoceros-like isoform X2	3923	17	0	62.32						IPR025741 (PFAM); mobidb-lite (MOBIDB_LITE); mobidb-lite (MOBIDB_LITE); mobidb-lite (MOBIDB_LITE); mobidb-lite (MOBIDB_LITE); mobidb-lite (MOBIDB_LITE); mobidb-lite (MOBIDB_LITE); mobidb-lite (MOBIDB_LITE); mobidb-lite (MOBIDB_LITE); mobidb-lite (MOBIDB_LITE); mobidb-lite (MOBIDB_LITE); IPR025740 (PANTHER)	no GO terms	no GO terms
TRUE	[INTERPRO, BLASTED, MAPPED, ANNOTATED]	FUS_00000097-RA	nuclear receptor coactivator 6-like	9125	20	0	65.1	3	P:GO:0045893; F:GO:0003713; C:GO:0005634	P:positive regulation of transcription, DNA-templated; F:transcription coactivator activity; C:nucleus			IPR032715 (PFAM); mobidb-lite (MOBIDB_LITE); mobidb-lite (MOBIDB_LITE); mobidb-lite (MOBIDB_LITE); mobidb-lite (MOBIDB_LITE); mobidb-lite (MOBIDB_LITE); mobidb-lite (MOBIDB_LITE); mobidb-lite (MOBIDB_LITE); mobidb-lite (MOBIDB_LITE); mobidb-lite (MOBIDB_LITE); mobidb-lite (MOBIDB_LITE); mobidb-lite (MOBIDB_LITE); mobidb-lite (MOBIDB_LITE); mobidb-lite (MOBIDB_LITE); mobidb-lite (MOBIDB_LITE); mob…	F:GO:0003713; C:GO:0005634	F:transcription coactivator activity; C:nucleus
TRUE	[INTERPRO, BLASTED, MAPPED, ANNOTATED]	FUS_00000099-RA	cytochrome c oxidase subunit 6C-1-like	279	3	1.45542e-36	68.72	1	C:GO:0016020	C:membrane			IPR034884 (PFAM); IPR037169 (G3DSA:4.10.93.GENE3D); IPR037169 (SUPERFAMILY)	no GO terms	no GO terms
TRUE	[INTERPRO, BLASTED, MAPPED, ANNOTATED]	FUS_00000100-RA	mothers against decapentaplegic homolog 3 isoform X1	6986	20	0	84.04	7	P:GO:0006355; P:GO:0007179; F:GO:0003677; F:GO:0046872; C:GO:0005634; C:GO:0005667; C:GO:0005737	P:regulation of transcription, DNA-templated; P:transforming growth factor beta receptor signaling pathway; F:DNA binding; F:metal ion binding; C:nucleus; C:transcription regulator complex; C:cytoplasm			IPR036578 (G3DSA:3.90.520.GENE3D); IPR003619 (PFAM); IPR017855 (G3DSA:2.60.200.GENE3D); IPR001132 (PFAM); mobidb-lite (MOBIDB_LITE); mobidb-lite (MOBIDB_LITE); mobidb-lite (MOBIDB_LITE); PTHR13703:SF42 (PANTHER); IPR013790 (PANTHER); IPR013790 (PANTHER); IPR001132 (PROSITE_PROFILES); IPR013019 (PROSITE_PROFILES); cd10985 (CDD); IPR036578 (SUPERFAMILY); IPR008984 (SUPERFAMILY)	P:GO:0006355; P:GO:0007179; F:GO:0005515; C:GO:0005667	P:regulation of transcription, DNA-templated; P:transforming growth factor beta receptor signaling pathway; F:protein binding; C:transcription regulator complex
TRUE	[INTERPRO, BLASTED, MAPPED, ANNOTATED]	FUS_00000101-RA	unkown protein	1376	20	3.13383e-46	72.58	1	C:GO:0016021	C:integral component of membrane			no IPS match	no IPS match	no IPS match
TRUE	[INTERPRO, BLASTED, MAPPED, ANNOTATED]	FUS_00000102-RA	tax1-binding protein 1 homolog isoform X1	5231	20	8.83963e-164	64.04	1	C:GO:0016021	C:integral component of membrane			IPR041611 (PFAM); G3DSA:2.60.40.2840 (GENE3D); mobidb-lite (MOBIDB_LITE)	no GO terms	no GO terms
TRUE	[INTERPRO, BLASTED, MAPPED]	FUS_00000103-RA	CBP80/20-dependent translation initiation factor	2018	19	0	53.83	2	P:GO:0006413; F:GO:0003743	P:translational initiation; F:translation initiation factor activity			IPR016021 (G3DSA:1.25.40.GENE3D); mobidb-lite (MOBIDB_LITE); mobidb-lite (MOBIDB_LITE); mobidb-lite (MOBIDB_LITE); mobidb-lite (MOBIDB_LITE); mobidb-lite (MOBIDB_LITE); PTHR23254 (PANTHER); IPR016024 (SUPERFAMILY)	no GO terms	no GO terms
TRUE	[INTERPRO, BLASTED, MAPPED, ANNOTATED]	FUS_00000104-RA	vacuolar protein sorting-associated protein 18 homolog	2919	20	0	77.96	4	P:GO:0006886; P:GO:0016192; F:GO:0046872; C:GO:0016020	P:intracellular protein transport; P:vesicle-mediated transport; F:metal ion binding; C:membrane			IPR000547 (PFAM); IPR007810 (PFAM); PTHR23323:SF26 (PANTHER); PTHR23323 (PANTHER); IPR000547 (PROSITE_PROFILES); cd16462 (CDD); SSF69322 (SUPERFAMILY)	P:GO:0006886; P:GO:0016192	P:intracellular protein transport; P:vesicle-mediated transport
TRUE	[INTERPRO, BLASTED, MAPPED]	FUS_00000105-RA	uncharacterized protein LOC113202104	5559	20	0	60.44	4	P:GO:0006508; F:GO:0008234; F:GO:0046872; C:GO:0005634	P:proteolysis; F:cysteine-type peptidase activity; F:metal ion binding; C:nucleus			IPR018289 (PFAM); PTHR33977 (PANTHER); PTHR33977:SF1 (PANTHER)	no GO terms	no GO terms
TRUE	[INTERPRO, BLASTED, MAPPED]	FUS_00000106-RA	uncharacterized protein LOC113202104	3336	20	0	60.35	4	P:GO:0006508; F:GO:0008234; F:GO:0046872; C:GO:0005634	P:proteolysis; F:cysteine-type peptidase activity; F:metal ion binding; C:nucleus			G3DSA:3.30.160.60 (GENE3D); IPR018289 (PFAM); PTHR33977 (PANTHER)	no GO terms	no GO terms
TRUE	[INTERPRO, BLASTED, MAPPED, ANNOTATED]	FUS_00000107-RA	probable DNA-3-methyladenine glycosylase isoform X2	1552	20	3.26904e-136	68.89	2	P:GO:0006281; F:GO:0043733	P:DNA repair; F:DNA-3-methylbase glycosylase activity	EC:3.2.2.21	DNA-3-methyladenine glycosylase II	IPR003180 (PFAM); IPR036995 (G3DSA:3.10.300.GENE3D); IPR003180 (TIGRFAM); mobidb-lite (MOBIDB_LITE); IPR003180 (PANTHER); IPR003180 (HAMAP); IPR003180 (CDD); IPR011034 (SUPERFAMILY)	P:GO:0006284; F:GO:0003677; F:GO:0003824; F:GO:0003905	P:base-excision repair; F:DNA binding; F:catalytic activity; F:alkylbase DNA N-glycosylase activity
TRUE	[INTERPRO, BLASTED, MAPPED, ANNOTATED]	FUS_00000108-RA	DNA-3-methyladenine glycosylase-like isoform X2	1122	20	9.3414e-27	56.16	2	P:GO:0006281; F:GO:0043733	P:DNA repair; F:DNA-3-methylbase glycosylase activity	EC:3.2.2.21	DNA-3-methyladenine glycosylase II	IPR036995 (G3DSA:3.10.300.GENE3D); IPR003180 (PFAM); mobidb-lite (MOBIDB_LITE); IPR003180 (PANTHER); IPR011034 (SUPERFAMILY)	P:GO:0006284; F:GO:0003677; F:GO:0003824; F:GO:0003905	P:base-excision repair; F:DNA binding; F:catalytic activity; F:alkylbase DNA N-glycosylase activity
TRUE	[INTERPRO, BLASTED, MAPPED]	FUS_00000109-RA	uncharacterized protein LOC113206767	3529	20	5.29373e-154	51.5	2	C:GO:0016020; C:GO:0016021	C:membrane; C:integral component of membrane			PTHR31912:SF32 (PANTHER); PTHR31912 (PANTHER)	no GO terms	no GO terms
TRUE	[INTERPRO, BLASTED, MAPPED]	FUS_00000110-RA	THAP domain-containing protein 9	4154	20	0	54.61	6	P:GO:0006313; F:GO:0003677; F:GO:0004803; F:GO:0046872; C:GO:0016020; C:GO:0016021	P:transposition, DNA-mediated; F:DNA binding; F:transposase activity; F:metal ion binding; C:membrane; C:integral component of membrane			IPR000405 (PRINTS); G3DSA:1.20.1070.10 (GENE3D); IPR000276 (PFAM); IPR021896 (PFAM); mobidb-lite (MOBIDB_LITE); mobidb-lite (MOBIDB_LITE); PTHR45695 (PANTHER); PTHR45695:SF12 (PANTHER); IPR017452 (PROSITE_PROFILES); SSF81321 (SUPERFAMILY)	P:GO:0006313; P:GO:0007186; F:GO:0004803; F:GO:0004930; C:GO:0016021	P:transposition, DNA-mediated; P:G protein-coupled receptor signaling pathway; F:transposase activity; F:G protein-coupled receptor activity; C:integral component of membrane
TRUE	[INTERPRO, BLASTED, MAPPED]	FUS_00000111-RA	reversion-inducing cysteine-rich protein	1351	20	2.67795e-24	72.01	4	P:GO:0006313; F:GO:0003677; F:GO:0004803; F:GO:0046872	P:transposition, DNA-mediated; F:DNA binding; F:transposase activity; F:metal ion binding			no IPS match	no IPS match	no IPS match
TRUE	[INTERPRO, BLASTED, MAPPED, ANNOTATED]	FUS_00000112-RA	Allatostatin-A receptor	886	20	2.69159e-80	75.55	3	P:GO:0007218; F:GO:0008528; C:GO:0005887	P:neuropeptide signaling pathway; F:G protein-coupled peptide receptor activity; C:integral component of plasma membrane			IPR000276 (PRINTS); G3DSA:1.20.1070.10 (GENE3D); IPR000276 (PFAM); PTHR24229 (PANTHER); IPR017452 (PROSITE_PROFILES); SSF81321 (SUPERFAMILY)	P:GO:0007186; F:GO:0004930; C:GO:0016021	P:G protein-coupled receptor signaling pathway; F:G protein-coupled receptor activity; C:integral component of membrane
TRUE	[INTERPRO, BLASTED]	FUS_00000113-RA	nesprin-1 isoform X4	21780	20	0	71.59						G3DSA:1.20.58.60 (GENE3D); IPR002017 (PFAM); G3DSA:1.20.58.60 (GENE3D); G3DSA:1.20.58.60 (GENE3D); G3DSA:1.20.58.60 (GENE3D); IPR001715 (PFAM); G3DSA:1.20.58.60 (GENE3D); G3DSA:1.20.58.60 (GENE3D); IPR036872 (G3DSA:1.10.418.GENE3D); IPR036872 (G3DSA:1.10.418.GENE3D); G3DSA:1.20.58.60 (GENE3D); mobidb-lite (MOBIDB_LITE); mobidb-lite (MOBIDB_LITE); PTHR47535:SF1 (PANTHER); PTHR47535:SF1 (PANTHER); …	F:GO:0005515	F:protein binding
TRUE	[INTERPRO, BLASTED, MAPPED, ANNOTATED]	FUS_00000114-RA	nesprin-1 isoform X4	1701	20	0	71.18	1	F:GO:0003779	F:actin binding			G3DSA:1.20.58.60 (GENE3D); G3DSA:1.20.58.60 (GENE3D); PTHR47535:SF1 (PANTHER); PTHR47535 (PANTHER); SSF46966 (SUPERFAMILY); SSF46966 (SUPERFAMILY)	no GO terms	no GO terms
TRUE	[INTERPRO, BLASTED, MAPPED, ANNOTATED]	FUS_00000115-RA	Hypothetical predicted protein	2538	20	1.2233e-133	63.43	1	F:GO:0003779	F:actin binding			G3DSA:1.20.58.60 (GENE3D); G3DSA:1.20.58.60 (GENE3D); IPR002017 (PFAM); mobidb-lite (MOBIDB_LITE); PTHR47535 (PANTHER); PTHR47535:SF1 (PANTHER); SSF46966 (SUPERFAMILY); SSF46966 (SUPERFAMILY)	F:GO:0005515	F:protein binding
TRUE	[INTERPRO, BLASTED, MAPPED, ANNOTATED]	FUS_00000116-RA	nesprin-1 isoform X2	7973	20	0	74.38	2	C:GO:0005634; C:GO:0016020	C:nucleus; C:membrane			G3DSA:1.20.58.60 (GENE3D); IPR002017 (PFAM); G3DSA:1.20.58.60 (GENE3D); G3DSA:1.20.58.60 (GENE3D); mobidb-lite (MOBIDB_LITE); mobidb-lite (MOBIDB_LITE); mobidb-lite (MOBIDB_LITE); mobidb-lite (MOBIDB_LITE); mobidb-lite (MOBIDB_LITE); mobidb-lite (MOBIDB_LITE); mobidb-lite (MOBIDB_LITE); mobidb-lite (MOBIDB_LITE); mobidb-lite (MOBIDB_LITE); mobidb-lite (MOBIDB_LITE); mobidb-lite (MOBIDB_LITE); mob…	F:GO:0005515	F:protein binding
TRUE	[INTERPRO, BLASTED, MAPPED, ANNOTATED]	FUS_00000117-RA	nesprin-1 isoform X1	10335	20	0	64.55	2	C:GO:0005634; C:GO:0016021	C:nucleus; C:integral component of membrane			G3DSA:1.20.58.60 (GENE3D); G3DSA:1.20.58.60 (GENE3D); IPR002017 (PFAM); IPR012315 (PFAM); G3DSA:1.20.58.60 (GENE3D); G3DSA:1.20.58.60 (GENE3D); mobidb-lite (MOBIDB_LITE); mobidb-lite (MOBIDB_LITE); mobidb-lite (MOBIDB_LITE); mobidb-lite (MOBIDB_LITE); mobidb-lite (MOBIDB_LITE); mobidb-lite (MOBIDB_LITE); mobidb-lite (MOBIDB_LITE); mobidb-lite (MOBIDB_LITE); PTHR47535:SF1 (PANTHER); PTHR47535 (PAN…	F:GO:0005515; C:GO:0016021	F:protein binding; C:integral component of membrane
TRUE	[INTERPRO, BLASTED, MAPPED, ANNOTATED]	FUS_00000119-RA	forkhead box protein J1.2-like	2588	20	8.27588e-95	72.6	4	P:GO:0006355; F:GO:0003700; F:GO:0043565; C:GO:0005634	P:regulation of transcription, DNA-templated; F:DNA-binding transcription factor activity; F:sequence-specific DNA binding; C:nucleus			IPR001766 (PRINTS); IPR001766 (PFAM); IPR036388 (G3DSA:1.10.10.GENE3D); mobidb-lite (MOBIDB_LITE); mobidb-lite (MOBIDB_LITE); mobidb-lite (MOBIDB_LITE); mobidb-lite (MOBIDB_LITE); mobidb-lite (MOBIDB_LITE); mobidb-lite (MOBIDB_LITE); PTHR45881 (PANTHER); PTHR45881:SF2 (PANTHER); IPR001766 (PROSITE_PROFILES); IPR001766 (CDD); IPR036390 (SUPERFAMILY)	P:GO:0006355; F:GO:0003700; F:GO:0043565	P:regulation of transcription, DNA-templated; F:DNA-binding transcription factor activity; F:sequence-specific DNA binding
TRUE	[INTERPRO, BLASTED]	FUS_00000120-RA	ribosomal L1 domain-containing protein CG13096	2263	20	0	59.01						IPR028364 (PFAM); IPR016095 (G3DSA:3.40.50.GENE3D); mobidb-lite (MOBIDB_LITE); mobidb-lite (MOBIDB_LITE); mobidb-lite (MOBIDB_LITE); mobidb-lite (MOBIDB_LITE); mobidb-lite (MOBIDB_LITE); mobidb-lite (MOBIDB_LITE); PTHR23105 (PANTHER); PTHR23105:SF31 (PANTHER); IPR028364 (CDD); IPR023674 (SUPERFAMILY)	no GO terms	no GO terms
TRUE	[INTERPRO, BLASTED, MAPPED, ANNOTATED]	FUS_00000121-RA	DNA-directed RNA polymerase III subunit RPC5	4119	20	0	71.36	9	P:GO:0006351; P:GO:0006506; P:GO:0097502; F:GO:0000009; F:GO:0003899; F:GO:0004376; C:GO:0005634; C:GO:0005789; C:GO:0016021	P:transcription, DNA-templated; P:GPI anchor biosynthetic process; P:mannosylation; F:alpha-1,6-mannosyltransferase activity; F:DNA-directed 5'-3' RNA polymerase activity; F:glycolipid mannosyltransferase activity; C:nucleus; C:endoplasmic reticulum membrane; C:integral component of membrane	EC:2.7.7.6; EC:2.4.1.232	DNA-directed RNA polymerase; Initiation-specific alpha-1,6-mannosyltransferase	IPR006886 (PFAM); mobidb-lite (MOBIDB_LITE); mobidb-lite (MOBIDB_LITE); mobidb-lite (MOBIDB_LITE); mobidb-lite (MOBIDB_LITE); mobidb-lite (MOBIDB_LITE); mobidb-lite (MOBIDB_LITE); mobidb-lite (MOBIDB_LITE); IPR006886 (PANTHER)	P:GO:0006351; C:GO:0005634	P:transcription, DNA-templated; C:nucleus
TRUE	[INTERPRO, BLASTED, MAPPED, ANNOTATED]	FUS_00000122-RA	GPI mannosyltransferase 2	756	20	5.64935e-36	67.95	4	P:GO:0008152; F:GO:0000030; C:GO:0005783; C:GO:0016020	P:metabolic process; F:mannosyltransferase activity; C:endoplasmic reticulum; C:membrane	EC:2.4.1	Glycosyltransferases	IPR007315 (PFAM); PTHR12468:SF2 (PANTHER); IPR007315 (PANTHER)	P:GO:0006506; F:GO:0000009; F:GO:0004376	P:GPI anchor biosynthetic process; F:alpha-1,6-mannosyltransferase activity; F:glycolipid mannosyltransferase activity
TRUE	[INTERPRO, BLASTED, MAPPED, ANNOTATED]	FUS_00000123-RA	STE20-related kinase adapter protein alpha	1651	20	0	74.94	3	P:GO:0006468; F:GO:0004672; F:GO:0005524	P:protein phosphorylation; F:protein kinase activity; F:ATP binding	EC:2.7.1	Transferring phosphorus-containing groups	G3DSA:3.30.200.20 (GENE3D); IPR000719 (PFAM); G3DSA:1.10.510.10 (GENE3D); mobidb-lite (MOBIDB_LITE); mobidb-lite (MOBIDB_LITE); mobidb-lite (MOBIDB_LITE); PTHR48014:SF20 (PANTHER); PTHR48014 (PANTHER); IPR000719 (PROSITE_PROFILES); IPR011009 (SUPERFAMILY)	P:GO:0006468; F:GO:0004672; F:GO:0005524	P:protein phosphorylation; F:protein kinase activity; F:ATP binding
TRUE	[INTERPRO, NO-BLAST]	FUS_00000124-RA	---NA---	735									mobidb-lite (MOBIDB_LITE)	no GO terms	no GO terms
TRUE	[INTERPRO, BLASTED]	FUS_00000125-RA	zinc finger protein 225	1746	20	0	94.05						G3DSA:3.30.160.60 (GENE3D); G3DSA:3.30.160.60 (GENE3D); G3DSA:3.30.160.60 (GENE3D); G3DSA:2.170.270.10 (GENE3D); G3DSA:3.30.160.60 (GENE3D); G3DSA:3.30.160.60 (GENE3D); PF13912 (PFAM); IPR013087 (PFAM); mobidb-lite (MOBIDB_LITE); mobidb-lite (MOBIDB_LITE); mobidb-lite (MOBIDB_LITE); PTHR16515 (PANTHER); IPR013087 (PROSITE_PROFILES); IPR013087 (PROSITE_PROFILES); IPR013087 (PROSITE_PROFILES); IPR0…	no GO terms	no GO terms
TRUE	[INTERPRO, BLASTED, MAPPED, ANNOTATED]	FUS_00000126-RA	uncharacterized protein LOC117650520	495	15	3.19851e-21	69.28	1	C:GO:0016020	C:membrane			mobidb-lite (MOBIDB_LITE); mobidb-lite (MOBIDB_LITE); mobidb-lite (MOBIDB_LITE)	no GO terms	no GO terms
TRUE	[INTERPRO, BLASTED]	FUS_00000127-RA	protein unc-13 homolog C-like	618	20	4.56352e-94	66.01						G3DSA:3.30.70.1820 (GENE3D); IPR004244 (PANTHER); PTHR11505:SF197 (PANTHER)	no GO terms	no GO terms
TRUE	[INTERPRO, BLASTED, MAPPED, ANNOTATED]	FUS_00000128-RA	zinc finger protein 26-like	1863	20	0	74.85	1	F:GO:0046872	F:metal ion binding			PF13894 (PFAM); G3DSA:3.30.160.60 (GENE3D); PF13912 (PFAM); G3DSA:3.30.160.60 (GENE3D); IPR013087 (PFAM); PTHR24390:SF161 (PANTHER); PTHR24390 (PANTHER); PTHR24390 (PANTHER); PTHR24390:SF161 (PANTHER); PTHR24390:SF161 (PANTHER); PTHR24390 (PANTHER); PTHR24390 (PANTHER); PTHR24390 (PANTHER); PTHR24390 (PANTHER); PTHR24390:SF161 (PANTHER); PTHR24390:SF161 (PANTHER); PTHR24390:SF161 (PANTHER); IPR01…	no GO terms	no GO terms
TRUE	[INTERPRO, BLASTED, MAPPED, ANNOTATED]	FUS_00000129-RA	Transposon Ty3-I Gag-Pol polyprotein	5685	20	0	51.99	2	P:GO:0006259; F:GO:0016787	P:DNA metabolic process; F:hydrolase activity	EC:3	Hydrolases	IPR021109 (G3DSA:2.40.70.GENE3D); IPR012816 (PFAM); IPR043128 (G3DSA:3.30.70.GENE3D); G3DSA:3.10.10.10 (GENE3D); IPR041577 (PFAM); IPR043128 (G3DSA:3.30.70.GENE3D); IPR000477 (PFAM); G3DSA:3.90.70.80 (GENE3D); IPR037238 (G3DSA:1.10.357.GENE3D); IPR021109 (G3DSA:2.40.70.GENE3D); IPR012816 (TIGRFAM); mobidb-lite (MOBIDB_LITE); mobidb-lite (MOBIDB_LITE); mobidb-lite (MOBIDB_LITE); mobidb-lite (MOBID…	no GO terms	no GO terms
TRUE	[INTERPRO, BLASTED, MAPPED, ANNOTATED]	FUS_00000130-RA	GPI inositol-deacylase	5902	20	0	58.64	4	P:GO:0015031; F:GO:0016788; C:GO:0005789; C:GO:0016021	P:protein transport; F:hydrolase activity, acting on ester bonds; C:endoplasmic reticulum membrane; C:integral component of membrane	EC:3.1	Acting on ester bonds	IPR012908 (PFAM); IPR029058 (G3DSA:3.40.50.GENE3D); mobidb-lite (MOBIDB_LITE); mobidb-lite (MOBIDB_LITE); mobidb-lite (MOBIDB_LITE); mobidb-lite (MOBIDB_LITE); IPR039529 (PANTHER); IPR029058 (SUPERFAMILY)	F:GO:0016788	F:hydrolase activity, acting on ester bonds
TRUE	[INTERPRO, BLASTED]	FUS_00000131-RA	serine/arginine repetitive matrix protein 2-like isoform X2	4686	4	4.07538e-120	60.73						mobidb-lite (MOBIDB_LITE); mobidb-lite (MOBIDB_LITE); mobidb-lite (MOBIDB_LITE); mobidb-lite (MOBIDB_LITE); mobidb-lite (MOBIDB_LITE); mobidb-lite (MOBIDB_LITE); mobidb-lite (MOBIDB_LITE); mobidb-lite (MOBIDB_LITE); mobidb-lite (MOBIDB_LITE); mobidb-lite (MOBIDB_LITE); mobidb-lite (MOBIDB_LITE); mobidb-lite (MOBIDB_LITE); mobidb-lite (MOBIDB_LITE); mobidb-lite (MOBIDB_LITE); mobidb-lite (MOBIDB_L…	no GO terms	no GO terms
TRUE	[INTERPRO, BLASTED]	FUS_00000132-RA	enkurin-like	843	20	3.21539e-164	65.42						IPR027012 (PFAM); IPR026150 (PTHR21490:PANTHER); PTHR21490 (PANTHER); IPR027012 (PROSITE_PROFILES)	no GO terms	no GO terms
TRUE	[INTERPRO, BLASTED, MAPPED, ANNOTATED]	FUS_00000133-RA	enkurin	963	20	5.23568e-25	82.5	4	F:GO:0005516; F:GO:0008270; C:GO:0001669; C:GO:0005634	F:calmodulin binding; F:zinc ion binding; C:acrosomal vesicle; C:nucleus			mobidb-lite (MOBIDB_LITE); mobidb-lite (MOBIDB_LITE); mobidb-lite (MOBIDB_LITE); mobidb-lite (MOBIDB_LITE); mobidb-lite (MOBIDB_LITE)	no GO terms	no GO terms
TRUE	[INTERPRO, BLASTED, MAPPED, ANNOTATED]	FUS_00000134-RA	leucine-rich repeat flightless-interacting protein 2 isoform X1	1698	20	0	80.38	1	P:GO:0006355	P:regulation of transcription, DNA-templated			IPR019139 (PFAM); G3DSA:1.20.5.4090 (GENE3D); mobidb-lite (MOBIDB_LITE); mobidb-lite (MOBIDB_LITE); mobidb-lite (MOBIDB_LITE); mobidb-lite (MOBIDB_LITE); mobidb-lite (MOBIDB_LITE); mobidb-lite (MOBIDB_LITE); mobidb-lite (MOBIDB_LITE); PTHR19212:SF0 (PANTHER); IPR019139 (PANTHER)	P:GO:0006355	P:regulation of transcription, DNA-templated
TRUE	[INTERPRO, NO-BLAST]	FUS_00000135-RA	---NA---	249									no IPS match	no IPS match	no IPS match
TRUE	[INTERPRO, BLASTED, MAPPED]	FUS_00000136-RA	Ubiquitin-fold modifier 1	1002	6	1.17075e-141	60.94	3	P:GO:0036297; P:GO:0071569; C:GO:0043240	P:interstrand cross-link repair; P:protein ufmylation; C:Fanconi anaemia nuclear complex			no IPS match	no IPS match	no IPS match
TRUE	[INTERPRO, BLASTED, MAPPED]	FUS_00000137-RA	zinc finger BED domain-containing protein 1-like isoform X1	1949	20	2.58074e-156	59.07	3	F:GO:0003677; F:GO:0046872; F:GO:0046983	F:DNA binding; F:metal ion binding; F:protein dimerization activity			IPR008906 (PFAM); mobidb-lite (MOBIDB_LITE); mobidb-lite (MOBIDB_LITE); mobidb-lite (MOBIDB_LITE); PTHR46481 (PANTHER); IPR012337 (SUPERFAMILY); SSF140996 (SUPERFAMILY)	F:GO:0046983	F:protein dimerization activity
TRUE	[INTERPRO, BLASTED, MAPPED, ANNOTATED]	FUS_00000138-RA	ankyrin repeat and fibronectin type-III domain-containing protein 1 isoform X5	4041	20	0	74.91	1	P:GO:0007165	P:signal transduction			G3DSA:3.10.20.90 (GENE3D); IPR036770 (G3DSA:1.25.40.GENE3D); IPR000159 (PFAM); PF13637 (PFAM); IPR013783 (G3DSA:2.60.40.GENE3D); mobidb-lite (MOBIDB_LITE); mobidb-lite (MOBIDB_LITE); mobidb-lite (MOBIDB_LITE); mobidb-lite (MOBIDB_LITE); mobidb-lite (MOBIDB_LITE); IPR039269 (PANTHER); PS50297 (PROSITE_PROFILES); IPR000159 (PROSITE_PROFILES); IPR002110 (PROSITE_PROFILES); IPR003961 (PROSITE_PROFILE…	P:GO:0007165; F:GO:0005515	P:signal transduction; F:protein binding
TRUE	[INTERPRO, NO-BLAST]	FUS_00000139-RA	---NA---	846									mobidb-lite (MOBIDB_LITE); mobidb-lite (MOBIDB_LITE); mobidb-lite (MOBIDB_LITE); mobidb-lite (MOBIDB_LITE)	no GO terms	no GO terms
TRUE	[INTERPRO, NO-BLAST]	FUS_00000140-RA	---NA---	464									no IPS match	no IPS match	no IPS match
TRUE	[INTERPRO, NO-BLAST]	FUS_00000141-RA	---NA---	1004									mobidb-lite (MOBIDB_LITE); mobidb-lite (MOBIDB_LITE)	no GO terms	no GO terms
TRUE	[INTERPRO, BLASTED, MAPPED, ANNOTATED]	FUS_00000142-RA	arf-GAP with coiled-coil, ANK repeat and PH domain-containing protein 2	3953	20	0	72.44	3	P:GO:0050790; F:GO:0005096; F:GO:0046872	P:regulation of catalytic activity; F:GTPase activator activity; F:metal ion binding			IPR001164 (PRINTS); IPR001164 (PFAM); PF16746 (PFAM); IPR027267 (G3DSA:1.20.1270.GENE3D); IPR036770 (G3DSA:1.25.40.GENE3D); IPR020683 (PFAM); IPR038508 (G3DSA:1.10.220.GENE3D); IPR001849 (PFAM); IPR011993 (G3DSA:2.30.29.GENE3D); mobidb-lite (MOBIDB_LITE); mobidb-lite (MOBIDB_LITE); mobidb-lite (MOBIDB_LITE); PTHR23180 (PANTHER); PTHR23180:SF399 (PANTHER); IPR002110 (PROSITE_PROFILES); PS50297 (PR…	F:GO:0005096; F:GO:0005515	F:GTPase activator activity; F:protein binding
TRUE	[INTERPRO, BLASTED, MAPPED, ANNOTATED]	FUS_00000143-RA	uncharacterized protein LOC113208834 isoform X2	3012	20	0	81.43	1	P:GO:0006355	P:regulation of transcription, DNA-templated			IPR001132 (PFAM); IPR017855 (G3DSA:2.60.200.GENE3D); mobidb-lite (MOBIDB_LITE); mobidb-lite (MOBIDB_LITE); mobidb-lite (MOBIDB_LITE); mobidb-lite (MOBIDB_LITE); mobidb-lite (MOBIDB_LITE); PTHR22742 (PANTHER); IPR001132 (PROSITE_PROFILES); IPR008984 (SUPERFAMILY)	P:GO:0006355; F:GO:0005515	P:regulation of transcription, DNA-templated; F:protein binding
TRUE	[INTERPRO, BLASTED, MAPPED, ANNOTATED]	FUS_00000144-RA	hypothetical protein FOCC_FOCC013887	542	20	1.55562e-11	71.18	3	P:GO:0006352; F:GO:0003723; C:GO:0070461	P:DNA-templated transcription, initiation; F:RNA binding; C:SAGA-type complex			no IPS match	no IPS match	no IPS match
TRUE	[INTERPRO, NO-BLAST]	FUS_00000145-RA	---NA---	884									mobidb-lite (MOBIDB_LITE)	no GO terms	no GO terms
TRUE	[INTERPRO, BLASTED, MAPPED, ANNOTATED]	FUS_00000146-RA	death-associated protein kinase related-like	531	20	8.63704e-32	84.04	3	P:GO:0006468; F:GO:0004672; F:GO:0005524	P:protein phosphorylation; F:protein kinase activity; F:ATP binding	EC:2.7.1	Transferring phosphorus-containing groups	mobidb-lite (MOBIDB_LITE); mobidb-lite (MOBIDB_LITE); mobidb-lite (MOBIDB_LITE)	no GO terms	no GO terms
TRUE	[INTERPRO, BLASTED, MAPPED, ANNOTATED]	FUS_00000147-RA	Serine/threonine-protein kinase 17B	2918	20	0	76.73	3	P:GO:0006468; F:GO:0004672; F:GO:0005524	P:protein phosphorylation; F:protein kinase activity; F:ATP binding	EC:2.7.1	Transferring phosphorus-containing groups	G3DSA:3.30.200.20 (GENE3D); IPR000719 (PFAM); G3DSA:1.10.510.10 (GENE3D); mobidb-lite (MOBIDB_LITE); mobidb-lite (MOBIDB_LITE); mobidb-lite (MOBIDB_LITE); mobidb-lite (MOBIDB_LITE); mobidb-lite (MOBIDB_LITE); mobidb-lite (MOBIDB_LITE); mobidb-lite (MOBIDB_LITE); mobidb-lite (MOBIDB_LITE); mobidb-lite (MOBIDB_LITE); mobidb-lite (MOBIDB_LITE); mobidb-lite (MOBIDB_LITE); mobidb-lite (MOBIDB_LITE); m…	P:GO:0006468; F:GO:0004672; F:GO:0005524	P:protein phosphorylation; F:protein kinase activity; F:ATP binding
TRUE	[INTERPRO, BLASTED, MAPPED, ANNOTATED]	FUS_00000148-RA	RISC-loading complex subunit tarbp2 isoform X1	2335	20	0	85.94	3	P:GO:0016310; F:GO:0003723; F:GO:0016301	P:phosphorylation; F:RNA binding; F:kinase activity	EC:2.7	Transferring phosphorus-containing groups	G3DSA:3.30.160.20 (GENE3D); G3DSA:3.30.160.20 (GENE3D); IPR014720 (PFAM); G3DSA:3.30.160.20 (GENE3D); mobidb-lite (MOBIDB_LITE); mobidb-lite (MOBIDB_LITE); PTHR46205 (PANTHER); PTHR46205:SF3 (PANTHER); IPR014720 (PROSITE_PROFILES); IPR014720 (PROSITE_PROFILES); IPR014720 (PROSITE_PROFILES); cd19863 (CDD); cd19862 (CDD); cd19864 (CDD); SSF54768 (SUPERFAMILY); SSF54768 (SUPERFAMILY); SSF54768 (SUPE…	no GO terms	no GO terms
TRUE	[INTERPRO, BLASTED]	FUS_00000149-RA	inner centromere protein-like	5436	10	6.8224e-78	56.79						mobidb-lite (MOBIDB_LITE); mobidb-lite (MOBIDB_LITE); mobidb-lite (MOBIDB_LITE); mobidb-lite (MOBIDB_LITE); mobidb-lite (MOBIDB_LITE); mobidb-lite (MOBIDB_LITE); mobidb-lite (MOBIDB_LITE); mobidb-lite (MOBIDB_LITE); mobidb-lite (MOBIDB_LITE); mobidb-lite (MOBIDB_LITE); mobidb-lite (MOBIDB_LITE); mobidb-lite (MOBIDB_LITE); mobidb-lite (MOBIDB_LITE); mobidb-lite (MOBIDB_LITE); mobidb-lite (MOBIDB_L…	no GO terms	no GO terms
TRUE	[INTERPRO, BLASTED, MAPPED, ANNOTATED]	FUS_00000150-RA	lysosomal-associated transmembrane protein 4B isoform X1	855	20	1.05382e-98	75.12	1	C:GO:0016021	C:integral component of membrane			IPR031720 (PFAM); PTHR34609 (PANTHER); PTHR34609:SF16 (PANTHER)	no GO terms	no GO terms
TRUE	[INTERPRO, BLASTED]	FUS_00000151-RA	UPF0764 protein C16orf89 homolog	2151	20	2.02477e-119	47.66						IPR031751 (PFAM); mobidb-lite (MOBIDB_LITE); mobidb-lite (MOBIDB_LITE); IPR031751 (PANTHER)	no GO terms	no GO terms
TRUE	[INTERPRO, NO-BLAST]	FUS_00000152-RA	---NA---	1026									mobidb-lite (MOBIDB_LITE); mobidb-lite (MOBIDB_LITE); mobidb-lite (MOBIDB_LITE); mobidb-lite (MOBIDB_LITE)	no GO terms	no GO terms
TRUE	[INTERPRO, BLASTED]	FUS_00000153-RA	uncharacterized protein LOC113208941	927	9	1.3812e-44	57.02						mobidb-lite (MOBIDB_LITE); mobidb-lite (MOBIDB_LITE); mobidb-lite (MOBIDB_LITE); mobidb-lite (MOBIDB_LITE); mobidb-lite (MOBIDB_LITE)	no GO terms	no GO terms
TRUE	[INTERPRO, BLASTED]	FUS_00000154-RA	protein enhancer of sevenless 2B	1880	20	7.03748e-151	96.99						IPR000980 (PRINTS); PR00499 (PRINTS); IPR001452 (PRINTS); IPR001452 (PFAM); IPR036860 (G3DSA:3.30.505.GENE3D); IPR001452 (PFAM); IPR000980 (PFAM); G3DSA:2.30.30.40 (GENE3D); G3DSA:2.30.30.40 (GENE3D); PTHR19969 (PANTHER); IPR030219 (PTHR19969:PANTHER); IPR001452 (PROSITE_PROFILES); IPR000980 (PROSITE_PROFILES); IPR001452 (PROSITE_PROFILES); cd11805 (CDD); cd09941 (CDD); cd11804 (CDD); IPR036028 (…	F:GO:0005515	F:protein binding
TRUE	[INTERPRO, BLASTED, MAPPED, ANNOTATED]	FUS_00000155-RA	DNA topoisomerase 3-alpha	2532	20	0	81.59	5	P:GO:0006265; F:GO:0003677; F:GO:0003917; F:GO:0008270; C:GO:0005694	P:DNA topological change; F:DNA binding; F:DNA topoisomerase type I (single strand cut, ATP-independent) activity; F:zinc ion binding; C:chromosome	EC:5.6.2.1	DNA topoisomerase	IPR013497 (PRINTS); IPR013497 (PFAM); IPR013825 (G3DSA:2.70.20.GENE3D); IPR013498 (PFAM); G3DSA:3.30.65.10 (GENE3D); IPR013826 (G3DSA:1.10.290.GENE3D); IPR013824 (G3DSA:1.10.460.GENE3D); IPR006171 (PFAM); G3DSA:3.40.50.140 (GENE3D); mobidb-lite (MOBIDB_LITE); mobidb-lite (MOBIDB_LITE); mobidb-lite (MOBIDB_LITE); mobidb-lite (MOBIDB_LITE); IPR000380 (PANTHER); PTHR11390:SF21 (PANTHER); IPR006171 (…	P:GO:0006265; F:GO:0003677; F:GO:0003916; F:GO:0003917; C:GO:0005694	P:DNA topological change; F:DNA binding; F:DNA topoisomerase activity; F:DNA topoisomerase type I (single strand cut, ATP-independent) activity; C:chromosome
TRUE	[INTERPRO, BLASTED, MAPPED, ANNOTATED]	FUS_00000156-RA	DNA topoisomerase 3-alpha	717	20	5.88558e-72	56.52	3	F:GO:0003676; F:GO:0003916; F:GO:0046872	F:nucleic acid binding; F:DNA topoisomerase activity; F:metal ion binding	EC:5.6.2	Isomerases altering macromolecular conformation	IPR010666 (PFAM); mobidb-lite (MOBIDB_LITE); mobidb-lite (MOBIDB_LITE); mobidb-lite (MOBIDB_LITE); mobidb-lite (MOBIDB_LITE); mobidb-lite (MOBIDB_LITE); PTHR33248:SF10 (PANTHER); PTHR33248:SF10 (PANTHER); PTHR33248 (PANTHER); PTHR33248 (PANTHER); IPR001878 (PROSITE_PROFILES)	F:GO:0003676; F:GO:0008270	F:nucleic acid binding; F:zinc ion binding
TRUE	[INTERPRO, BLASTED, MAPPED, ANNOTATED]	FUS_00000157-RA	nudix hydrolase 2 isoform X1	846	20	0	78.62	1	F:GO:0016787	F:hydrolase activity	EC:3	Hydrolases	IPR003293 (PRINTS); IPR020476 (PRINTS); IPR000086 (PFAM); G3DSA:3.90.79.10 (GENE3D); G3DSA:3.40.630.30 (GENE3D); IPR040618 (PFAM); IPR003293 (PANTHER); PTHR13994:SF34 (PANTHER); IPR000086 (PROSITE_PROFILES); IPR015797 (SUPERFAMILY)	no GO terms	no GO terms
TRUE	[INTERPRO, BLASTED, MAPPED, ANNOTATED]	FUS_00000158-RA	centromere protein S-like	441	20	4.13505e-65	72.6	7	P:GO:0006281; P:GO:0007049; P:GO:0051301; P:GO:0051382; F:GO:0046982; C:GO:0000776; C:GO:0071821	P:DNA repair; P:cell cycle; P:cell division; P:kinetochore assembly; F:protein heterodimerization activity; C:kinetochore; C:FANCM-MHF complex			IPR029003 (PFAM); IPR009072 (G3DSA:1.10.20.GENE3D); PTHR22980:SF0 (PANTHER); PTHR22980 (PANTHER); IPR009072 (SUPERFAMILY)	F:GO:0046982; C:GO:0071821	F:protein heterodimerization activity; C:FANCM-MHF complex
TRUE	[INTERPRO, BLASTED, MAPPED, ANNOTATED]	FUS_00000159-RA	POU domain, class 6, transcription factor 2-like	1260	20	4.4015e-173	88.99	4	P:GO:0006355; F:GO:0003677; F:GO:0003700; C:GO:0005634	P:regulation of transcription, DNA-templated; F:DNA binding; F:DNA-binding transcription factor activity; C:nucleus			IPR013847 (PRINTS); IPR000327 (PFAM); G3DSA:1.10.10.60 (GENE3D); IPR001356 (PFAM); IPR010982 (G3DSA:1.10.260.GENE3D); mobidb-lite (MOBIDB_LITE); mobidb-lite (MOBIDB_LITE); mobidb-lite (MOBIDB_LITE); mobidb-lite (MOBIDB_LITE); mobidb-lite (MOBIDB_LITE); PTHR11636:SF5 (PANTHER); PTHR11636 (PANTHER); IPR000327 (PROSITE_PROFILES); IPR001356 (PROSITE_PROFILES); IPR001387 (CDD); IPR001356 (CDD); IPR009…	P:GO:0006355; F:GO:0003677; F:GO:0003700	P:regulation of transcription, DNA-templated; F:DNA binding; F:DNA-binding transcription factor activity
TRUE	[INTERPRO, BLASTED, MAPPED, ANNOTATED]	FUS_00000160-RA	POU domain, class 6, transcription factor 2-like	828	1	1.20366e-20	87.1	4	P:GO:0006355; F:GO:0003677; F:GO:0003700; C:GO:0005634	P:regulation of transcription, DNA-templated; F:DNA binding; F:DNA-binding transcription factor activity; C:nucleus			mobidb-lite (MOBIDB_LITE); mobidb-lite (MOBIDB_LITE); mobidb-lite (MOBIDB_LITE); mobidb-lite (MOBIDB_LITE); mobidb-lite (MOBIDB_LITE); mobidb-lite (MOBIDB_LITE); mobidb-lite (MOBIDB_LITE)	no GO terms	no GO terms
TRUE	[INTERPRO, BLASTED]	FUS_00000161-RA	hypothetical protein FOCC_FOCC016017	2418	20	0	56.67						mobidb-lite (MOBIDB_LITE); mobidb-lite (MOBIDB_LITE); mobidb-lite (MOBIDB_LITE); mobidb-lite (MOBIDB_LITE); mobidb-lite (MOBIDB_LITE); mobidb-lite (MOBIDB_LITE); PTHR46579 (PANTHER); PTHR46579:SF1 (PANTHER)	no GO terms	no GO terms
TRUE	[INTERPRO, BLASTED, MAPPED]	FUS_00000162-RA	zinc finger protein 830-like	1875	1	5.47486e-13	54.84	1	F:GO:0003677	F:DNA binding			G3DSA:1.10.10.2590 (GENE3D); mobidb-lite (MOBIDB_LITE); mobidb-lite (MOBIDB_LITE); mobidb-lite (MOBIDB_LITE); mobidb-lite (MOBIDB_LITE); mobidb-lite (MOBIDB_LITE); mobidb-lite (MOBIDB_LITE); IPR018379 (PROSITE_PROFILES)	F:GO:0003677	F:DNA binding
TRUE	[INTERPRO, BLASTED]	FUS_00000163-RA	uncharacterized protein LOC113212356 isoform X1	882	5	1.78339e-95	55.58						mobidb-lite (MOBIDB_LITE)	no GO terms	no GO terms
TRUE	[INTERPRO, BLASTED, MAPPED, ANNOTATED]	FUS_00000164-RA	sorting nexin-14-like isoform X2	6523	20	0	70.83	2	F:GO:0035091; C:GO:0016021	F:phosphatidylinositol binding; C:integral component of membrane			IPR001683 (PFAM); IPR003114 (PFAM); IPR036871 (G3DSA:3.30.1520.GENE3D); IPR044926 (G3DSA:1.10.167.GENE3D); IPR016137 (PFAM); PTHR22775:SF44 (PANTHER); PTHR22775 (PANTHER); IPR016137 (PROSITE_PROFILES); IPR001683 (PROSITE_PROFILES); IPR003114 (PROSITE_PROFILES); IPR037436 (CDD); IPR036871 (SUPERFAMILY); IPR036305 (SUPERFAMILY)	F:GO:0035091	F:phosphatidylinositol binding
TRUE	[INTERPRO, BLASTED, MAPPED, ANNOTATED]	FUS_00000165-RA	splicing factor U2af 38 kDa subunit	1593	20	3.315e-129	97.72	4	P:GO:0000398; F:GO:0003723; F:GO:0046872; C:GO:0089701	P:mRNA splicing, via spliceosome; F:RNA binding; F:metal ion binding; C:U2AF complex			IPR009145 (PRINTS); IPR012677 (G3DSA:3.30.70.GENE3D); IPR000571 (PFAM); IPR000504 (PFAM); mobidb-lite (MOBIDB_LITE); mobidb-lite (MOBIDB_LITE); mobidb-lite (MOBIDB_LITE); IPR009145 (PANTHER); PTHR12620:SF11 (PANTHER); IPR000571 (PROSITE_PROFILES); IPR000571 (PROSITE_PROFILES); IPR000504 (PROSITE_PROFILES); cd12538 (CDD); IPR035979 (SUPERFAMILY)	P:GO:0000398; F:GO:0003676; F:GO:0003723; F:GO:0046872; C:GO:0089701	P:mRNA splicing, via spliceosome; F:nucleic acid binding; F:RNA binding; F:metal ion binding; C:U2AF complex
TRUE	[INTERPRO, BLASTED, MAPPED, ANNOTATED]	FUS_00000166-RA	uncharacterized protein K02A2.6-like	1569	20	6.67865e-151	59.8	1	F:GO:0003824	F:catalytic activity			IPR001584 (PFAM); IPR036397 (G3DSA:3.30.420.GENE3D); IPR041373 (PFAM); IPR041588 (PFAM); G3DSA:1.10.340.70 (GENE3D); PTHR34072 (PANTHER); IPR001584 (PROSITE_PROFILES); cd09274 (CDD); IPR012337 (SUPERFAMILY); IPR043502 (SUPERFAMILY)	P:GO:0015074; F:GO:0003676	P:DNA integration; F:nucleic acid binding
TRUE	[INTERPRO, BLASTED, MAPPED]	FUS_00000167-RA	hypothetical protein FOCC_FOCC016536	873	20	1.13798e-31	54.51	2	F:GO:0003676; F:GO:0008270	F:nucleic acid binding; F:zinc ion binding			PTHR33198:SF9 (PANTHER); PTHR33198 (PANTHER)	no GO terms	no GO terms
TRUE	[INTERPRO, NO-BLAST]	FUS_00000168-RA	---NA---	587									mobidb-lite (MOBIDB_LITE); mobidb-lite (MOBIDB_LITE)	no GO terms	no GO terms
TRUE	[INTERPRO, BLASTED, MAPPED]	FUS_00000169-RA	proline-rich protein HaeIII subfamily 1-like	2440	7	7.62465e-55	50.88	1	F:GO:0003677	F:DNA binding			mobidb-lite (MOBIDB_LITE); mobidb-lite (MOBIDB_LITE); mobidb-lite (MOBIDB_LITE); mobidb-lite (MOBIDB_LITE); mobidb-lite (MOBIDB_LITE); mobidb-lite (MOBIDB_LITE)	no GO terms	no GO terms
TRUE	[INTERPRO, BLASTED, MAPPED]	FUS_00000170-RA	uncharacterized protein LOC117647730	3315	20	0	58.06	2	C:GO:0016020; C:GO:0016021	C:membrane; C:integral component of membrane			IPR009667 (PFAM); mobidb-lite (MOBIDB_LITE); mobidb-lite (MOBIDB_LITE); mobidb-lite (MOBIDB_LITE); mobidb-lite (MOBIDB_LITE); mobidb-lite (MOBIDB_LITE); mobidb-lite (MOBIDB_LITE); PTHR46579:SF1 (PANTHER); PTHR46579 (PANTHER)	no GO terms	no GO terms
TRUE	[INTERPRO, BLASTED, MAPPED, ANNOTATED]	FUS_00000171-RA	uncharacterized protein LOC117642060	2076	20	2.27436e-133	51.74	1	F:GO:0003824	F:catalytic activity			IPR022048 (PFAM); mobidb-lite (MOBIDB_LITE)	no GO terms	no GO terms
TRUE	[INTERPRO, NO-BLAST]	FUS_00000172-RA	---NA---	3655									mobidb-lite (MOBIDB_LITE); mobidb-lite (MOBIDB_LITE); mobidb-lite (MOBIDB_LITE); mobidb-lite (MOBIDB_LITE); mobidb-lite (MOBIDB_LITE); mobidb-lite (MOBIDB_LITE); mobidb-lite (MOBIDB_LITE); mobidb-lite (MOBIDB_LITE); mobidb-lite (MOBIDB_LITE); mobidb-lite (MOBIDB_LITE); mobidb-lite (MOBIDB_LITE)	no GO terms	no GO terms
TRUE	[INTERPRO, BLASTED, MAPPED, ANNOTATED]	FUS_00000173-RA	hemicentin-1 isoform X1	4969	20	0	85.19	1	C:GO:0016021	C:integral component of membrane			PF13927 (PFAM); IPR013783 (G3DSA:2.60.40.GENE3D); IPR013783 (G3DSA:2.60.40.GENE3D); IPR013783 (G3DSA:2.60.40.GENE3D); IPR013783 (G3DSA:2.60.40.GENE3D); IPR003961 (PFAM); IPR013783 (G3DSA:2.60.40.GENE3D); IPR013783 (G3DSA:2.60.40.GENE3D); IPR013783 (G3DSA:2.60.40.GENE3D); mobidb-lite (MOBIDB_LITE); mobidb-lite (MOBIDB_LITE); mobidb-lite (MOBIDB_LITE); mobidb-lite (MOBIDB_LITE); mobidb-lite (MOBIDB…	F:GO:0005515	F:protein binding
TRUE	[INTERPRO, BLASTED, MAPPED, ANNOTATED]	FUS_00000174-RA	transforming growth factor-beta-induced protein ig-h3	2870	20	0	61.38	1	C:GO:0110165	C:cellular anatomical entity			IPR036378 (G3DSA:2.30.180.GENE3D); IPR036378 (G3DSA:2.30.180.GENE3D); IPR000782 (PFAM); mobidb-lite (MOBIDB_LITE); mobidb-lite (MOBIDB_LITE); mobidb-lite (MOBIDB_LITE); mobidb-lite (MOBIDB_LITE); mobidb-lite (MOBIDB_LITE); mobidb-lite (MOBIDB_LITE); PTHR10900 (PANTHER); IPR000782 (PROSITE_PROFILES); IPR000782 (PROSITE_PROFILES); IPR000782 (PROSITE_PROFILES); IPR036378 (SUPERFAMILY); IPR036378 (SU…	no GO terms	no GO terms
TRUE	[INTERPRO, BLASTED]	FUS_00000175-RA	constitutive coactivator of PPAR-gamma-like protein 1 homolog isoform X1	3257	20	0	69.09						G3DSA:3.40.50.1010 (GENE3D); mobidb-lite (MOBIDB_LITE); mobidb-lite (MOBIDB_LITE); mobidb-lite (MOBIDB_LITE); mobidb-lite (MOBIDB_LITE); mobidb-lite (MOBIDB_LITE); mobidb-lite (MOBIDB_LITE); mobidb-lite (MOBIDB_LITE); IPR026784 (PANTHER); PTHR15976:SF16 (PANTHER); IPR029060 (SUPERFAMILY)	no GO terms	no GO terms
TRUE	[INTERPRO, BLASTED, MAPPED, ANNOTATED]	FUS_00000176-RA	Histone-lysine N-methyltransferase MLL5	7653	20	0	67.03	4	P:GO:0032259; F:GO:0008168; F:GO:0046872; C:GO:0005634	P:methylation; F:methyltransferase activity; F:metal ion binding; C:nucleus	EC:2.1.1	Transferring one-carbon groups	IPR019787 (PFAM); IPR013083 (G3DSA:3.30.40.GENE3D); G3DSA:2.170.270.10 (GENE3D); mobidb-lite (MOBIDB_LITE); mobidb-lite (MOBIDB_LITE); mobidb-lite (MOBIDB_LITE); mobidb-lite (MOBIDB_LITE); mobidb-lite (MOBIDB_LITE); mobidb-lite (MOBIDB_LITE); mobidb-lite (MOBIDB_LITE); mobidb-lite (MOBIDB_LITE); mobidb-lite (MOBIDB_LITE); mobidb-lite (MOBIDB_LITE); mobidb-lite (MOBIDB_LITE); mobidb-lite (MOBIDB_L…	F:GO:0005515	F:protein binding
TRUE	[INTERPRO, BLASTED, MAPPED, ANNOTATED]	FUS_00000177-RA	hypothetical protein FOCC_FOCC007953	565	5	6.3801e-41	72.07	1	C:GO:0016020	C:membrane			no IPS match	no IPS match	no IPS match
TRUE	[INTERPRO, NO-BLAST]	FUS_00000178-RA	---NA---	630									mobidb-lite (MOBIDB_LITE)	no GO terms	no GO terms
TRUE	[INTERPRO, BLASTED, MAPPED]	FUS_00000179-RA	tip elongation aberrant protein 1-like	2271	20	0	59.16	1	C:GO:0005737	C:cytoplasm			PF13854 (PFAM); IPR015915 (G3DSA:2.120.10.GENE3D); PF13415 (PFAM); mobidb-lite (MOBIDB_LITE); mobidb-lite (MOBIDB_LITE); mobidb-lite (MOBIDB_LITE); mobidb-lite (MOBIDB_LITE); mobidb-lite (MOBIDB_LITE); mobidb-lite (MOBIDB_LITE); mobidb-lite (MOBIDB_LITE); mobidb-lite (MOBIDB_LITE); mobidb-lite (MOBIDB_LITE); mobidb-lite (MOBIDB_LITE); mobidb-lite (MOBIDB_LITE); PTHR15526 (PANTHER); IPR015915 (SUP…	F:GO:0005515	F:protein binding
TRUE	[INTERPRO, BLASTED, MAPPED, ANNOTATED]	FUS_00000180-RA	ATP-dependent RNA helicase DDX42	3827	20	0	83.62	4	F:GO:0003676; F:GO:0003724; F:GO:0005524; F:GO:0016787	F:nucleic acid binding; F:RNA helicase activity; F:ATP binding; F:hydrolase activity	EC:3.6.4.13	RNA helicase	IPR027417 (G3DSA:3.40.50.GENE3D); IPR011545 (PFAM); IPR027417 (G3DSA:3.40.50.GENE3D); IPR001650 (PFAM); mobidb-lite (MOBIDB_LITE); mobidb-lite (MOBIDB_LITE); mobidb-lite (MOBIDB_LITE); mobidb-lite (MOBIDB_LITE); mobidb-lite (MOBIDB_LITE); mobidb-lite (MOBIDB_LITE); mobidb-lite (MOBIDB_LITE); PTHR24031:SF125 (PANTHER); PTHR24031 (PANTHER); IPR001650 (PROSITE_PROFILES); IPR014014 (PROSITE_PROFILES)…	F:GO:0003676; F:GO:0003724; F:GO:0005524	F:nucleic acid binding; F:RNA helicase activity; F:ATP binding
TRUE	[INTERPRO, BLASTED, MAPPED, ANNOTATED]	FUS_00000181-RA	ubiquitin-like modifier-activating enzyme ATG7	2381	20	0	71.31	5	P:GO:0006914; P:GO:0015031; F:GO:0008641; C:GO:0000407; C:GO:0016021	P:autophagy; P:protein transport; F:ubiquitin-like modifier activating enzyme activity; C:phagophore assembly site; C:integral component of membrane	EC:6.2	Forming carbon-sulfur bonds	IPR032197 (PFAM); IPR000594 (PFAM); G3DSA:3.40.50.720 (GENE3D); IPR042523 (G3DSA:3.40.140.GENE3D); IPR042522 (G3DSA:3.40.140.GENE3D); IPR006285 (TIGRFAM); PTHR10953:SF3 (PANTHER); PTHR10953 (PANTHER); cd01486 (CDD); IPR035985 (SUPERFAMILY)	F:GO:0008641; C:GO:0005737	F:ubiquitin-like modifier activating enzyme activity; C:cytoplasm
TRUE	[INTERPRO, BLASTED, MAPPED, ANNOTATED]	FUS_00000182-RA	46 kDa FK506-binding nuclear protein	1341	20	1.43911e-157	81.56	2	P:GO:0000413; F:GO:0003755	P:protein peptidyl-prolyl isomerization; F:peptidyl-prolyl cis-trans isomerase activity	EC:5.2.1.8	Peptidylprolyl isomerase	IPR023566 (PIRSF); IPR041232 (PFAM); IPR001179 (PFAM); G3DSA:3.10.50.40 (GENE3D); G3DSA:2.60.120.340 (GENE3D); mobidb-lite (MOBIDB_LITE); mobidb-lite (MOBIDB_LITE); mobidb-lite (MOBIDB_LITE); mobidb-lite (MOBIDB_LITE); mobidb-lite (MOBIDB_LITE); mobidb-lite (MOBIDB_LITE); mobidb-lite (MOBIDB_LITE); PTHR43811 (PANTHER); PTHR43811:SF19 (PANTHER); IPR001179 (PROSITE_PROFILES); SSF54534 (SUPERFAMILY)	F:GO:0003755	F:peptidyl-prolyl cis-trans isomerase activity
TRUE	[INTERPRO, BLASTED, MAPPED]	FUS_00000183-RA	ankyrin repeat and SAM domain-containing protein 3-like	979	20	2.5912e-155	49.64	1	F:GO:0008270	F:zinc ion binding			IPR002110 (PRINTS); IPR001660 (PFAM); IPR013761 (G3DSA:1.10.150.GENE3D); IPR020683 (PFAM); IPR036770 (G3DSA:1.25.40.GENE3D); PTHR24184 (PANTHER); PTHR24184:SF6 (PANTHER); IPR002110 (PROSITE_PROFILES); PS50297 (PROSITE_PROFILES); IPR001660 (PROSITE_PROFILES); IPR013761 (SUPERFAMILY); IPR036770 (SUPERFAMILY)	F:GO:0005515	F:protein binding
TRUE	[INTERPRO, BLASTED]	FUS_00000184-RA	DDB1- and CUL4-associated factor 8-like isoform X1	2514	20	0	76.42						IPR001680 (PFAM); IPR015943 (G3DSA:2.130.10.GENE3D); mobidb-lite (MOBIDB_LITE); mobidb-lite (MOBIDB_LITE); mobidb-lite (MOBIDB_LITE); mobidb-lite (MOBIDB_LITE); mobidb-lite (MOBIDB_LITE); mobidb-lite (MOBIDB_LITE); mobidb-lite (MOBIDB_LITE); mobidb-lite (MOBIDB_LITE); mobidb-lite (MOBIDB_LITE); PTHR15574:SF42 (PANTHER); IPR045151 (PANTHER); PS50294 (PROSITE_PROFILES); IPR001680 (PROSITE_PROFILES)…	F:GO:0005515	F:protein binding
TRUE	[INTERPRO, BLASTED]	FUS_00000185-RA	coiled-coil-helix-coiled-coil-helix domain-containing protein 7	204	2	1.43462e-20	66.76						mobidb-lite (MOBIDB_LITE); mobidb-lite (MOBIDB_LITE)	no GO terms	no GO terms
TRUE	[INTERPRO, BLASTED, MAPPED, ANNOTATED]	FUS_00000186-RA	NADH dehydrogenase [ubiquinone] 1 beta subcomplex subunit 7	623	20	5.37438e-79	67.5	3	C:GO:0005743; C:GO:0005758; C:GO:0070469	C:mitochondrial inner membrane; C:mitochondrial intermembrane space; C:respirasome			IPR008698 (PFAM); IPR008698 (PANTHER); PTHR20900:SF0 (PANTHER)	C:GO:0005739	C:mitochondrion
TRUE	[INTERPRO, BLASTED, MAPPED, ANNOTATED]	FUS_00000187-RA	elongation of very long chain fatty acids protein AAEL008004-like isoform X2	492	2	2.0651e-09	87.88	7	P:GO:0006633; F:GO:0009922; F:GO:0102336; F:GO:0102337; F:GO:0102338; F:GO:0102756; C:GO:0016021	P:fatty acid biosynthetic process; F:fatty acid elongase activity; F:3-oxo-arachidoyl-CoA synthase activity; F:3-oxo-cerotoyl-CoA synthase activity; F:3-oxo-lignoceronyl-CoA synthase activity; F:very-long-chain 3-ketoacyl-CoA synthase activity; C:integral component of membrane	EC:2.3.1.85; EC:2.3.1.199	Fatty-acid synthase system; Very-long-chain 3-oxoacyl-CoA synthase	IPR002076 (PFAM); mobidb-lite (MOBIDB_LITE); mobidb-lite (MOBIDB_LITE)	F:GO:0009922; C:GO:0016021	F:fatty acid elongase activity; C:integral component of membrane
TRUE	[INTERPRO, BLASTED, MAPPED, ANNOTATED]	FUS_00000188-RA	39S ribosomal protein L39, mitochondrial	1343	20	0	73.19	2	F:GO:0000166; C:GO:0005840	F:nucleotide binding; C:ribosome			G3DSA:3.30.980.10 (GENE3D); IPR004095 (PFAM); IPR012675 (G3DSA:3.10.20.GENE3D); PTHR42753:SF9 (PANTHER); PTHR42753 (PANTHER); IPR004095 (PROSITE_PROFILES); cd01667 (CDD); IPR018163 (SUPERFAMILY)	F:GO:0000166	F:nucleotide binding
TRUE	[INTERPRO, BLASTED, MAPPED, ANNOTATED]	FUS_00000189-RA	Protein anon-73B1	928	12	5.53373e-34	77.72	1	C:GO:0016021	C:integral component of membrane			IPR009621 (PFAM); mobidb-lite (MOBIDB_LITE); mobidb-lite (MOBIDB_LITE); mobidb-lite (MOBIDB_LITE); IPR009621 (PANTHER); PTHR14409:SF0 (PANTHER)	C:GO:0016021	C:integral component of membrane
TRUE	[INTERPRO, BLASTED, MAPPED, ANNOTATED]	FUS_00000190-RA	dystrobrevin beta isoform X1	1327	20	5.14406e-87	65.24	3	P:GO:0009987; F:GO:0008270; C:GO:0005737	P:cellular process; F:zinc ion binding; C:cytoplasm			mobidb-lite (MOBIDB_LITE); mobidb-lite (MOBIDB_LITE); mobidb-lite (MOBIDB_LITE)	no GO terms	no GO terms
TRUE	[INTERPRO, BLASTED, MAPPED, ANNOTATED]	FUS_00000191-RA	dystrobrevin beta isoform X1	1680	20	0	87.75	2	F:GO:0008270; C:GO:0005737	F:zinc ion binding; C:cytoplasm			G3DSA:1.10.238.10 (GENE3D); IPR000433 (PFAM); G3DSA:1.10.238.10 (GENE3D); IPR043145 (G3DSA:3.30.60.GENE3D); IPR017432 (PIRSF); IPR015153 (PFAM); IPR015154 (PFAM); mobidb-lite (MOBIDB_LITE); mobidb-lite (MOBIDB_LITE); mobidb-lite (MOBIDB_LITE); PTHR12268 (PANTHER); PTHR12268:SF22 (PANTHER); IPR000433 (PROSITE_PROFILES); cd16244 (CDD); cd02334 (CDD); SSF57850 (SUPERFAMILY); IPR011992 (SUPERFAMILY);…	F:GO:0008270	F:zinc ion binding
TRUE	[INTERPRO, BLASTED, MAPPED]	FUS_00000192-RA	ribonuclease Z, mitochondrial	3173	20	0	53.21	4	P:GO:0008033; P:GO:0034414; F:GO:0016787; F:GO:0042781	P:tRNA processing; P:tRNA 3'-trailer cleavage, endonucleolytic; F:hydrolase activity; F:3'-tRNA processing endoribonuclease activity			IPR001279 (PFAM); IPR036866 (G3DSA:3.60.15.GENE3D); IPR036866 (G3DSA:3.60.15.GENE3D); PTHR12553:SF49 (PANTHER); PTHR12553 (PANTHER); cd07718 (CDD); IPR036866 (SUPERFAMILY); IPR036866 (SUPERFAMILY)	no GO terms	no GO terms
TRUE	[INTERPRO, BLASTED, MAPPED, ANNOTATED]	FUS_00000193-RA	soluble calcium-activated nucleotidase 1	2043	20	0	73.55	3	F:GO:0005509; F:GO:0017110; C:GO:0016021	F:calcium ion binding; F:nucleoside-diphosphatase activity; C:integral component of membrane	EC:3.6.1.6	Nucleoside diphosphate phosphatase	PF06079 (PFAM); IPR036258 (G3DSA:2.120.10.GENE3D); IPR009283 (PANTHER); IPR036258 (SUPERFAMILY)	F:GO:0005509; F:GO:0017110	F:calcium ion binding; F:nucleoside-diphosphatase activity
TRUE	[INTERPRO, BLASTED]	FUS_00000194-RA	zinc finger and BTB domain-containing protein 49-like	4749	20	1.43392e-153	78.49						G3DSA:3.30.160.60 (GENE3D); G3DSA:3.30.160.60 (GENE3D); IPR013087 (PFAM); G3DSA:3.30.160.60 (GENE3D); mobidb-lite (MOBIDB_LITE); mobidb-lite (MOBIDB_LITE); mobidb-lite (MOBIDB_LITE); mobidb-lite (MOBIDB_LITE); mobidb-lite (MOBIDB_LITE); mobidb-lite (MOBIDB_LITE); PTHR23235 (PANTHER); PTHR23235:SF75 (PANTHER); IPR013087 (PROSITE_PROFILES); IPR013087 (PROSITE_PROFILES); IPR013087 (PROSITE_PROFILES)…	no GO terms	no GO terms
TRUE	[INTERPRO, NO-BLAST]	FUS_00000195-RA	---NA---	447									no IPS match	no IPS match	no IPS match
TRUE	[INTERPRO, BLASTED, MAPPED, ANNOTATED]	FUS_00000196-RA	elongation of very long chain fatty acids protein AAEL008004	1542	20	0	85.72	7	P:GO:0006633; F:GO:0009922; F:GO:0102336; F:GO:0102337; F:GO:0102338; F:GO:0102756; C:GO:0016021	P:fatty acid biosynthetic process; F:fatty acid elongase activity; F:3-oxo-arachidoyl-CoA synthase activity; F:3-oxo-cerotoyl-CoA synthase activity; F:3-oxo-lignoceronyl-CoA synthase activity; F:very-long-chain 3-ketoacyl-CoA synthase activity; C:integral component of membrane	EC:2.3.1.85; EC:2.3.1.199	Fatty-acid synthase system; Very-long-chain 3-oxoacyl-CoA synthase	IPR002076 (PFAM); mobidb-lite (MOBIDB_LITE); mobidb-lite (MOBIDB_LITE); IPR002076 (PANTHER); PTHR11157:SF151 (PANTHER)	F:GO:0009922; C:GO:0016021	F:fatty acid elongase activity; C:integral component of membrane
TRUE	[INTERPRO, BLASTED, MAPPED, ANNOTATED]	FUS_00000197-RA	trifunctional enzyme subunit beta, mitochondrial	3868	20	0	87.59	1	F:GO:0016747	F:acyltransferase activity, transferring groups other than amino-acyl groups	EC:2.3.1	Acyltransferases	IPR016039 (G3DSA:3.40.47.GENE3D); IPR002155 (TIGRFAM); IPR020616 (PFAM); IPR020617 (PFAM); PTHR18919:SF147 (PANTHER); PTHR18919 (PANTHER); IPR002155 (CDD); IPR016039 (SUPERFAMILY)	F:GO:0016746; F:GO:0016747	F:acyltransferase activity; F:acyltransferase activity, transferring groups other than amino-acyl groups
TRUE	[INTERPRO, BLASTED, MAPPED, ANNOTATED]	FUS_00000198-RA	molybdate-anion transporter-like	1383	20	0	67.41	4	P:GO:0015689; F:GO:0015098; C:GO:0005886; C:GO:0016021	P:molybdate ion transport; F:molybdate ion transmembrane transporter activity; C:plasma membrane; C:integral component of membrane	EC:7	Translocases	IPR008509 (PFAM); IPR036259 (G3DSA:1.20.1250.GENE3D); IPR008509 (PANTHER); IPR030163 (PTHR23516:PANTHER); cd17487 (CDD); IPR036259 (SUPERFAMILY)	P:GO:0015689; F:GO:0015098; C:GO:0016021	P:molybdate ion transport; F:molybdate ion transmembrane transporter activity; C:integral component of membrane
TRUE	[INTERPRO, BLASTED]	FUS_00000199-RA	WD repeat-containing protein 7	5141	20	0	81.07						IPR015943 (G3DSA:2.130.10.GENE3D); IPR001680 (PFAM); IPR015943 (G3DSA:2.130.10.GENE3D); IPR015943 (G3DSA:2.130.10.GENE3D); mobidb-lite (MOBIDB_LITE); mobidb-lite (MOBIDB_LITE); mobidb-lite (MOBIDB_LITE); mobidb-lite (MOBIDB_LITE); mobidb-lite (MOBIDB_LITE); PTHR44099 (PANTHER); PS50294 (PROSITE_PROFILES); IPR001680 (PROSITE_PROFILES); IPR036322 (SUPERFAMILY); SSF101898 (SUPERFAMILY); IPR011047 (S…	F:GO:0005515	F:protein binding
TRUE	[INTERPRO, BLASTED, MAPPED, ANNOTATED]	FUS_00000200-RA	cuticle protein 19.8-like	1198	20	1.88989e-34	78.31	1	F:GO:0042302	F:structural constituent of cuticle			IPR000618 (PFAM); mobidb-lite (MOBIDB_LITE); mobidb-lite (MOBIDB_LITE); PTHR10380:SF196 (PANTHER); PTHR10380 (PANTHER); IPR000618 (PROSITE_PROFILES)	no GO terms	no GO terms
TRUE	[INTERPRO, BLASTED, MAPPED, ANNOTATED]	FUS_00000201-RA	male-enhanced antigen 1	483	20	1.23903e-81	57.08	1	P:GO:0007283	P:spermatogenesis			PF06910 (PFAM); mobidb-lite (MOBIDB_LITE); mobidb-lite (MOBIDB_LITE); IPR009685 (PANTHER)	P:GO:0007283	P:spermatogenesis
TRUE	[INTERPRO, BLASTED, MAPPED, ANNOTATED]	FUS_00000202-RA	probable isocitrate dehydrogenase [NAD] subunit alpha, mitochondrial isoform X1	2320	20	0	92.07	6	P:GO:0006099; P:GO:0006102; F:GO:0000287; F:GO:0004449; F:GO:0051287; C:GO:0005739	P:tricarboxylic acid cycle; P:isocitrate metabolic process; F:magnesium ion binding; F:isocitrate dehydrogenase (NAD+) activity; F:NAD binding; C:mitochondrion	EC:1.1.1.41	Isocitrate dehydrogenase (NAD(+))	G3DSA:3.40.718.10 (GENE3D); IPR004434 (TIGRFAM); IPR024084 (PFAM); PTHR11835 (PANTHER); PTHR11835:SF34 (PANTHER); SSF53659 (SUPERFAMILY)	P:GO:0006099; F:GO:0004449; F:GO:0016616	P:tricarboxylic acid cycle; F:isocitrate dehydrogenase (NAD+) activity; F:oxidoreductase activity, acting on the CH-OH group of donors, NAD or NADP as acceptor
TRUE	[INTERPRO, BLASTED, MAPPED, ANNOTATED]	FUS_00000203-RA	electron transfer flavoprotein regulatory factor 1	649	20	7.65694e-56	86.97	2	P:GO:0022904; C:GO:0005739	P:respiratory electron transport chain; C:mitochondrion			IPR008011 (PFAM); PTHR21024 (PANTHER); cd20265 (CDD)	no GO terms	no GO terms
TRUE	[INTERPRO, BLASTED, MAPPED, ANNOTATED]	FUS_00000204-RA	transmembrane GTPase Marf isoform X1	3832	20	0	87.47	6	P:GO:0008053; P:GO:0048662; F:GO:0003924; F:GO:0005525; C:GO:0005741; C:GO:0016021	P:mitochondrial fusion; P:negative regulation of smooth muscle cell proliferation; F:GTPase activity; F:GTP binding; C:mitochondrial outer membrane; C:integral component of membrane	EC:3.6.1	Acting on acid anhydrides	G3DSA:1.20.5.110 (GENE3D); IPR045063 (PFAM); IPR027417 (G3DSA:3.40.50.GENE3D); IPR006884 (PFAM); IPR027088 (PTHR10465:PANTHER); IPR027094 (PANTHER); IPR030381 (PROSITE_PROFILES); cd09912 (CDD); IPR027417 (SUPERFAMILY); SSF111479 (SUPERFAMILY)	P:GO:0008053; F:GO:0003924; F:GO:0005525; C:GO:0005741; C:GO:0016021	P:mitochondrial fusion; F:GTPase activity; F:GTP binding; C:mitochondrial outer membrane; C:integral component of membrane
TRUE	[INTERPRO, BLASTED, MAPPED, ANNOTATED]	FUS_00000205-RA	E3 ubiquitin-protein ligase CHIP	2934	20	0	90.57	2	P:GO:0016567; F:GO:0004842	P:protein ubiquitination; F:ubiquitin-protein transferase activity	EC:2	Transferases	IPR041312 (PFAM); IPR003613 (PFAM); PF12895 (PFAM); IPR011990 (G3DSA:1.25.40.GENE3D); G3DSA:6.10.140.2020 (GENE3D); IPR013083 (G3DSA:3.30.40.GENE3D); PTHR46803 (PANTHER); PTHR46803:SF2 (PANTHER); IPR003613 (PROSITE_PROFILES); IPR019734 (PROSITE_PROFILES); cd16654 (CDD); IPR011990 (SUPERFAMILY); SSF57850 (SUPERFAMILY)	P:GO:0016567; F:GO:0004842; F:GO:0005515	P:protein ubiquitination; F:ubiquitin-protein transferase activity; F:protein binding
TRUE	[INTERPRO, BLASTED, MAPPED, ANNOTATED]	FUS_00000206-RA	blast:Leucine-rich repeat-containing protein 4B	2823	20	0	74.24	1	C:GO:0016020	C:membrane			PF13927 (PFAM); IPR032675 (G3DSA:3.80.10.GENE3D); IPR001611 (PFAM); IPR013783 (G3DSA:2.60.40.GENE3D); IPR032675 (G3DSA:3.80.10.GENE3D); mobidb-lite (MOBIDB_LITE); mobidb-lite (MOBIDB_LITE); mobidb-lite (MOBIDB_LITE); mobidb-lite (MOBIDB_LITE); mobidb-lite (MOBIDB_LITE); mobidb-lite (MOBIDB_LITE); mobidb-lite (MOBIDB_LITE); PTHR24366:SF117 (PANTHER); PTHR24366 (PANTHER); PTHR24366 (PANTHER); IPR00…	F:GO:0005515	F:protein binding
TRUE	[INTERPRO, BLASTED, MAPPED, ANNOTATED]	FUS_00000207-RA	sex peptide receptor-like	1063	20	2.49031e-41	77.57	4	P:GO:0007218; F:GO:0008528; C:GO:0005886; C:GO:0016021	P:neuropeptide signaling pathway; F:G protein-coupled peptide receptor activity; C:plasma membrane; C:integral component of membrane			G3DSA:1.20.1070.10 (GENE3D); IPR019427 (PFAM); PTHR46273 (PANTHER); SSF81321 (SUPERFAMILY)	F:GO:0008528	F:G protein-coupled peptide receptor activity
TRUE	[INTERPRO, BLASTED, MAPPED, ANNOTATED]	FUS_00000208-RA	sex peptide receptor-like	1356	20	0	65.53	4	P:GO:0007186; F:GO:0008528; C:GO:0005886; C:GO:0016021	P:G protein-coupled receptor signaling pathway; F:G protein-coupled peptide receptor activity; C:plasma membrane; C:integral component of membrane			IPR000276 (PRINTS); IPR019427 (PFAM); G3DSA:1.20.1070.10 (GENE3D); mobidb-lite (MOBIDB_LITE); PTHR46273 (PANTHER); IPR017452 (PROSITE_PROFILES); cd14978 (CDD); SSF81321 (SUPERFAMILY)	P:GO:0007186; F:GO:0004930; F:GO:0008528; C:GO:0016021	P:G protein-coupled receptor signaling pathway; F:G protein-coupled receptor activity; F:G protein-coupled peptide receptor activity; C:integral component of membrane
TRUE	[INTERPRO, BLASTED]	FUS_00000209-RA	SH3 and multiple ankyrin repeat domains protein 1-like	1167	2	9.63379e-48	77.26						IPR012464 (PFAM); mobidb-lite (MOBIDB_LITE); mobidb-lite (MOBIDB_LITE); mobidb-lite (MOBIDB_LITE); mobidb-lite (MOBIDB_LITE); IPR012464 (PANTHER); PTHR21879:SF9 (PANTHER)	no GO terms	no GO terms
TRUE	[INTERPRO, BLASTED, MAPPED, ANNOTATED]	FUS_00000210-RA	tubulin-specific chaperone C	1655	20	6.94017e-177	66.03	4	P:GO:0000902; P:GO:0007023; F:GO:0015631; C:GO:0005737	P:cell morphogenesis; P:post-chaperonin tubulin folding pathway; F:tubulin binding; C:cytoplasm			IPR012945 (PFAM); IPR031925 (PFAM); IPR016098 (G3DSA:2.160.20.GENE3D); IPR038397 (G3DSA:1.20.58.GENE3D); mobidb-lite (MOBIDB_LITE); mobidb-lite (MOBIDB_LITE); IPR027684 (PANTHER); IPR017901 (PROSITE_PROFILES)	P:GO:0000902; P:GO:0007023; F:GO:0015631	P:cell morphogenesis; P:post-chaperonin tubulin folding pathway; F:tubulin binding
TRUE	[INTERPRO, BLASTED, MAPPED, ANNOTATED]	FUS_00000211-RA	lipase 3-like	1467	20	0	57.9	2	P:GO:0016042; F:GO:0016788	P:lipid catabolic process; F:hydrolase activity, acting on ester bonds	EC:3.1	Acting on ester bonds	IPR029058 (G3DSA:3.40.50.GENE3D); IPR025483 (PIRSF); IPR000073 (PFAM); PTHR11005 (PANTHER); PTHR11005:SF127 (PANTHER); IPR029058 (SUPERFAMILY)	F:GO:0016788	F:hydrolase activity, acting on ester bonds
TRUE	[INTERPRO, BLASTED, MAPPED, ANNOTATED]	FUS_00000213-RA	WD repeat-containing protein 81	6557	20	0	67.09	3	P:GO:0035601; F:GO:0016811; F:GO:0043167	P:protein deacylation; F:hydrolase activity, acting on carbon-nitrogen (but not peptide) bonds, in linear amides; F:ion binding	EC:3.5.1	Acting on carbon-nitrogen bonds, other than peptide bonds	IPR000409 (PFAM); IPR015943 (G3DSA:2.130.10.GENE3D); IPR036372 (G3DSA:1.10.1540.GENE3D); IPR001680 (PFAM); IPR015943 (G3DSA:2.130.10.GENE3D); mobidb-lite (MOBIDB_LITE); mobidb-lite (MOBIDB_LITE); mobidb-lite (MOBIDB_LITE); mobidb-lite (MOBIDB_LITE); mobidb-lite (MOBIDB_LITE); PTHR44662 (PANTHER); IPR001680 (PROSITE_PROFILES); IPR000409 (PROSITE_PROFILES); IPR001680 (PROSITE_PROFILES); IPR001680 (…	F:GO:0005515	F:protein binding
TRUE	[INTERPRO, BLASTED, MAPPED, ANNOTATED]	FUS_00000214-RA	protein Gawky isoform X1	15593	20	0	79.61	2	P:GO:0035278; F:GO:0003723	P:miRNA mediated inhibition of translation; F:RNA binding			IPR012677 (G3DSA:3.30.70.GENE3D); IPR000504 (PFAM); IPR015940 (PFAM); IPR026805 (PFAM); G3DSA:1.10.8.10 (GENE3D); mobidb-lite (MOBIDB_LITE); mobidb-lite (MOBIDB_LITE); mobidb-lite (MOBIDB_LITE); mobidb-lite (MOBIDB_LITE); mobidb-lite (MOBIDB_LITE); mobidb-lite (MOBIDB_LITE); mobidb-lite (MOBIDB_LITE); mobidb-lite (MOBIDB_LITE); mobidb-lite (MOBIDB_LITE); mobidb-lite (MOBIDB_LITE); mobidb-lite (MO…	P:GO:0035278; F:GO:0003676; F:GO:0005515	P:miRNA mediated inhibition of translation; F:nucleic acid binding; F:protein binding
TRUE	[INTERPRO, BLASTED, MAPPED, ANNOTATED]	FUS_00000215-RA	putative RNA-binding protein Luc7-like 1	3507	20	1.65699e-130	93.15	3	P:GO:0006376; F:GO:0003729; C:GO:0005685	P:mRNA splice site selection; F:mRNA binding; C:U1 snRNP			IPR004882 (PFAM); mobidb-lite (MOBIDB_LITE); mobidb-lite (MOBIDB_LITE); mobidb-lite (MOBIDB_LITE); mobidb-lite (MOBIDB_LITE); mobidb-lite (MOBIDB_LITE); mobidb-lite (MOBIDB_LITE); IPR004882 (PANTHER); PTHR12375:SF28 (PANTHER)	P:GO:0006376; F:GO:0003729; C:GO:0005685	P:mRNA splice site selection; F:mRNA binding; C:U1 snRNP
TRUE	[INTERPRO, BLASTED, MAPPED]	FUS_00000216-RA	dynein assembly factor 5, axonemal	2505	20	0	67.64	4	P:GO:0009116; P:GO:0009165; F:GO:0000287; F:GO:0004749	P:nucleoside metabolic process; P:nucleotide biosynthetic process; F:magnesium ion binding; F:ribose phosphate diphosphokinase activity			IPR011989 (G3DSA:1.25.10.GENE3D); IPR026003 (PFAM); PF12755 (PFAM); IPR011989 (G3DSA:1.25.10.GENE3D); IPR011989 (G3DSA:1.25.10.GENE3D); IPR011989 (G3DSA:1.25.10.GENE3D); PTHR16216 (PANTHER); PTHR16216:SF2 (PANTHER); IPR021133 (PROSITE_PROFILES); IPR016024 (SUPERFAMILY)	no GO terms	no GO terms
TRUE	[INTERPRO, BLASTED, MAPPED, ANNOTATED]	FUS_00000217-RA	nuclear protein localization protein 4 homolog	834	20	1.28571e-115	75.55	2	P:GO:0006511; F:GO:0046872	P:ubiquitin-dependent protein catabolic process; F:metal ion binding			G3DSA:2.30.30.380 (GENE3D); IPR007717 (PFAM); IPR016563 (PANTHER); IPR001876 (PROSITE_PROFILES); IPR036443 (SUPERFAMILY)	P:GO:0006511	P:ubiquitin-dependent protein catabolic process
TRUE	[INTERPRO, BLASTED, MAPPED, ANNOTATED]	FUS_00000218-RA	peptidyl-prolyl cis-trans isomerase, putative	3640	20	0	72.07	3	P:GO:0000413; F:GO:0003755; F:GO:0008270	P:protein peptidyl-prolyl isomerization; F:peptidyl-prolyl cis-trans isomerase activity; F:zinc ion binding	EC:5.2.1.8	Peptidylprolyl isomerase	IPR002130 (PFAM); IPR029000 (G3DSA:2.40.100.GENE3D); G3DSA:3.30.160.60 (GENE3D); IPR013083 (G3DSA:3.30.40.GENE3D); IPR000315 (PFAM); mobidb-lite (MOBIDB_LITE); mobidb-lite (MOBIDB_LITE); mobidb-lite (MOBIDB_LITE); mobidb-lite (MOBIDB_LITE); PTHR11071:SF457 (PANTHER); PTHR11071 (PANTHER); IPR000315 (PROSITE_PROFILES); IPR001841 (PROSITE_PROFILES); IPR002130 (PROSITE_PROFILES); SSF57850 (SUPERFAMIL…	P:GO:0000413; F:GO:0003755; F:GO:0008270	P:protein peptidyl-prolyl isomerization; F:peptidyl-prolyl cis-trans isomerase activity; F:zinc ion binding
TRUE	[INTERPRO, BLASTED, MAPPED, ANNOTATED]	FUS_00000219-RA	nuclear protein localization protein 4 homolog isoform X1	1442	20	0	85.6	4	P:GO:0006511; F:GO:0032266; F:GO:0043130; F:GO:0046872	P:ubiquitin-dependent protein catabolic process; F:phosphatidylinositol-3-phosphate binding; F:ubiquitin binding; F:metal ion binding			IPR016563 (PIRSF); IPR024682 (PFAM); IPR007716 (PFAM); G3DSA:3.40.140.10 (GENE3D); G3DSA:3.10.20.90 (GENE3D); IPR007717 (PFAM); mobidb-lite (MOBIDB_LITE); mobidb-lite (MOBIDB_LITE); IPR016563 (PANTHER); IPR037518 (PROSITE_PROFILES); IPR007717 (CDD); IPR029071 (SUPERFAMILY)	P:GO:0006511	P:ubiquitin-dependent protein catabolic process
TRUE	[INTERPRO, BLASTED, MAPPED, ANNOTATED]	FUS_00000220-RA	uncharacterized protein LOC113208445 isoform X4	1816	20	0	75.67	2	P:GO:0006508; F:GO:0008233	P:proteolysis; F:peptidase activity	EC:3.4	Acting on peptide bonds (peptidases)	IPR042266 (G3DSA:3.90.1720.GENE3D); IPR008580 (PFAM); mobidb-lite (MOBIDB_LITE); mobidb-lite (MOBIDB_LITE); mobidb-lite (MOBIDB_LITE); IPR008580 (PANTHER); PTHR12378:SF7 (PANTHER); IPR008580 (PROSITE_PROFILES)	F:GO:0008233	F:peptidase activity
TRUE	[INTERPRO, NO-BLAST]	FUS_00000221-RA	---NA---	939									mobidb-lite (MOBIDB_LITE); mobidb-lite (MOBIDB_LITE); mobidb-lite (MOBIDB_LITE); mobidb-lite (MOBIDB_LITE); mobidb-lite (MOBIDB_LITE); mobidb-lite (MOBIDB_LITE)	no GO terms	no GO terms
TRUE	[INTERPRO, NO-BLAST]	FUS_00000222-RA	---NA---	354									mobidb-lite (MOBIDB_LITE); mobidb-lite (MOBIDB_LITE); mobidb-lite (MOBIDB_LITE)	no GO terms	no GO terms
TRUE	[INTERPRO, BLASTED]	FUS_00000223-RA	uncharacterized protein LOC113208440	483	2	1.94984e-67	96.6						mobidb-lite (MOBIDB_LITE)	no GO terms	no GO terms
TRUE	[INTERPRO, BLASTED]	FUS_00000224-RA	RNA-directed DNA polymerase from mobile element jockey-like	1944	20	9.31958e-21	56.82						mobidb-lite (MOBIDB_LITE); mobidb-lite (MOBIDB_LITE); mobidb-lite (MOBIDB_LITE); mobidb-lite (MOBIDB_LITE)	no GO terms	no GO terms
TRUE	[INTERPRO, NO-BLAST]	FUS_00000225-RA	---NA---	389									mobidb-lite (MOBIDB_LITE); mobidb-lite (MOBIDB_LITE); mobidb-lite (MOBIDB_LITE); mobidb-lite (MOBIDB_LITE)	no GO terms	no GO terms
TRUE	[INTERPRO, BLASTED, MAPPED, ANNOTATED]	FUS_00000226-RA	Hypothetical predicted protein	1398	20	0	86.58	1	C:GO:0016021	C:integral component of membrane			IPR011993 (G3DSA:2.30.29.GENE3D); IPR004182 (PFAM); mobidb-lite (MOBIDB_LITE); mobidb-lite (MOBIDB_LITE); mobidb-lite (MOBIDB_LITE); mobidb-lite (MOBIDB_LITE); mobidb-lite (MOBIDB_LITE); mobidb-lite (MOBIDB_LITE); mobidb-lite (MOBIDB_LITE); mobidb-lite (MOBIDB_LITE); mobidb-lite (MOBIDB_LITE); PTHR23319:SF13 (PANTHER); PTHR23319 (PANTHER); cd13220 (CDD)	no GO terms	no GO terms
TRUE	[INTERPRO, BLASTED, MAPPED, ANNOTATED]	FUS_00000227-RA	cullin-1	2438	20	0	91.72	3	P:GO:0006511; F:GO:0031625; C:GO:0031461	P:ubiquitin-dependent protein catabolic process; F:ubiquitin protein ligase binding; C:cullin-RING ubiquitin ligase complex			IPR036388 (G3DSA:1.10.10.GENE3D); IPR001373 (PFAM); IPR036388 (G3DSA:1.10.10.GENE3D); G3DSA:1.20.1310.10 (GENE3D); G3DSA:1.20.1310.10 (GENE3D); G3DSA:1.20.1310.10 (GENE3D); G3DSA:1.20.1310.10 (GENE3D); G3DSA:4.10.1030.10 (GENE3D); IPR019559 (PFAM); mobidb-lite (MOBIDB_LITE); PTHR11932:SF81 (PANTHER); IPR045093 (PANTHER); IPR016158 (PROSITE_PROFILES); IPR036317 (SUPERFAMILY); IPR036390 (SUPERFAMIL…	P:GO:0006511; F:GO:0031625	P:ubiquitin-dependent protein catabolic process; F:ubiquitin protein ligase binding
TRUE	[INTERPRO, BLASTED, MAPPED, ANNOTATED]	FUS_00000228-RA	zinc transporter 2-like	4402	20	0	64.55	4	P:GO:0006829; P:GO:0098655; F:GO:0008324; C:GO:0016021	P:zinc ion transport; P:cation transmembrane transport; F:cation transmembrane transporter activity; C:integral component of membrane	EC:7	Translocases	IPR002524 (TIGRFAM); IPR027469 (G3DSA:1.20.1510.GENE3D); IPR002524 (PFAM); PTHR11562:SF84 (PANTHER); PTHR11562 (PANTHER); IPR027469 (SUPERFAMILY); IPR036837 (SUPERFAMILY)	P:GO:0006812; P:GO:0055085; F:GO:0008324; C:GO:0016021	P:cation transport; P:transmembrane transport; F:cation transmembrane transporter activity; C:integral component of membrane
TRUE	[INTERPRO, BLASTED, MAPPED, ANNOTATED]	FUS_00000229-RA	elongation of very long chain fatty acids protein AAEL008004 isoform X1	1589	20	0	79.86	7	P:GO:0006633; F:GO:0009922; F:GO:0102336; F:GO:0102337; F:GO:0102338; F:GO:0102756; C:GO:0016021	P:fatty acid biosynthetic process; F:fatty acid elongase activity; F:3-oxo-arachidoyl-CoA synthase activity; F:3-oxo-cerotoyl-CoA synthase activity; F:3-oxo-lignoceronyl-CoA synthase activity; F:very-long-chain 3-ketoacyl-CoA synthase activity; C:integral component of membrane	EC:2.3.1.85; EC:2.3.1.199	Fatty-acid synthase system; Very-long-chain 3-oxoacyl-CoA synthase	IPR002076 (PFAM); IPR002076 (PANTHER); PTHR11157:SF119 (PANTHER)	F:GO:0009922; C:GO:0016021	F:fatty acid elongase activity; C:integral component of membrane
TRUE	[INTERPRO, BLASTED, MAPPED, ANNOTATED]	FUS_00000230-RA	mitochondrial fission process protein 1	1198	20	1.08987e-101	72.56	1	C:GO:0016021	C:integral component of membrane			IPR019560 (PFAM); IPR019560 (PANTHER)	no GO terms	no GO terms
TRUE	[INTERPRO, BLASTED, MAPPED, ANNOTATED]	FUS_00000231-RA	Cuticle Protein CPAP1 13	808	20	2.11716e-84	78.43	3	F:GO:0008061; C:GO:0005576; C:GO:0016021	F:chitin binding; C:extracellular region; C:integral component of membrane			G3DSA:2.170.140.10 (GENE3D); IPR002557 (PFAM); PTHR22933 (PANTHER); PTHR22933:SF36 (PANTHER); IPR002557 (PROSITE_PROFILES); IPR036508 (SUPERFAMILY)	F:GO:0008061; C:GO:0005576	F:chitin binding; C:extracellular region
TRUE	[INTERPRO, BLASTED, MAPPED, ANNOTATED]	FUS_00000232-RA	class E basic helix-loop-helix protein 22	1761	20	7.3572e-78	82.32	6	P:GO:0006357; F:GO:0000978; F:GO:0000981; F:GO:0005506; F:GO:0016705; F:GO:0046983	P:regulation of transcription by RNA polymerase II; F:RNA polymerase II cis-regulatory region sequence-specific DNA binding; F:DNA-binding transcription factor activity, RNA polymerase II-specific; F:iron ion binding; F:oxidoreductase activity, acting on paired donors, with incorporation or reduction of molecular oxygen; F:protein dimerization activity	EC:1.14	Acting on paired donors, with incorporation or reduction of molecular oxygen. The oxygen incorporated need not be derived from O(2)	IPR036638 (G3DSA:4.10.280.GENE3D); IPR011598 (PFAM); mobidb-lite (MOBIDB_LITE); mobidb-lite (MOBIDB_LITE); mobidb-lite (MOBIDB_LITE); mobidb-lite (MOBIDB_LITE); mobidb-lite (MOBIDB_LITE); mobidb-lite (MOBIDB_LITE); mobidb-lite (MOBIDB_LITE); mobidb-lite (MOBIDB_LITE); mobidb-lite (MOBIDB_LITE); mobidb-lite (MOBIDB_LITE); PTHR13864:SF15 (PANTHER); IPR040238 (PANTHER); IPR011598 (PROSITE_PROFILES);…	P:GO:0006357; F:GO:0000981; F:GO:0046983	P:regulation of transcription by RNA polymerase II; F:DNA-binding transcription factor activity, RNA polymerase II-specific; F:protein dimerization activity
TRUE	[INTERPRO, BLASTED, MAPPED, ANNOTATED]	FUS_00000233-RA	uncharacterized protein LOC113204436	5723	20	0	52.11	2	P:GO:0006259; F:GO:0003824	P:DNA metabolic process; F:catalytic activity			IPR036691 (G3DSA:3.60.10.GENE3D); IPR010285 (PFAM); IPR025476 (PFAM); IPR027417 (G3DSA:3.40.50.GENE3D); IPR027417 (G3DSA:3.40.50.GENE3D); PTHR47642 (PANTHER); cd18809 (CDD); IPR027417 (SUPERFAMILY); IPR036691 (SUPERFAMILY); IPR027417 (SUPERFAMILY)	P:GO:0000723; P:GO:0006281; F:GO:0003678	P:telomere maintenance; P:DNA repair; F:DNA helicase activity
TRUE	[INTERPRO, BLASTED, MAPPED]	FUS_00000234-RA	zinc finger protein 135 isoform X3	3128	20	0	58.28	8	P:GO:0006351; F:GO:0003676; F:GO:0003677; F:GO:0003899; F:GO:0008270; F:GO:0046872; C:GO:0005634; C:GO:0005730	P:transcription, DNA-templated; F:nucleic acid binding; F:DNA binding; F:DNA-directed 5'-3' RNA polymerase activity; F:zinc ion binding; F:metal ion binding; C:nucleus; C:nucleolus			IPR013087 (PFAM); G3DSA:3.30.160.60 (GENE3D); G3DSA:3.30.160.60 (GENE3D); G3DSA:3.30.160.60 (GENE3D); PF13912 (PFAM); G3DSA:3.30.160.60 (GENE3D); G3DSA:3.30.160.60 (GENE3D); G3DSA:3.30.160.60 (GENE3D); G3DSA:3.30.160.60 (GENE3D); G3DSA:3.30.160.60 (GENE3D); G3DSA:3.30.160.60 (GENE3D); mobidb-lite (MOBIDB_LITE); mobidb-lite (MOBIDB_LITE); PTHR24390 (PANTHER); PTHR24390 (PANTHER); PTHR24390 (PANTHE…	no GO terms	no GO terms
TRUE	[INTERPRO, BLASTED, MAPPED, ANNOTATED]	FUS_00000235-RA	E3 ubiquitin-protein ligase RING1	3375	20	0	91.97	10	P:GO:0006284; P:GO:0035518; P:GO:0090305; F:GO:0003684; F:GO:0008270; F:GO:0016740; F:GO:0019104; F:GO:0140078; C:GO:0000151; C:GO:0005634	P:base-excision repair; P:histone H2A monoubiquitination; P:nucleic acid phosphodiester bond hydrolysis; F:damaged DNA binding; F:zinc ion binding; F:transferase activity; F:DNA N-glycosylase activity; F:class I DNA-(apurinic or apyrimidinic site) endonuclease activity; C:ubiquitin ligase complex; C:nucleus	EC:4.2.99.18; EC:3.1; EC:2; EC:3.2.2	DNA-(apurinic or apyrimidinic site) lyase; Acting on ester bonds; Transferases; Glycosylases	IPR015886 (PFAM); IPR035937 (G3DSA:3.20.190.GENE3D); G3DSA:1.10.8.50 (GENE3D); IPR010666 (PFAM); G3DSA:2.30.30.380 (GENE3D); mobidb-lite (MOBIDB_LITE); mobidb-lite (MOBIDB_LITE); PTHR22993:SF10 (PANTHER); PTHR22993 (PANTHER); IPR001876 (PROSITE_PROFILES); IPR000214 (PROSITE_PROFILES); IPR012319 (PROSITE_PROFILES); IPR036443 (SUPERFAMILY); IPR035937 (SUPERFAMILY); IPR010979 (SUPERFAMILY)	P:GO:0006284; F:GO:0003676; F:GO:0003684; F:GO:0003906; F:GO:0008270; F:GO:0016799; F:GO:0019104	P:base-excision repair; F:nucleic acid binding; F:damaged DNA binding; F:DNA-(apurinic or apyrimidinic site) endonuclease activity; F:zinc ion binding; F:hydrolase activity, hydrolyzing N-glycosyl compounds; F:DNA N-glycosylase activity
TRUE	[INTERPRO, BLASTED, MAPPED, ANNOTATED]	FUS_00000236-RA	E3 ubiquitin-protein ligase RING1	1245	20	8.64318e-116	96.01	5	P:GO:0035518; F:GO:0016740; F:GO:0046872; C:GO:0000151; C:GO:0005634	P:histone H2A monoubiquitination; F:transferase activity; F:metal ion binding; C:ubiquitin ligase complex; C:nucleus	EC:2	Transferases	IPR032443 (PFAM); PF13923 (PFAM); G3DSA:3.10.20.90 (GENE3D); IPR013083 (G3DSA:3.30.40.GENE3D); mobidb-lite (MOBIDB_LITE); mobidb-lite (MOBIDB_LITE); mobidb-lite (MOBIDB_LITE); IPR043540 (PANTHER); PTHR46076:SF2 (PANTHER); IPR001841 (PROSITE_PROFILES); cd17086 (CDD); cd16740 (CDD); SSF57850 (SUPERFAMILY); SSF81995 (SUPERFAMILY)	P:GO:0035518; C:GO:0000151	P:histone H2A monoubiquitination; C:ubiquitin ligase complex
TRUE	[INTERPRO, BLASTED, MAPPED, ANNOTATED]	FUS_00000237-RA	splicing factor U2AF 50 kDa subunit isoform X2	1299	20	0	97.61	4	P:GO:0006397; P:GO:0008380; F:GO:0003723; C:GO:0005634	P:mRNA processing; P:RNA splicing; F:RNA binding; C:nucleus			IPR012677 (G3DSA:3.30.70.GENE3D); IPR006529 (TIGRFAM); IPR012677 (G3DSA:3.30.70.GENE3D); IPR012677 (G3DSA:3.30.70.GENE3D); IPR000504 (PFAM); mobidb-lite (MOBIDB_LITE); mobidb-lite (MOBIDB_LITE); mobidb-lite (MOBIDB_LITE); PTHR23139:SF9 (PANTHER); PTHR23139 (PANTHER); IPR000504 (PROSITE_PROFILES); IPR000504 (PROSITE_PROFILES); IPR000504 (PROSITE_PROFILES); cd12231 (CDD); cd12230 (CDD); cd12232 (CD…	P:GO:0006397; F:GO:0003676; F:GO:0003723; C:GO:0005634	P:mRNA processing; F:nucleic acid binding; F:RNA binding; C:nucleus
TRUE	[INTERPRO, BLASTED, MAPPED, ANNOTATED]	FUS_00000238-RA	26S protease regulatory subunit	1194	20	0	99.16	6	P:GO:1901800; F:GO:0005524; F:GO:0008233; F:GO:0036402; C:GO:0000502; C:GO:0005737	P:positive regulation of proteasomal protein catabolic process; F:ATP binding; F:peptidase activity; F:proteasome-activating activity; C:proteasome complex; C:cytoplasm	EC:3.4; EC:5.6.1.5	Acting on peptide bonds (peptidases); Proteasome ATPase	IPR005937 (TIGRFAM); IPR003959 (PFAM); IPR027417 (G3DSA:3.40.50.GENE3D); IPR041569 (PFAM); G3DSA:2.40.50.140 (GENE3D); IPR032501 (PFAM); G3DSA:1.10.8.60 (GENE3D); PTHR23073 (PANTHER); IPR035261 (PTHR23073:PANTHER); cd00009 (CDD); IPR027417 (SUPERFAMILY)	P:GO:0030163; F:GO:0005524; F:GO:0016887; F:GO:0036402; C:GO:0005737	P:protein catabolic process; F:ATP binding; F:ATP hydrolysis activity; F:proteasome-activating activity; C:cytoplasm
TRUE	[INTERPRO, BLASTED]	FUS_00000239-RA	interferon-related developmental regulator 2	3585	20	0	80.5						IPR007701 (PFAM); IPR006921 (PFAM); mobidb-lite (MOBIDB_LITE); mobidb-lite (MOBIDB_LITE); IPR039777 (PANTHER); IPR016024 (SUPERFAMILY)	no GO terms	no GO terms
TRUE	[INTERPRO, BLASTED, MAPPED, ANNOTATED]	FUS_00000240-RA	ER lumen protein-retaining receptor	1183	20	5.66436e-149	96.65	5	P:GO:0006621; P:GO:0015031; F:GO:0046923; C:GO:0005789; C:GO:0016021	P:protein retention in ER lumen; P:protein transport; F:ER retention sequence binding; C:endoplasmic reticulum membrane; C:integral component of membrane			IPR000133 (PRINTS); IPR000133 (PFAM); PTHR10585:SF83 (PANTHER); IPR000133 (PANTHER)	P:GO:0006621; F:GO:0046923; C:GO:0016021	P:protein retention in ER lumen; F:ER retention sequence binding; C:integral component of membrane
TRUE	[INTERPRO, BLASTED, MAPPED, ANNOTATED]	FUS_00000241-RA	DNA polymerase subunit gamma-2, mitochondrial	2406	20	0	63.23	3	P:GO:0006260; P:GO:0006281; C:GO:0005739	P:DNA replication; P:DNA repair; C:mitochondrion			G3DSA:3.30.930.10 (GENE3D); IPR004154 (PFAM); IPR036621 (G3DSA:3.40.50.GENE3D); IPR027031 (PANTHER); IPR027030 (PTHR10745:PANTHER); SSF52954 (SUPERFAMILY); SSF55681 (SUPERFAMILY)	P:GO:0006260; P:GO:0006281; C:GO:0005739	P:DNA replication; P:DNA repair; C:mitochondrion
TRUE	[INTERPRO, BLASTED, MAPPED, ANNOTATED]	FUS_00000242-RA	glutamyl-tRNA(Gln) amidotransferase subunit C, mitochondrial	438	20	1.14427e-54	74.78	8	P:GO:0006450; P:GO:0032543; P:GO:0070681; F:GO:0005524; F:GO:0016740; F:GO:0050567; C:GO:0005739; C:GO:0030956	P:regulation of translational fidelity; P:mitochondrial translation; P:glutaminyl-tRNAGln biosynthesis via transamidation; F:ATP binding; F:transferase activity; F:glutaminyl-tRNA synthase (glutamine-hydrolyzing) activity; C:mitochondrion; C:glutamyl-tRNA(Gln) amidotransferase complex	EC:6.3.5.7; EC:2	Glutaminyl-tRNA synthase (glutamine-hydrolyzing); Transferases	IPR003837 (PFAM); IPR003837 (TIGRFAM); IPR003837 (PANTHER); PTHR15004:SF0 (PANTHER); IPR003837 (HAMAP); IPR036113 (SUPERFAMILY)	P:GO:0006450	P:regulation of translational fidelity
TRUE	[INTERPRO, BLASTED, MAPPED, ANNOTATED]	FUS_00000243-RA	Gelsolin, cytoplasmic	2517	20	0	79.85	1	F:GO:0051015	F:actin filament binding			IPR007122 (PRINTS); IPR007123 (PFAM); IPR029006 (G3DSA:3.40.20.GENE3D); IPR029006 (G3DSA:3.40.20.GENE3D); IPR029006 (G3DSA:3.40.20.GENE3D); IPR029006 (G3DSA:3.40.20.GENE3D); IPR029006 (G3DSA:3.40.20.GENE3D); IPR029006 (G3DSA:3.40.20.GENE3D); mobidb-lite (MOBIDB_LITE); IPR007122 (PANTHER); PTHR11977:SF55 (PANTHER); PTHR11977:SF55 (PANTHER); IPR007122 (PANTHER); IPR007122 (PANTHER); cd11293 (CDD); …	F:GO:0051015	F:actin filament binding
TRUE	[INTERPRO, NO-BLAST]	FUS_00000244-RA	---NA---	1233									no IPS match	no IPS match	no IPS match
TRUE	[INTERPRO, BLASTED, MAPPED, ANNOTATED]	FUS_00000245-RA	gelsolin, cytoplasmic-like isoform X2	1335	20	2.08163e-84	78.58	1	F:GO:0051015	F:actin filament binding			IPR029006 (G3DSA:3.40.20.GENE3D); mobidb-lite (MOBIDB_LITE); IPR007122 (PANTHER); SSF55753 (SUPERFAMILY)	F:GO:0051015	F:actin filament binding
TRUE	[INTERPRO, BLASTED, MAPPED, ANNOTATED]	FUS_00000246-RA	cytoplasmic dynein 2 light intermediate chain 1	1011	20	0	61.38	7	P:GO:0035721; P:GO:0035735; C:GO:0005737; C:GO:0005815; C:GO:0005868; C:GO:0005874; C:GO:0005929	P:intraciliary retrograde transport; P:intraciliary transport involved in cilium assembly; C:cytoplasm; C:microtubule organizing center; C:cytoplasmic dynein complex; C:microtubule; C:cilium			IPR027417 (G3DSA:3.40.50.GENE3D); IPR022780 (PFAM); IPR040045 (PANTHER); IPR027417 (SUPERFAMILY)	P:GO:0035721; P:GO:0035735; C:GO:0005868	P:intraciliary retrograde transport; P:intraciliary transport involved in cilium assembly; C:cytoplasmic dynein complex
TRUE	[INTERPRO, BLASTED, MAPPED, ANNOTATED]	FUS_00000247-RA	elongation of very long chain fatty acids protein AAEL008004-like	6640	20	3.02319e-143	73.91	7	P:GO:0006633; F:GO:0009922; F:GO:0102336; F:GO:0102337; F:GO:0102338; F:GO:0102756; C:GO:0016021	P:fatty acid biosynthetic process; F:fatty acid elongase activity; F:3-oxo-arachidoyl-CoA synthase activity; F:3-oxo-cerotoyl-CoA synthase activity; F:3-oxo-lignoceronyl-CoA synthase activity; F:very-long-chain 3-ketoacyl-CoA synthase activity; C:integral component of membrane	EC:2.3.1.85; EC:2.3.1.199	Fatty-acid synthase system; Very-long-chain 3-oxoacyl-CoA synthase	IPR002076 (PFAM); mobidb-lite (MOBIDB_LITE); IPR002076 (PANTHER); PTHR11157:SF28 (PANTHER)	F:GO:0009922; C:GO:0016021	F:fatty acid elongase activity; C:integral component of membrane
TRUE	[INTERPRO, BLASTED, MAPPED, ANNOTATED]	FUS_00000248-RA	zinc finger protein PLAG1-like	2685	20	0	81.34	2	P:GO:0006351; F:GO:0005488	P:transcription, DNA-templated; F:binding			G3DSA:3.30.160.60 (GENE3D); G3DSA:3.30.160.60 (GENE3D); G3DSA:3.30.160.60 (GENE3D); G3DSA:3.30.160.60 (GENE3D); G3DSA:3.30.160.60 (GENE3D); G3DSA:3.30.160.60 (GENE3D); IPR013087 (PFAM); mobidb-lite (MOBIDB_LITE); mobidb-lite (MOBIDB_LITE); mobidb-lite (MOBIDB_LITE); mobidb-lite (MOBIDB_LITE); mobidb-lite (MOBIDB_LITE); mobidb-lite (MOBIDB_LITE); mobidb-lite (MOBIDB_LITE); mobidb-lite (MOBIDB_LITE…	no GO terms	no GO terms
TRUE	[INTERPRO, BLASTED, MAPPED, ANNOTATED]	FUS_00000250-RA	hydroxymethylglutaryl-CoA synthase 1	2448	20	0	81.4	4	P:GO:0006084; P:GO:0010142; P:GO:0016126; F:GO:0004421	P:acetyl-CoA metabolic process; P:farnesyl diphosphate biosynthetic process, mevalonate pathway; P:sterol biosynthetic process; F:hydroxymethylglutaryl-CoA synthase activity	EC:2.3.3.10	Hydroxymethylglutaryl-CoA synthase	IPR013746 (PFAM); IPR010122 (TIGRFAM); IPR016039 (G3DSA:3.40.47.GENE3D); IPR013528 (PFAM); PTHR43323 (PANTHER); cd00827 (CDD); IPR016039 (SUPERFAMILY); IPR016039 (SUPERFAMILY)	P:GO:0006084; P:GO:0008299; P:GO:0010142; F:GO:0004421; F:GO:0016746	P:acetyl-CoA metabolic process; P:isoprenoid biosynthetic process; P:farnesyl diphosphate biosynthetic process, mevalonate pathway; F:hydroxymethylglutaryl-CoA synthase activity; F:acyltransferase activity
TRUE	[INTERPRO, BLASTED, MAPPED, ANNOTATED]	FUS_00000251-RA	uncharacterized protein LOC113215811, partial	2318	4	5.90821e-50	84.06	1	C:GO:0016021	C:integral component of membrane			mobidb-lite (MOBIDB_LITE); mobidb-lite (MOBIDB_LITE); mobidb-lite (MOBIDB_LITE); mobidb-lite (MOBIDB_LITE); mobidb-lite (MOBIDB_LITE); mobidb-lite (MOBIDB_LITE)	no GO terms	no GO terms
TRUE	[INTERPRO, BLASTED, MAPPED, ANNOTATED]	FUS_00000252-RA	uncharacterized protein LOC113204812	803	1	1.7234e-17	92.68	1	C:GO:0016021	C:integral component of membrane			mobidb-lite (MOBIDB_LITE)	no GO terms	no GO terms
TRUE	[INTERPRO, BLASTED, MAPPED, ANNOTATED]	FUS_00000253-RA	coactosin-like protein isoform X2	1760	20	1.64699e-120	85.8	3	P:GO:0016310; F:GO:0003779; F:GO:0016301	P:phosphorylation; F:actin binding; F:kinase activity	EC:2.7	Transferring phosphorus-containing groups	IPR002108 (PFAM); IPR029006 (G3DSA:3.40.20.GENE3D); mobidb-lite (MOBIDB_LITE); mobidb-lite (MOBIDB_LITE); mobidb-lite (MOBIDB_LITE); mobidb-lite (MOBIDB_LITE); mobidb-lite (MOBIDB_LITE); mobidb-lite (MOBIDB_LITE); mobidb-lite (MOBIDB_LITE); IPR030502 (PTHR10829:PANTHER); PTHR10829 (PANTHER); IPR002108 (PROSITE_PROFILES); cd11282 (CDD); SSF55753 (SUPERFAMILY)	F:GO:0003779	F:actin binding
TRUE	[INTERPRO, BLASTED, MAPPED, ANNOTATED]	FUS_00000254-RA	WASH complex subunit 4	3872	20	0	79.71	1	C:GO:0071203	C:WASH complex			IPR028282 (PFAM); IPR028283 (PFAM); IPR028191 (PFAM); IPR027307 (PANTHER)	C:GO:0071203	C:WASH complex
TRUE	[INTERPRO, BLASTED, MAPPED, ANNOTATED]	FUS_00000255-RA	KAT8 regulatory NSL complex subunit 2 isoform X2	4589	20	0	73.93	1	C:GO:0000123	C:histone acetyltransferase complex			IPR004827 (PFAM); G3DSA:1.20.5.170 (GENE3D); IPR025927 (PFAM); mobidb-lite (MOBIDB_LITE); mobidb-lite (MOBIDB_LITE); mobidb-lite (MOBIDB_LITE); mobidb-lite (MOBIDB_LITE); mobidb-lite (MOBIDB_LITE); mobidb-lite (MOBIDB_LITE); mobidb-lite (MOBIDB_LITE); mobidb-lite (MOBIDB_LITE); mobidb-lite (MOBIDB_LITE); mobidb-lite (MOBIDB_LITE); PTHR13453:SF1 (PANTHER); IPR026316 (PANTHER); IPR004827 (PROSITE_P…	P:GO:0006355; F:GO:0003700; C:GO:0000123	P:regulation of transcription, DNA-templated; F:DNA-binding transcription factor activity; C:histone acetyltransferase complex
TRUE	[INTERPRO, BLASTED, MAPPED, ANNOTATED]	FUS_00000256-RA	peroxidasin homolog	4947	20	0	75.17	4	P:GO:0006979; P:GO:0098869; F:GO:0004601; F:GO:0020037	P:response to oxidative stress; P:cellular oxidant detoxification; F:peroxidase activity; F:heme binding	EC:1.11.1	Acting on a peroxide as acceptor	IPR019791 (PRINTS); IPR019791 (PFAM); IPR037120 (G3DSA:1.10.640.GENE3D); mobidb-lite (MOBIDB_LITE); mobidb-lite (MOBIDB_LITE); PTHR11475:SF4 (PANTHER); PTHR11475 (PANTHER); PTHR11475:SF4 (PANTHER); PTHR11475 (PANTHER); IPR019791 (PROSITE_PROFILES); IPR019791 (PROSITE_PROFILES); cd09823 (CDD); IPR010255 (SUPERFAMILY); IPR010255 (SUPERFAMILY)	P:GO:0006979; F:GO:0004601; F:GO:0020037	P:response to oxidative stress; F:peroxidase activity; F:heme binding
TRUE	[INTERPRO, NO-BLAST]	FUS_00000257-RA	---NA---	546									no IPS match	no IPS match	no IPS match
TRUE	[INTERPRO, BLASTED, MAPPED, ANNOTATED]	FUS_00000258-RA	peptidyl-tRNA hydrolase ICT1, mitochondrial	774	20	1.18505e-101	75.99	3	P:GO:0006415; F:GO:0003747; F:GO:0016787	P:translational termination; F:translation release factor activity; F:hydrolase activity	EC:3	Hydrolases	IPR000352 (PFAM); G3DSA:3.30.160.20 (GENE3D); mobidb-lite (MOBIDB_LITE); PTHR11075 (PANTHER); SSF110916 (SUPERFAMILY)	P:GO:0006415; F:GO:0003747	P:translational termination; F:translation release factor activity
TRUE	[INTERPRO, BLASTED]	FUS_00000259-RA	uncharacterized protein LOC113204781	561	2	3.67009e-65	67.8						IPR027831 (PFAM)	no GO terms	no GO terms
TRUE	[INTERPRO, BLASTED]	FUS_00000260-RA	uncharacterized protein LOC113204781	522	3	1.72735e-60	77.29						mobidb-lite (MOBIDB_LITE); mobidb-lite (MOBIDB_LITE); mobidb-lite (MOBIDB_LITE)	no GO terms	no GO terms
TRUE	[INTERPRO, BLASTED, MAPPED, ANNOTATED]	FUS_00000261-RA	double-stranded RNA-binding protein Staufen homolog 2 isoform X2	4497	20	0	70.8	1	F:GO:0003723	F:RNA binding			G3DSA:3.30.160.20 (GENE3D); G3DSA:3.30.160.20 (GENE3D); IPR014720 (PFAM); IPR032478 (PFAM); G3DSA:3.30.160.20 (GENE3D); G3DSA:3.30.160.20 (GENE3D); mobidb-lite (MOBIDB_LITE); mobidb-lite (MOBIDB_LITE); mobidb-lite (MOBIDB_LITE); PTHR46054 (PANTHER); PTHR46054:SF3 (PANTHER); IPR014720 (PROSITE_PROFILES); IPR014720 (PROSITE_PROFILES); IPR014720 (PROSITE_PROFILES); IPR014720 (PROSITE_PROFILES); cd19…	no GO terms	no GO terms
TRUE	[INTERPRO, BLASTED, MAPPED, ANNOTATED]	FUS_00000262-RA	methionine aminopeptidase 2	4087	20	0	93.6	5	P:GO:0006508; P:GO:0070084; F:GO:0046872; F:GO:0070006; C:GO:0005737	P:proteolysis; P:protein initiator methionine removal; F:metal ion binding; F:metalloaminopeptidase activity; C:cytoplasm	EC:3.4.11	Acting on peptide bonds (peptidases)	IPR001714 (PRINTS); IPR008942 (G3DSA:1.25.40.GENE3D); IPR013809 (PFAM); IPR000994 (PFAM); IPR036388 (G3DSA:1.10.10.GENE3D); IPR002468 (TIGRFAM); IPR036005 (G3DSA:3.90.230.GENE3D); mobidb-lite (MOBIDB_LITE); PTHR45777 (PANTHER); PTHR45777:SF6 (PANTHER); IPR002468 (HAMAP); IPR013809 (PROSITE_PROFILES); IPR035802 (CDD); IPR002468 (CDD); IPR008942 (SUPERFAMILY); IPR036005 (SUPERFAMILY); IPR036390 (SU…	P:GO:0006508; F:GO:0070006	P:proteolysis; F:metalloaminopeptidase activity
TRUE	[INTERPRO, BLASTED]	FUS_00000263-RA	protein chibby homolog 1	315	20	8.62603e-64	77.77						IPR028118 (PFAM); mobidb-lite (MOBIDB_LITE); PTHR21533:SF20 (PANTHER); PTHR21533 (PANTHER); IPR028118 (CDD)	no GO terms	no GO terms
TRUE	[INTERPRO, BLASTED, MAPPED, ANNOTATED]	FUS_00000264-RA	peroxisomal membrane protein PEX14	885	20	2.73843e-141	62.45	3	P:GO:0016560; C:GO:0005778; C:GO:0016021	P:protein import into peroxisome matrix, docking; C:peroxisomal membrane; C:integral component of membrane			IPR036388 (G3DSA:1.10.10.GENE3D); IPR006785 (PFAM); mobidb-lite (MOBIDB_LITE); mobidb-lite (MOBIDB_LITE); mobidb-lite (MOBIDB_LITE); mobidb-lite (MOBIDB_LITE); IPR025655 (PANTHER)	P:GO:0016560; F:GO:0005515; C:GO:0005778	P:protein import into peroxisome matrix, docking; F:protein binding; C:peroxisomal membrane
TRUE	[INTERPRO, NO-BLAST]	FUS_00000265-RA	---NA---	267									no IPS match	no IPS match	no IPS match
TRUE	[INTERPRO, BLASTED, MAPPED, ANNOTATED]	FUS_00000266-RA	CTD nuclear envelope phosphatase 1 homolog isoform X1	732	20	3.61109e-169	95.13	3	P:GO:0006470; F:GO:0106306; F:GO:0106307	P:protein dephosphorylation; F:protein serine phosphatase activity; F:protein threonine phosphatase activity	EC:3.1.3.16	Protein-serine/threonine phosphatase	IPR023214 (G3DSA:3.40.50.GENE3D); IPR011948 (TIGRFAM); IPR004274 (PFAM); PTHR12210 (PANTHER); PTHR12210:SF140 (PANTHER); IPR004274 (PROSITE_PROFILES); cd07521 (CDD); IPR036412 (SUPERFAMILY)	F:GO:0016791	F:phosphatase activity
TRUE	[INTERPRO, BLASTED]	FUS_00000267-RA	testis-expressed protein 10	1971	20	0	53.1						IPR024679 (PFAM); IPR011989 (G3DSA:1.25.10.GENE3D); PTHR16056 (PANTHER); IPR037947 (PTHR16056:PANTHER); IPR016024 (SUPERFAMILY)	no GO terms	no GO terms
TRUE	[INTERPRO, BLASTED, MAPPED, ANNOTATED]	FUS_00000268-RA	DNA-binding protein RFX7	5553	20	0	65.76	3	P:GO:0006355; F:GO:0003677; F:GO:0003700	P:regulation of transcription, DNA-templated; F:DNA binding; F:DNA-binding transcription factor activity			IPR040889 (PFAM); G3DSA:6.10.140.1290 (GENE3D); IPR036388 (G3DSA:1.10.10.GENE3D); IPR003150 (PFAM); mobidb-lite (MOBIDB_LITE); mobidb-lite (MOBIDB_LITE); mobidb-lite (MOBIDB_LITE); mobidb-lite (MOBIDB_LITE); mobidb-lite (MOBIDB_LITE); mobidb-lite (MOBIDB_LITE); mobidb-lite (MOBIDB_LITE); mobidb-lite (MOBIDB_LITE); mobidb-lite (MOBIDB_LITE); mobidb-lite (MOBIDB_LITE); mobidb-lite (MOBIDB_LITE); mo…	P:GO:0006355; F:GO:0003677; F:GO:0003700; F:GO:0005515	P:regulation of transcription, DNA-templated; F:DNA binding; F:DNA-binding transcription factor activity; F:protein binding
TRUE	[INTERPRO, BLASTED]	FUS_00000269-RA	death-associated protein 1	2850	20	7.34421e-59	74.58						IPR024130 (PFAM); mobidb-lite (MOBIDB_LITE); mobidb-lite (MOBIDB_LITE); mobidb-lite (MOBIDB_LITE); mobidb-lite (MOBIDB_LITE); IPR024130 (PANTHER)	no GO terms	no GO terms
TRUE	[INTERPRO, NO-BLAST]	FUS_00000270-RA	---NA---	540									mobidb-lite (MOBIDB_LITE); mobidb-lite (MOBIDB_LITE); mobidb-lite (MOBIDB_LITE)	no GO terms	no GO terms
TRUE	[INTERPRO, BLASTED, MAPPED, ANNOTATED]	FUS_00000271-RA	serine proteinase stubble-like isoform X2	1527	20	2.99207e-172	94.32	2	P:GO:0006508; F:GO:0004252	P:proteolysis; F:serine-type endopeptidase activity	EC:3.4.21	Acting on peptide bonds (peptidases)	IPR001314 (PRINTS); IPR001254 (PFAM); IPR043504 (G3DSA:2.40.10.GENE3D); mobidb-lite (MOBIDB_LITE); mobidb-lite (MOBIDB_LITE); mobidb-lite (MOBIDB_LITE); PTHR24253:SF66 (PANTHER); PTHR24253 (PANTHER); IPR001254 (PROSITE_PROFILES); IPR001254 (CDD); IPR009003 (SUPERFAMILY)	P:GO:0006508; F:GO:0004252	P:proteolysis; F:serine-type endopeptidase activity
TRUE	[INTERPRO, BLASTED, MAPPED, ANNOTATED]	FUS_00000273-RA	sushi, von Willebrand factor type A, EGF and pentraxin domain-containing protein 1 isoform X1	5391	20	0	83.55	4	P:GO:0043086; P:GO:0052547; F:GO:0030414; C:GO:0005576	P:negative regulation of catalytic activity; P:regulation of peptidase activity; F:peptidase inhibitor activity; C:extracellular region			G3DSA:2.10.70.10 (GENE3D); IPR008197 (PFAM); G3DSA:2.10.70.10 (GENE3D); G3DSA:2.10.70.10 (GENE3D); G3DSA:2.10.70.10 (GENE3D); G3DSA:2.10.70.10 (GENE3D); G3DSA:2.10.70.10 (GENE3D); G3DSA:2.10.70.10 (GENE3D); G3DSA:2.10.70.10 (GENE3D); G3DSA:2.10.70.10 (GENE3D); IPR000436 (PFAM); mobidb-lite (MOBIDB_LITE); mobidb-lite (MOBIDB_LITE); mobidb-lite (MOBIDB_LITE); mobidb-lite (MOBIDB_LITE); mobidb-lite …	F:GO:0030414; C:GO:0005576	F:peptidase inhibitor activity; C:extracellular region
TRUE	[INTERPRO, BLASTED, MAPPED]	FUS_00000274-RA	zinc finger protein 271-like	5497	20	0	53.88	3	F:GO:0003676; F:GO:0008270; F:GO:0046872	F:nucleic acid binding; F:zinc ion binding; F:metal ion binding			G3DSA:3.30.160.60 (GENE3D); G3DSA:3.30.160.60 (GENE3D); IPR013087 (PFAM); G3DSA:3.30.160.60 (GENE3D); G3DSA:3.30.160.60 (GENE3D); G3DSA:3.30.160.60 (GENE3D); G3DSA:3.30.160.60 (GENE3D); mobidb-lite (MOBIDB_LITE); mobidb-lite (MOBIDB_LITE); PTHR24384 (PANTHER); PTHR24384:SF218 (PANTHER); PTHR24384 (PANTHER); PTHR24384:SF218 (PANTHER); IPR013087 (PROSITE_PROFILES); IPR013087 (PROSITE_PROFILES); IPR…	no GO terms	no GO terms
TRUE	[INTERPRO, BLASTED, MAPPED, ANNOTATED]	FUS_00000275-RA	ras-related protein Rap1-like	435	20	1.045e-54	85.73	4	F:GO:0003924; F:GO:0005246; F:GO:0005525; C:GO:0005886	F:GTPase activity; F:calcium channel regulator activity; F:GTP binding; C:plasma membrane	EC:3.6.1	Acting on acid anhydrides	PR00449 (PRINTS); IPR001806 (PFAM); IPR027417 (G3DSA:3.40.50.GENE3D); PTHR45775:SF6 (PANTHER); PTHR45775 (PANTHER); IPR027417 (SUPERFAMILY)	F:GO:0003924; F:GO:0005525	F:GTPase activity; F:GTP binding
TRUE	[INTERPRO, BLASTED, MAPPED, ANNOTATED]	FUS_00000276-RA	GTP-binding protein REM 1-like	486	20	8.36272e-85	86.88	3	F:GO:0003924; F:GO:0005525; C:GO:0016020	F:GTPase activity; F:GTP binding; C:membrane	EC:3.6.1	Acting on acid anhydrides	IPR001806 (PFAM); IPR027417 (G3DSA:3.40.50.GENE3D); mobidb-lite (MOBIDB_LITE); PTHR45775 (PANTHER); PS51419 (PROSITE_PROFILES); IPR001806 (PROSITE_PROFILES); IPR027417 (SUPERFAMILY)	F:GO:0003924; F:GO:0005525	F:GTPase activity; F:GTP binding
TRUE	[INTERPRO, BLASTED, MAPPED, ANNOTATED]	FUS_00000277-RA	acyl-CoA-binding protein homolog	647	20	1.43579e-52	87.29	1	F:GO:0000062	F:fatty-acyl-CoA binding			IPR000582 (PRINTS); IPR014352 (G3DSA:1.20.80.GENE3D); IPR000582 (PFAM); PTHR23310:SF94 (PANTHER); PTHR23310 (PANTHER); IPR000582 (PROSITE_PROFILES); IPR000582 (CDD); IPR035984 (SUPERFAMILY)	F:GO:0000062	F:fatty-acyl-CoA binding
TRUE	[INTERPRO, BLASTED]	FUS_00000278-RA	Nucleolar protein 4-like Protein	4082	20	0	80.5						mobidb-lite (MOBIDB_LITE); mobidb-lite (MOBIDB_LITE); mobidb-lite (MOBIDB_LITE); mobidb-lite (MOBIDB_LITE); mobidb-lite (MOBIDB_LITE); PTHR12449:SF22 (PANTHER); IPR039788 (PANTHER)	no GO terms	no GO terms
TRUE	[INTERPRO, BLASTED]	FUS_00000279-RA	Nucleolar protein 4	1959	20	8.1234e-104	91.94						mobidb-lite (MOBIDB_LITE); mobidb-lite (MOBIDB_LITE); mobidb-lite (MOBIDB_LITE); mobidb-lite (MOBIDB_LITE); mobidb-lite (MOBIDB_LITE); mobidb-lite (MOBIDB_LITE); mobidb-lite (MOBIDB_LITE); mobidb-lite (MOBIDB_LITE); mobidb-lite (MOBIDB_LITE); mobidb-lite (MOBIDB_LITE); mobidb-lite (MOBIDB_LITE); mobidb-lite (MOBIDB_LITE); PTHR12449:SF22 (PANTHER); IPR039788 (PANTHER)	no GO terms	no GO terms
TRUE	[INTERPRO, BLASTED]	FUS_00000280-RA	nucleolar protein 4	1665	20	2.29083e-117	71.63						mobidb-lite (MOBIDB_LITE); mobidb-lite (MOBIDB_LITE); mobidb-lite (MOBIDB_LITE); mobidb-lite (MOBIDB_LITE); mobidb-lite (MOBIDB_LITE); PTHR12449:SF22 (PANTHER); IPR039788 (PANTHER)	no GO terms	no GO terms
TRUE	[INTERPRO, NO-BLAST]	FUS_00000281-RA	---NA---	286									mobidb-lite (MOBIDB_LITE)	no GO terms	no GO terms
TRUE	[INTERPRO, BLASTED, MAPPED, ANNOTATED]	FUS_00000282-RA	leucine-rich repeat-containing protein 24	2154	20	0	72.42	1	C:GO:0016021	C:integral component of membrane			IPR001611 (PFAM); IPR013783 (G3DSA:2.60.40.GENE3D); IPR032675 (G3DSA:3.80.10.GENE3D); IPR013098 (PFAM); IPR032675 (G3DSA:3.80.10.GENE3D); mobidb-lite (MOBIDB_LITE); mobidb-lite (MOBIDB_LITE); mobidb-lite (MOBIDB_LITE); mobidb-lite (MOBIDB_LITE); mobidb-lite (MOBIDB_LITE); mobidb-lite (MOBIDB_LITE); mobidb-lite (MOBIDB_LITE); mobidb-lite (MOBIDB_LITE); PTHR24366:SF117 (PANTHER); PTHR24366 (PANTHER…	F:GO:0005515	F:protein binding
TRUE	[INTERPRO, NO-BLAST]	FUS_00000283-RA	---NA---	511									no IPS match	no IPS match	no IPS match
TRUE	[INTERPRO, BLASTED, MAPPED, ANNOTATED]	FUS_00000284-RA	gastrula zinc finger protein XlCGF57.1-like isoform X1	400	20	5.99852e-57	79.01	1	F:GO:0005488	F:binding			G3DSA:3.30.160.60 (GENE3D); IPR013087 (PFAM); G3DSA:3.30.160.60 (GENE3D); PF13894 (PFAM); G3DSA:3.30.160.60 (GENE3D); PTHR24393 (PANTHER); PTHR24393 (PANTHER); PTHR24393:SF87 (PANTHER); PTHR24393:SF87 (PANTHER); IPR013087 (PROSITE_PROFILES); IPR013087 (PROSITE_PROFILES); IPR013087 (PROSITE_PROFILES); IPR013087 (PROSITE_PROFILES); IPR036236 (SUPERFAMILY); IPR036236 (SUPERFAMILY); IPR036236 (SUPERF…	no GO terms	no GO terms
TRUE	[INTERPRO, BLASTED, MAPPED]	FUS_00000285-RA	piwi-like protein Siwi	2993	20	0	69.07	1	F:GO:0003676	F:nucleic acid binding			IPR014811 (PFAM); G3DSA:3.40.50.2300 (GENE3D); IPR036397 (G3DSA:3.30.420.GENE3D); IPR003100 (PFAM); G3DSA:2.170.260.10 (GENE3D); IPR003165 (PFAM); mobidb-lite (MOBIDB_LITE); mobidb-lite (MOBIDB_LITE); PTHR22891 (PANTHER); PTHR22891:SF164 (PANTHER); IPR003165 (PROSITE_PROFILES); IPR003100 (PROSITE_PROFILES); cd02845 (CDD); cd04658 (CDD); SSF81995 (SUPERFAMILY); IPR036085 (SUPERFAMILY); IPR012337 (…	F:GO:0003676; F:GO:0005515	F:nucleic acid binding; F:protein binding
TRUE	[INTERPRO, BLASTED, MAPPED, ANNOTATED]	FUS_00000286-RA	ATPase family AAA domain-containing protein 2B-like	532	3	1.16918e-28	88.27	2	P:GO:0006325; P:GO:0006355	P:chromatin organization; P:regulation of transcription, DNA-templated			mobidb-lite (MOBIDB_LITE)	no GO terms	no GO terms
TRUE	[INTERPRO, BLASTED, MAPPED, ANNOTATED]	FUS_00000287-RA	ATPase family AAA domain-containing protein 2-like	1056	20	2.85663e-157	86.91	1	F:GO:0005524	F:ATP binding			IPR041569 (PFAM); G3DSA:1.10.8.60 (GENE3D); IPR003959 (PFAM); IPR027417 (G3DSA:3.40.50.GENE3D); mobidb-lite (MOBIDB_LITE); mobidb-lite (MOBIDB_LITE); mobidb-lite (MOBIDB_LITE); PTHR23069 (PANTHER); cd00009 (CDD); IPR027417 (SUPERFAMILY)	F:GO:0005524; F:GO:0016887	F:ATP binding; F:ATP hydrolysis activity
TRUE	[INTERPRO, BLASTED, MAPPED, ANNOTATED]	FUS_00000288-RA	meprin A subunit beta-like	2202	20	0	76.39	4	P:GO:0006508; F:GO:0004222; F:GO:0008270; C:GO:0016020	P:proteolysis; F:metalloendopeptidase activity; F:zinc ion binding; C:membrane	EC:3.4.24	Acting on peptide bonds (peptidases)	IPR001506 (PRINTS); IPR001506 (PFAM); IPR024079 (G3DSA:3.40.390.GENE3D); G3DSA:2.60.120.200 (GENE3D); IPR000998 (PFAM); mobidb-lite (MOBIDB_LITE); mobidb-lite (MOBIDB_LITE); mobidb-lite (MOBIDB_LITE); mobidb-lite (MOBIDB_LITE); mobidb-lite (MOBIDB_LITE); mobidb-lite (MOBIDB_LITE); mobidb-lite (MOBIDB_LITE); PTHR10127 (PANTHER); PTHR10127:SF842 (PANTHER); IPR001506 (PROSITE_PROFILES); IPR000998 (P…	P:GO:0006508; F:GO:0004222; F:GO:0008237; C:GO:0016020	P:proteolysis; F:metalloendopeptidase activity; F:metallopeptidase activity; C:membrane
TRUE	[INTERPRO, BLASTED, MAPPED, ANNOTATED]	FUS_00000289-RA	piwi-like protein Siwi	3535	20	0	73.34	1	F:GO:0003676	F:nucleic acid binding			IPR003100 (PFAM); G3DSA:2.170.260.10 (GENE3D); IPR036397 (G3DSA:3.30.420.GENE3D); IPR003165 (PFAM); G3DSA:3.40.50.2300 (GENE3D); mobidb-lite (MOBIDB_LITE); PTHR22891:SF164 (PANTHER); PTHR22891 (PANTHER); IPR003100 (PROSITE_PROFILES); IPR003165 (PROSITE_PROFILES); cd02845 (CDD); cd04658 (CDD); IPR012337 (SUPERFAMILY); IPR036085 (SUPERFAMILY)	F:GO:0003676; F:GO:0005515	F:nucleic acid binding; F:protein binding
TRUE	[INTERPRO, BLASTED, MAPPED, ANNOTATED]	FUS_00000290-RA	zinc finger protein 780A-like isoform X2	5090	20	0	54.28	2	F:GO:0008270; C:GO:0005634	F:zinc ion binding; C:nucleus			IPR012934 (PFAM); IPR013087 (PFAM); G3DSA:3.40.1800.20 (GENE3D); G3DSA:3.30.160.60 (GENE3D); G3DSA:3.30.160.60 (GENE3D); G3DSA:3.30.160.60 (GENE3D); G3DSA:3.30.160.60 (GENE3D); PF13894 (PFAM); G3DSA:3.30.160.60 (GENE3D); G3DSA:3.30.160.60 (GENE3D); G3DSA:3.30.160.60 (GENE3D); mobidb-lite (MOBIDB_LITE); mobidb-lite (MOBIDB_LITE); mobidb-lite (MOBIDB_LITE); PTHR24376 (PANTHER); PTHR24376:SF187 (PAN…	F:GO:0008270; C:GO:0005634	F:zinc ion binding; C:nucleus
TRUE	[INTERPRO, BLASTED, MAPPED, ANNOTATED]	FUS_00000291-RA	isochorismatase domain-containing protein 1	639	20	1.79595e-138	81.92	1	C:GO:0005737	C:cytoplasm			IPR036380 (G3DSA:3.40.50.GENE3D); IPR000868 (PFAM); PTHR14119 (PANTHER); IPR036380 (SUPERFAMILY)	no GO terms	no GO terms
TRUE	[INTERPRO, BLASTED, MAPPED, ANNOTATED]	FUS_00000292-RA	Ca(2+)/calmodulin-responsive adenylate cyclase isoform X2	6899	20	0	85.76	7	P:GO:0006171; P:GO:0035556; F:GO:0004016; F:GO:0005524; F:GO:0046872; C:GO:0005886; C:GO:0016021	P:cAMP biosynthetic process; P:intracellular signal transduction; F:adenylate cyclase activity; F:ATP binding; F:metal ion binding; C:plasma membrane; C:integral component of membrane	EC:4.6.1.1	Adenylate cyclase	IPR009398 (PFAM); IPR032628 (PFAM); IPR029787 (G3DSA:3.30.70.GENE3D); IPR029787 (G3DSA:3.30.70.GENE3D); IPR001054 (PFAM); mobidb-lite (MOBIDB_LITE); mobidb-lite (MOBIDB_LITE); mobidb-lite (MOBIDB_LITE); mobidb-lite (MOBIDB_LITE); mobidb-lite (MOBIDB_LITE); mobidb-lite (MOBIDB_LITE); mobidb-lite (MOBIDB_LITE); mobidb-lite (MOBIDB_LITE); mobidb-lite (MOBIDB_LITE); mobidb-lite (MOBIDB_LITE); mobidb-…	P:GO:0006171; P:GO:0009190; P:GO:0035556; F:GO:0004016; C:GO:0005886	P:cAMP biosynthetic process; P:cyclic nucleotide biosynthetic process; P:intracellular signal transduction; F:adenylate cyclase activity; C:plasma membrane
TRUE	[INTERPRO, BLASTED, MAPPED, ANNOTATED]	FUS_00000293-RA	pyridoxine-5'-phosphate oxidase-like isoform X2	672	20	1.08958e-151	79.37	4	P:GO:0008615; P:GO:0042823; F:GO:0004733; F:GO:0010181	P:pyridoxine biosynthetic process; P:pyridoxal phosphate biosynthetic process; F:pyridoxamine-phosphate oxidase activity; F:FMN binding	EC:1.4.3.5	Pyridoxal 5'-phosphate synthase	IPR012349 (G3DSA:2.30.110.GENE3D); IPR000659 (PIRSF); IPR000659 (TIGRFAM); IPR019576 (PFAM); IPR011576 (PFAM); PTHR10851:SF0 (PANTHER); IPR000659 (PANTHER); IPR000659 (HAMAP); SSF50475 (SUPERFAMILY)	P:GO:0008615; F:GO:0004733; F:GO:0010181	P:pyridoxine biosynthetic process; F:pyridoxamine-phosphate oxidase activity; F:FMN binding
TRUE	[INTERPRO, BLASTED, MAPPED, ANNOTATED]	FUS_00000294-RA	40S ribosomal protein SA	1015	20	2.4924e-149	92.64	4	P:GO:0000028; P:GO:0006412; F:GO:0003735; C:GO:0022627	P:ribosomal small subunit assembly; P:translation; F:structural constituent of ribosome; C:cytosolic small ribosomal subunit			IPR001865 (PRINTS); G3DSA:3.40.50.10490 (GENE3D); IPR001865 (PFAM); IPR032281 (PFAM); IPR005707 (TIGRFAM); mobidb-lite (MOBIDB_LITE); mobidb-lite (MOBIDB_LITE); IPR005707 (PANTHER); PTHR11489:SF9 (PANTHER); IPR027498 (HAMAP); IPR001865 (CDD); IPR023591 (SUPERFAMILY)	P:GO:0006412; F:GO:0003735; C:GO:0005840; C:GO:0015935	P:translation; F:structural constituent of ribosome; C:ribosome; C:small ribosomal subunit
TRUE	[INTERPRO, BLASTED, MAPPED, ANNOTATED]	FUS_00000295-RA	acyl-CoA-binding domain-containing protein 6	750	20	7.56578e-176	69.51	1	F:GO:0000062	F:fatty-acyl-CoA binding			IPR000582 (PRINTS); IPR000582 (PFAM); IPR014352 (G3DSA:1.20.80.GENE3D); IPR036770 (G3DSA:1.25.40.GENE3D); PF13637 (PFAM); PTHR24119 (PANTHER); PTHR24119:SF0 (PANTHER); PS50297 (PROSITE_PROFILES); IPR002110 (PROSITE_PROFILES); IPR000582 (PROSITE_PROFILES); IPR036770 (SUPERFAMILY); IPR035984 (SUPERFAMILY)	F:GO:0000062; F:GO:0005515	F:fatty-acyl-CoA binding; F:protein binding
TRUE	[INTERPRO, BLASTED, MAPPED, ANNOTATED]	FUS_00000296-RA	methyltransferase-like protein 23	693	20	1.56414e-168	90.7	2	P:GO:0032259; F:GO:0008168	P:methylation; F:methyltransferase activity	EC:2.1.1	Transferring one-carbon groups	G3DSA:3.40.50.150 (GENE3D); IPR019410 (PFAM); IPR019410 (PANTHER); PTHR14614:SF2 (PANTHER); IPR029063 (SUPERFAMILY)	no GO terms	no GO terms
TRUE	[INTERPRO, BLASTED, MAPPED, ANNOTATED]	FUS_00000297-RA	tyrosine--tRNA ligase, mitochondrial	1462	20	0	76.65	4	P:GO:0006437; F:GO:0003723; F:GO:0004831; F:GO:0005524	P:tyrosyl-tRNA aminoacylation; F:RNA binding; F:tyrosine-tRNA ligase activity; F:ATP binding	EC:6.1.1.1	Tyrosine--tRNA ligase	IPR002307 (PRINTS); IPR014729 (G3DSA:3.40.50.GENE3D); IPR002307 (TIGRFAM); IPR002305 (PFAM); G3DSA:1.10.240.10 (GENE3D); IPR036986 (G3DSA:3.10.290.GENE3D); IPR024088 (PANTHER); PTHR11766:SF0 (PANTHER); IPR002307 (CDD); SSF52374 (SUPERFAMILY); SSF55174 (SUPERFAMILY)	P:GO:0006418; P:GO:0006437; F:GO:0000166; F:GO:0003723; F:GO:0004812; F:GO:0004831; F:GO:0005524	P:tRNA aminoacylation for protein translation; P:tyrosyl-tRNA aminoacylation; F:nucleotide binding; F:RNA binding; F:aminoacyl-tRNA ligase activity; F:tyrosine-tRNA ligase activity; F:ATP binding
TRUE	[INTERPRO, BLASTED, MAPPED, ANNOTATED]	FUS_00000298-RA	coiled-coil domain-containing protein 40	2970	20	0	62.82	1	P:GO:0035082	P:axoneme assembly			PF08647 (PFAM); mobidb-lite (MOBIDB_LITE); mobidb-lite (MOBIDB_LITE); mobidb-lite (MOBIDB_LITE); mobidb-lite (MOBIDB_LITE); IPR037386 (PANTHER)	P:GO:0035082	P:axoneme assembly
TRUE	[INTERPRO, BLASTED, MAPPED, ANNOTATED]	FUS_00000299-RA	mediator of RNA polymerase II transcription subunit 1	6906	20	0	71.24	3	P:GO:0006357; F:GO:0003712; C:GO:0016592	P:regulation of transcription by RNA polymerase II; F:transcription coregulator activity; C:mediator complex			IPR019680 (PFAM); mobidb-lite (MOBIDB_LITE); mobidb-lite (MOBIDB_LITE); mobidb-lite (MOBIDB_LITE); mobidb-lite (MOBIDB_LITE); mobidb-lite (MOBIDB_LITE); mobidb-lite (MOBIDB_LITE); mobidb-lite (MOBIDB_LITE); mobidb-lite (MOBIDB_LITE); mobidb-lite (MOBIDB_LITE); mobidb-lite (MOBIDB_LITE); mobidb-lite (MOBIDB_LITE); mobidb-lite (MOBIDB_LITE); mobidb-lite (MOBIDB_LITE); mobidb-lite (MOBIDB_LITE); mob…	P:GO:0006357; F:GO:0003712; C:GO:0016592	P:regulation of transcription by RNA polymerase II; F:transcription coregulator activity; C:mediator complex
TRUE	[INTERPRO, BLASTED]	FUS_00000300-RA	myosin heavy chain, striated muscle-like	2056	20	1.10183e-147	71.08						IPR032013 (PFAM); mobidb-lite (MOBIDB_LITE); mobidb-lite (MOBIDB_LITE); mobidb-lite (MOBIDB_LITE); mobidb-lite (MOBIDB_LITE)	no GO terms	no GO terms
TRUE	[INTERPRO, BLASTED]	FUS_00000301-RA	glutamine-rich protein 2	432	20	2.61218e-53	61.3						IPR032013 (PFAM)	no GO terms	no GO terms
TRUE	[INTERPRO, BLASTED, MAPPED]	FUS_00000302-RA	NEDD4-binding protein 2	5972	20	0	63.43	2	F:GO:0043130; C:GO:0042721	F:ubiquitin binding; C:TIM22 mitochondrial import inner membrane insertion complex			PF13671 (PFAM); IPR027417 (G3DSA:3.40.50.GENE3D); IPR002625 (PFAM); G3DSA:3.30.1370.110 (GENE3D); mobidb-lite (MOBIDB_LITE); mobidb-lite (MOBIDB_LITE); mobidb-lite (MOBIDB_LITE); mobidb-lite (MOBIDB_LITE); mobidb-lite (MOBIDB_LITE); mobidb-lite (MOBIDB_LITE); mobidb-lite (MOBIDB_LITE); mobidb-lite (MOBIDB_LITE); mobidb-lite (MOBIDB_LITE); PTHR46535 (PANTHER); IPR002625 (PROSITE_PROFILES); IPR0038…	F:GO:0043130	F:ubiquitin binding
TRUE	[INTERPRO, BLASTED, MAPPED, ANNOTATED]	FUS_00000303-RA	unnamed protein product, partial	563	20	6.30556e-10	63.54	3	P:GO:0019538; F:GO:0140096; C:GO:0110165	P:protein metabolic process; F:catalytic activity, acting on a protein; C:cellular anatomical entity			no IPS match	no IPS match	no IPS match
TRUE	[INTERPRO, BLASTED, MAPPED]	FUS_00000304-RA	NEDD4-binding protein 2-like	2260	20	8.19709e-63	61.58	1	F:GO:0043130	F:ubiquitin binding			IPR002625 (PFAM); G3DSA:3.30.1370.110 (GENE3D); mobidb-lite (MOBIDB_LITE); mobidb-lite (MOBIDB_LITE); mobidb-lite (MOBIDB_LITE); mobidb-lite (MOBIDB_LITE); mobidb-lite (MOBIDB_LITE); mobidb-lite (MOBIDB_LITE); mobidb-lite (MOBIDB_LITE); mobidb-lite (MOBIDB_LITE); PTHR46535 (PANTHER); IPR002625 (PROSITE_PROFILES); IPR036063 (SUPERFAMILY)	no GO terms	no GO terms
TRUE	[INTERPRO, BLASTED]	FUS_00000305-RA	putative transposase-like protein	345	20	1.06594e-31	55.15						IPR024445 (PFAM); PTHR47163 (PANTHER)	no GO terms	no GO terms
TRUE	[INTERPRO, BLASTED]	FUS_00000306-RA	putative transposase-like protein like	1265	20	1.67009e-37	57.62						mobidb-lite (MOBIDB_LITE); mobidb-lite (MOBIDB_LITE)	no GO terms	no GO terms
TRUE	[INTERPRO, BLASTED, MAPPED, ANNOTATED]	FUS_00000307-RA	uncharacterized protein LOC113210537	1131	2	1.0379e-23	75.02	3	P:GO:0007186; F:GO:0004965; C:GO:0016021	P:G protein-coupled receptor signaling pathway; F:G protein-coupled GABA receptor activity; C:integral component of membrane			mobidb-lite (MOBIDB_LITE); mobidb-lite (MOBIDB_LITE); mobidb-lite (MOBIDB_LITE); mobidb-lite (MOBIDB_LITE); mobidb-lite (MOBIDB_LITE); mobidb-lite (MOBIDB_LITE); mobidb-lite (MOBIDB_LITE); mobidb-lite (MOBIDB_LITE); mobidb-lite (MOBIDB_LITE)	no GO terms	no GO terms
TRUE	[INTERPRO, BLASTED, MAPPED, ANNOTATED]	FUS_00000308-RA	Gamma-aminobutyric acid type B receptor subunit 2	3459	20	0	68.72	3	P:GO:0007186; F:GO:0004965; C:GO:0016021	P:G protein-coupled receptor signaling pathway; F:G protein-coupled GABA receptor activity; C:integral component of membrane			PR01176 (PRINTS); IPR000337 (PRINTS); PR01177 (PRINTS); IPR017978 (PFAM); G3DSA:3.40.50.2300 (GENE3D); IPR001828 (PFAM); G3DSA:3.40.50.2300 (GENE3D); mobidb-lite (MOBIDB_LITE); mobidb-lite (MOBIDB_LITE); mobidb-lite (MOBIDB_LITE); mobidb-lite (MOBIDB_LITE); mobidb-lite (MOBIDB_LITE); mobidb-lite (MOBIDB_LITE); mobidb-lite (MOBIDB_LITE); mobidb-lite (MOBIDB_LITE); IPR002455 (PANTHER); PTHR10519:SF…	P:GO:0007186; F:GO:0004930; F:GO:0004965; C:GO:0016021	P:G protein-coupled receptor signaling pathway; F:G protein-coupled receptor activity; F:G protein-coupled GABA receptor activity; C:integral component of membrane
TRUE	[INTERPRO, BLASTED, MAPPED, ANNOTATED]	FUS_00000309-RA	ATP-binding cassette sub-family G member 1-like	3978	20	0	78.77	7	P:GO:0006890; P:GO:0055085; P:GO:0060628; F:GO:0005524; F:GO:0140359; C:GO:0016021; C:GO:0070939	P:retrograde vesicle-mediated transport, Golgi to endoplasmic reticulum; P:transmembrane transport; P:regulation of ER to Golgi vesicle-mediated transport; F:ATP binding; F:ABC-type transporter activity; C:integral component of membrane; C:Dsl1/NZR complex	EC:7	Translocases	IPR042044 (G3DSA:1.20.58.GENE3D); IPR003439 (PFAM); IPR043926 (PFAM); IPR007528 (PFAM); IPR027417 (G3DSA:3.40.50.GENE3D); IPR013525 (PFAM); PTHR48041:SF32 (PANTHER); PTHR48041:SF32 (PANTHER); PTHR48041 (PANTHER); PTHR48041 (PANTHER); IPR003439 (PROSITE_PROFILES); IPR007528 (PROSITE_PROFILES); cd03213 (CDD); IPR027417 (SUPERFAMILY)	P:GO:0006890; P:GO:0060628; F:GO:0005524; F:GO:0140359; C:GO:0016020; C:GO:0070939	P:retrograde vesicle-mediated transport, Golgi to endoplasmic reticulum; P:regulation of ER to Golgi vesicle-mediated transport; F:ATP binding; F:ABC-type transporter activity; C:membrane; C:Dsl1/NZR complex
TRUE	[INTERPRO, BLASTED, MAPPED, ANNOTATED]	FUS_00000310-RA	DNA polymerase nu-like	3495	20	0	61.27	4	P:GO:0006261; P:GO:0071897; F:GO:0003677; F:GO:0003887	P:DNA-dependent DNA replication; P:DNA biosynthetic process; F:DNA binding; F:DNA-directed DNA polymerase activity	EC:2.7.7.7	DNA-directed DNA polymerase	IPR002298 (PRINTS); G3DSA:3.30.70.370 (GENE3D); G3DSA:1.10.150.20 (GENE3D); IPR001098 (PFAM); IPR040940 (PFAM); IPR036397 (G3DSA:3.30.420.GENE3D); G3DSA:1.20.1060.10 (GENE3D); mobidb-lite (MOBIDB_LITE); PTHR10133:SF27 (PANTHER); IPR002298 (PANTHER); cd08638 (CDD); IPR043502 (SUPERFAMILY)	P:GO:0006260; P:GO:0006261; F:GO:0003676; F:GO:0003677; F:GO:0003887	P:DNA replication; P:DNA-dependent DNA replication; F:nucleic acid binding; F:DNA binding; F:DNA-directed DNA polymerase activity
TRUE	[INTERPRO, BLASTED, MAPPED, ANNOTATED]	FUS_00000311-RA	prominin-like protein isoform X1	4537	20	0	70.84	1	C:GO:0016021	C:integral component of membrane			IPR008795 (PFAM); mobidb-lite (MOBIDB_LITE); mobidb-lite (MOBIDB_LITE); mobidb-lite (MOBIDB_LITE); IPR008795 (PANTHER); PTHR22730:SF1 (PANTHER)	C:GO:0016021	C:integral component of membrane
TRUE	[INTERPRO, BLASTED]	FUS_00000312-RA	tetratricopeptide repeat protein 39C-like	5142	20	0	68.21						IPR011990 (G3DSA:1.25.40.GENE3D); IPR019412 (PFAM); mobidb-lite (MOBIDB_LITE); IPR019412 (PANTHER); PTHR31859:SF1 (PANTHER); IPR011990 (SUPERFAMILY)	F:GO:0005515	F:protein binding
TRUE	[INTERPRO, BLASTED, MAPPED, ANNOTATED]	FUS_00000313-RA	cationic amino acid transporter 3	2707	20	0	72.4	3	P:GO:0055085; F:GO:0022857; C:GO:0016021	P:transmembrane transport; F:transmembrane transporter activity; C:integral component of membrane	EC:7	Translocases	PIRSF006060 (PIRSF); G3DSA:1.20.1740.10 (GENE3D); IPR029485 (PFAM); IPR002293 (PFAM); PTHR43243 (PANTHER); PTHR43243:SF55 (PANTHER)	P:GO:0055085; F:GO:0022857; C:GO:0016020	P:transmembrane transport; F:transmembrane transporter activity; C:membrane
TRUE	[INTERPRO, BLASTED, MAPPED, ANNOTATED]	FUS_00000314-RA	cationic amino acid transporter 3	1764	20	6.21164e-24	66.5	3	P:GO:0055085; F:GO:0022857; C:GO:0016021	P:transmembrane transport; F:transmembrane transporter activity; C:integral component of membrane	EC:7	Translocases	no IPS match	no IPS match	no IPS match
TRUE	[INTERPRO, BLASTED]	FUS_00000315-RA	Allatostatin C	732	2	1.801e-16	69.32						no IPS match	no IPS match	no IPS match
TRUE	[INTERPRO, BLASTED, MAPPED, ANNOTATED]	FUS_00000316-RA	39S ribosomal protein L12, mitochondrial	1043	20	2.60366e-82	67.85	3	P:GO:0006412; F:GO:0003735; C:GO:0005840	P:translation; F:structural constituent of ribosome; C:ribosome			IPR036235 (G3DSA:1.20.5.GENE3D); IPR013823 (PFAM); IPR014719 (G3DSA:3.30.1390.GENE3D); IPR008932 (PFAM); IPR000206 (PANTHER); PTHR45987:SF4 (PANTHER); IPR000206 (HAMAP); IPR000206 (CDD); IPR036235 (SUPERFAMILY); IPR014719 (SUPERFAMILY)	P:GO:0006412; F:GO:0003735; C:GO:0005840	P:translation; F:structural constituent of ribosome; C:ribosome
TRUE	[INTERPRO, BLASTED, MAPPED, ANNOTATED]	FUS_00000317-RA	sodium-independent sulfate anion transporter isoform X1	1986	20	0	81.87	3	P:GO:1902358; F:GO:0008271; C:GO:0016021	P:sulfate transmembrane transport; F:secondary active sulfate transmembrane transporter activity; C:integral component of membrane	EC:7	Translocases	IPR036513 (G3DSA:3.30.750.GENE3D); IPR011547 (PFAM); mobidb-lite (MOBIDB_LITE); mobidb-lite (MOBIDB_LITE); IPR001902 (PANTHER); PTHR11814:SF132 (PANTHER); IPR036513 (SUPERFAMILY)	P:GO:0008272; P:GO:0055085; F:GO:0008271; F:GO:0015116; C:GO:0016020; C:GO:0016021	P:sulfate transport; P:transmembrane transport; F:secondary active sulfate transmembrane transporter activity; F:sulfate transmembrane transporter activity; C:membrane; C:integral component of membrane
TRUE	[INTERPRO, BLASTED, MAPPED, ANNOTATED]	FUS_00000318-RA	solute carrier family 2, facilitated glucose transporter member 3-like isoform X3	2774	20	0	70.47	4	P:GO:0008643; P:GO:0055085; F:GO:0022857; C:GO:0016021	P:carbohydrate transport; P:transmembrane transport; F:transmembrane transporter activity; C:integral component of membrane	EC:7	Translocases	IPR003663 (PRINTS); IPR003663 (TIGRFAM); IPR005828 (PFAM); IPR036259 (G3DSA:1.20.1250.GENE3D); PTHR23503:SF109 (PANTHER); PTHR23503 (PANTHER); IPR020846 (PROSITE_PROFILES); IPR036259 (SUPERFAMILY)	P:GO:0055085; F:GO:0022857; C:GO:0016020; C:GO:0016021	P:transmembrane transport; F:transmembrane transporter activity; C:membrane; C:integral component of membrane
TRUE	[INTERPRO, BLASTED, MAPPED, ANNOTATED]	FUS_00000319-RA	myosin-IA	348	20	6.91834e-64	95.2	4	F:GO:0003774; F:GO:0003779; F:GO:0005524; C:GO:0016459	F:cytoskeletal motor activity; F:actin binding; F:ATP binding; C:myosin complex			IPR001609 (PRINTS); IPR001609 (PFAM); IPR036961 (G3DSA:3.40.850.GENE3D); PTHR13140 (PANTHER); PTHR13140:SF417 (PANTHER); IPR001609 (PROSITE_PROFILES); IPR027417 (SUPERFAMILY)	F:GO:0003774; F:GO:0005524; C:GO:0016459	F:cytoskeletal motor activity; F:ATP binding; C:myosin complex
TRUE	[INTERPRO, BLASTED, MAPPED, ANNOTATED]	FUS_00000320-RA	unconventional myosin ID	4501	20	0	81.61	4	F:GO:0003774; F:GO:0003779; F:GO:0005524; C:GO:0016459	F:cytoskeletal motor activity; F:actin binding; F:ATP binding; C:myosin complex			IPR001609 (PRINTS); IPR010926 (PFAM); G3DSA:1.20.5.4820 (GENE3D); G3DSA:1.20.58.530 (GENE3D); IPR036961 (G3DSA:3.40.850.GENE3D); G3DSA:1.10.10.820 (GENE3D); IPR001609 (PFAM); G3DSA:1.20.120.720 (GENE3D); PTHR13140 (PANTHER); PTHR13140:SF713 (PANTHER); IPR001609 (PROSITE_PROFILES); IPR000048 (PROSITE_PROFILES); IPR010926 (PROSITE_PROFILES); IPR027417 (SUPERFAMILY)	F:GO:0003774; F:GO:0005515; F:GO:0005524; C:GO:0016459	F:cytoskeletal motor activity; F:protein binding; F:ATP binding; C:myosin complex
TRUE	[INTERPRO, BLASTED, MAPPED, ANNOTATED]	FUS_00000321-RA	60S ribosomal protein L39	1230	20	2.94744e-18	94.99	7	P:GO:0005975; P:GO:0006412; F:GO:0003735; F:GO:0004553; F:GO:0008061; C:GO:0005576; C:GO:0022625	P:carbohydrate metabolic process; P:translation; F:structural constituent of ribosome; F:hydrolase activity, hydrolyzing O-glycosyl compounds; F:chitin binding; C:extracellular region; C:cytosolic large ribosomal subunit	EC:3.2.1	Glycosylases	no IPS match	no IPS match	no IPS match
TRUE	[INTERPRO, BLASTED, MAPPED, ANNOTATED]	FUS_00000322-RA	probable chitinase 10	10433	20	0	74.88	4	P:GO:0005975; F:GO:0004553; F:GO:0008061; C:GO:0005576	P:carbohydrate metabolic process; F:hydrolase activity, hydrolyzing O-glycosyl compounds; F:chitin binding; C:extracellular region	EC:3.2.1	Glycosylases	G3DSA:3.20.20.80 (GENE3D); G3DSA:3.20.20.80 (GENE3D); IPR001223 (PFAM); IPR001223 (PFAM); IPR029070 (G3DSA:3.10.50.GENE3D); G3DSA:3.20.20.80 (GENE3D); IPR029070 (G3DSA:3.10.50.GENE3D); G3DSA:2.170.140.10 (GENE3D); IPR001223 (PFAM); G3DSA:3.20.20.80 (GENE3D); G3DSA:3.20.20.80 (GENE3D); IPR001223 (PFAM); IPR002557 (PFAM); IPR029070 (G3DSA:3.10.50.GENE3D); IPR001223 (PFAM); mobidb-lite (MOBIDB_LITE)…	P:GO:0005975; F:GO:0008061; C:GO:0005576	P:carbohydrate metabolic process; F:chitin binding; C:extracellular region
TRUE	[INTERPRO, BLASTED, MAPPED, ANNOTATED]	FUS_00000323-RA	elongation of very long chain fatty acids protein 7-like	1208	20	1.38226e-132	64.77	3	P:GO:0006631; F:GO:0016747; C:GO:0016020	P:fatty acid metabolic process; F:acyltransferase activity, transferring groups other than amino-acyl groups; C:membrane	EC:2.3.1	Acyltransferases	IPR002076 (PFAM); mobidb-lite (MOBIDB_LITE); IPR002076 (PANTHER); PTHR11157:SF21 (PANTHER); PTHR11157:SF21 (PANTHER)	F:GO:0009922; C:GO:0016021	F:fatty acid elongase activity; C:integral component of membrane
TRUE	[INTERPRO, BLASTED, MAPPED, ANNOTATED]	FUS_00000324-RA	elongation of very long chain fatty acids protein 7-like	1824	20	2.94282e-151	65.15	3	P:GO:0006631; F:GO:0016747; C:GO:0016020	P:fatty acid metabolic process; F:acyltransferase activity, transferring groups other than amino-acyl groups; C:membrane	EC:2.3.1	Acyltransferases	IPR002076 (PFAM); IPR002076 (PANTHER); PTHR11157:SF103 (PANTHER); PTHR11157:SF103 (PANTHER); IPR002076 (PANTHER)	F:GO:0009922; C:GO:0016021	F:fatty acid elongase activity; C:integral component of membrane
TRUE	[INTERPRO, BLASTED, MAPPED, ANNOTATED]	FUS_00000325-RA	thioredoxin domain-containing protein 9	705	20	2.02767e-128	86.1	1	P:GO:0006457	P:protein folding			G3DSA:3.40.30.10 (GENE3D); IPR013766 (PFAM); mobidb-lite (MOBIDB_LITE); PTHR21148:SF11 (PANTHER); IPR045037 (PANTHER); cd02989 (CDD); IPR036249 (SUPERFAMILY)	P:GO:0006457	P:protein folding
TRUE	[INTERPRO, BLASTED, MAPPED, ANNOTATED]	FUS_00000326-RA	proteasome activator complex subunit 3	843	20	1.63673e-172	86.8	1	C:GO:0008537	C:proteasome activator complex			IPR036996 (G3DSA:1.20.5.GENE3D); IPR003186 (PFAM); IPR003185 (PFAM); IPR036997 (G3DSA:1.20.120.GENE3D); mobidb-lite (MOBIDB_LITE); IPR009077 (PANTHER); PTHR10660:SF2 (PANTHER); IPR036252 (SUPERFAMILY)	C:GO:0008537	C:proteasome activator complex
TRUE	[INTERPRO, BLASTED]	FUS_00000327-RA	cytochrome b5 domain-containing protein 1	734	20	7.72671e-83	54.9						IPR036400 (G3DSA:3.10.120.GENE3D); PTHR21281 (PANTHER); IPR036400 (SUPERFAMILY)	no GO terms	no GO terms
TRUE	[INTERPRO, BLASTED]	FUS_00000328-RA	keratin-associated protein 21-1-like	751	1	1.56396e-13	80.6						no IPS match	no IPS match	no IPS match
TRUE	[INTERPRO, BLASTED, MAPPED, ANNOTATED]	FUS_00000329-RA	transcriptional regulator ATRX homolog isoform X1	6196	20	0	78.6	8	P:GO:0006974; F:GO:0003677; F:GO:0005524; F:GO:0008094; F:GO:0016787; F:GO:0046872; C:GO:0000781; C:GO:0005634	P:cellular response to DNA damage stimulus; F:DNA binding; F:ATP binding; F:ATP-dependent activity, acting on DNA; F:hydrolase activity; F:metal ion binding; C:chromosome, telomeric region; C:nucleus	EC:3	Hydrolases	IPR027417 (G3DSA:3.40.50.GENE3D); IPR038718 (G3DSA:3.40.50.GENE3D); IPR000330 (PFAM); IPR001650 (PFAM); mobidb-lite (MOBIDB_LITE); mobidb-lite (MOBIDB_LITE); mobidb-lite (MOBIDB_LITE); mobidb-lite (MOBIDB_LITE); mobidb-lite (MOBIDB_LITE); mobidb-lite (MOBIDB_LITE); mobidb-lite (MOBIDB_LITE); mobidb-lite (MOBIDB_LITE); mobidb-lite (MOBIDB_LITE); mobidb-lite (MOBIDB_LITE); mobidb-lite (MOBIDB_LITE)…	F:GO:0005524; F:GO:0016887; F:GO:0140658	F:ATP binding; F:ATP hydrolysis activity; F:ATP-dependent chromatin remodeler activity
TRUE	[INTERPRO, BLASTED, MAPPED, ANNOTATED]	FUS_00000330-RA	SURP and G-patch domain-containing protein 1	3276	20	0	72.64	4	P:GO:0006397; P:GO:0008380; F:GO:0003723; C:GO:0005634	P:mRNA processing; P:RNA splicing; F:RNA binding; C:nucleus			IPR035967 (G3DSA:1.10.10.GENE3D); IPR000467 (PFAM); IPR000061 (PFAM); mobidb-lite (MOBIDB_LITE); mobidb-lite (MOBIDB_LITE); mobidb-lite (MOBIDB_LITE); mobidb-lite (MOBIDB_LITE); mobidb-lite (MOBIDB_LITE); mobidb-lite (MOBIDB_LITE); mobidb-lite (MOBIDB_LITE); mobidb-lite (MOBIDB_LITE); mobidb-lite (MOBIDB_LITE); mobidb-lite (MOBIDB_LITE); mobidb-lite (MOBIDB_LITE); mobidb-lite (MOBIDB_LITE); mobid…	P:GO:0006396; F:GO:0003676; F:GO:0003723	P:RNA processing; F:nucleic acid binding; F:RNA binding
TRUE	[INTERPRO, NO-BLAST]	FUS_00000331-RA	---NA---	309									no IPS match	no IPS match	no IPS match
TRUE	[INTERPRO, BLASTED]	FUS_00000332-RA	cilia- and flagella-associated protein 97	1140	6	4.12026e-32	73.09						mobidb-lite (MOBIDB_LITE); mobidb-lite (MOBIDB_LITE); mobidb-lite (MOBIDB_LITE); mobidb-lite (MOBIDB_LITE); mobidb-lite (MOBIDB_LITE)	no GO terms	no GO terms
TRUE	[INTERPRO, BLASTED, MAPPED, ANNOTATED]	FUS_00000333-RA	dual specificity mitogen-activated protein kinase kinase 4	2977	20	0	73.68	3	P:GO:0006468; F:GO:0004674; F:GO:0005524	P:protein phosphorylation; F:protein serine/threonine kinase activity; F:ATP binding	EC:2.7.1	Transferring phosphorus-containing groups	G3DSA:3.30.200.20 (GENE3D); G3DSA:1.10.510.10 (GENE3D); IPR000719 (PFAM); mobidb-lite (MOBIDB_LITE); mobidb-lite (MOBIDB_LITE); mobidb-lite (MOBIDB_LITE); mobidb-lite (MOBIDB_LITE); PTHR48013 (PANTHER); PTHR48013:SF15 (PANTHER); PTHR48013 (PANTHER); PTHR48013:SF15 (PANTHER); IPR000719 (PROSITE_PROFILES); IPR011009 (SUPERFAMILY)	P:GO:0006468; F:GO:0004672; F:GO:0005524	P:protein phosphorylation; F:protein kinase activity; F:ATP binding
TRUE	[INTERPRO, BLASTED, MAPPED, ANNOTATED]	FUS_00000334-RA	E3 ubiquitin-protein ligase RNF181-like	438	20	2.20074e-86	79.94	2	F:GO:0046872; C:GO:0005694	F:metal ion binding; C:chromosome			IPR013083 (G3DSA:3.30.40.GENE3D); IPR001841 (PFAM); mobidb-lite (MOBIDB_LITE); PTHR15710:SF91 (PANTHER); PTHR15710 (PANTHER); IPR001841 (PROSITE_PROFILES); cd16669 (CDD); SSF57850 (SUPERFAMILY)	no GO terms	no GO terms
TRUE	[INTERPRO, BLASTED, MAPPED, ANNOTATED]	FUS_00000335-RA	N-sulphoglucosamine sulphohydrolase	1551	20	0	79.78	5	P:GO:0006027; P:GO:0030200; F:GO:0005539; F:GO:0008449; F:GO:0016250	P:glycosaminoglycan catabolic process; P:heparan sulfate proteoglycan catabolic process; F:glycosaminoglycan binding; F:N-acetylglucosamine-6-sulfatase activity; F:N-sulfoglucosamine sulfohydrolase activity	EC:3.1.6.14; EC:3.10.1.1	N-acetylglucosamine-6-sulfatase; N-sulfoglucosamine sulfohydrolase	IPR000917 (PFAM); IPR017850 (G3DSA:3.40.720.GENE3D); IPR032506 (PFAM); PTHR43108 (PANTHER); PTHR43108:SF6 (PANTHER); cd16027 (CDD); IPR017850 (SUPERFAMILY)	F:GO:0003824; F:GO:0008484	F:catalytic activity; F:sulfuric ester hydrolase activity
TRUE	[INTERPRO, BLASTED, MAPPED, ANNOTATED]	FUS_00000336-RA	caspase-2 isoform X1	1149	20	0	51.36	3	P:GO:0006508; P:GO:0042981; F:GO:0004197	P:proteolysis; P:regulation of apoptotic process; F:cysteine-type endopeptidase activity	EC:3.4.22	Acting on peptide bonds (peptidases)	IPR015917 (PRINTS); IPR011029 (G3DSA:1.10.533.GENE3D); G3DSA:3.40.50.1460 (GENE3D); PF00656 (PFAM); IPR002398 (PANTHER); PTHR10454:SF226 (PANTHER); IPR002138 (PROSITE_PROFILES); IPR001315 (PROSITE_PROFILES); IPR001309 (PROSITE_PROFILES); cd01671 (CDD); IPR011029 (SUPERFAMILY); IPR029030 (SUPERFAMILY)	P:GO:0006508; P:GO:0042981; F:GO:0004197; F:GO:0008234	P:proteolysis; P:regulation of apoptotic process; F:cysteine-type endopeptidase activity; F:cysteine-type peptidase activity
TRUE	[INTERPRO, BLASTED]	FUS_00000337-RA	UPF0472 protein C16orf72 homolog	756	20	1.21476e-180	78.72						IPR029196 (PFAM); mobidb-lite (MOBIDB_LITE); mobidb-lite (MOBIDB_LITE); IPR040308 (PANTHER); PTHR31624:SF4 (PANTHER)	no GO terms	no GO terms
TRUE	[INTERPRO, BLASTED, MAPPED]	FUS_00000338-RA	CLUMA_CG005941, isoform A	501	20	3.02434e-10	63.83	6	P:GO:0006508; P:GO:0015074; F:GO:0003676; F:GO:0004190; F:GO:0008270; F:GO:0016787	P:proteolysis; P:DNA integration; F:nucleic acid binding; F:aspartic-type endopeptidase activity; F:zinc ion binding; F:hydrolase activity			G3DSA:4.10.60.10 (GENE3D); mobidb-lite (MOBIDB_LITE); mobidb-lite (MOBIDB_LITE)	no GO terms	no GO terms
TRUE	[INTERPRO, BLASTED, MAPPED, ANNOTATED]	FUS_00000339-RA	uncharacterized protein K02A2.6-like	2004	20	1.83154e-129	65.88	3	P:GO:0015074; F:GO:0003676; F:GO:0016787	P:DNA integration; F:nucleic acid binding; F:hydrolase activity	EC:3	Hydrolases	IPR036397 (G3DSA:3.30.420.GENE3D); G3DSA:3.10.10.10 (GENE3D); IPR043128 (G3DSA:3.30.70.GENE3D); IPR001584 (PFAM); IPR021109 (G3DSA:2.40.70.GENE3D); PTHR24559 (PANTHER); PTHR24559 (PANTHER); PTHR24559:SF370 (PANTHER); IPR001995 (PROSITE_PROFILES); IPR001584 (PROSITE_PROFILES); cd01647 (CDD); IPR012337 (SUPERFAMILY); IPR021109 (SUPERFAMILY); IPR043502 (SUPERFAMILY)	P:GO:0006508; P:GO:0015074; F:GO:0003676; F:GO:0004190	P:proteolysis; P:DNA integration; F:nucleic acid binding; F:aspartic-type endopeptidase activity
TRUE	[INTERPRO, BLASTED, MAPPED, ANNOTATED]	FUS_00000340-RA	sodium/hydrogen exchanger 9	4627	20	0	84.74	6	P:GO:0006885; P:GO:0035725; P:GO:1902600; F:GO:0015385; C:GO:0010008; C:GO:0016021	P:regulation of pH; P:sodium ion transmembrane transport; P:proton transmembrane transport; F:sodium:proton antiporter activity; C:endosome membrane; C:integral component of membrane	EC:7	Translocases	IPR004709 (PRINTS); IPR002090 (PRINTS); IPR004709 (TIGRFAM); G3DSA:6.10.140.1330 (GENE3D); IPR006153 (PFAM); PTHR10110:SF94 (PANTHER); IPR018422 (PANTHER)	P:GO:0006812; P:GO:0006814; P:GO:0006885; P:GO:0055085; F:GO:0015299; F:GO:0015385; C:GO:0016021	P:cation transport; P:sodium ion transport; P:regulation of pH; P:transmembrane transport; F:solute:proton antiporter activity; F:sodium:proton antiporter activity; C:integral component of membrane
TRUE	[INTERPRO, BLASTED, MAPPED, ANNOTATED]	FUS_00000341-RA	sodium-independent sulfate anion transporter-like isoform X1	5255	20	0	74	3	P:GO:1902358; F:GO:0008271; C:GO:0016021	P:sulfate transmembrane transport; F:secondary active sulfate transmembrane transporter activity; C:integral component of membrane	EC:7	Translocases	IPR002645 (PFAM); IPR011547 (PFAM); IPR036513 (G3DSA:3.30.750.GENE3D); mobidb-lite (MOBIDB_LITE); mobidb-lite (MOBIDB_LITE); mobidb-lite (MOBIDB_LITE); IPR001902 (PANTHER); PTHR11814:SF67 (PANTHER); IPR002645 (PROSITE_PROFILES); cd07042 (CDD); IPR036513 (SUPERFAMILY)	P:GO:0008272; P:GO:0055085; F:GO:0008271; F:GO:0015116; C:GO:0016020; C:GO:0016021	P:sulfate transport; P:transmembrane transport; F:secondary active sulfate transmembrane transporter activity; F:sulfate transmembrane transporter activity; C:membrane; C:integral component of membrane
TRUE	[INTERPRO, BLASTED, MAPPED, ANNOTATED]	FUS_00000342-RA	proline-rich protein 36	1053	20	1.16217e-126	66.31	1	C:GO:0016021	C:integral component of membrane			mobidb-lite (MOBIDB_LITE); mobidb-lite (MOBIDB_LITE); mobidb-lite (MOBIDB_LITE); PTHR37002:SF10 (PANTHER); PTHR37002 (PANTHER)	no GO terms	no GO terms
TRUE	[INTERPRO, BLASTED]	FUS_00000343-RA	YqaJ domain-containing protein	3215	20	0	60.85						IPR019080 (PFAM); IPR011604 (G3DSA:3.90.320.GENE3D); mobidb-lite (MOBIDB_LITE); mobidb-lite (MOBIDB_LITE); mobidb-lite (MOBIDB_LITE); mobidb-lite (MOBIDB_LITE); mobidb-lite (MOBIDB_LITE); mobidb-lite (MOBIDB_LITE); mobidb-lite (MOBIDB_LITE); mobidb-lite (MOBIDB_LITE); mobidb-lite (MOBIDB_LITE); PTHR46609 (PANTHER); IPR011335 (SUPERFAMILY)	no GO terms	no GO terms
TRUE	[INTERPRO, BLASTED, MAPPED, ANNOTATED]	FUS_00000344-RA	uncharacterized protein LOC113206940 isoform X2	902	5	2.25885e-52	78.83	1	C:GO:0016021	C:integral component of membrane			no IPS match	no IPS match	no IPS match
TRUE	[INTERPRO, BLASTED, MAPPED]	FUS_00000345-RA	hypothetical protein FOCC_FOCC002855, partial	2059	2	7.41685e-148	63.27	2	C:GO:0016020; C:GO:0016021	C:membrane; C:integral component of membrane			mobidb-lite (MOBIDB_LITE); mobidb-lite (MOBIDB_LITE); mobidb-lite (MOBIDB_LITE); mobidb-lite (MOBIDB_LITE); mobidb-lite (MOBIDB_LITE)	no GO terms	no GO terms
TRUE	[INTERPRO, BLASTED, MAPPED, ANNOTATED]	FUS_00000346-RA	flocculation protein FLO11-like	4212	20	7.65689e-114	73.04	3	F:GO:0008061; C:GO:0005576; C:GO:0005581	F:chitin binding; C:extracellular region; C:collagen trimer			G3DSA:2.170.140.10 (GENE3D); IPR002557 (PFAM); mobidb-lite (MOBIDB_LITE); mobidb-lite (MOBIDB_LITE); mobidb-lite (MOBIDB_LITE); mobidb-lite (MOBIDB_LITE); mobidb-lite (MOBIDB_LITE); mobidb-lite (MOBIDB_LITE); mobidb-lite (MOBIDB_LITE); mobidb-lite (MOBIDB_LITE); mobidb-lite (MOBIDB_LITE); PTHR23301:SF71 (PANTHER); PTHR23301 (PANTHER); IPR002557 (PROSITE_PROFILES); IPR002557 (PROSITE_PROFILES); IP…	F:GO:0008061; C:GO:0005576	F:chitin binding; C:extracellular region
TRUE	[INTERPRO, NO-BLAST]	FUS_00000347-RA	---NA---	444									mobidb-lite (MOBIDB_LITE); mobidb-lite (MOBIDB_LITE)	no GO terms	no GO terms
TRUE	[INTERPRO, BLASTED, MAPPED, ANNOTATED]	FUS_00000348-RA	collagen alpha-1(I) chain-like isoform X2	2043	20	9.80737e-95	63.03	3	F:GO:0008061; C:GO:0005576; C:GO:0005581	F:chitin binding; C:extracellular region; C:collagen trimer			IPR002557 (PFAM); G3DSA:2.170.140.10 (GENE3D); mobidb-lite (MOBIDB_LITE); mobidb-lite (MOBIDB_LITE); mobidb-lite (MOBIDB_LITE); mobidb-lite (MOBIDB_LITE); mobidb-lite (MOBIDB_LITE); PTHR23301:SF71 (PANTHER); PTHR23301 (PANTHER); PTHR23301 (PANTHER); IPR002557 (PROSITE_PROFILES); IPR002557 (PROSITE_PROFILES); IPR036508 (SUPERFAMILY); IPR036508 (SUPERFAMILY)	F:GO:0008061; C:GO:0005576	F:chitin binding; C:extracellular region
TRUE	[INTERPRO, BLASTED, MAPPED, ANNOTATED]	FUS_00000349-RA	uncharacterized protein K02A2.6-like	1212	5	2.19942e-09	78.28	2	P:GO:0015074; F:GO:0003676	P:DNA integration; F:nucleic acid binding			mobidb-lite (MOBIDB_LITE); mobidb-lite (MOBIDB_LITE)	no GO terms	no GO terms
TRUE	[INTERPRO, BLASTED, MAPPED, ANNOTATED]	FUS_00000350-RA	uncharacterized protein K02A2.6-like	1251	20	1.87452e-135	67.35	3	P:GO:0015074; F:GO:0003676; F:GO:0016787	P:DNA integration; F:nucleic acid binding; F:hydrolase activity	EC:3	Hydrolases	G3DSA:3.10.10.10 (GENE3D); IPR018061 (PFAM); IPR043128 (G3DSA:3.30.70.GENE3D); IPR021109 (G3DSA:2.40.70.GENE3D); PTHR37984 (PANTHER); IPR001995 (PROSITE_PROFILES); cd01647 (CDD); IPR021109 (SUPERFAMILY); IPR043502 (SUPERFAMILY)	P:GO:0006508; F:GO:0004190	P:proteolysis; F:aspartic-type endopeptidase activity
TRUE	[INTERPRO, BLASTED]	FUS_00000351-RA	(E3-independent) E2 ubiquitin-conjugating enzyme UBE2O isoform X1	5712	20	0	84.71						IPR000608 (PFAM); IPR016135 (G3DSA:3.10.110.GENE3D); mobidb-lite (MOBIDB_LITE); mobidb-lite (MOBIDB_LITE); mobidb-lite (MOBIDB_LITE); mobidb-lite (MOBIDB_LITE); mobidb-lite (MOBIDB_LITE); mobidb-lite (MOBIDB_LITE); mobidb-lite (MOBIDB_LITE); mobidb-lite (MOBIDB_LITE); mobidb-lite (MOBIDB_LITE); mobidb-lite (MOBIDB_LITE); mobidb-lite (MOBIDB_LITE); mobidb-lite (MOBIDB_LITE); mobidb-lite (MOBIDB_LI…	no GO terms	no GO terms
TRUE	[INTERPRO, BLASTED, MAPPED, ANNOTATED]	FUS_00000352-RA	eukaryotic translation initiation factor 3 subunit B	2723	20	0	84.1	6	P:GO:0001732; F:GO:0003743; F:GO:0031369; C:GO:0005852; C:GO:0016282; C:GO:0033290	P:formation of cytoplasmic translation initiation complex; F:translation initiation factor activity; F:translation initiation factor binding; C:eukaryotic translation initiation factor 3 complex; C:eukaryotic 43S preinitiation complex; C:eukaryotic 48S preinitiation complex			IPR012677 (G3DSA:3.30.70.GENE3D); IPR015943 (G3DSA:2.130.10.GENE3D); IPR000504 (PFAM); IPR013979 (PFAM); IPR011400 (PIRSF); mobidb-lite (MOBIDB_LITE); mobidb-lite (MOBIDB_LITE); PTHR14068:SF0 (PANTHER); IPR011400 (PANTHER); IPR011400 (HAMAP); IPR000504 (PROSITE_PROFILES); IPR034363 (CDD); SSF82171 (SUPERFAMILY); IPR035979 (SUPERFAMILY)	P:GO:0006413; F:GO:0003676; F:GO:0003723; F:GO:0003743; F:GO:0005515; F:GO:0031369; C:GO:0005852	P:translational initiation; F:nucleic acid binding; F:RNA binding; F:translation initiation factor activity; F:protein binding; F:translation initiation factor binding; C:eukaryotic translation initiation factor 3 complex
TRUE	[INTERPRO, BLASTED, MAPPED, ANNOTATED]	FUS_00000353-RA	deoxyuridine 5'-triphosphate nucleotidohydrolase	995	20	1.65387e-95	86.37	4	P:GO:0006226; P:GO:0046081; F:GO:0000287; F:GO:0004170	P:dUMP biosynthetic process; P:dUTP catabolic process; F:magnesium ion binding; F:dUTP diphosphatase activity	EC:3.6.1.23; EC:3.6.1.9	dUTP diphosphatase; Nucleotide diphosphatase	IPR008181 (TIGRFAM); IPR036157 (G3DSA:2.70.40.GENE3D); IPR029054 (PFAM); IPR008181 (PANTHER); IPR033704 (CDD); IPR036157 (SUPERFAMILY)	P:GO:0006226; P:GO:0046081; F:GO:0000287; F:GO:0004170	P:dUMP biosynthetic process; P:dUTP catabolic process; F:magnesium ion binding; F:dUTP diphosphatase activity
TRUE	[INTERPRO, BLASTED]	FUS_00000354-RA	ubiquitin-conjugating enzyme E2 Q2 isoform X1	1146	20	0	87.22						IPR000608 (PFAM); IPR016135 (G3DSA:3.10.110.GENE3D); mobidb-lite (MOBIDB_LITE); mobidb-lite (MOBIDB_LITE); PTHR24068 (PANTHER); PTHR24068:SF56 (PANTHER); IPR000608 (PROSITE_PROFILES); IPR000608 (CDD); IPR016135 (SUPERFAMILY)	no GO terms	no GO terms
TRUE	[INTERPRO, BLASTED, MAPPED]	FUS_00000355-RA	uncharacterized protein LOC113203331	1425	5	1.04283e-146	63.73	1	F:GO:0046872	F:metal ion binding			mobidb-lite (MOBIDB_LITE); mobidb-lite (MOBIDB_LITE); mobidb-lite (MOBIDB_LITE); SSF63748 (SUPERFAMILY)	no GO terms	no GO terms
TRUE	[INTERPRO, BLASTED, MAPPED, ANNOTATED]	FUS_00000356-RA	probable elongator complex protein 2	2609	20	0	67.7	4	P:GO:0002098; C:GO:0005634; C:GO:0005737; C:GO:0033588	P:tRNA wobble uridine modification; C:nucleus; C:cytoplasm; C:elongator holoenzyme complex			IPR001680 (PFAM); IPR015943 (G3DSA:2.130.10.GENE3D); IPR015943 (G3DSA:2.130.10.GENE3D); IPR015943 (G3DSA:2.130.10.GENE3D); IPR037289 (PANTHER); IPR001680 (PROSITE_PROFILES); IPR001680 (PROSITE_PROFILES); IPR036322 (SUPERFAMILY); IPR036322 (SUPERFAMILY); IPR036322 (SUPERFAMILY)	P:GO:0002098; F:GO:0005515; C:GO:0033588	P:tRNA wobble uridine modification; F:protein binding; C:elongator holoenzyme complex
TRUE	[INTERPRO, BLASTED, MAPPED, ANNOTATED]	FUS_00000357-RA	cytochrome b reductase 1 isoform X2	2364	13	1.70337e-18	76.03	3	F:GO:0016491; F:GO:0046872; C:GO:0016021	F:oxidoreductase activity; F:metal ion binding; C:integral component of membrane	EC:1	Oxidoreductases	no IPS match	no IPS match	no IPS match
TRUE	[INTERPRO, BLASTED, MAPPED, ANNOTATED]	FUS_00000358-RA	cytochrome b reductase 1 isoform X3	2319	20	1.99798e-147	86.58	3	F:GO:0016491; F:GO:0046872; C:GO:0016021	F:oxidoreductase activity; F:metal ion binding; C:integral component of membrane	EC:1	Oxidoreductases	IPR006593 (PFAM); G3DSA:1.20.120.1770 (GENE3D); mobidb-lite (MOBIDB_LITE); mobidb-lite (MOBIDB_LITE); mobidb-lite (MOBIDB_LITE); mobidb-lite (MOBIDB_LITE); mobidb-lite (MOBIDB_LITE); mobidb-lite (MOBIDB_LITE); PTHR10106:SF24 (PANTHER); IPR043205 (PANTHER); IPR006593 (PROSITE_PROFILES)	F:GO:0016491	F:oxidoreductase activity
TRUE	[INTERPRO, BLASTED, MAPPED, ANNOTATED]	FUS_00000359-RA	activated CDC42 kinase 1 isoform X1	1460	20	1.98171e-39	76.25	4	P:GO:0018108; F:GO:0004715; F:GO:0005524; C:GO:0005737	P:peptidyl-tyrosine phosphorylation; F:non-membrane spanning protein tyrosine kinase activity; F:ATP binding; C:cytoplasm	EC:2.7.10.2	Non-specific protein-tyrosine kinase	IPR015940 (PROSITE_PROFILES)	no GO terms	no GO terms
TRUE	[INTERPRO, BLASTED, MAPPED, ANNOTATED]	FUS_00000360-RA	activated CDC42 kinase 1 isoform X2	2322	20	0	57.58	4	P:GO:0018108; F:GO:0004715; F:GO:0005524; C:GO:0005737	P:peptidyl-tyrosine phosphorylation; F:non-membrane spanning protein tyrosine kinase activity; F:ATP binding; C:cytoplasm	EC:2.7.10.2	Non-specific protein-tyrosine kinase	IPR037085 (G3DSA:4.10.680.GENE3D); IPR015116 (PFAM); mobidb-lite (MOBIDB_LITE); mobidb-lite (MOBIDB_LITE); mobidb-lite (MOBIDB_LITE); mobidb-lite (MOBIDB_LITE); mobidb-lite (MOBIDB_LITE); mobidb-lite (MOBIDB_LITE); mobidb-lite (MOBIDB_LITE); mobidb-lite (MOBIDB_LITE); mobidb-lite (MOBIDB_LITE); mobidb-lite (MOBIDB_LITE); mobidb-lite (MOBIDB_LITE); mobidb-lite (MOBIDB_LITE); IPR030220 (PTHR14254:P…	P:GO:0007165; P:GO:0016310; F:GO:0004712	P:signal transduction; P:phosphorylation; F:protein serine/threonine/tyrosine kinase activity
TRUE	[INTERPRO, BLASTED]	FUS_00000361-RA	metallo-beta-lactamase domain-containing protein 1	6288	20	0	77.73						IPR001279 (PFAM); IPR036866 (G3DSA:3.60.15.GENE3D); IPR039344 (PANTHER); PTHR23200:SF48 (PANTHER); cd07711 (CDD); IPR036866 (SUPERFAMILY)	no GO terms	no GO terms
TRUE	[INTERPRO, BLASTED, MAPPED, ANNOTATED]	FUS_00000362-RA	cyclin-dependent kinase 11B isoform X1	2910	20	0	87.16	3	P:GO:0006468; F:GO:0004672; F:GO:0005524	P:protein phosphorylation; F:protein kinase activity; F:ATP binding	EC:2.7.1	Transferring phosphorus-containing groups	G3DSA:3.30.200.20 (GENE3D); IPR000719 (PFAM); G3DSA:1.10.510.10 (GENE3D); mobidb-lite (MOBIDB_LITE); mobidb-lite (MOBIDB_LITE); mobidb-lite (MOBIDB_LITE); mobidb-lite (MOBIDB_LITE); mobidb-lite (MOBIDB_LITE); mobidb-lite (MOBIDB_LITE); mobidb-lite (MOBIDB_LITE); mobidb-lite (MOBIDB_LITE); mobidb-lite (MOBIDB_LITE); mobidb-lite (MOBIDB_LITE); PTHR24056 (PANTHER); PTHR24056:SF496 (PANTHER); IPR0007…	P:GO:0006468; F:GO:0004672; F:GO:0005524	P:protein phosphorylation; F:protein kinase activity; F:ATP binding
TRUE	[INTERPRO, BLASTED]	FUS_00000363-RA	hypothetical protein FOCC_FOCC013317	875	4	5.59739e-143	93.08						no IPS match	no IPS match	no IPS match
TRUE	[INTERPRO, BLASTED]	FUS_00000364-RA	SH3 domain-containing protein C23A1.17-like	1785	20	2.50099e-42	75.16						mobidb-lite (MOBIDB_LITE); mobidb-lite (MOBIDB_LITE); mobidb-lite (MOBIDB_LITE); mobidb-lite (MOBIDB_LITE); mobidb-lite (MOBIDB_LITE); mobidb-lite (MOBIDB_LITE); mobidb-lite (MOBIDB_LITE); mobidb-lite (MOBIDB_LITE); mobidb-lite (MOBIDB_LITE); mobidb-lite (MOBIDB_LITE); PTHR35077 (PANTHER)	no GO terms	no GO terms
TRUE	[INTERPRO, BLASTED, MAPPED, ANNOTATED]	FUS_00000365-RA	putative fatty acyl-CoA reductase CG5065	1714	20	0	69.97	4	P:GO:0006629; F:GO:0080019; F:GO:0102965; C:GO:0016021	P:lipid metabolic process; F:fatty-acyl-CoA reductase (alcohol-forming) activity; F:alcohol-forming fatty acyl-CoA reductase activity; C:integral component of membrane	EC:1.2.1.84	Alcohol-forming fatty acyl-CoA reductase	IPR033640 (PFAM); G3DSA:3.40.50.720 (GENE3D); IPR013120 (PFAM); PTHR11011:SF12 (PANTHER); IPR026055 (PANTHER); cd05236 (CDD); IPR033640 (CDD); IPR036291 (SUPERFAMILY)	F:GO:0080019	F:fatty-acyl-CoA reductase (alcohol-forming) activity
TRUE	[INTERPRO, BLASTED, MAPPED, ANNOTATED]	FUS_00000366-RA	retinoid-inducible serine carboxypeptidase-like	3288	20	2.99228e-149	64.19	2	P:GO:0006508; F:GO:0004185	P:proteolysis; F:serine-type carboxypeptidase activity	EC:3.4.21; EC:3.4.16	Acting on peptide bonds (peptidases); Acting on peptide bonds (peptidases)	IPR001563 (PRINTS); G3DSA:3.40.50.12670 (GENE3D); IPR029058 (G3DSA:3.40.50.GENE3D); IPR001563 (PFAM); mobidb-lite (MOBIDB_LITE); mobidb-lite (MOBIDB_LITE); PTHR11802:SF345 (PANTHER); IPR001563 (PANTHER); IPR001563 (PANTHER); IPR001563 (PANTHER); PTHR11802:SF345 (PANTHER); PTHR11802:SF345 (PANTHER); IPR029058 (SUPERFAMILY); IPR029058 (SUPERFAMILY)	P:GO:0006508; F:GO:0004185	P:proteolysis; F:serine-type carboxypeptidase activity
TRUE	[INTERPRO, BLASTED, MAPPED, ANNOTATED]	FUS_00000367-RA	retinoid-inducible serine carboxypeptidase-like	666	20	4.6078e-121	67.28	2	P:GO:0006508; F:GO:0004185	P:proteolysis; F:serine-type carboxypeptidase activity	EC:3.4.21; EC:3.4.16	Acting on peptide bonds (peptidases); Acting on peptide bonds (peptidases)	IPR001563 (PFAM); IPR029058 (G3DSA:3.40.50.GENE3D); IPR029058 (SUPERFAMILY)	P:GO:0006508; F:GO:0004185	P:proteolysis; F:serine-type carboxypeptidase activity
TRUE	[INTERPRO, BLASTED, MAPPED, ANNOTATED]	FUS_00000368-RA	retinoid-inducible serine carboxypeptidase-like	1260	20	5.5092e-160	62.83	2	P:GO:0006508; F:GO:0004185	P:proteolysis; F:serine-type carboxypeptidase activity	EC:3.4.21; EC:3.4.16	Acting on peptide bonds (peptidases); Acting on peptide bonds (peptidases)	IPR001563 (PRINTS); IPR001563 (PFAM); IPR029058 (G3DSA:3.40.50.GENE3D); PTHR11802:SF314 (PANTHER); IPR001563 (PANTHER); IPR029058 (SUPERFAMILY)	P:GO:0006508; F:GO:0004185	P:proteolysis; F:serine-type carboxypeptidase activity
TRUE	[INTERPRO, BLASTED, MAPPED, ANNOTATED]	FUS_00000369-RA	formin-2 isoform X3	4220	20	0	83.34	3	P:GO:0045010; F:GO:0008017; C:GO:0005884	P:actin nucleation; F:microtubule binding; C:actin filament			IPR042201 (G3DSA:1.20.58.GENE3D); IPR015425 (PFAM); mobidb-lite (MOBIDB_LITE); mobidb-lite (MOBIDB_LITE); mobidb-lite (MOBIDB_LITE); mobidb-lite (MOBIDB_LITE); mobidb-lite (MOBIDB_LITE); mobidb-lite (MOBIDB_LITE); mobidb-lite (MOBIDB_LITE); PTHR13037:SF11 (PANTHER); PTHR13037 (PANTHER); IPR015425 (PROSITE_PROFILES); SSF101447 (SUPERFAMILY)	no GO terms	no GO terms
TRUE	[INTERPRO, BLASTED]	FUS_00000370-RA	hypothetical protein FOCC_FOCC013311	2338	2	9.22556e-147	60.22						mobidb-lite (MOBIDB_LITE); mobidb-lite (MOBIDB_LITE); mobidb-lite (MOBIDB_LITE); mobidb-lite (MOBIDB_LITE); mobidb-lite (MOBIDB_LITE); mobidb-lite (MOBIDB_LITE); mobidb-lite (MOBIDB_LITE); mobidb-lite (MOBIDB_LITE); mobidb-lite (MOBIDB_LITE); mobidb-lite (MOBIDB_LITE); mobidb-lite (MOBIDB_LITE); mobidb-lite (MOBIDB_LITE)	no GO terms	no GO terms
TRUE	[INTERPRO, BLASTED, MAPPED, ANNOTATED]	FUS_00000371-RA	leucine-rich repeat-containing protein 15-like	3568	20	0	51.65	2	F:GO:0016787; C:GO:0016021	F:hydrolase activity; C:integral component of membrane	EC:3	Hydrolases	IPR001611 (PFAM); IPR032675 (G3DSA:3.80.10.GENE3D); IPR032675 (G3DSA:3.80.10.GENE3D); mobidb-lite (MOBIDB_LITE); mobidb-lite (MOBIDB_LITE); mobidb-lite (MOBIDB_LITE); mobidb-lite (MOBIDB_LITE); mobidb-lite (MOBIDB_LITE); mobidb-lite (MOBIDB_LITE); mobidb-lite (MOBIDB_LITE); mobidb-lite (MOBIDB_LITE); mobidb-lite (MOBIDB_LITE); mobidb-lite (MOBIDB_LITE); mobidb-lite (MOBIDB_LITE); mobidb-lite (MOB…	F:GO:0005515	F:protein binding
TRUE	[INTERPRO, BLASTED, MAPPED, ANNOTATED]	FUS_00000372-RA	transmembrane protein 19	3183	20	0	78.14	1	C:GO:0016021	C:integral component of membrane			IPR002794 (PFAM); IPR002794 (PANTHER)	C:GO:0016021	C:integral component of membrane
TRUE	[INTERPRO, BLASTED, MAPPED, ANNOTATED]	FUS_00000373-RA	zinc finger protein 62 homolog	2892	20	0	54.29	2	P:GO:0023052; F:GO:0008270	P:signaling; F:zinc ion binding			IPR013087 (PFAM); G3DSA:3.30.160.60 (GENE3D); G3DSA:3.30.160.60 (GENE3D); G3DSA:3.30.160.60 (GENE3D); G3DSA:3.30.160.60 (GENE3D); G3DSA:3.30.160.60 (GENE3D); G3DSA:3.30.160.60 (GENE3D); G3DSA:3.30.160.60 (GENE3D); PF13912 (PFAM); G3DSA:3.30.160.60 (GENE3D); G3DSA:3.30.160.60 (GENE3D); G3DSA:3.30.160.60 (GENE3D); G3DSA:3.30.160.60 (GENE3D); G3DSA:3.30.160.60 (GENE3D); G3DSA:3.30.160.60 (GENE3D); P…	no GO terms	no GO terms
TRUE	[INTERPRO, BLASTED, MAPPED, ANNOTATED]	FUS_00000374-RA	ER degradation-enhancing alpha-mannosidase-like protein 1	1704	20	0	81.92	7	P:GO:0005975; P:GO:1904380; P:GO:1904382; F:GO:0004571; F:GO:0005509; C:GO:0016020; C:GO:0044322	P:carbohydrate metabolic process; P:endoplasmic reticulum mannose trimming; P:mannose trimming involved in glycoprotein ERAD pathway; F:mannosyl-oligosaccharide 1,2-alpha-mannosidase activity; F:calcium ion binding; C:membrane; C:endoplasmic reticulum quality control compartment	EC:3.2.1.113; EC:3.2.1.24	Mannosyl-oligosaccharide 1,2-alpha-mannosidase; Alpha-mannosidase	IPR001382 (PRINTS); IPR001382 (PFAM); IPR012341 (G3DSA:1.50.10.GENE3D); PTHR45679:SF5 (PANTHER); IPR044674 (PANTHER); IPR036026 (SUPERFAMILY)	P:GO:0005975; P:GO:1904380; P:GO:1904382; F:GO:0004571; F:GO:0005509; C:GO:0016020	P:carbohydrate metabolic process; P:endoplasmic reticulum mannose trimming; P:mannose trimming involved in glycoprotein ERAD pathway; F:mannosyl-oligosaccharide 1,2-alpha-mannosidase activity; F:calcium ion binding; C:membrane
TRUE	[INTERPRO, BLASTED, MAPPED, ANNOTATED]	FUS_00000375-RA	cuticlin-1	1852	20	0	85.67	1	C:GO:0016021	C:integral component of membrane			IPR042235 (G3DSA:2.60.40.GENE3D); IPR001507 (PFAM); mobidb-lite (MOBIDB_LITE); mobidb-lite (MOBIDB_LITE); PTHR22907 (PANTHER); PTHR22907:SF54 (PANTHER); IPR001507 (PROSITE_PROFILES)	no GO terms	no GO terms
TRUE	[INTERPRO, NO-BLAST]	FUS_00000376-RA	---NA---	261									mobidb-lite (MOBIDB_LITE); mobidb-lite (MOBIDB_LITE)	no GO terms	no GO terms
TRUE	[INTERPRO, BLASTED, MAPPED, ANNOTATED]	FUS_00000377-RA	post-GPI attachment to proteins factor 3	1016	20	3.87636e-90	67.31	3	P:GO:0006506; C:GO:0000139; C:GO:0016021	P:GPI anchor biosynthetic process; C:Golgi membrane; C:integral component of membrane			IPR007217 (PFAM); IPR007217 (PANTHER); PTHR13148:SF0 (PANTHER)	P:GO:0006506	P:GPI anchor biosynthetic process
TRUE	[INTERPRO, BLASTED, MAPPED, ANNOTATED]	FUS_00000378-RA	Hypothetical predicted protein	1162	20	3.01475e-93	57.21	1	C:GO:0016020	C:membrane			IPR002110 (PFAM); PF13857 (PFAM); IPR036770 (G3DSA:1.25.40.GENE3D); PTHR24134 (PANTHER); IPR002110 (PROSITE_PROFILES); PS50297 (PROSITE_PROFILES); IPR002110 (PROSITE_PROFILES); PS50297 (PROSITE_PROFILES); IPR036770 (SUPERFAMILY)	F:GO:0005515	F:protein binding
TRUE	[INTERPRO, BLASTED, MAPPED, ANNOTATED]	FUS_00000379-RA	partitioning defective 3 homolog isoform X5	510	20	2.85755e-20	89.03	13	P:GO:0000226; P:GO:0007049; P:GO:0007155; P:GO:0008104; P:GO:0030010; P:GO:0045197; P:GO:0051301; P:GO:0051660; F:GO:0035091; C:GO:0005912; C:GO:0005938; C:GO:0016324; C:GO:0043296	P:microtubule cytoskeleton organization; P:cell cycle; P:cell adhesion; P:protein localization; P:establishment of cell polarity; P:establishment or maintenance of epithelial cell apical/basal polarity; P:cell division; P:establishment of centrosome localization; F:phosphatidylinositol binding; C:adherens junction; C:cell cortex; C:apical plasma membrane; C:apical junction complex			G3DSA:3.10.20.90 (GENE3D); IPR021922 (PFAM); mobidb-lite (MOBIDB_LITE); mobidb-lite (MOBIDB_LITE)	no GO terms	no GO terms
TRUE	[INTERPRO, BLASTED, MAPPED, ANNOTATED]	FUS_00000380-RA	partitioning defective 3 homolog isoform X1	6148	20	0	72.45	2	P:GO:0007049; P:GO:0051301	P:cell cycle; P:cell division			IPR036034 (G3DSA:2.30.42.GENE3D); IPR021922 (PFAM); IPR036034 (G3DSA:2.30.42.GENE3D); IPR036034 (G3DSA:2.30.42.GENE3D); IPR001478 (PFAM); G3DSA:3.10.20.90 (GENE3D); mobidb-lite (MOBIDB_LITE); mobidb-lite (MOBIDB_LITE); mobidb-lite (MOBIDB_LITE); mobidb-lite (MOBIDB_LITE); mobidb-lite (MOBIDB_LITE); mobidb-lite (MOBIDB_LITE); mobidb-lite (MOBIDB_LITE); mobidb-lite (MOBIDB_LITE); mobidb-lite (MOBID…	F:GO:0005515	F:protein binding
TRUE	[INTERPRO, NO-BLAST]	FUS_00000381-RA	---NA---	282									mobidb-lite (MOBIDB_LITE); mobidb-lite (MOBIDB_LITE); mobidb-lite (MOBIDB_LITE); mobidb-lite (MOBIDB_LITE)	no GO terms	no GO terms
TRUE	[INTERPRO, BLASTED, MAPPED, ANNOTATED]	FUS_00000382-RA	medium-chain acyl-CoA ligase ACSF2, mitochondrial-like	2433	20	0	70.39	2	P:GO:0006631; F:GO:0031956	P:fatty acid metabolic process; F:medium-chain fatty acid-CoA ligase activity	EC:6.2.1.2	Medium-chain acyl-CoA ligase	G3DSA:3.30.300.30 (GENE3D); IPR025110 (PFAM); IPR042099 (G3DSA:3.40.50.GENE3D); IPR000873 (PFAM); PTHR43201 (PANTHER); PTHR43201:SF9 (PANTHER); SSF56801 (SUPERFAMILY)	no GO terms	no GO terms
TRUE	[INTERPRO, BLASTED, MAPPED]	FUS_00000383-RA	Gustatory receptor 99	1834	8	1.37498e-37	52.18	2	P:GO:0050909; C:GO:0016021	P:sensory perception of taste; C:integral component of membrane			IPR013604 (PFAM); mobidb-lite (MOBIDB_LITE); mobidb-lite (MOBIDB_LITE); mobidb-lite (MOBIDB_LITE); mobidb-lite (MOBIDB_LITE)	P:GO:0050909; C:GO:0016021	P:sensory perception of taste; C:integral component of membrane
TRUE	[INTERPRO, BLASTED, MAPPED, ANNOTATED]	FUS_00000384-RA	Gustatory receptor 18	1436	16	2.0627e-102	54.69	1	C:GO:0016021	C:integral component of membrane			IPR013604 (PFAM); IPR013604 (PANTHER); PTHR21143:SF109 (PANTHER)	P:GO:0050909; C:GO:0016021	P:sensory perception of taste; C:integral component of membrane
TRUE	[INTERPRO, BLASTED, MAPPED, ANNOTATED]	FUS_00000385-RA	alpha-1,3-mannosyl-glycoprotein 4-beta-N-acetylglucosaminyltransferase B	1026	20	3.13522e-84	53.6	1	F:GO:0016740	F:transferase activity	EC:2	Transferases	PF04666 (PFAM); mobidb-lite (MOBIDB_LITE); IPR006759 (PANTHER)	no GO terms	no GO terms
TRUE	[INTERPRO, BLASTED]	FUS_00000386-RA	hypothetical protein FOCC_FOCC016941, partial	1476	1	3.46973e-113	66.59						G3DSA:1.10.287.70 (GENE3D); G3DSA:3.40.190.10 (GENE3D); mobidb-lite (MOBIDB_LITE); mobidb-lite (MOBIDB_LITE); PTHR42643 (PANTHER); PTHR42643:SF16 (PANTHER); SSF53850 (SUPERFAMILY)	no GO terms	no GO terms
TRUE	[INTERPRO, BLASTED, MAPPED]	FUS_00000387-RA	uncharacterized protein LOC113207152 isoform X1	2391	20	5.52875e-157	52.91	2	C:GO:0016020; C:GO:0016021	C:membrane; C:integral component of membrane			no IPS match	no IPS match	no IPS match
TRUE	[INTERPRO, BLASTED]	FUS_00000388-RA	uncharacterized protein LOC113207155	864	1	8.83593e-45	75.12						no IPS match	no IPS match	no IPS match
TRUE	[INTERPRO, BLASTED, MAPPED, ANNOTATED]	FUS_00000389-RA	glycine receptor subunit alphaZ1	1887	20	0	62.97	5	P:GO:0034220; F:GO:0004888; F:GO:0005230; C:GO:0005886; C:GO:0016021	P:ion transmembrane transport; F:transmembrane signaling receptor activity; F:extracellular ligand-gated ion channel activity; C:plasma membrane; C:integral component of membrane	EC:7	Translocases	IPR006201 (PRINTS); IPR006028 (PRINTS); IPR006202 (PFAM); G3DSA:1.20.58.390 (GENE3D); IPR006029 (PFAM); IPR036734 (G3DSA:2.70.170.GENE3D); mobidb-lite (MOBIDB_LITE); mobidb-lite (MOBIDB_LITE); mobidb-lite (MOBIDB_LITE); mobidb-lite (MOBIDB_LITE); PTHR18945:SF843 (PANTHER); IPR006201 (PANTHER); cd19049 (CDD); cd18987 (CDD); IPR036719 (SUPERFAMILY); IPR036734 (SUPERFAMILY)	P:GO:0006811; P:GO:0034220; F:GO:0004888; F:GO:0005216; F:GO:0005230; C:GO:0016021	P:ion transport; P:ion transmembrane transport; F:transmembrane signaling receptor activity; F:ion channel activity; F:extracellular ligand-gated ion channel activity; C:integral component of membrane
TRUE	[INTERPRO, BLASTED, MAPPED]	FUS_00000390-RA	Odorant receptor 37	1706	20	9.0681e-120	53.93	9	P:GO:0007165; P:GO:0007608; P:GO:0050896; P:GO:0050911; F:GO:0004984; F:GO:0005549; C:GO:0005886; C:GO:0016020; C:GO:0016021	P:signal transduction; P:sensory perception of smell; P:response to stimulus; P:detection of chemical stimulus involved in sensory perception of smell; F:olfactory receptor activity; F:odorant binding; C:plasma membrane; C:membrane; C:integral component of membrane			IPR004117 (PFAM); IPR004117 (PANTHER); PTHR21137:SF39 (PANTHER)	P:GO:0007608; F:GO:0004984; F:GO:0005549; C:GO:0016020	P:sensory perception of smell; F:olfactory receptor activity; F:odorant binding; C:membrane
TRUE	[INTERPRO, BLASTED, MAPPED, ANNOTATED]	FUS_00000391-RA	uncharacterized protein LOC113207133	1081	4	9.59102e-114	77.65	1	C:GO:0016021	C:integral component of membrane			no IPS match	no IPS match	no IPS match
TRUE	[INTERPRO, BLASTED, MAPPED, ANNOTATED]	FUS_00000392-RA	protein prenyltransferase alpha subunit repeat-containing protein 1	2575	20	0	60.28	2	P:GO:0018342; F:GO:0008318	P:protein prenylation; F:protein prenyltransferase activity	EC:2.5.1	Transferring alkyl or aryl groups, other than methyl groups	IPR002088 (PFAM); G3DSA:1.25.40.120 (GENE3D); PTHR11129:SF3 (PANTHER); PTHR11129 (PANTHER); IPR002088 (PROSITE_PROFILES); SSF48439 (SUPERFAMILY)	P:GO:0018342; F:GO:0008318	P:protein prenylation; F:protein prenyltransferase activity
TRUE	[INTERPRO, BLASTED, MAPPED, ANNOTATED]	FUS_00000393-RA	methionine aminopeptidase 1D, mitochondrial	2104	20	0	75.07	4	P:GO:0006508; P:GO:0070084; F:GO:0046872; F:GO:0070006	P:proteolysis; P:protein initiator methionine removal; F:metal ion binding; F:metalloaminopeptidase activity	EC:3.4.11	Acting on peptide bonds (peptidases)	IPR001714 (PRINTS); IPR000994 (PFAM); IPR036005 (G3DSA:3.90.230.GENE3D); IPR002467 (TIGRFAM); PTHR43330 (PANTHER); PTHR43330:SF8 (PANTHER); IPR002467 (HAMAP); IPR002467 (CDD); IPR036005 (SUPERFAMILY)	P:GO:0006508; F:GO:0070006	P:proteolysis; F:metalloaminopeptidase activity
TRUE	[INTERPRO, BLASTED, MAPPED, ANNOTATED]	FUS_00000394-RA	paired amphipathic helix protein Sin3a	8136	20	0	74.33	3	P:GO:0045892; F:GO:0003714; C:GO:0016580	P:negative regulation of transcription, DNA-templated; F:transcription corepressor activity; C:Sin3 complex			IPR036600 (G3DSA:1.20.1160.GENE3D); IPR031693 (PFAM); IPR003822 (PFAM); IPR036600 (G3DSA:1.20.1160.GENE3D); IPR013194 (PFAM); IPR036600 (G3DSA:1.20.1160.GENE3D); mobidb-lite (MOBIDB_LITE); mobidb-lite (MOBIDB_LITE); mobidb-lite (MOBIDB_LITE); mobidb-lite (MOBIDB_LITE); mobidb-lite (MOBIDB_LITE); mobidb-lite (MOBIDB_LITE); mobidb-lite (MOBIDB_LITE); mobidb-lite (MOBIDB_LITE); mobidb-lite (MOBIDB_L…	P:GO:0006355; F:GO:0003714; C:GO:0016580	P:regulation of transcription, DNA-templated; F:transcription corepressor activity; C:Sin3 complex
TRUE	[INTERPRO, BLASTED]	FUS_00000395-RA	uncharacterized protein LOC113207955	340	1	2.63217e-06	95.45						no IPS match	no IPS match	no IPS match
TRUE	[INTERPRO, BLASTED, MAPPED, ANNOTATED]	FUS_00000396-RA	protein KTI12 homolog	1847	20	5.36801e-177	73.03	3	P:GO:0002098; P:GO:0006357; F:GO:0005524	P:tRNA wobble uridine modification; P:regulation of transcription by RNA polymerase II; F:ATP binding			IPR013641 (PFAM); IPR027417 (G3DSA:3.40.50.GENE3D); IPR045106 (PANTHER); PTHR12435:SF2 (PANTHER); IPR027417 (SUPERFAMILY)	P:GO:0002098; P:GO:0006357	P:tRNA wobble uridine modification; P:regulation of transcription by RNA polymerase II
TRUE	[INTERPRO, BLASTED, MAPPED, ANNOTATED]	FUS_00000397-RA	cytochrome c oxidase subunit 5B, mitochondrial-like	378	20	1.3091e-66	74.71	2	P:GO:0006123; C:GO:0005751	P:mitochondrial electron transport, cytochrome c to oxygen; C:mitochondrial respiratory chain complex IV			IPR002124 (PFAM); IPR036972 (G3DSA:2.60.11.GENE3D); PTHR10122:SF0 (PANTHER); IPR002124 (PANTHER); IPR002124 (PROSITE_PROFILES); IPR002124 (CDD); SSF57802 (SUPERFAMILY)	P:GO:0006123; C:GO:0005740; C:GO:0005751	P:mitochondrial electron transport, cytochrome c to oxygen; C:mitochondrial envelope; C:mitochondrial respiratory chain complex IV
TRUE	[INTERPRO, BLASTED, MAPPED, ANNOTATED]	FUS_00000398-RA	40S ribosomal protein S7	636	20	1.87042e-117	95.45	3	P:GO:0006412; F:GO:0003735; C:GO:0005840	P:translation; F:structural constituent of ribosome; C:ribosome			IPR000554 (PFAM); IPR000554 (PANTHER); PTHR11278:SF5 (PANTHER)	P:GO:0006412; F:GO:0003735; C:GO:0005840	P:translation; F:structural constituent of ribosome; C:ribosome
TRUE	[INTERPRO, BLASTED, MAPPED, ANNOTATED]	FUS_00000399-RA	probable peroxisomal membrane protein PEX13	1994	20	3.46176e-162	71.26	3	P:GO:0016560; C:GO:0005778; C:GO:0016021	P:protein import into peroxisome matrix, docking; C:peroxisomal membrane; C:integral component of membrane			IPR001452 (PFAM); IPR007223 (PFAM); G3DSA:2.30.30.40 (GENE3D); mobidb-lite (MOBIDB_LITE); mobidb-lite (MOBIDB_LITE); mobidb-lite (MOBIDB_LITE); mobidb-lite (MOBIDB_LITE); mobidb-lite (MOBIDB_LITE); IPR035463 (PANTHER); PTHR19332:SF1 (PANTHER); IPR001452 (PROSITE_PROFILES); IPR036028 (SUPERFAMILY)	P:GO:0016560; F:GO:0005515; C:GO:0005777; C:GO:0016021	P:protein import into peroxisome matrix, docking; F:protein binding; C:peroxisome; C:integral component of membrane
TRUE	[INTERPRO, BLASTED, MAPPED]	FUS_00000400-RA	uncharacterized protein LOC113207954	1557	20	0	57.67	4	P:GO:0045747; C:GO:0005634; C:GO:0016020; C:GO:0016021	P:positive regulation of Notch signaling pathway; C:nucleus; C:membrane; C:integral component of membrane			IPR027951 (PFAM); PTHR34761 (PANTHER)	no GO terms	no GO terms
TRUE	[INTERPRO, BLASTED]	FUS_00000401-RA	putative transposase-like protein	348	20	9.94367e-37	59.52						IPR024445 (PFAM); PTHR47163 (PANTHER)	no GO terms	no GO terms
TRUE	[INTERPRO, BLASTED]	FUS_00000402-RA	putative transposase-like protein like	570	20	5.95454e-27	56.53						no IPS match	no IPS match	no IPS match
TRUE	[INTERPRO, NO-BLAST]	FUS_00000403-RA	---NA---	396									no IPS match	no IPS match	no IPS match
TRUE	[INTERPRO, BLASTED, MAPPED, ANNOTATED]	FUS_00000404-RA	histone acetyltransferase KAT7 isoform X2	666	20	8.72276e-92	85.1	5	P:GO:0006355; P:GO:0016573; F:GO:0004402; F:GO:0008270; C:GO:0005634	P:regulation of transcription, DNA-templated; P:histone acetylation; F:histone acetyltransferase activity; F:zinc ion binding; C:nucleus	EC:2.3.1.48	Histone acetyltransferase	IPR036388 (G3DSA:1.10.10.GENE3D); G3DSA:3.40.630.30 (GENE3D); IPR002717 (PFAM); PTHR10615:SF179 (PANTHER); PTHR10615 (PANTHER); IPR002717 (PROSITE_PROFILES); IPR016181 (SUPERFAMILY)	P:GO:0006355; P:GO:0016573; F:GO:0004402	P:regulation of transcription, DNA-templated; P:histone acetylation; F:histone acetyltransferase activity
TRUE	[INTERPRO, BLASTED, MAPPED, ANNOTATED]	FUS_00000405-RA	histone acetyltransferase KAT7 isoform X2	2367	20	0	78.15	5	P:GO:0006355; P:GO:0016573; F:GO:0004402; F:GO:0008270; C:GO:0005634	P:regulation of transcription, DNA-templated; P:histone acetylation; F:histone acetyltransferase activity; F:zinc ion binding; C:nucleus	EC:2.3.1.48	Histone acetyltransferase	G3DSA:3.40.630.30 (GENE3D); IPR040706 (PFAM); G3DSA:3.30.60.60 (GENE3D); IPR002717 (PFAM); G3DSA:4.10.320.30 (GENE3D); IPR002515 (PFAM); mobidb-lite (MOBIDB_LITE); mobidb-lite (MOBIDB_LITE); mobidb-lite (MOBIDB_LITE); mobidb-lite (MOBIDB_LITE); mobidb-lite (MOBIDB_LITE); mobidb-lite (MOBIDB_LITE); mobidb-lite (MOBIDB_LITE); mobidb-lite (MOBIDB_LITE); mobidb-lite (MOBIDB_LITE); mobidb-lite (MOBIDB…	P:GO:0006355; P:GO:0016573; F:GO:0004402; F:GO:0008270; C:GO:0005634	P:regulation of transcription, DNA-templated; P:histone acetylation; F:histone acetyltransferase activity; F:zinc ion binding; C:nucleus
TRUE	[INTERPRO, BLASTED, MAPPED, ANNOTATED]	FUS_00000406-RA	trafficking protein particle complex subunit 4	654	20	3.79252e-153	88.55	4	P:GO:0006888; C:GO:0005783; C:GO:0005794; C:GO:0030008	P:endoplasmic reticulum to Golgi vesicle-mediated transport; C:endoplasmic reticulum; C:Golgi apparatus; C:TRAPP complex			G3DSA:3.30.450.70 (GENE3D); G3DSA:2.30.42.40 (GENE3D); IPR007233 (PFAM); IPR007233 (PANTHER); PTHR23249:SF15 (PANTHER); cd14856 (CDD); IPR011012 (SUPERFAMILY)	P:GO:0016192; C:GO:0030008	P:vesicle-mediated transport; C:TRAPP complex
TRUE	[INTERPRO, BLASTED, MAPPED, ANNOTATED]	FUS_00000407-RA	splicing factor 3B subunit 6-like protein	1034	20	9.55688e-73	95.83	3	P:GO:0006397; F:GO:0003723; C:GO:0005634	P:mRNA processing; F:RNA binding; C:nucleus			IPR000504 (PFAM); IPR012677 (G3DSA:3.30.70.GENE3D); PTHR12785:SF7 (PANTHER); PTHR12785 (PANTHER); IPR000504 (PROSITE_PROFILES); IPR034150 (CDD); IPR035979 (SUPERFAMILY)	F:GO:0003676	F:nucleic acid binding
TRUE	[INTERPRO, NO-BLAST]	FUS_00000408-RA	---NA---	587									mobidb-lite (MOBIDB_LITE)	no GO terms	no GO terms
TRUE	[INTERPRO, NO-BLAST]	FUS_00000409-RA	---NA---	2445									no IPS match	no IPS match	no IPS match
TRUE	[INTERPRO, BLASTED, MAPPED, ANNOTATED]	FUS_00000410-RA	solute carrier organic anion transporter family member 3A1	2379	20	0	78.52	4	P:GO:0006811; P:GO:0055085; C:GO:0005886; C:GO:0016021	P:ion transport; P:transmembrane transport; C:plasma membrane; C:integral component of membrane			IPR002350 (PFAM); IPR036259 (G3DSA:1.20.1250.GENE3D); IPR004156 (PFAM); G3DSA:3.30.60.30 (GENE3D); IPR004156 (TIGRFAM); mobidb-lite (MOBIDB_LITE); mobidb-lite (MOBIDB_LITE); mobidb-lite (MOBIDB_LITE); IPR004156 (PANTHER); PTHR11388:SF75 (PANTHER); IPR002350 (PROSITE_PROFILES); cd17336 (CDD); IPR036058 (SUPERFAMILY); IPR036259 (SUPERFAMILY)	P:GO:0055085; F:GO:0005515; C:GO:0016020	P:transmembrane transport; F:protein binding; C:membrane
TRUE	[INTERPRO, BLASTED, MAPPED, ANNOTATED]	FUS_00000411-RA	patched domain-containing protein 3	4838	20	0	83.62	1	C:GO:0016021	C:integral component of membrane			G3DSA:1.20.1640.10 (GENE3D); IPR003392 (PFAM); mobidb-lite (MOBIDB_LITE); mobidb-lite (MOBIDB_LITE); mobidb-lite (MOBIDB_LITE); PTHR10796 (PANTHER); PTHR10796:SF92 (PANTHER); IPR000731 (PROSITE_PROFILES); SSF82866 (SUPERFAMILY); SSF82866 (SUPERFAMILY)	C:GO:0016021	C:integral component of membrane
TRUE	[INTERPRO, BLASTED, MAPPED, ANNOTATED]	FUS_00000412-RA	fork head domain transcription factor slp2	1329	20	9.60147e-122	71.19	4	P:GO:0006355; F:GO:0003700; F:GO:0043565; C:GO:0005634	P:regulation of transcription, DNA-templated; F:DNA-binding transcription factor activity; F:sequence-specific DNA binding; C:nucleus			IPR001766 (PRINTS); IPR001766 (PFAM); IPR036388 (G3DSA:1.10.10.GENE3D); mobidb-lite (MOBIDB_LITE); mobidb-lite (MOBIDB_LITE); mobidb-lite (MOBIDB_LITE); mobidb-lite (MOBIDB_LITE); mobidb-lite (MOBIDB_LITE); mobidb-lite (MOBIDB_LITE); mobidb-lite (MOBIDB_LITE); mobidb-lite (MOBIDB_LITE); mobidb-lite (MOBIDB_LITE); PTHR46617 (PANTHER); IPR001766 (PROSITE_PROFILES); IPR001766 (CDD); IPR036390 (SUPER…	P:GO:0006355; F:GO:0003700; F:GO:0043565	P:regulation of transcription, DNA-templated; F:DNA-binding transcription factor activity; F:sequence-specific DNA binding
TRUE	[INTERPRO, BLASTED, MAPPED, ANNOTATED]	FUS_00000413-RA	fork head domain transcription factor slp2-like	978	20	2.73212e-119	84.76	4	P:GO:0006355; F:GO:0003700; F:GO:0043565; C:GO:0005634	P:regulation of transcription, DNA-templated; F:DNA-binding transcription factor activity; F:sequence-specific DNA binding; C:nucleus			IPR001766 (PRINTS); IPR036388 (G3DSA:1.10.10.GENE3D); IPR001766 (PFAM); mobidb-lite (MOBIDB_LITE); mobidb-lite (MOBIDB_LITE); mobidb-lite (MOBIDB_LITE); mobidb-lite (MOBIDB_LITE); mobidb-lite (MOBIDB_LITE); PTHR46617 (PANTHER); IPR001766 (PROSITE_PROFILES); IPR001766 (CDD); IPR036390 (SUPERFAMILY)	P:GO:0006355; F:GO:0003700; F:GO:0043565	P:regulation of transcription, DNA-templated; F:DNA-binding transcription factor activity; F:sequence-specific DNA binding
TRUE	[INTERPRO, BLASTED, MAPPED, ANNOTATED]	FUS_00000414-RA	fork head domain transcription factor slp2-like	1218	20	1.91341e-117	77.05	4	P:GO:0006355; F:GO:0003700; F:GO:0043565; C:GO:0005634	P:regulation of transcription, DNA-templated; F:DNA-binding transcription factor activity; F:sequence-specific DNA binding; C:nucleus			IPR001766 (PRINTS); IPR036388 (G3DSA:1.10.10.GENE3D); IPR001766 (PFAM); mobidb-lite (MOBIDB_LITE); mobidb-lite (MOBIDB_LITE); mobidb-lite (MOBIDB_LITE); mobidb-lite (MOBIDB_LITE); PTHR46617 (PANTHER); IPR001766 (PROSITE_PROFILES); IPR001766 (CDD); IPR036390 (SUPERFAMILY)	P:GO:0006355; F:GO:0003700; F:GO:0043565	P:regulation of transcription, DNA-templated; F:DNA-binding transcription factor activity; F:sequence-specific DNA binding
TRUE	[INTERPRO, NO-BLAST]	FUS_00000415-RA	---NA---	589									mobidb-lite (MOBIDB_LITE)	no GO terms	no GO terms
TRUE	[INTERPRO, NO-BLAST]	FUS_00000416-RA	---NA---	521									mobidb-lite (MOBIDB_LITE)	no GO terms	no GO terms
TRUE	[INTERPRO, BLASTED, MAPPED, ANNOTATED]	FUS_00000417-RA	multidrug resistance protein 1A-like isoform X1	5662	20	0	79.29	4	P:GO:0055085; F:GO:0005524; F:GO:0140359; C:GO:0016021	P:transmembrane transport; F:ATP binding; F:ABC-type transporter activity; C:integral component of membrane	EC:7	Translocases	IPR027417 (G3DSA:3.40.50.GENE3D); IPR027417 (G3DSA:3.40.50.GENE3D); IPR011527 (PFAM); IPR003439 (PFAM); IPR003439 (PFAM); IPR036640 (G3DSA:1.20.1560.GENE3D); mobidb-lite (MOBIDB_LITE); PTHR24221:SF294 (PANTHER); IPR039421 (PANTHER); IPR011527 (PROSITE_PROFILES); IPR003439 (PROSITE_PROFILES); IPR003439 (PROSITE_PROFILES); IPR011527 (PROSITE_PROFILES); cd03249 (CDD); cd18577 (CDD); cd18578 (CDD); c…	P:GO:0055085; F:GO:0005524; F:GO:0140359; C:GO:0016021	P:transmembrane transport; F:ATP binding; F:ABC-type transporter activity; C:integral component of membrane
TRUE	[INTERPRO, BLASTED, MAPPED]	FUS_00000418-RA	multidrug resistance protein 1B-like isoform X1	486	1	1.96978e-09	63.92	6	P:GO:0055085; F:GO:0000166; F:GO:0005524; F:GO:0140359; C:GO:0016020; C:GO:0016021	P:transmembrane transport; F:nucleotide binding; F:ATP binding; F:ABC-type transporter activity; C:membrane; C:integral component of membrane			mobidb-lite (MOBIDB_LITE); mobidb-lite (MOBIDB_LITE)	no GO terms	no GO terms
TRUE	[INTERPRO, BLASTED, MAPPED, ANNOTATED]	FUS_00000419-RA	dynein assembly factor 3, axonemal homolog	2489	20	0	61.04	2	P:GO:0070286; C:GO:0005737	P:axonemal dynein complex assembly; C:cytoplasm			IPR028235 (PFAM); IPR027974 (PFAM); mobidb-lite (MOBIDB_LITE); mobidb-lite (MOBIDB_LITE); mobidb-lite (MOBIDB_LITE); mobidb-lite (MOBIDB_LITE); mobidb-lite (MOBIDB_LITE); mobidb-lite (MOBIDB_LITE); IPR039304 (PANTHER)	P:GO:0070286	P:axonemal dynein complex assembly
TRUE	[INTERPRO, BLASTED]	FUS_00000420-RA	chaoptin-like	2607	1	9.49889e-32	81.31						mobidb-lite (MOBIDB_LITE); mobidb-lite (MOBIDB_LITE); mobidb-lite (MOBIDB_LITE); mobidb-lite (MOBIDB_LITE); mobidb-lite (MOBIDB_LITE); mobidb-lite (MOBIDB_LITE); mobidb-lite (MOBIDB_LITE); mobidb-lite (MOBIDB_LITE); mobidb-lite (MOBIDB_LITE); mobidb-lite (MOBIDB_LITE); mobidb-lite (MOBIDB_LITE); mobidb-lite (MOBIDB_LITE); mobidb-lite (MOBIDB_LITE); mobidb-lite (MOBIDB_LITE)	no GO terms	no GO terms
TRUE	[INTERPRO, BLASTED]	FUS_00000421-RA	chaoptin	4017	20	0	63.5						IPR032675 (G3DSA:3.80.10.GENE3D); IPR001611 (PFAM); IPR032675 (G3DSA:3.80.10.GENE3D); IPR032675 (G3DSA:3.80.10.GENE3D); IPR032675 (G3DSA:3.80.10.GENE3D); IPR032675 (G3DSA:3.80.10.GENE3D); IPR032675 (G3DSA:3.80.10.GENE3D); IPR032675 (G3DSA:3.80.10.GENE3D); IPR032675 (G3DSA:3.80.10.GENE3D); mobidb-lite (MOBIDB_LITE); mobidb-lite (MOBIDB_LITE); PTHR45712 (PANTHER); IPR001611 (PROSITE_PROFILES); IPR0…	F:GO:0005515	F:protein binding
TRUE	[INTERPRO, BLASTED, MAPPED, ANNOTATED]	FUS_00000422-RA	major facilitator superfamily domain-containing protein 6-A-like	2914	20	0	73	4	P:GO:0006508; F:GO:0004181; F:GO:0008270; C:GO:0016021	P:proteolysis; F:metallocarboxypeptidase activity; F:zinc ion binding; C:integral component of membrane	EC:3.4.17	Acting on peptide bonds (peptidases)	IPR024989 (PFAM); IPR036259 (G3DSA:1.20.1250.GENE3D); IPR036259 (G3DSA:1.20.1250.GENE3D); mobidb-lite (MOBIDB_LITE); mobidb-lite (MOBIDB_LITE); mobidb-lite (MOBIDB_LITE); PTHR16172:SF35 (PANTHER); PTHR16172 (PANTHER); PTHR16172:SF35 (PANTHER); PTHR16172 (PANTHER); cd17335 (CDD); IPR036259 (SUPERFAMILY); IPR036259 (SUPERFAMILY)	no GO terms	no GO terms
TRUE	[INTERPRO, NO-BLAST]	FUS_00000423-RA	---NA---	531									no IPS match	no IPS match	no IPS match
TRUE	[INTERPRO, BLASTED, MAPPED, ANNOTATED]	FUS_00000424-RA	reticulon-4-interacting protein 1 homolog, mitochondrial-like isoform X1	2242	20	0	73.4	3	F:GO:0016491; C:GO:0005739; C:GO:0016021	F:oxidoreductase activity; C:mitochondrion; C:integral component of membrane	EC:1	Oxidoreductases	IPR013154 (PFAM); G3DSA:3.40.50.720 (GENE3D); PF13602 (PFAM); G3DSA:3.90.180.10 (GENE3D); PTHR11695:SF645 (PANTHER); PTHR11695 (PANTHER); IPR037397 (CDD); IPR011032 (SUPERFAMILY); IPR036291 (SUPERFAMILY)	C:GO:0005739	C:mitochondrion
TRUE	[INTERPRO, BLASTED, MAPPED, ANNOTATED]	FUS_00000425-RA	ragulator complex protein LAMTOR2 homolog	360	20	4.20917e-80	88.03	6	P:GO:0032008; P:GO:0050790; P:GO:0071230; F:GO:0005085; F:GO:0060090; C:GO:0071986	P:positive regulation of TOR signaling; P:regulation of catalytic activity; P:cellular response to amino acid stimulus; F:guanyl-nucleotide exchange factor activity; F:molecular adaptor activity; C:Ragulator complex			G3DSA:3.30.450.30 (GENE3D); IPR004942 (PFAM); PTHR13323:SF4 (PANTHER); IPR037587 (PANTHER); SSF103196 (SUPERFAMILY)	P:GO:0032008; F:GO:0005085; F:GO:0060090	P:positive regulation of TOR signaling; F:guanyl-nucleotide exchange factor activity; F:molecular adaptor activity
TRUE	[INTERPRO, BLASTED, MAPPED, ANNOTATED]	FUS_00000426-RA	transmembrane protein 147	690	20	1.74864e-147	82.71	3	C:GO:0005789; C:GO:0005886; C:GO:0016021	C:endoplasmic reticulum membrane; C:plasma membrane; C:integral component of membrane			IPR019164 (PFAM); PTHR12869:SF0 (PANTHER); IPR019164 (PANTHER)	no GO terms	no GO terms
TRUE	[INTERPRO, BLASTED, MAPPED, ANNOTATED]	FUS_00000427-RA	mannosylglucosyl-3-phosphoglycerate phosphatase isoform X1	2031	20	0	81.97	3	P:GO:0009166; F:GO:0000166; F:GO:0016787	P:nucleotide catabolic process; F:nucleotide binding; F:hydrolase activity	EC:3	Hydrolases	IPR006179 (PRINTS); IPR029052 (G3DSA:3.60.21.GENE3D); IPR004843 (PFAM); IPR008334 (PFAM); IPR036907 (G3DSA:3.90.780.GENE3D); mobidb-lite (MOBIDB_LITE); mobidb-lite (MOBIDB_LITE); mobidb-lite (MOBIDB_LITE); mobidb-lite (MOBIDB_LITE); PTHR11575:SF24 (PANTHER); IPR006179 (PANTHER); IPR041821 (CDD); IPR036907 (SUPERFAMILY); IPR029052 (SUPERFAMILY)	P:GO:0009166; F:GO:0016787	P:nucleotide catabolic process; F:hydrolase activity
TRUE	[INTERPRO, BLASTED, MAPPED, ANNOTATED]	FUS_00000428-RA	nucleolar GTP-binding protein 1	2770	20	0	83.53	3	P:GO:0042254; F:GO:0005525; C:GO:0005730	P:ribosome biogenesis; F:GTP binding; C:nucleolus			IPR006073 (PRINTS); IPR010674 (PFAM); G3DSA:1.20.120.1190 (GENE3D); IPR041623 (PFAM); IPR027417 (G3DSA:3.40.50.GENE3D); IPR024926 (PIRSF); IPR012973 (PFAM); mobidb-lite (MOBIDB_LITE); mobidb-lite (MOBIDB_LITE); mobidb-lite (MOBIDB_LITE); mobidb-lite (MOBIDB_LITE); PTHR45759 (PANTHER); PTHR45759:SF1 (PANTHER); IPR031167 (PROSITE_PROFILES); cd01897 (CDD); IPR027417 (SUPERFAMILY)	F:GO:0005525	F:GTP binding
TRUE	[INTERPRO, BLASTED, MAPPED, ANNOTATED]	FUS_00000429-RA	abhydrolase domain-containing protein 2	2062	20	0	85.53	9	P:GO:0043401; P:GO:0046464; P:GO:0048240; P:GO:0051792; P:GO:0051793; F:GO:0008126; F:GO:0047372; C:GO:0036126; C:GO:0097524	P:steroid hormone mediated signaling pathway; P:acylglycerol catabolic process; P:sperm capacitation; P:medium-chain fatty acid biosynthetic process; P:medium-chain fatty acid catabolic process; F:acetylesterase activity; F:acylglycerol lipase activity; C:sperm flagellum; C:sperm plasma membrane	EC:3.1.1.23; EC:3.1.1.6; EC:3.1.1.1	Acylglycerol lipase; Acetylesterase; Carboxylesterase	IPR000073 (PFAM); IPR029058 (G3DSA:3.40.50.GENE3D); IPR012020 (PIRSF); PTHR10794 (PANTHER); PTHR10794:SF45 (PANTHER); IPR029058 (SUPERFAMILY)	no GO terms	no GO terms
TRUE	[INTERPRO, BLASTED, MAPPED, ANNOTATED]	FUS_00000430-RA	Na+/K+-ATPase alpha subunit	5373	20	0	65.52	5	P:GO:0071805; F:GO:0005524; F:GO:0008556; F:GO:0046872; C:GO:0016021	P:potassium ion transmembrane transport; F:ATP binding; F:P-type potassium transmembrane transporter activity; F:metal ion binding; C:integral component of membrane	EC:7.2.2.6	P-type K(+) transporter	PR00119 (PRINTS); PR00121 (PRINTS); IPR006068 (PFAM); G3DSA:1.20.1110.10 (GENE3D); IPR004014 (PFAM); PF13246 (PFAM); IPR023214 (G3DSA:3.40.50.GENE3D); IPR001757 (TIGRFAM); PF00122 (PFAM); G3DSA:2.70.150.10 (GENE3D); IPR005775 (TIGRFAM); IPR035940 (G3DSA:3.40.33.GENE3D); IPR014044 (PFAM); IPR023299 (G3DSA:3.40.1110.GENE3D); IPR044492 (SFLD); SFLDG00002 (SFLD); mobidb-lite (MOBIDB_LITE); mobidb-lit…	P:GO:0006813; F:GO:0000166; F:GO:0005215; F:GO:0005524; F:GO:0008556; F:GO:0140603; C:GO:0016021	P:potassium ion transport; F:nucleotide binding; F:transporter activity; F:ATP binding; F:P-type potassium transmembrane transporter activity; F:obsolete ATP hydrolysis activity; C:integral component of membrane
TRUE	[INTERPRO, BLASTED, MAPPED, ANNOTATED]	FUS_00000431-RA	venom allergen 3-like	1322	20	1.7827e-111	57.91	1	C:GO:0005576	C:extracellular region			IPR001283 (PRINTS); IPR014044 (PFAM); IPR035940 (G3DSA:3.40.33.GENE3D); mobidb-lite (MOBIDB_LITE); mobidb-lite (MOBIDB_LITE); IPR001283 (PANTHER); PTHR10334:SF447 (PANTHER); cd05380 (CDD); IPR035940 (SUPERFAMILY)	no GO terms	no GO terms
TRUE	[INTERPRO, BLASTED, MAPPED, ANNOTATED]	FUS_00000432-RA	calcyphosin-like protein isoform X3	929	20	7.17824e-140	86.84	1	F:GO:0005509	F:calcium ion binding			IPR002048 (PFAM); G3DSA:1.10.238.10 (GENE3D); G3DSA:1.10.238.10 (GENE3D); PTHR10891 (PANTHER); PTHR10891:SF744 (PANTHER); IPR002048 (PROSITE_PROFILES); IPR002048 (PROSITE_PROFILES); IPR002048 (PROSITE_PROFILES); IPR002048 (CDD); IPR011992 (SUPERFAMILY)	F:GO:0005509	F:calcium ion binding
TRUE	[INTERPRO, BLASTED]	FUS_00000433-RA	actin-like protein 6B	2142	20	0	92.18						IPR004000 (PRINTS); G3DSA:3.30.420.40 (GENE3D); G3DSA:2.30.36.70 (GENE3D); G3DSA:3.30.420.40 (GENE3D); G3DSA:3.90.640.10 (GENE3D); IPR004000 (PFAM); PTHR11937:SF487 (PANTHER); IPR004000 (PANTHER); cd00012 (CDD); IPR043129 (SUPERFAMILY); IPR043129 (SUPERFAMILY)	no GO terms	no GO terms
TRUE	[INTERPRO, BLASTED]	FUS_00000434-RA	coiled-coil domain-containing protein 13-like	2116	20	0	53.67						mobidb-lite (MOBIDB_LITE); IPR038929 (PANTHER)	no GO terms	no GO terms
TRUE	[INTERPRO, BLASTED, MAPPED]	FUS_00000435-RA	nascent polypeptide-associated complex subunit alpha, muscle-specific form-like	3603	3	2.29513e-85	69.5	3	F:GO:0042302; C:GO:0016020; C:GO:0016021	F:structural constituent of cuticle; C:membrane; C:integral component of membrane			mobidb-lite (MOBIDB_LITE); mobidb-lite (MOBIDB_LITE); mobidb-lite (MOBIDB_LITE); mobidb-lite (MOBIDB_LITE); mobidb-lite (MOBIDB_LITE); mobidb-lite (MOBIDB_LITE); mobidb-lite (MOBIDB_LITE); mobidb-lite (MOBIDB_LITE); mobidb-lite (MOBIDB_LITE); mobidb-lite (MOBIDB_LITE); mobidb-lite (MOBIDB_LITE); mobidb-lite (MOBIDB_LITE); mobidb-lite (MOBIDB_LITE); mobidb-lite (MOBIDB_LITE); IPR000618 (PROSITE_PR…	no GO terms	no GO terms
TRUE	[INTERPRO, BLASTED, MAPPED]	FUS_00000436-RA	skin secretory protein xP2	2655	20	3.79862e-98	58.43	1	F:GO:0042302	F:structural constituent of cuticle			IPR032059 (PFAM); IPR000618 (PFAM); mobidb-lite (MOBIDB_LITE); mobidb-lite (MOBIDB_LITE); mobidb-lite (MOBIDB_LITE); mobidb-lite (MOBIDB_LITE); mobidb-lite (MOBIDB_LITE); mobidb-lite (MOBIDB_LITE); mobidb-lite (MOBIDB_LITE); PTHR15363 (PANTHER); IPR000618 (PROSITE_PROFILES)	no GO terms	no GO terms
TRUE	[INTERPRO, BLASTED, MAPPED, ANNOTATED]	FUS_00000437-RA	protein rtoA, putative	1472	20	1.90286e-43	61.74	1	F:GO:0042302	F:structural constituent of cuticle			IPR000618 (PFAM); mobidb-lite (MOBIDB_LITE); mobidb-lite (MOBIDB_LITE); mobidb-lite (MOBIDB_LITE); mobidb-lite (MOBIDB_LITE); mobidb-lite (MOBIDB_LITE); mobidb-lite (MOBIDB_LITE); PTHR12236:SF45 (PANTHER); PTHR12236 (PANTHER); IPR000618 (PROSITE_PROFILES)	no GO terms	no GO terms
TRUE	[INTERPRO, BLASTED, MAPPED, ANNOTATED]	FUS_00000438-RA	diacylglycerol O-acyltransferase 1-like	444	3	4.20308e-32	74.24	6	P:GO:0019432; P:GO:0042572; F:GO:0004144; F:GO:0050252; C:GO:0005789; C:GO:0016021	P:triglyceride biosynthetic process; P:retinol metabolic process; F:diacylglycerol O-acyltransferase activity; F:retinol O-fatty-acyltransferase activity; C:endoplasmic reticulum membrane; C:integral component of membrane	EC:2.3.1.76; EC:2.3.1.20	Retinol O-fatty-acyltransferase; Diacylglycerol O-acyltransferase	mobidb-lite (MOBIDB_LITE)	no GO terms	no GO terms
TRUE	[INTERPRO, BLASTED, MAPPED, ANNOTATED]	FUS_00000439-RA	diacylglycerol O-acyltransferase 1	1823	20	9.86631e-164	70.17	6	P:GO:0019432; P:GO:0042572; F:GO:0004144; F:GO:0050252; C:GO:0005789; C:GO:0016021	P:triglyceride biosynthetic process; P:retinol metabolic process; F:diacylglycerol O-acyltransferase activity; F:retinol O-fatty-acyltransferase activity; C:endoplasmic reticulum membrane; C:integral component of membrane	EC:2.3.1.76; EC:2.3.1.20	Retinol O-fatty-acyltransferase; Diacylglycerol O-acyltransferase	IPR004299 (PFAM); IPR014371 (PIRSF); mobidb-lite (MOBIDB_LITE); IPR014371 (PANTHER); IPR027251 (PTHR10408:PANTHER)	P:GO:0019432; F:GO:0004144; F:GO:0008374	P:triglyceride biosynthetic process; F:diacylglycerol O-acyltransferase activity; F:O-acyltransferase activity
TRUE	[INTERPRO, NO-BLAST]	FUS_00000440-RA	---NA---	803									mobidb-lite (MOBIDB_LITE)	no GO terms	no GO terms
TRUE	[INTERPRO, BLASTED, MAPPED, ANNOTATED]	FUS_00000441-RA	agglutinin-like protein 1	2637	20	0	61.01	1	C:GO:0016021	C:integral component of membrane			mobidb-lite (MOBIDB_LITE); mobidb-lite (MOBIDB_LITE); mobidb-lite (MOBIDB_LITE); mobidb-lite (MOBIDB_LITE); mobidb-lite (MOBIDB_LITE); mobidb-lite (MOBIDB_LITE); mobidb-lite (MOBIDB_LITE); mobidb-lite (MOBIDB_LITE); mobidb-lite (MOBIDB_LITE); mobidb-lite (MOBIDB_LITE); mobidb-lite (MOBIDB_LITE); mobidb-lite (MOBIDB_LITE); mobidb-lite (MOBIDB_LITE)	no GO terms	no GO terms
TRUE	[INTERPRO, NO-BLAST]	FUS_00000442-RA	---NA---	587									mobidb-lite (MOBIDB_LITE)	no GO terms	no GO terms
TRUE	[INTERPRO, BLASTED, MAPPED, ANNOTATED]	FUS_00000443-RA	DC-STAMP domain-containing protein 2-like	2052	20	0	61.08	1	C:GO:0016021	C:integral component of membrane			IPR012858 (PFAM); PTHR21041:SF9 (PANTHER); PTHR21041 (PANTHER); PTHR21041 (PANTHER); PTHR21041:SF9 (PANTHER)	C:GO:0016021	C:integral component of membrane
TRUE	[INTERPRO, BLASTED]	FUS_00000444-RA	hypothetical protein FOCC_FOCC006196	2047	4	2.3837e-48	64.35						IPR005135 (PFAM); IPR036691 (G3DSA:3.60.10.GENE3D); IPR036691 (SUPERFAMILY)	F:GO:0003824	F:catalytic activity
TRUE	[INTERPRO, BLASTED, MAPPED, ANNOTATED]	FUS_00000445-RA	ATP-dependent DNA helicase PIF1	2109	20	0	49.98	1	P:GO:0009987	P:cellular process			IPR005135 (PFAM); IPR036691 (G3DSA:3.60.10.GENE3D); PTHR47642 (PANTHER); IPR036691 (SUPERFAMILY); IPR027417 (SUPERFAMILY)	F:GO:0003824	F:catalytic activity
TRUE	[INTERPRO, BLASTED]	FUS_00000446-RA	hypothetical protein FOCC_FOCC006195	1919	20	4.3428e-84	48.19						G3DSA:3.90.70.120 (GENE3D); IPR006928 (PFAM); PTHR40552 (PANTHER); IPR038765 (SUPERFAMILY)	no GO terms	no GO terms
TRUE	[INTERPRO, BLASTED, MAPPED, ANNOTATED]	FUS_00000447-RA	3-hydroxyisobutyrate dehydrogenase, mitochondrial	2182	20	0	76.99	5	P:GO:0006574; P:GO:0009083; F:GO:0008442; F:GO:0050661; F:GO:0051287	P:valine catabolic process; P:branched-chain amino acid catabolic process; F:3-hydroxyisobutyrate dehydrogenase activity; F:NADP binding; F:NAD binding	EC:1.1.1.31	3-hydroxyisobutyrate dehydrogenase	IPR029154 (PFAM); IPR011548 (TIGRFAM); IPR006115 (PFAM); IPR013328 (G3DSA:1.10.1040.GENE3D); G3DSA:3.40.50.720 (GENE3D); PTHR22981 (PANTHER); IPR008927 (SUPERFAMILY); IPR036291 (SUPERFAMILY)	F:GO:0008442; F:GO:0016491; F:GO:0050661; F:GO:0051287	F:3-hydroxyisobutyrate dehydrogenase activity; F:oxidoreductase activity; F:NADP binding; F:NAD binding
TRUE	[INTERPRO, BLASTED, MAPPED, ANNOTATED]	FUS_00000448-RA	G patch domain-containing protein 4	1590	20	5.1052e-123	67.24	1	F:GO:0003676	F:nucleic acid binding			IPR000467 (PFAM); mobidb-lite (MOBIDB_LITE); mobidb-lite (MOBIDB_LITE); PTHR23149:SF9 (PANTHER); PTHR23149 (PANTHER); IPR000467 (PROSITE_PROFILES)	F:GO:0003676	F:nucleic acid binding
TRUE	[INTERPRO, BLASTED, MAPPED, ANNOTATED]	FUS_00000449-RA	LIM and SH3 domain protein Lasp isoform X1	1373	20	0	72.3	1	F:GO:0046872	F:metal ion binding			PR00499 (PRINTS); IPR001452 (PRINTS); G3DSA:2.30.30.40 (GENE3D); IPR001452 (PFAM); IPR000900 (PFAM); IPR001781 (PFAM); G3DSA:2.10.110.10 (GENE3D); mobidb-lite (MOBIDB_LITE); mobidb-lite (MOBIDB_LITE); mobidb-lite (MOBIDB_LITE); mobidb-lite (MOBIDB_LITE); PTHR46218 (PANTHER); PTHR46218:SF4 (PANTHER); IPR000900 (PROSITE_PROFILES); IPR001781 (PROSITE_PROFILES); IPR001452 (PROSITE_PROFILES); IPR00090…	F:GO:0005515	F:protein binding
TRUE	[INTERPRO, BLASTED, MAPPED, ANNOTATED]	FUS_00000450-RA	bromodomain adjacent to zinc finger domain protein 2B-like isoform X1	9080	20	0	68.06	3	F:GO:0003677; F:GO:0046872; C:GO:0005634	F:DNA binding; F:metal ion binding; C:nucleus			IPR001487 (PRINTS); IPR028941 (PFAM); IPR001739 (PFAM); G3DSA:1.10.10.60 (GENE3D); IPR019787 (PFAM); IPR001487 (PFAM); G3DSA:3.30.890.10 (GENE3D); IPR028942 (PFAM); IPR018501 (PFAM); IPR007889 (PFAM); IPR013083 (G3DSA:3.30.40.GENE3D); IPR036427 (G3DSA:1.20.920.GENE3D); IPR013083 (G3DSA:3.30.40.GENE3D); mobidb-lite (MOBIDB_LITE); mobidb-lite (MOBIDB_LITE); mobidb-lite (MOBIDB_LITE); mobidb-lite (M…	F:GO:0003677; F:GO:0005515	F:DNA binding; F:protein binding
TRUE	[INTERPRO, BLASTED, MAPPED, ANNOTATED]	FUS_00000451-RA	endoplasmic reticulum junction formation protein lunapark-A isoform X1	3491	20	1.24183e-178	71.6	5	P:GO:0071788; P:GO:1903373; F:GO:0046872; C:GO:0030176; C:GO:0098826	P:endoplasmic reticulum tubular network maintenance; P:positive regulation of endoplasmic reticulum tubular network organization; F:metal ion binding; C:integral component of endoplasmic reticulum membrane; C:endoplasmic reticulum tubular network membrane			IPR019273 (PFAM); mobidb-lite (MOBIDB_LITE); mobidb-lite (MOBIDB_LITE); mobidb-lite (MOBIDB_LITE); mobidb-lite (MOBIDB_LITE); mobidb-lite (MOBIDB_LITE); mobidb-lite (MOBIDB_LITE); mobidb-lite (MOBIDB_LITE); IPR040115 (PANTHER); PTHR22166:SF14 (PANTHER)	P:GO:0071786	P:endoplasmic reticulum tubular network organization
TRUE	[INTERPRO, NO-BLAST]	FUS_00000452-RA	---NA---	334									no IPS match	no IPS match	no IPS match
TRUE	[INTERPRO, NO-BLAST]	FUS_00000453-RA	---NA---	316									no IPS match	no IPS match	no IPS match
TRUE	[INTERPRO, BLASTED, MAPPED, ANNOTATED]	FUS_00000454-RA	POU domain, class 2, transcription factor 1	1785	20	2.03992e-124	95.8	4	P:GO:0006357; F:GO:0000981; F:GO:0003677; C:GO:0005634	P:regulation of transcription by RNA polymerase II; F:DNA-binding transcription factor activity, RNA polymerase II-specific; F:DNA binding; C:nucleus			IPR013847 (PRINTS); G3DSA:1.10.10.60 (GENE3D); IPR010982 (G3DSA:1.10.260.GENE3D); IPR001356 (PFAM); IPR000327 (PFAM); mobidb-lite (MOBIDB_LITE); mobidb-lite (MOBIDB_LITE); mobidb-lite (MOBIDB_LITE); mobidb-lite (MOBIDB_LITE); mobidb-lite (MOBIDB_LITE); mobidb-lite (MOBIDB_LITE); mobidb-lite (MOBIDB_LITE); PTHR11636 (PANTHER); PTHR11636:SF76 (PANTHER); IPR001356 (PROSITE_PROFILES); IPR000327 (PROS…	P:GO:0006355; F:GO:0003677; F:GO:0003700	P:regulation of transcription, DNA-templated; F:DNA binding; F:DNA-binding transcription factor activity
TRUE	[INTERPRO, BLASTED, MAPPED, ANNOTATED]	FUS_00000455-RA	Hypothetical predicted protein	2010	20	1.05797e-112	93.97	4	P:GO:0006357; F:GO:0000981; F:GO:0003677; C:GO:0005634	P:regulation of transcription by RNA polymerase II; F:DNA-binding transcription factor activity, RNA polymerase II-specific; F:DNA binding; C:nucleus			IPR013847 (PRINTS); IPR001356 (PFAM); IPR010982 (G3DSA:1.10.260.GENE3D); IPR000327 (PFAM); G3DSA:1.10.10.60 (GENE3D); mobidb-lite (MOBIDB_LITE); mobidb-lite (MOBIDB_LITE); mobidb-lite (MOBIDB_LITE); mobidb-lite (MOBIDB_LITE); mobidb-lite (MOBIDB_LITE); mobidb-lite (MOBIDB_LITE); PTHR11636:SF76 (PANTHER); PTHR11636 (PANTHER); IPR000327 (PROSITE_PROFILES); IPR001356 (PROSITE_PROFILES); IPR001356 (C…	P:GO:0006355; F:GO:0003677; F:GO:0003700	P:regulation of transcription, DNA-templated; F:DNA binding; F:DNA-binding transcription factor activity
TRUE	[INTERPRO, BLASTED, MAPPED, ANNOTATED]	FUS_00000456-RA	phosphatidylinositol 4-phosphate 5-kinase type-1 alpha isoform X1	2253	20	5.58245e-95	71.13	4	P:GO:0016310; P:GO:0046854; F:GO:0005524; F:GO:0016307	P:phosphorylation; P:phosphatidylinositol phosphate biosynthetic process; F:ATP binding; F:phosphatidylinositol phosphate kinase activity	EC:2.7.1	Transferring phosphorus-containing groups	mobidb-lite (MOBIDB_LITE); mobidb-lite (MOBIDB_LITE); mobidb-lite (MOBIDB_LITE); mobidb-lite (MOBIDB_LITE); mobidb-lite (MOBIDB_LITE); mobidb-lite (MOBIDB_LITE); mobidb-lite (MOBIDB_LITE); mobidb-lite (MOBIDB_LITE)	no GO terms	no GO terms
TRUE	[INTERPRO, BLASTED, MAPPED, ANNOTATED]	FUS_00000458-RA	phosphatidylinositol 4-phosphate 5-kinase type-1 alpha isoform X6	2193	20	0	95.8	4	P:GO:0016310; P:GO:0046854; F:GO:0005524; F:GO:0016307	P:phosphorylation; P:phosphatidylinositol phosphate biosynthetic process; F:ATP binding; F:phosphatidylinositol phosphate kinase activity	EC:2.7.1	Transferring phosphorus-containing groups	IPR002498 (PFAM); G3DSA:3.30.810.10 (GENE3D); IPR027484 (G3DSA:3.30.800.GENE3D); mobidb-lite (MOBIDB_LITE); mobidb-lite (MOBIDB_LITE); mobidb-lite (MOBIDB_LITE); mobidb-lite (MOBIDB_LITE); PTHR23086:SF101 (PANTHER); IPR023610 (PANTHER); IPR002498 (PROSITE_PROFILES); cd17301 (CDD); SSF56104 (SUPERFAMILY)	P:GO:0046488; F:GO:0016307	P:phosphatidylinositol metabolic process; F:phosphatidylinositol phosphate kinase activity
TRUE	[INTERPRO, BLASTED, MAPPED, ANNOTATED]	FUS_00000459-RA	28S ribosomal protein S7, mitochondrial	249	20	3.62431e-45	76.38	4	P:GO:0006412; F:GO:0003723; F:GO:0003735; C:GO:0005840	P:translation; F:RNA binding; F:structural constituent of ribosome; C:ribosome			IPR036823 (G3DSA:1.10.455.GENE3D); IPR023798 (PFAM); PTHR11205:SF19 (PANTHER); IPR000235 (PANTHER); IPR036823 (SUPERFAMILY)	P:GO:0006412	P:translation
TRUE	[INTERPRO, BLASTED, MAPPED]	FUS_00000460-RA	28S ribosomal protein S7, mitochondrial	924	20	3.99537e-38	49	4	P:GO:0006412; F:GO:0003723; F:GO:0003735; C:GO:0005840	P:translation; F:RNA binding; F:structural constituent of ribosome; C:ribosome			IPR036823 (G3DSA:1.10.455.GENE3D); IPR023798 (PFAM); IPR036823 (SUPERFAMILY); IPR036823 (SUPERFAMILY)	no GO terms	no GO terms
TRUE	[INTERPRO, BLASTED, MAPPED, ANNOTATED]	FUS_00000461-RA	steroidogenic acute regulatory protein-like isoform X1	1425	20	0	71.08	3	F:GO:0008289; C:GO:0016021; C:GO:0031902	F:lipid binding; C:integral component of membrane; C:late endosome membrane			IPR000799 (PRINTS); IPR002913 (PFAM); IPR023393 (G3DSA:3.30.530.GENE3D); IPR019498 (PFAM); mobidb-lite (MOBIDB_LITE); PTHR46121:SF4 (PANTHER); PTHR46121 (PANTHER); IPR002913 (PROSITE_PROFILES); IPR019498 (PROSITE_PROFILES); SSF55961 (SUPERFAMILY)	F:GO:0008289	F:lipid binding
TRUE	[INTERPRO, BLASTED, MAPPED]	FUS_00000462-RA	exosome complex component MTR3-like	1211	20	8.33715e-171	71.62	2	P:GO:0090305; F:GO:0004527	P:nucleic acid phosphodiester bond hydrolysis; F:exonuclease activity			IPR027408 (G3DSA:3.30.230.GENE3D); IPR001247 (PFAM); PTHR11953 (PANTHER); PTHR11953:SF2 (PANTHER); cd11371 (CDD); IPR020568 (SUPERFAMILY); IPR036345 (SUPERFAMILY)	no GO terms	no GO terms
TRUE	[INTERPRO, BLASTED, MAPPED, ANNOTATED]	FUS_00000463-RA	cytochrome P450 6k1-like	1467	20	0	57.9	6	F:GO:0004497; F:GO:0005506; F:GO:0016705; F:GO:0020037; C:GO:0005789; C:GO:0016021	F:monooxygenase activity; F:iron ion binding; F:oxidoreductase activity, acting on paired donors, with incorporation or reduction of molecular oxygen; F:heme binding; C:endoplasmic reticulum membrane; C:integral component of membrane	EC:1.14	Acting on paired donors, with incorporation or reduction of molecular oxygen. The oxygen incorporated need not be derived from O(2)	IPR002403 (PRINTS); IPR001128 (PRINTS); IPR001128 (PFAM); IPR036396 (G3DSA:1.10.630.GENE3D); PTHR24292 (PANTHER); PTHR24292:SF84 (PANTHER); IPR036396 (SUPERFAMILY)	F:GO:0004497; F:GO:0005506; F:GO:0016705; F:GO:0020037	F:monooxygenase activity; F:iron ion binding; F:oxidoreductase activity, acting on paired donors, with incorporation or reduction of molecular oxygen; F:heme binding
TRUE	[INTERPRO, BLASTED, MAPPED, ANNOTATED]	FUS_00000464-RA	feline leukemia virus subgroup C receptor-related protein 2	1371	20	0	67.71	3	P:GO:0055085; F:GO:0022857; C:GO:0016021	P:transmembrane transport; F:transmembrane transporter activity; C:integral component of membrane	EC:7	Translocases	IPR036259 (G3DSA:1.20.1250.GENE3D); IPR011701 (PFAM); mobidb-lite (MOBIDB_LITE); PTHR10924:SF4 (PANTHER); PTHR10924 (PANTHER); IPR020846 (PROSITE_PROFILES); IPR036259 (SUPERFAMILY)	P:GO:0055085; F:GO:0022857	P:transmembrane transport; F:transmembrane transporter activity
TRUE	[INTERPRO, BLASTED, MAPPED, ANNOTATED]	FUS_00000465-RA	elongation of very long chain fatty acids protein	240	20	7.85828e-34	64.72	7	P:GO:0006633; F:GO:0009922; F:GO:0102336; F:GO:0102337; F:GO:0102338; F:GO:0102756; C:GO:0016021	P:fatty acid biosynthetic process; F:fatty acid elongase activity; F:3-oxo-arachidoyl-CoA synthase activity; F:3-oxo-cerotoyl-CoA synthase activity; F:3-oxo-lignoceronyl-CoA synthase activity; F:very-long-chain 3-ketoacyl-CoA synthase activity; C:integral component of membrane	EC:2.3.1.85; EC:2.3.1.199	Fatty-acid synthase system; Very-long-chain 3-oxoacyl-CoA synthase	IPR002076 (PFAM)	F:GO:0009922; C:GO:0016021	F:fatty acid elongase activity; C:integral component of membrane
TRUE	[INTERPRO, BLASTED, MAPPED, ANNOTATED]	FUS_00000466-RA	elongation of very long chain fatty acids protein AAEL008004-like	561	20	1.26795e-65	74.3	3	P:GO:0006631; F:GO:0016747; C:GO:0016020	P:fatty acid metabolic process; F:acyltransferase activity, transferring groups other than amino-acyl groups; C:membrane	EC:2.3.1	Acyltransferases	IPR002076 (PFAM); PTHR11157:SF151 (PANTHER); IPR002076 (PANTHER)	F:GO:0009922; C:GO:0016021	F:fatty acid elongase activity; C:integral component of membrane
TRUE	[INTERPRO, BLASTED, MAPPED, ANNOTATED]	FUS_00000467-RA	elongation of very long chain fatty acids protein 7-like	1033	20	2.33448e-148	69.16	7	P:GO:0006633; F:GO:0009922; F:GO:0102336; F:GO:0102337; F:GO:0102338; F:GO:0102756; C:GO:0016021	P:fatty acid biosynthetic process; F:fatty acid elongase activity; F:3-oxo-arachidoyl-CoA synthase activity; F:3-oxo-cerotoyl-CoA synthase activity; F:3-oxo-lignoceronyl-CoA synthase activity; F:very-long-chain 3-ketoacyl-CoA synthase activity; C:integral component of membrane	EC:2.3.1.85; EC:2.3.1.199	Fatty-acid synthase system; Very-long-chain 3-oxoacyl-CoA synthase	IPR002076 (PFAM); PTHR11157:SF21 (PANTHER); IPR002076 (PANTHER)	F:GO:0009922; C:GO:0016021	F:fatty acid elongase activity; C:integral component of membrane
TRUE	[INTERPRO, BLASTED, MAPPED, ANNOTATED]	FUS_00000468-RA	venom dipeptidyl peptidase 4	2960	20	0	65.83	3	P:GO:0006508; F:GO:0008236; C:GO:0016021	P:proteolysis; F:serine-type peptidase activity; C:integral component of membrane	EC:3.4	Acting on peptide bonds (peptidases)	IPR002469 (PFAM); IPR029058 (G3DSA:3.40.50.GENE3D); G3DSA:2.140.10.30 (GENE3D); IPR001375 (PFAM); G3DSA:2.140.10.30 (GENE3D); mobidb-lite (MOBIDB_LITE); mobidb-lite (MOBIDB_LITE); mobidb-lite (MOBIDB_LITE); mobidb-lite (MOBIDB_LITE); mobidb-lite (MOBIDB_LITE); mobidb-lite (MOBIDB_LITE); PTHR11731 (PANTHER); IPR029058 (SUPERFAMILY); SSF82171 (SUPERFAMILY)	P:GO:0006508; F:GO:0008236	P:proteolysis; F:serine-type peptidase activity
TRUE	[INTERPRO, BLASTED, MAPPED, ANNOTATED]	FUS_00000469-RA	inactive dipeptidyl peptidase 10 isoform X1	489	20	3.08756e-32	85.77	5	P:GO:0006508; F:GO:0004177; F:GO:0008236; F:GO:0008239; C:GO:0016021	P:proteolysis; F:aminopeptidase activity; F:serine-type peptidase activity; F:dipeptidyl-peptidase activity; C:integral component of membrane	EC:3.4.11; EC:3.4.14.1; EC:3.4.14.5; EC:3.4.14.4; EC:3.4.14.2	Acting on peptide bonds (peptidases); Dipeptidyl-peptidase I; Dipeptidyl-peptidase IV; Dipeptidyl-peptidase III; Dipeptidyl-peptidase II	PTHR11731:SF135 (PANTHER); PTHR11731 (PANTHER)	no GO terms	no GO terms
TRUE	[INTERPRO, BLASTED, MAPPED, ANNOTATED]	FUS_00000470-RA	guanine nucleotide-binding protein G(s) subunit alpha	1269	20	0	96.39	7	P:GO:0007191; P:GO:0007606; F:GO:0001664; F:GO:0003924; F:GO:0005525; F:GO:0031683; C:GO:0005834	P:adenylate cyclase-activating dopamine receptor signaling pathway; P:sensory perception of chemical stimulus; F:G protein-coupled receptor binding; F:GTPase activity; F:GTP binding; F:G-protein beta/gamma-subunit complex binding; C:heterotrimeric G-protein complex	EC:3.6.1	Acting on acid anhydrides	IPR000367 (PRINTS); IPR001019 (PRINTS); IPR011025 (G3DSA:1.10.400.GENE3D); IPR001019 (PFAM); IPR027417 (G3DSA:3.40.50.GENE3D); PTHR10218:SF233 (PANTHER); IPR001019 (PANTHER); IPR001019 (PROSITE_PROFILES); IPR001019 (CDD); IPR027417 (SUPERFAMILY); IPR011025 (SUPERFAMILY)	P:GO:0007165; P:GO:0007186; F:GO:0003924; F:GO:0005525; F:GO:0019001; F:GO:0031683	P:signal transduction; P:G protein-coupled receptor signaling pathway; F:GTPase activity; F:GTP binding; F:guanyl nucleotide binding; F:G-protein beta/gamma-subunit complex binding
TRUE	[INTERPRO, BLASTED, MAPPED, ANNOTATED]	FUS_00000471-RA	cyclin-T isoform X1	4506	20	0	88.84	3	P:GO:0006357; P:GO:0050790; F:GO:0016538	P:regulation of transcription by RNA polymerase II; P:regulation of catalytic activity; F:cyclin-dependent protein serine/threonine kinase regulator activity	EC:2.7.1	Transferring phosphorus-containing groups	IPR006671 (PFAM); G3DSA:1.10.472.10 (GENE3D); G3DSA:1.10.472.10 (GENE3D); mobidb-lite (MOBIDB_LITE); mobidb-lite (MOBIDB_LITE); mobidb-lite (MOBIDB_LITE); mobidb-lite (MOBIDB_LITE); mobidb-lite (MOBIDB_LITE); mobidb-lite (MOBIDB_LITE); mobidb-lite (MOBIDB_LITE); mobidb-lite (MOBIDB_LITE); mobidb-lite (MOBIDB_LITE); mobidb-lite (MOBIDB_LITE); mobidb-lite (MOBIDB_LITE); mobidb-lite (MOBIDB_LITE); m…	P:GO:0006351; P:GO:0006357; F:GO:0016538	P:transcription, DNA-templated; P:regulation of transcription by RNA polymerase II; F:cyclin-dependent protein serine/threonine kinase regulator activity
TRUE	[INTERPRO, BLASTED, MAPPED, ANNOTATED]	FUS_00000472-RA	myb-like protein X isoform X1	6532	20	0	55.4	2	F:GO:0003676; F:GO:0008270	F:nucleic acid binding; F:zinc ion binding			IPR006572 (PFAM); IPR038545 (G3DSA:6.10.250.GENE3D); mobidb-lite (MOBIDB_LITE); mobidb-lite (MOBIDB_LITE); mobidb-lite (MOBIDB_LITE); mobidb-lite (MOBIDB_LITE); mobidb-lite (MOBIDB_LITE); mobidb-lite (MOBIDB_LITE); mobidb-lite (MOBIDB_LITE); mobidb-lite (MOBIDB_LITE); mobidb-lite (MOBIDB_LITE); mobidb-lite (MOBIDB_LITE); mobidb-lite (MOBIDB_LITE); mobidb-lite (MOBIDB_LITE); mobidb-lite (MOBIDB_LI…	F:GO:0003676; F:GO:0008270	F:nucleic acid binding; F:zinc ion binding
TRUE	[INTERPRO, BLASTED]	FUS_00000473-RA	F-box/LRR-repeat protein 4	2720	20	0	69						IPR032675 (G3DSA:3.80.10.GENE3D); G3DSA:1.20.1280.50 (GENE3D); IPR032675 (G3DSA:3.80.10.GENE3D); IPR001611 (PFAM); IPR001810 (PFAM); mobidb-lite (MOBIDB_LITE); PTHR13382 (PANTHER); IPR001810 (PROSITE_PROFILES); SSF52047 (SUPERFAMILY); IPR036047 (SUPERFAMILY)	F:GO:0005515	F:protein binding
TRUE	[INTERPRO, BLASTED]	FUS_00000474-RA	uncharacterized protein LOC113203666	3063	20	0	52.09						IPR025946 (PFAM); mobidb-lite (MOBIDB_LITE); mobidb-lite (MOBIDB_LITE); mobidb-lite (MOBIDB_LITE); mobidb-lite (MOBIDB_LITE); mobidb-lite (MOBIDB_LITE); mobidb-lite (MOBIDB_LITE); mobidb-lite (MOBIDB_LITE); mobidb-lite (MOBIDB_LITE); mobidb-lite (MOBIDB_LITE); mobidb-lite (MOBIDB_LITE); mobidb-lite (MOBIDB_LITE); mobidb-lite (MOBIDB_LITE); mobidb-lite (MOBIDB_LITE); mobidb-lite (MOBIDB_LITE); PTH…	no GO terms	no GO terms
TRUE	[INTERPRO, BLASTED]	FUS_00000475-RA	uncharacterized protein LOC113203666	1470	15	1.00195e-75	50.59						mobidb-lite (MOBIDB_LITE); mobidb-lite (MOBIDB_LITE); mobidb-lite (MOBIDB_LITE); mobidb-lite (MOBIDB_LITE); mobidb-lite (MOBIDB_LITE)	no GO terms	no GO terms
TRUE	[INTERPRO, NO-BLAST]	FUS_00000476-RA	---NA---	240									mobidb-lite (MOBIDB_LITE)	no GO terms	no GO terms
TRUE	[INTERPRO, BLASTED, MAPPED]	FUS_00000477-RA	motor neuron and pancreas homeobox protein 1-like	3684	20	0	57.02	3	F:GO:0003677; C:GO:0016020; C:GO:0016021	F:DNA binding; C:membrane; C:integral component of membrane			mobidb-lite (MOBIDB_LITE); mobidb-lite (MOBIDB_LITE); mobidb-lite (MOBIDB_LITE); mobidb-lite (MOBIDB_LITE); mobidb-lite (MOBIDB_LITE); mobidb-lite (MOBIDB_LITE); mobidb-lite (MOBIDB_LITE); mobidb-lite (MOBIDB_LITE); mobidb-lite (MOBIDB_LITE); mobidb-lite (MOBIDB_LITE); mobidb-lite (MOBIDB_LITE); mobidb-lite (MOBIDB_LITE); mobidb-lite (MOBIDB_LITE); mobidb-lite (MOBIDB_LITE); mobidb-lite (MOBIDB_L…	no GO terms	no GO terms
TRUE	[INTERPRO, BLASTED, MAPPED, ANNOTATED]	FUS_00000478-RA	mitochondrial 2-oxodicarboxylate carrier	2852	20	0	82.52	2	P:GO:0055085; C:GO:0016021	P:transmembrane transport; C:integral component of membrane			IPR023395 (G3DSA:1.50.40.GENE3D); IPR018108 (PFAM); PTHR46356 (PANTHER); IPR018108 (PROSITE_PROFILES); IPR018108 (PROSITE_PROFILES); IPR018108 (PROSITE_PROFILES); IPR023395 (SUPERFAMILY)	no GO terms	no GO terms
TRUE	[INTERPRO, BLASTED, MAPPED, ANNOTATED]	FUS_00000479-RA	ectonucleoside triphosphate diphosphohydrolase 5 isoform X4	3255	20	0	77.76	3	F:GO:0005524; F:GO:0016787; C:GO:0016021	F:ATP binding; F:hydrolase activity; C:integral component of membrane	EC:3	Hydrolases	G3DSA:3.30.420.150 (GENE3D); IPR000407 (PFAM); G3DSA:3.30.420.40 (GENE3D); PTHR11782:SF35 (PANTHER); IPR000407 (PANTHER); cd00012 (CDD)	F:GO:0016787	F:hydrolase activity
TRUE	[INTERPRO, BLASTED]	FUS_00000480-RA	hypothetical protein C0J52_13637	2242	1	7.84897e-08	57.95						mobidb-lite (MOBIDB_LITE); mobidb-lite (MOBIDB_LITE); mobidb-lite (MOBIDB_LITE)	no GO terms	no GO terms
TRUE	[INTERPRO, BLASTED]	FUS_00000481-RA	hypothetical protein FOCC_FOCC001322	1281	20	0	78.49						IPR006631 (PFAM); mobidb-lite (MOBIDB_LITE); mobidb-lite (MOBIDB_LITE); mobidb-lite (MOBIDB_LITE); mobidb-lite (MOBIDB_LITE); PTHR41158 (PANTHER)	no GO terms	no GO terms
TRUE	[INTERPRO, BLASTED, MAPPED, ANNOTATED]	FUS_00000482-RA	uncharacterized protein LOC113203832	2757	7	1.27547e-40	51.2	1	C:GO:0016020	C:membrane			mobidb-lite (MOBIDB_LITE); mobidb-lite (MOBIDB_LITE); mobidb-lite (MOBIDB_LITE); mobidb-lite (MOBIDB_LITE); mobidb-lite (MOBIDB_LITE); mobidb-lite (MOBIDB_LITE); mobidb-lite (MOBIDB_LITE); mobidb-lite (MOBIDB_LITE); mobidb-lite (MOBIDB_LITE); mobidb-lite (MOBIDB_LITE); mobidb-lite (MOBIDB_LITE); mobidb-lite (MOBIDB_LITE); mobidb-lite (MOBIDB_LITE); mobidb-lite (MOBIDB_LITE)	no GO terms	no GO terms
TRUE	[INTERPRO, BLASTED, MAPPED, ANNOTATED]	FUS_00000483-RA	H2.0-like homeobox protein	1212	20	4.35041e-73	89.87	4	P:GO:0006357; F:GO:0000981; F:GO:0003677; C:GO:0005634	P:regulation of transcription by RNA polymerase II; F:DNA-binding transcription factor activity, RNA polymerase II-specific; F:DNA binding; C:nucleus			IPR000047 (PRINTS); IPR020479 (PRINTS); IPR001356 (PFAM); G3DSA:1.10.10.60 (GENE3D); mobidb-lite (MOBIDB_LITE); mobidb-lite (MOBIDB_LITE); mobidb-lite (MOBIDB_LITE); mobidb-lite (MOBIDB_LITE); mobidb-lite (MOBIDB_LITE); mobidb-lite (MOBIDB_LITE); mobidb-lite (MOBIDB_LITE); PTHR46808 (PANTHER); IPR001356 (PROSITE_PROFILES); IPR001356 (CDD); IPR009057 (SUPERFAMILY)	F:GO:0003677	F:DNA binding
TRUE	[INTERPRO, BLASTED, MAPPED, ANNOTATED]	FUS_00000484-RA	facilitated trehalose transporter Tret1-like isoform X9	1494	20	0	64.34	3	P:GO:0055085; F:GO:0022857; C:GO:0016021	P:transmembrane transport; F:transmembrane transporter activity; C:integral component of membrane	EC:7	Translocases	IPR036259 (G3DSA:1.20.1250.GENE3D); IPR005828 (PFAM); PTHR48021 (PANTHER); PTHR48021:SF46 (PANTHER); IPR020846 (PROSITE_PROFILES); IPR036259 (SUPERFAMILY)	P:GO:0055085; F:GO:0022857; C:GO:0016021	P:transmembrane transport; F:transmembrane transporter activity; C:integral component of membrane
TRUE	[INTERPRO, BLASTED, MAPPED, ANNOTATED]	FUS_00000485-RA	protein henna isoform X1	270	3	1.26059e-09	80.48	4	P:GO:0006559; P:GO:0019293; F:GO:0004505; F:GO:0005506	P:L-phenylalanine catabolic process; P:tyrosine biosynthetic process, by oxidation of phenylalanine; F:phenylalanine 4-monooxygenase activity; F:iron ion binding	EC:1.14.16.1	Phenylalanine 4-monooxygenase	no IPS match	no IPS match	no IPS match
TRUE	[INTERPRO, BLASTED, MAPPED, ANNOTATED]	FUS_00000486-RA	protein henna isoform X2	2670	20	0	91.84	4	P:GO:0006559; P:GO:0019293; F:GO:0004505; F:GO:0005506	P:L-phenylalanine catabolic process; P:tyrosine biosynthetic process, by oxidation of phenylalanine; F:phenylalanine 4-monooxygenase activity; F:iron ion binding	EC:1.14.16.1	Phenylalanine 4-monooxygenase	IPR019774 (PRINTS); IPR019773 (PIRSF); IPR019774 (PFAM); IPR036951 (G3DSA:1.10.800.GENE3D); IPR005961 (TIGRFAM); IPR001273 (PANTHER); IPR019774 (PROSITE_PROFILES); IPR002912 (PROSITE_PROFILES); cd04904 (CDD); IPR041912 (CDD); SSF55021 (SUPERFAMILY); IPR036329 (SUPERFAMILY)	P:GO:0006559; P:GO:0009072; F:GO:0004497; F:GO:0004505; F:GO:0005506; F:GO:0016714	P:L-phenylalanine catabolic process; P:aromatic amino acid family metabolic process; F:monooxygenase activity; F:phenylalanine 4-monooxygenase activity; F:iron ion binding; F:oxidoreductase activity, acting on paired donors, with incorporation or reduction of molecular oxygen, reduced pteridine as one donor, and incorporation of one atom of oxygen
TRUE	[INTERPRO, BLASTED, MAPPED, ANNOTATED]	FUS_00000487-RA	BTB/POZ domain-containing protein 10-like	3845	20	0	83.81	2	P:GO:0042327; C:GO:0005737	P:positive regulation of phosphorylation; C:cytoplasm			IPR011333 (G3DSA:3.30.710.GENE3D); IPR039885 (PFAM); mobidb-lite (MOBIDB_LITE); mobidb-lite (MOBIDB_LITE); mobidb-lite (MOBIDB_LITE); mobidb-lite (MOBIDB_LITE); mobidb-lite (MOBIDB_LITE); mobidb-lite (MOBIDB_LITE); mobidb-lite (MOBIDB_LITE); PTHR21637:SF0 (PANTHER); IPR039886 (PANTHER); cd18318 (CDD); IPR011333 (SUPERFAMILY)	no GO terms	no GO terms
TRUE	[INTERPRO, BLASTED]	FUS_00000488-RA	F-box/WD repeat-containing protein 7 isoform X1	2351	20	0	88.49						IPR020472 (PRINTS); IPR015943 (G3DSA:2.130.10.GENE3D); IPR001680 (PFAM); G3DSA:1.20.1280.50 (GENE3D); IPR001810 (PFAM); mobidb-lite (MOBIDB_LITE); mobidb-lite (MOBIDB_LITE); mobidb-lite (MOBIDB_LITE); mobidb-lite (MOBIDB_LITE); mobidb-lite (MOBIDB_LITE); PTHR19849:SF1 (PANTHER); PTHR19849 (PANTHER); PS50294 (PROSITE_PROFILES); IPR001680 (PROSITE_PROFILES); IPR001680 (PROSITE_PROFILES); IPR001680 …	F:GO:0005515	F:protein binding
TRUE	[INTERPRO, NO-BLAST]	FUS_00000489-RA	---NA---	390									no IPS match	no IPS match	no IPS match
TRUE	[INTERPRO, BLASTED, MAPPED, ANNOTATED]	FUS_00000490-RA	glucose transporter type 1 isoform X8	2529	20	0	93.3	4	P:GO:0008643; P:GO:0055085; F:GO:0022857; C:GO:0016021	P:carbohydrate transport; P:transmembrane transport; F:transmembrane transporter activity; C:integral component of membrane	EC:7	Translocases	IPR003663 (PRINTS); IPR036259 (G3DSA:1.20.1250.GENE3D); IPR005828 (PFAM); IPR003663 (TIGRFAM); mobidb-lite (MOBIDB_LITE); mobidb-lite (MOBIDB_LITE); mobidb-lite (MOBIDB_LITE); mobidb-lite (MOBIDB_LITE); mobidb-lite (MOBIDB_LITE); mobidb-lite (MOBIDB_LITE); mobidb-lite (MOBIDB_LITE); PTHR23503 (PANTHER); IPR020846 (PROSITE_PROFILES); cd17431 (CDD); IPR036259 (SUPERFAMILY)	P:GO:0055085; F:GO:0022857; C:GO:0016020; C:GO:0016021	P:transmembrane transport; F:transmembrane transporter activity; C:membrane; C:integral component of membrane
TRUE	[INTERPRO, BLASTED, MAPPED, ANNOTATED]	FUS_00000491-RA	glucose transporter type 1 isoform X3	3770	12	3.15183e-22	97.76	4	P:GO:0008643; P:GO:0055085; F:GO:0022857; C:GO:0016021	P:carbohydrate transport; P:transmembrane transport; F:transmembrane transporter activity; C:integral component of membrane	EC:7	Translocases	mobidb-lite (MOBIDB_LITE); mobidb-lite (MOBIDB_LITE); mobidb-lite (MOBIDB_LITE)	no GO terms	no GO terms
TRUE	[INTERPRO, NO-BLAST]	FUS_00000492-RA	---NA---	702									mobidb-lite (MOBIDB_LITE); mobidb-lite (MOBIDB_LITE); mobidb-lite (MOBIDB_LITE)	no GO terms	no GO terms
TRUE	[INTERPRO, BLASTED, MAPPED, ANNOTATED]	FUS_00000493-RA	LON peptidase N-terminal domain and RING finger protein 3	954	20	2.47922e-60	65.12	1	F:GO:0046872	F:metal ion binding			IPR013083 (G3DSA:3.30.40.GENE3D); mobidb-lite (MOBIDB_LITE); mobidb-lite (MOBIDB_LITE); PTHR23327 (PANTHER); PTHR23327:SF5 (PANTHER); IPR019734 (PROSITE_PROFILES); IPR001841 (PROSITE_PROFILES); SSF57850 (SUPERFAMILY); IPR011990 (SUPERFAMILY)	F:GO:0005515	F:protein binding
TRUE	[INTERPRO, BLASTED, MAPPED, ANNOTATED]	FUS_00000494-RA	LON peptidase N-terminal domain and RING finger protein 3	1743	20	0	69.91	1	F:GO:0046872	F:metal ion binding			IPR018957 (PFAM); IPR003111 (PFAM); IPR013083 (G3DSA:3.30.40.GENE3D); G3DSA:2.30.130.40 (GENE3D); mobidb-lite (MOBIDB_LITE); mobidb-lite (MOBIDB_LITE); mobidb-lite (MOBIDB_LITE); PTHR23327 (PANTHER); PTHR23327:SF42 (PANTHER); IPR001841 (PROSITE_PROFILES); IPR003111 (PROSITE_PROFILES); IPR015947 (SUPERFAMILY); SSF57850 (SUPERFAMILY)	F:GO:0046872	F:metal ion binding
TRUE	[INTERPRO, BLASTED, MAPPED]	FUS_00000495-RA	gametocyte-specific factor 1 homolog	744	20	1.22383e-99	56.95	1	F:GO:0046872	F:metal ion binding			IPR022776 (PFAM); mobidb-lite (MOBIDB_LITE); mobidb-lite (MOBIDB_LITE); PTHR21402 (PANTHER); PTHR21402:SF5 (PANTHER); IPR022776 (PROSITE_PROFILES); IPR036236 (SUPERFAMILY)	no GO terms	no GO terms
TRUE	[INTERPRO, BLASTED, MAPPED, ANNOTATED]	FUS_00000496-RA	zinc finger protein 883-like	3516	20	0	59.21	2	F:GO:0008270; C:GO:0005634	F:zinc ion binding; C:nucleus			G3DSA:3.30.160.60 (GENE3D); G3DSA:3.30.160.60 (GENE3D); G3DSA:3.30.160.60 (GENE3D); IPR013087 (PFAM); G3DSA:3.30.160.60 (GENE3D); PF13894 (PFAM); IPR012934 (PFAM); G3DSA:3.40.1800.20 (GENE3D); G3DSA:3.30.160.60 (GENE3D); G3DSA:3.30.160.60 (GENE3D); G3DSA:3.30.160.60 (GENE3D); G3DSA:3.30.160.60 (GENE3D); G3DSA:3.30.160.60 (GENE3D); PF13912 (PFAM); G3DSA:3.30.160.60 (GENE3D); mobidb-lite (MOBIDB_LI…	F:GO:0008270; C:GO:0005634	F:zinc ion binding; C:nucleus
TRUE	[INTERPRO, BLASTED, MAPPED, ANNOTATED]	FUS_00000497-RA	SWI/SNF-related matrix-associated actin-dependent regulator of chromatin subfamily A containing DEAD/H box 1 homolog	3208	20	0	77.56	3	P:GO:0006974; F:GO:0005524; C:GO:0043229	P:cellular response to DNA damage stimulus; F:ATP binding; C:intracellular organelle			IPR027417 (G3DSA:3.40.50.GENE3D); IPR001650 (PFAM); IPR000330 (PFAM); IPR038718 (G3DSA:3.40.50.GENE3D); mobidb-lite (MOBIDB_LITE); mobidb-lite (MOBIDB_LITE); PTHR10799 (PANTHER); PTHR10799:SF964 (PANTHER); IPR001650 (PROSITE_PROFILES); IPR014001 (PROSITE_PROFILES); cd18793 (CDD); IPR027417 (SUPERFAMILY); IPR027417 (SUPERFAMILY)	F:GO:0005524; F:GO:0140658	F:ATP binding; F:ATP-dependent chromatin remodeler activity
TRUE	[INTERPRO, BLASTED, MAPPED, ANNOTATED]	FUS_00000498-RA	beta-1,4-galactosyltransferase 7	1473	20	0	77.84	4	P:GO:0005975; P:GO:0006486; F:GO:0016757; C:GO:0016021	P:carbohydrate metabolic process; P:protein glycosylation; F:glycosyltransferase activity; C:integral component of membrane	EC:2.4	Glycosyltransferases	IPR003859 (PRINTS); IPR027995 (PFAM); IPR027791 (PFAM); IPR029044 (G3DSA:3.90.550.GENE3D); IPR003859 (PANTHER); PTHR19300:SF30 (PANTHER); cd00899 (CDD); IPR029044 (SUPERFAMILY)	P:GO:0005975; F:GO:0016757	P:carbohydrate metabolic process; F:glycosyltransferase activity
TRUE	[INTERPRO, BLASTED, MAPPED, ANNOTATED]	FUS_00000499-RA	melanotransferrin	5619	20	0	78.09	3	F:GO:0016971; C:GO:0005576; C:GO:0016021	F:flavin-linked sulfhydryl oxidase activity; C:extracellular region; C:integral component of membrane	EC:1.8.3.2	Thiol oxidase	IPR001156 (PRINTS); IPR013766 (PFAM); IPR040986 (PFAM); G3DSA:3.40.190.10 (GENE3D); IPR001156 (PFAM); G3DSA:3.40.190.10 (GENE3D); IPR036774 (G3DSA:1.20.120.GENE3D); IPR017905 (PFAM); G3DSA:3.40.190.10 (GENE3D); G3DSA:3.40.30.10 (GENE3D); G3DSA:3.40.30.10 (GENE3D); IPR042568 (G3DSA:1.20.120.GENE3D); IPR041269 (PFAM); G3DSA:3.40.190.10 (GENE3D); mobidb-lite (MOBIDB_LITE); mobidb-lite (MOBIDB_LITE);…	F:GO:0016972	F:thiol oxidase activity
TRUE	[INTERPRO, BLASTED, MAPPED, ANNOTATED]	FUS_00000500-RA	phytanoyl-CoA dioxygenase domain-containing protein 1	1402	20	0	76.13	1	F:GO:0051213	F:dioxygenase activity	EC:1	Oxidoreductases	IPR008775 (PFAM); G3DSA:2.60.120.620 (GENE3D); PTHR20883:SF15 (PANTHER); PTHR20883 (PANTHER); SSF51197 (SUPERFAMILY)	no GO terms	no GO terms
TRUE	[INTERPRO, BLASTED]	FUS_00000501-RA	protein unc-13 homolog C-like	672	20	5.06472e-91	67.38						G3DSA:3.30.70.1820 (GENE3D); IPR004244 (PANTHER); PTHR11505:SF197 (PANTHER)	no GO terms	no GO terms
TRUE	[INTERPRO, BLASTED, MAPPED, ANNOTATED]	FUS_00000502-RA	bestrophin-4 isoform X2	1335	20	0	91.6	4	P:GO:0006821; F:GO:0005254; C:GO:0005886; C:GO:0034707	P:chloride transport; F:chloride channel activity; C:plasma membrane; C:chloride channel complex	EC:7	Translocases	IPR021134 (PFAM); mobidb-lite (MOBIDB_LITE); mobidb-lite (MOBIDB_LITE); PTHR10736:SF11 (PANTHER); IPR000615 (PANTHER)	F:GO:0005254	F:chloride channel activity
TRUE	[INTERPRO, BLASTED, MAPPED, ANNOTATED]	FUS_00000503-RA	bestrophin homolog 22-like	1434	20	9.72014e-180	65.59	4	P:GO:0006821; F:GO:0005254; C:GO:0005886; C:GO:0034707	P:chloride transport; F:chloride channel activity; C:plasma membrane; C:chloride channel complex	EC:7	Translocases	mobidb-lite (MOBIDB_LITE); mobidb-lite (MOBIDB_LITE); mobidb-lite (MOBIDB_LITE); mobidb-lite (MOBIDB_LITE); mobidb-lite (MOBIDB_LITE); mobidb-lite (MOBIDB_LITE); mobidb-lite (MOBIDB_LITE); mobidb-lite (MOBIDB_LITE); IPR000615 (PANTHER); PTHR10736:SF11 (PANTHER)	no GO terms	no GO terms
TRUE	[INTERPRO, BLASTED]	FUS_00000504-RA	eukaryotic peptide chain release factor GTP-binding subunit-like	462	3	9.95305e-25	87.45						no IPS match	no IPS match	no IPS match
TRUE	[INTERPRO, BLASTED]	FUS_00000505-RA	MAGUK p55 subfamily member 7 isoform X1	2681	20	0	84.79						IPR014775 (PFAM); IPR001478 (PFAM); IPR008145 (PFAM); IPR001452 (PFAM); IPR036034 (G3DSA:2.30.42.GENE3D); G3DSA:2.30.30.40 (GENE3D); G3DSA:1.10.287.650 (GENE3D); IPR027417 (G3DSA:3.40.50.GENE3D); PTHR23122 (PANTHER); PTHR23122:SF42 (PANTHER); IPR008144 (PROSITE_PROFILES); IPR004172 (PROSITE_PROFILES); IPR001452 (PROSITE_PROFILES); IPR004172 (PROSITE_PROFILES); IPR001478 (PROSITE_PROFILES); cd0007…	F:GO:0005515	F:protein binding
TRUE	[INTERPRO, BLASTED, MAPPED, ANNOTATED]	FUS_00000506-RA	trichohyalin-like isoform X2	6006	20	0	66.36	1	F:GO:0005509	F:calcium ion binding			G3DSA:2.10.25.10 (GENE3D); IPR003410 (PFAM); PF14670 (PFAM); G3DSA:2.10.25.10 (GENE3D); IPR000436 (PFAM); G3DSA:2.10.70.10 (GENE3D); G3DSA:2.10.25.10 (GENE3D); mobidb-lite (MOBIDB_LITE); mobidb-lite (MOBIDB_LITE); mobidb-lite (MOBIDB_LITE); mobidb-lite (MOBIDB_LITE); mobidb-lite (MOBIDB_LITE); mobidb-lite (MOBIDB_LITE); mobidb-lite (MOBIDB_LITE); mobidb-lite (MOBIDB_LITE); mobidb-lite (MOBIDB_LIT…	no GO terms	no GO terms
TRUE	[INTERPRO, BLASTED, MAPPED, ANNOTATED]	FUS_00000507-RA	protein nervous wreck isoform X2	3432	20	0	89.33	2	F:GO:0008289; C:GO:0042995	F:lipid binding; C:cell projection			IPR001452 (PRINTS); IPR001452 (PFAM); G3DSA:2.30.30.40 (GENE3D); IPR027267 (G3DSA:1.20.1270.GENE3D); G3DSA:2.30.30.40 (GENE3D); IPR001452 (PFAM); mobidb-lite (MOBIDB_LITE); mobidb-lite (MOBIDB_LITE); mobidb-lite (MOBIDB_LITE); mobidb-lite (MOBIDB_LITE); mobidb-lite (MOBIDB_LITE); mobidb-lite (MOBIDB_LITE); mobidb-lite (MOBIDB_LITE); mobidb-lite (MOBIDB_LITE); mobidb-lite (MOBIDB_LITE); mobidb-lit…	F:GO:0005515	F:protein binding
TRUE	[INTERPRO, BLASTED, MAPPED, ANNOTATED]	FUS_00000508-RA	PHD finger protein rhinoceros	10065	20	0	83.17	2	F:GO:0046872; C:GO:0005634	F:metal ion binding; C:nucleus			IPR013083 (G3DSA:3.30.40.GENE3D); IPR019542 (PFAM); PF13831 (PFAM); PF13832 (PFAM); IPR013083 (G3DSA:3.30.40.GENE3D); mobidb-lite (MOBIDB_LITE); mobidb-lite (MOBIDB_LITE); mobidb-lite (MOBIDB_LITE); mobidb-lite (MOBIDB_LITE); mobidb-lite (MOBIDB_LITE); mobidb-lite (MOBIDB_LITE); mobidb-lite (MOBIDB_LITE); mobidb-lite (MOBIDB_LITE); mobidb-lite (MOBIDB_LITE); mobidb-lite (MOBIDB_LITE); mobidb-lite…	no GO terms	no GO terms
TRUE	[INTERPRO, BLASTED, MAPPED, ANNOTATED]	FUS_00000509-RA	CCR4-NOT transcription complex subunit 1 isoform X1	8349	20	0	79.83	4	P:GO:0006417; C:GO:0005634; C:GO:0005737; C:GO:0030015	P:regulation of translation; C:nucleus; C:cytoplasm; C:CCR4-NOT core complex			G3DSA:1.25.40.790 (GENE3D); IPR024557 (PFAM); IPR032193 (PFAM); IPR032191 (PFAM); IPR032194 (PFAM); IPR038535 (G3DSA:1.25.40.GENE3D); IPR016021 (G3DSA:1.25.40.GENE3D); IPR007196 (PFAM); G3DSA:1.25.40.800 (GENE3D); mobidb-lite (MOBIDB_LITE); mobidb-lite (MOBIDB_LITE); mobidb-lite (MOBIDB_LITE); mobidb-lite (MOBIDB_LITE); mobidb-lite (MOBIDB_LITE); mobidb-lite (MOBIDB_LITE); mobidb-lite (MOBIDB_LIT…	P:GO:0006417; C:GO:0030015	P:regulation of translation; C:CCR4-NOT core complex
TRUE	[INTERPRO, BLASTED, MAPPED, ANNOTATED]	FUS_00000510-RA	putative peptidyl-prolyl cis-trans isomerase dodo	426	20	3.98885e-95	87.13	2	P:GO:0000413; F:GO:0003755	P:protein peptidyl-prolyl isomerization; F:peptidyl-prolyl cis-trans isomerase activity	EC:5.2.1.8	Peptidylprolyl isomerase	G3DSA:3.10.50.40 (GENE3D); IPR000297 (PFAM); PTHR10657 (PANTHER); IPR001202 (PROSITE_PROFILES); IPR000297 (PROSITE_PROFILES); IPR001202 (CDD); SSF54534 (SUPERFAMILY)	F:GO:0003755; F:GO:0005515	F:peptidyl-prolyl cis-trans isomerase activity; F:protein binding
TRUE	[INTERPRO, BLASTED]	FUS_00000511-RA	uncharacterized protein LOC117653938	592	1	2.01975e-17	64.95						no IPS match	no IPS match	no IPS match
TRUE	[INTERPRO, BLASTED, MAPPED, ANNOTATED]	FUS_00000512-RA	6-phosphogluconolactonase	5105	20	7.90147e-144	78.45	3	P:GO:0005975; P:GO:0006098; F:GO:0017057	P:carbohydrate metabolic process; P:pentose-phosphate shunt; F:6-phosphogluconolactonase activity	EC:3.1.1.31; EC:3.1.1.1	6-phosphogluconolactonase; Carboxylesterase	IPR006148 (PFAM); IPR005900 (TIGRFAM); G3DSA:3.40.50.1360 (GENE3D); IPR039104 (PANTHER); IPR005900 (CDD); IPR037171 (SUPERFAMILY)	P:GO:0005975; P:GO:0006098; F:GO:0017057	P:carbohydrate metabolic process; P:pentose-phosphate shunt; F:6-phosphogluconolactonase activity
TRUE	[INTERPRO, BLASTED, MAPPED, ANNOTATED]	FUS_00000513-RA	RNA-binding protein 45 isoform X1	4602	20	0	74.92	1	F:GO:0003723	F:RNA binding			IPR000504 (PFAM); IPR012677 (G3DSA:3.30.70.GENE3D); IPR012677 (G3DSA:3.30.70.GENE3D); IPR012677 (G3DSA:3.30.70.GENE3D); mobidb-lite (MOBIDB_LITE); mobidb-lite (MOBIDB_LITE); mobidb-lite (MOBIDB_LITE); PTHR10352 (PANTHER); IPR033101 (PTHR10352:PANTHER); IPR000504 (PROSITE_PROFILES); IPR000504 (PROSITE_PROFILES); IPR000504 (PROSITE_PROFILES); IPR034207 (CDD); IPR034208 (CDD); IPR034203 (CDD); IPR03…	F:GO:0003676	F:nucleic acid binding
TRUE	[INTERPRO, BLASTED, MAPPED, ANNOTATED]	FUS_00000514-RA	Cytochrome P450 CYP4	4007	20	0	62.41	5	F:GO:0004497; F:GO:0005506; F:GO:0016705; F:GO:0020037; C:GO:0016021	F:monooxygenase activity; F:iron ion binding; F:oxidoreductase activity, acting on paired donors, with incorporation or reduction of molecular oxygen; F:heme binding; C:integral component of membrane	EC:1.14	Acting on paired donors, with incorporation or reduction of molecular oxygen. The oxygen incorporated need not be derived from O(2)	IPR002401 (PRINTS); IPR001128 (PRINTS); IPR036396 (G3DSA:1.10.630.GENE3D); IPR036396 (G3DSA:1.10.630.GENE3D); IPR001128 (PFAM); mobidb-lite (MOBIDB_LITE); PTHR24291 (PANTHER); PTHR24291:SF143 (PANTHER); IPR036396 (SUPERFAMILY); IPR036396 (SUPERFAMILY)	F:GO:0004497; F:GO:0005506; F:GO:0016705; F:GO:0020037	F:monooxygenase activity; F:iron ion binding; F:oxidoreductase activity, acting on paired donors, with incorporation or reduction of molecular oxygen; F:heme binding
TRUE	[INTERPRO, BLASTED]	FUS_00000515-RA	hypothetical protein FOCC_FOCC017111	3379	4	0	63.96						G3DSA:3.10.20.90 (GENE3D); mobidb-lite (MOBIDB_LITE); mobidb-lite (MOBIDB_LITE); mobidb-lite (MOBIDB_LITE); mobidb-lite (MOBIDB_LITE); mobidb-lite (MOBIDB_LITE); mobidb-lite (MOBIDB_LITE); mobidb-lite (MOBIDB_LITE); mobidb-lite (MOBIDB_LITE); mobidb-lite (MOBIDB_LITE); SSF54277 (SUPERFAMILY)	no GO terms	no GO terms
TRUE	[INTERPRO, BLASTED]	FUS_00000516-RA	BTB/POZ domain-containing protein 1-like	1881	20	0	75.74						IPR011705 (PFAM); IPR011333 (G3DSA:3.30.710.GENE3D); IPR038648 (G3DSA:2.60.120.GENE3D); G3DSA:1.25.40.420 (GENE3D); IPR000210 (PFAM); mobidb-lite (MOBIDB_LITE); mobidb-lite (MOBIDB_LITE); mobidb-lite (MOBIDB_LITE); PTHR45774:SF3 (PANTHER); PTHR45774 (PANTHER); IPR000210 (PROSITE_PROFILES); IPR011333 (SUPERFAMILY)	F:GO:0005515	F:protein binding
TRUE	[INTERPRO, BLASTED, MAPPED, ANNOTATED]	FUS_00000517-RA	inhibitory POU protein isoform X1	243	20	6.10906e-27	78.14	4	P:GO:0006357; F:GO:0000981; F:GO:0003677; C:GO:0005634	P:regulation of transcription by RNA polymerase II; F:DNA-binding transcription factor activity, RNA polymerase II-specific; F:DNA binding; C:nucleus			mobidb-lite (MOBIDB_LITE); mobidb-lite (MOBIDB_LITE)	no GO terms	no GO terms
TRUE	[INTERPRO, BLASTED, MAPPED, ANNOTATED]	FUS_00000518-RA	inhibitory POU protein isoform X2	237	20	2.45317e-20	72.44	4	P:GO:0006357; F:GO:0000981; F:GO:0003677; C:GO:0005634	P:regulation of transcription by RNA polymerase II; F:DNA-binding transcription factor activity, RNA polymerase II-specific; F:DNA binding; C:nucleus			mobidb-lite (MOBIDB_LITE); mobidb-lite (MOBIDB_LITE)	no GO terms	no GO terms
TRUE	[INTERPRO, NO-BLAST]	FUS_00000519-RA	---NA---	315									mobidb-lite (MOBIDB_LITE)	no GO terms	no GO terms
TRUE	[INTERPRO, BLASTED, MAPPED, ANNOTATED]	FUS_00000520-RA	Inhibitory POU protein, putative	780	20	7.12875e-103	98.3	4	P:GO:0006357; F:GO:0000981; F:GO:0003677; C:GO:0005634	P:regulation of transcription by RNA polymerase II; F:DNA-binding transcription factor activity, RNA polymerase II-specific; F:DNA binding; C:nucleus			IPR013847 (PRINTS); G3DSA:1.10.10.60 (GENE3D); IPR000327 (PFAM); IPR010982 (G3DSA:1.10.260.GENE3D); IPR001356 (PFAM); mobidb-lite (MOBIDB_LITE); mobidb-lite (MOBIDB_LITE); mobidb-lite (MOBIDB_LITE); PTHR11636 (PANTHER); PTHR11636:SF70 (PANTHER); IPR000327 (PROSITE_PROFILES); IPR001356 (PROSITE_PROFILES); IPR001356 (CDD); IPR001387 (CDD); IPR010982 (SUPERFAMILY); IPR009057 (SUPERFAMILY)	P:GO:0006355; F:GO:0003677; F:GO:0003700	P:regulation of transcription, DNA-templated; F:DNA binding; F:DNA-binding transcription factor activity
TRUE	[INTERPRO, NO-BLAST]	FUS_00000521-RA	---NA---	587									mobidb-lite (MOBIDB_LITE)	no GO terms	no GO terms
TRUE	[INTERPRO, BLASTED, MAPPED, ANNOTATED]	FUS_00000522-RA	protein VPRBP	5257	20	0	78.4	2	P:GO:0016567; C:GO:0005634	P:protein ubiquitination; C:nucleus			IPR015943 (G3DSA:2.130.10.GENE3D); IPR011989 (G3DSA:1.25.10.GENE3D); mobidb-lite (MOBIDB_LITE); mobidb-lite (MOBIDB_LITE); mobidb-lite (MOBIDB_LITE); mobidb-lite (MOBIDB_LITE); mobidb-lite (MOBIDB_LITE); mobidb-lite (MOBIDB_LITE); mobidb-lite (MOBIDB_LITE); mobidb-lite (MOBIDB_LITE); mobidb-lite (MOBIDB_LITE); PTHR13129:SF4 (PANTHER); IPR033270 (PANTHER); IPR006594 (PROSITE_PROFILES); IPR016024 (…	P:GO:0016567; F:GO:0005515	P:protein ubiquitination; F:protein binding
TRUE	[INTERPRO, BLASTED, MAPPED, ANNOTATED]	FUS_00000523-RA	serine/arginine repetitive matrix protein 2	5681	20	0	77.62	2	C:GO:0005886; C:GO:0016021	C:plasma membrane; C:integral component of membrane			PR00014 (PRINTS); IPR013098 (PFAM); IPR013783 (G3DSA:2.60.40.GENE3D); IPR013783 (G3DSA:2.60.40.GENE3D); IPR013783 (G3DSA:2.60.40.GENE3D); IPR003961 (PFAM); IPR013783 (G3DSA:2.60.40.GENE3D); mobidb-lite (MOBIDB_LITE); mobidb-lite (MOBIDB_LITE); mobidb-lite (MOBIDB_LITE); mobidb-lite (MOBIDB_LITE); mobidb-lite (MOBIDB_LITE); mobidb-lite (MOBIDB_LITE); mobidb-lite (MOBIDB_LITE); mobidb-lite (MOBIDB_…	F:GO:0005515	F:protein binding
TRUE	[INTERPRO, BLASTED, MAPPED]	FUS_00000524-RA	zinc finger protein 208-like	4803	20	0	50.82	1	F:GO:0046872	F:metal ion binding			G3DSA:3.30.160.60 (GENE3D); G3DSA:3.30.160.60 (GENE3D); G3DSA:3.30.160.60 (GENE3D); G3DSA:3.30.160.60 (GENE3D); G3DSA:3.30.160.60 (GENE3D); PF12874 (PFAM); G3DSA:3.30.160.60 (GENE3D); PF13912 (PFAM); G3DSA:3.30.160.60 (GENE3D); G3DSA:3.30.160.60 (GENE3D); G3DSA:3.30.160.60 (GENE3D); G3DSA:3.30.160.60 (GENE3D); G3DSA:3.30.160.60 (GENE3D); G3DSA:3.30.160.60 (GENE3D); IPR013087 (PFAM); G3DSA:3.30.16…	no GO terms	no GO terms
TRUE	[INTERPRO, BLASTED, MAPPED]	FUS_00000525-RA	zinc finger protein 26-like	2067	20	6.6146e-128	57.32	3	F:GO:0003676; F:GO:0008270; F:GO:0046872	F:nucleic acid binding; F:zinc ion binding; F:metal ion binding			G3DSA:3.30.160.60 (GENE3D); G3DSA:3.30.160.60 (GENE3D); G3DSA:3.30.160.60 (GENE3D); G3DSA:3.30.160.60 (GENE3D); G3DSA:3.30.160.60 (GENE3D); G3DSA:3.30.160.60 (GENE3D); G3DSA:3.30.160.60 (GENE3D); IPR013087 (PFAM); G3DSA:3.30.160.60 (GENE3D); G3DSA:3.30.160.60 (GENE3D); G3DSA:3.30.160.60 (GENE3D); PF12874 (PFAM); PTHR24384 (PANTHER); PTHR24384 (PANTHER); PTHR24384:SF218 (PANTHER); PTHR24384:SF218 …	no GO terms	no GO terms
TRUE	[INTERPRO, BLASTED]	FUS_00000526-RA	SEC14 domain and spectrin repeat-containing protein 1-B	3775	20	0	71.42						G3DSA:1.20.58.60 (GENE3D); mobidb-lite (MOBIDB_LITE); mobidb-lite (MOBIDB_LITE); mobidb-lite (MOBIDB_LITE); mobidb-lite (MOBIDB_LITE); mobidb-lite (MOBIDB_LITE); mobidb-lite (MOBIDB_LITE); mobidb-lite (MOBIDB_LITE); PTHR46607 (PANTHER); cd00176 (CDD); SSF46966 (SUPERFAMILY); SSF46966 (SUPERFAMILY)	no GO terms	no GO terms
TRUE	[INTERPRO, BLASTED, MAPPED]	FUS_00000527-RA	Zinc finger MYM-type protein 1	2046	20	0	63.75	1	F:GO:0046983	F:protein dimerization activity			IPR025398 (PFAM); PTHR37162 (PANTHER); PTHR37162:SF2 (PANTHER); IPR012337 (SUPERFAMILY)	no GO terms	no GO terms
TRUE	[INTERPRO, BLASTED, MAPPED, ANNOTATED]	FUS_00000528-RA	titin isoform X1	9185	20	0	61.63	1	C:GO:0005737	C:cytoplasm			IPR013098 (PFAM); IPR013783 (G3DSA:2.60.40.GENE3D); IPR013783 (G3DSA:2.60.40.GENE3D); IPR013783 (G3DSA:2.60.40.GENE3D); IPR013783 (G3DSA:2.60.40.GENE3D); G3DSA:1.20.58.60 (GENE3D); IPR013783 (G3DSA:2.60.40.GENE3D); mobidb-lite (MOBIDB_LITE); mobidb-lite (MOBIDB_LITE); mobidb-lite (MOBIDB_LITE); mobidb-lite (MOBIDB_LITE); mobidb-lite (MOBIDB_LITE); mobidb-lite (MOBIDB_LITE); mobidb-lite (MOBIDB_LI…	no GO terms	no GO terms
TRUE	[INTERPRO, BLASTED]	FUS_00000529-RA	uncharacterized protein LOC113210905	1976	1	2.84385e-08	53.4						mobidb-lite (MOBIDB_LITE); mobidb-lite (MOBIDB_LITE); mobidb-lite (MOBIDB_LITE); mobidb-lite (MOBIDB_LITE); mobidb-lite (MOBIDB_LITE); mobidb-lite (MOBIDB_LITE); mobidb-lite (MOBIDB_LITE); mobidb-lite (MOBIDB_LITE)	no GO terms	no GO terms
TRUE	[INTERPRO, BLASTED, MAPPED, ANNOTATED]	FUS_00000530-RA	titin isoform X7	3135	20	0	66.88	1	C:GO:0005737	C:cytoplasm			IPR013783 (G3DSA:2.60.40.GENE3D); IPR013098 (PFAM); mobidb-lite (MOBIDB_LITE); mobidb-lite (MOBIDB_LITE); mobidb-lite (MOBIDB_LITE); mobidb-lite (MOBIDB_LITE); mobidb-lite (MOBIDB_LITE); mobidb-lite (MOBIDB_LITE); mobidb-lite (MOBIDB_LITE); mobidb-lite (MOBIDB_LITE); mobidb-lite (MOBIDB_LITE); mobidb-lite (MOBIDB_LITE); mobidb-lite (MOBIDB_LITE); mobidb-lite (MOBIDB_LITE); mobidb-lite (MOBIDB_LIT…	no GO terms	no GO terms
TRUE	[INTERPRO, BLASTED, MAPPED, ANNOTATED]	FUS_00000531-RA	titin isoform X2	17048	20	0	92.79	5	P:GO:0098609; F:GO:0050839; C:GO:0005737; C:GO:0005887; C:GO:0005911	P:cell-cell adhesion; F:cell adhesion molecule binding; C:cytoplasm; C:integral component of plasma membrane; C:cell-cell junction			IPR013783 (G3DSA:2.60.40.GENE3D); IPR013783 (G3DSA:2.60.40.GENE3D); IPR013783 (G3DSA:2.60.40.GENE3D); IPR013783 (G3DSA:2.60.40.GENE3D); IPR013098 (PFAM); IPR013783 (G3DSA:2.60.40.GENE3D); IPR013783 (G3DSA:2.60.40.GENE3D); IPR010939 (PFAM); mobidb-lite (MOBIDB_LITE); mobidb-lite (MOBIDB_LITE); mobidb-lite (MOBIDB_LITE); mobidb-lite (MOBIDB_LITE); mobidb-lite (MOBIDB_LITE); mobidb-lite (MOBIDB_LITE…	no GO terms	no GO terms
TRUE	[INTERPRO, NO-BLAST]	FUS_00000532-RA	---NA---	390									mobidb-lite (MOBIDB_LITE); mobidb-lite (MOBIDB_LITE)	no GO terms	no GO terms
TRUE	[INTERPRO, BLASTED, MAPPED, ANNOTATED]	FUS_00000533-RA	titin isoform X4	17340	20	0	63.99	1	C:GO:0005737	C:cytoplasm			IPR013783 (G3DSA:2.60.40.GENE3D); IPR013783 (G3DSA:2.60.40.GENE3D); IPR013783 (G3DSA:2.60.40.GENE3D); IPR013098 (PFAM); mobidb-lite (MOBIDB_LITE); mobidb-lite (MOBIDB_LITE); mobidb-lite (MOBIDB_LITE); mobidb-lite (MOBIDB_LITE); mobidb-lite (MOBIDB_LITE); mobidb-lite (MOBIDB_LITE); mobidb-lite (MOBIDB_LITE); mobidb-lite (MOBIDB_LITE); mobidb-lite (MOBIDB_LITE); mobidb-lite (MOBIDB_LITE); mobidb-li…	no GO terms	no GO terms
TRUE	[INTERPRO, BLASTED, MAPPED, ANNOTATED]	FUS_00000534-RA	titin isoform X1	10767	20	0	82.46	1	C:GO:0005737	C:cytoplasm			IPR013783 (G3DSA:2.60.40.GENE3D); G3DSA:2.30.30.40 (GENE3D); IPR001452 (PFAM); IPR013098 (PFAM); IPR013783 (G3DSA:2.60.40.GENE3D); IPR013783 (G3DSA:2.60.40.GENE3D); IPR013783 (G3DSA:2.60.40.GENE3D); IPR013783 (G3DSA:2.60.40.GENE3D); IPR013783 (G3DSA:2.60.40.GENE3D); IPR003961 (PFAM); mobidb-lite (MOBIDB_LITE); mobidb-lite (MOBIDB_LITE); mobidb-lite (MOBIDB_LITE); mobidb-lite (MOBIDB_LITE); mobidb…	F:GO:0005515	F:protein binding
TRUE	[INTERPRO, NO-BLAST]	FUS_00000535-RA	---NA---	570									mobidb-lite (MOBIDB_LITE); mobidb-lite (MOBIDB_LITE)	no GO terms	no GO terms
TRUE	[INTERPRO, BLASTED, MAPPED]	FUS_00000536-RA	luciferin 4-monooxygenase-like	1395	20	1.90721e-176	47.11	6	P:GO:0008218; F:GO:0004497; F:GO:0047077; C:GO:0005777; C:GO:0016020; C:GO:0016021	P:bioluminescence; F:monooxygenase activity; F:Photinus-luciferin 4-monooxygenase (ATP-hydrolyzing) activity; C:peroxisome; C:membrane; C:integral component of membrane			IPR000873 (PFAM); IPR042099 (G3DSA:3.40.50.GENE3D); G3DSA:3.40.50.980 (GENE3D); PTHR24096 (PANTHER); SSF56801 (SUPERFAMILY)	no GO terms	no GO terms
TRUE	[INTERPRO, BLASTED, MAPPED, ANNOTATED]	FUS_00000537-RA	luciferase	2497	20	2.28992e-124	66.3	2	F:GO:0004497; C:GO:0016021	F:monooxygenase activity; C:integral component of membrane	EC:1	Oxidoreductases	IPR012464 (PFAM); mobidb-lite (MOBIDB_LITE); mobidb-lite (MOBIDB_LITE); mobidb-lite (MOBIDB_LITE); mobidb-lite (MOBIDB_LITE); IPR012464 (PANTHER)	no GO terms	no GO terms
TRUE	[INTERPRO, BLASTED, MAPPED, ANNOTATED]	FUS_00000538-RA	DEAD-box ATP-dependent RNA helicase rde-12-like	2021	20	4.36843e-116	69.47	1	C:GO:0016021	C:integral component of membrane			IPR012464 (PFAM); mobidb-lite (MOBIDB_LITE); mobidb-lite (MOBIDB_LITE); mobidb-lite (MOBIDB_LITE); mobidb-lite (MOBIDB_LITE); mobidb-lite (MOBIDB_LITE); mobidb-lite (MOBIDB_LITE); mobidb-lite (MOBIDB_LITE); mobidb-lite (MOBIDB_LITE); IPR012464 (PANTHER)	no GO terms	no GO terms
TRUE	[INTERPRO, NO-BLAST]	FUS_00000539-RA	---NA---	587									mobidb-lite (MOBIDB_LITE)	no GO terms	no GO terms
TRUE	[INTERPRO, BLASTED, MAPPED, ANNOTATED]	FUS_00000540-RA	facilitated trehalose transporter Tret1-like isoform X9	1395	20	0	61.96	3	P:GO:0055085; F:GO:0022857; C:GO:0016021	P:transmembrane transport; F:transmembrane transporter activity; C:integral component of membrane	EC:7	Translocases	IPR036259 (G3DSA:1.20.1250.GENE3D); IPR005828 (PFAM); PTHR48021 (PANTHER); PTHR48021:SF46 (PANTHER); IPR020846 (PROSITE_PROFILES); IPR036259 (SUPERFAMILY)	P:GO:0055085; F:GO:0022857; C:GO:0016021	P:transmembrane transport; F:transmembrane transporter activity; C:integral component of membrane
TRUE	[INTERPRO, NO-BLAST]	FUS_00000541-RA	---NA---	677									no IPS match	no IPS match	no IPS match
TRUE	[INTERPRO, BLASTED, MAPPED, ANNOTATED]	FUS_00000542-RA	ABC transporter G family member 23 isoform X4	3338	20	0	64.64	3	P:GO:0055085; F:GO:0005524; C:GO:0043190	P:transmembrane transport; F:ATP binding; C:ATP-binding cassette (ABC) transporter complex			IPR027417 (G3DSA:3.40.50.GENE3D); PF12698 (PFAM); IPR003439 (PFAM); mobidb-lite (MOBIDB_LITE); PTHR43038 (PANTHER); PTHR43038:SF5 (PANTHER); IPR000412 (PROSITE_PROFILES); IPR003439 (PROSITE_PROFILES); cd03230 (CDD); IPR027417 (SUPERFAMILY)	P:GO:0055085; F:GO:0005524; C:GO:0016021; C:GO:0043190	P:transmembrane transport; F:ATP binding; C:integral component of membrane; C:ATP-binding cassette (ABC) transporter complex
TRUE	[INTERPRO, BLASTED, MAPPED, ANNOTATED]	FUS_00000543-RA	ABC transporter G family member 20-like	1827	20	0	48.63	2	F:GO:0005524; C:GO:0016021	F:ATP binding; C:integral component of membrane			IPR027417 (G3DSA:3.40.50.GENE3D); IPR003959 (PFAM); PF12698 (PFAM); mobidb-lite (MOBIDB_LITE); PTHR43038 (PANTHER); PTHR43038 (PANTHER); PTHR43038:SF2 (PANTHER); PTHR43038:SF2 (PANTHER); IPR027417 (SUPERFAMILY)	F:GO:0005524; F:GO:0016887	F:ATP binding; F:ATP hydrolysis activity
TRUE	[INTERPRO, BLASTED, MAPPED, ANNOTATED]	FUS_00000544-RA	ABC transporter G family member 20	2910	20	0	67.42	3	P:GO:0055085; F:GO:0005524; C:GO:0043190	P:transmembrane transport; F:ATP binding; C:ATP-binding cassette (ABC) transporter complex			IPR000412 (PRINTS); IPR003439 (PFAM); IPR027417 (G3DSA:3.40.50.GENE3D); PF12698 (PFAM); mobidb-lite (MOBIDB_LITE); mobidb-lite (MOBIDB_LITE); mobidb-lite (MOBIDB_LITE); PTHR43038:SF5 (PANTHER); PTHR43038 (PANTHER); IPR003439 (PROSITE_PROFILES); IPR000412 (PROSITE_PROFILES); cd03230 (CDD); IPR027417 (SUPERFAMILY)	P:GO:0055085; F:GO:0005524; C:GO:0016021; C:GO:0043190	P:transmembrane transport; F:ATP binding; C:integral component of membrane; C:ATP-binding cassette (ABC) transporter complex
TRUE	[INTERPRO, BLASTED, MAPPED, ANNOTATED]	FUS_00000545-RA	alpha-tubulin N-acetyltransferase 1-like	3415	20	0	71.97	5	P:GO:0048666; P:GO:0070507; P:GO:0071929; F:GO:0019799; C:GO:0005874	P:neuron development; P:regulation of microtubule cytoskeleton organization; P:alpha-tubulin acetylation; F:tubulin N-acetyltransferase activity; C:microtubule	EC:2.3.1.108	Alpha-tubulin N-acetyltransferase	G3DSA:3.40.630.30 (GENE3D); IPR007965 (PFAM); mobidb-lite (MOBIDB_LITE); mobidb-lite (MOBIDB_LITE); mobidb-lite (MOBIDB_LITE); PTHR12327:SF0 (PANTHER); IPR038746 (PANTHER); IPR007965 (HAMAP); IPR007965 (PROSITE_PROFILES)	P:GO:0071929; F:GO:0019799; C:GO:0005874	P:alpha-tubulin acetylation; F:tubulin N-acetyltransferase activity; C:microtubule
TRUE	[INTERPRO, BLASTED, MAPPED, ANNOTATED]	FUS_00000546-RA	E3 ubiquitin-protein ligase RFWD3-like	3667	20	0	63.64	5	P:GO:0016567; P:GO:0036297; F:GO:0004842; F:GO:0046872; C:GO:0005634	P:protein ubiquitination; P:interstrand cross-link repair; F:ubiquitin-protein transferase activity; F:metal ion binding; C:nucleus	EC:2	Transferases	IPR015943 (G3DSA:2.130.10.GENE3D); IPR001841 (PFAM); IPR013083 (G3DSA:3.30.40.GENE3D); mobidb-lite (MOBIDB_LITE); mobidb-lite (MOBIDB_LITE); mobidb-lite (MOBIDB_LITE); mobidb-lite (MOBIDB_LITE); mobidb-lite (MOBIDB_LITE); PTHR16047:SF7 (PANTHER); IPR037381 (PANTHER); IPR001841 (PROSITE_PROFILES); IPR001680 (PROSITE_PROFILES); cd16450 (CDD); SSF57850 (SUPERFAMILY); IPR036322 (SUPERFAMILY)	P:GO:0016567; P:GO:0036297; F:GO:0004842; F:GO:0005515; C:GO:0005634	P:protein ubiquitination; P:interstrand cross-link repair; F:ubiquitin-protein transferase activity; F:protein binding; C:nucleus
TRUE	[INTERPRO, BLASTED, MAPPED]	FUS_00000547-RA	zinc finger and SCAN domain-containing protein 2-like	3817	20	0	63.64	2	F:GO:0003676; F:GO:0008270	F:nucleic acid binding; F:zinc ion binding			G3DSA:3.30.160.60 (GENE3D); IPR013087 (PFAM); PF12874 (PFAM); G3DSA:3.30.160.60 (GENE3D); G3DSA:3.30.160.60 (GENE3D); G3DSA:3.30.160.60 (GENE3D); PF13912 (PFAM); G3DSA:3.30.160.60 (GENE3D); G3DSA:3.30.160.60 (GENE3D); G3DSA:3.30.160.60 (GENE3D); PTHR24379:SF67 (PANTHER); PTHR24379 (PANTHER); IPR013087 (PROSITE_PROFILES); IPR013087 (PROSITE_PROFILES); IPR013087 (PROSITE_PROFILES); IPR013087 (PROSI…	no GO terms	no GO terms
TRUE	[INTERPRO, NO-BLAST]	FUS_00000548-RA	---NA---	204									no IPS match	no IPS match	no IPS match
TRUE	[INTERPRO, BLASTED]	FUS_00000549-RA	uncharacterized protein C1orf112-like	3051	20	0	56.54						IPR027902 (PFAM); IPR027902 (PANTHER); IPR016024 (SUPERFAMILY)	no GO terms	no GO terms
TRUE	[INTERPRO, BLASTED, MAPPED, ANNOTATED]	FUS_00000550-RA	tyrosine-protein phosphatase non-receptor type 11 isoform X2	1719	20	2.46715e-103	90.42	2	P:GO:0035335; F:GO:0004725	P:peptidyl-tyrosine dephosphorylation; F:protein tyrosine phosphatase activity	EC:3.1.3.48	Protein-tyrosine-phosphatase	IPR000980 (PRINTS); IPR036860 (G3DSA:3.30.505.GENE3D); IPR000980 (PFAM); mobidb-lite (MOBIDB_LITE); PTHR46257 (PANTHER); IPR000980 (PROSITE_PROFILES); cd10340 (CDD); IPR036860 (SUPERFAMILY)	no GO terms	no GO terms
TRUE	[INTERPRO, BLASTED, MAPPED, ANNOTATED]	FUS_00000551-RA	tyrosine-protein phosphatase non-receptor type 11 isoform X2	2469	20	0	90.26	3	P:GO:0035335; F:GO:0004725; C:GO:0005737	P:peptidyl-tyrosine dephosphorylation; F:protein tyrosine phosphatase activity; C:cytoplasm	EC:3.1.3.48	Protein-tyrosine-phosphatase	IPR000242 (PRINTS); IPR000980 (PRINTS); IPR000980 (PFAM); IPR036860 (G3DSA:3.30.505.GENE3D); IPR029021 (G3DSA:3.90.190.GENE3D); IPR000242 (PFAM); mobidb-lite (MOBIDB_LITE); mobidb-lite (MOBIDB_LITE); mobidb-lite (MOBIDB_LITE); mobidb-lite (MOBIDB_LITE); PTHR46559 (PANTHER); PTHR46559:SF3 (PANTHER); IPR000242 (PROSITE_PROFILES); IPR000980 (PROSITE_PROFILES); IPR000387 (PROSITE_PROFILES); cd09931 (…	P:GO:0006470; P:GO:0016311; F:GO:0004725; F:GO:0016791	P:protein dephosphorylation; P:dephosphorylation; F:protein tyrosine phosphatase activity; F:phosphatase activity
TRUE	[INTERPRO, BLASTED, MAPPED, ANNOTATED]	FUS_00000552-RA	actin-binding Rho-activating protein-like isoform X2	306	6	1.16935e-13	96.42	2	P:GO:0035025; F:GO:0003779	P:positive regulation of Rho protein signal transduction; F:actin binding			mobidb-lite (MOBIDB_LITE); mobidb-lite (MOBIDB_LITE)	no GO terms	no GO terms
TRUE	[INTERPRO, BLASTED, MAPPED, ANNOTATED]	FUS_00000553-RA	actin-binding Rho-activating protein-like isoform X2	654	20	1.6924e-88	75.62	2	P:GO:0035025; F:GO:0003779	P:positive regulation of Rho protein signal transduction; F:actin binding			IPR038095 (G3DSA:1.10.10.GENE3D); IPR027817 (PFAM); mobidb-lite (MOBIDB_LITE); mobidb-lite (MOBIDB_LITE); PTHR22739:SF7 (PANTHER); IPR026111 (PANTHER)	P:GO:0035025; F:GO:0003779	P:positive regulation of Rho protein signal transduction; F:actin binding
TRUE	[INTERPRO, BLASTED, MAPPED, ANNOTATED]	FUS_00000554-RA	multidrug resistance-associated protein 4-like	4215	20	0	72.29	4	P:GO:0055085; F:GO:0005524; F:GO:0140359; C:GO:0016021	P:transmembrane transport; F:ATP binding; F:ABC-type transporter activity; C:integral component of membrane	EC:7	Translocases	IPR011527 (PFAM); IPR027417 (G3DSA:3.40.50.GENE3D); IPR003439 (PFAM); IPR027417 (G3DSA:3.40.50.GENE3D); IPR003439 (PFAM); IPR036640 (G3DSA:1.20.1560.GENE3D); mobidb-lite (MOBIDB_LITE); mobidb-lite (MOBIDB_LITE); mobidb-lite (MOBIDB_LITE); PTHR24223 (PANTHER); PTHR24223:SF360 (PANTHER); IPR003439 (PROSITE_PROFILES); IPR011527 (PROSITE_PROFILES); IPR011527 (PROSITE_PROFILES); IPR003439 (PROSITE_PRO…	P:GO:0055085; F:GO:0005524; F:GO:0140359; C:GO:0016021	P:transmembrane transport; F:ATP binding; F:ABC-type transporter activity; C:integral component of membrane
TRUE	[INTERPRO, BLASTED, MAPPED, ANNOTATED]	FUS_00000555-RA	MOB kinase activator-like 3	907	20	1.9601e-171	91.91	4	P:GO:0016310; F:GO:0003924; F:GO:0005525; F:GO:0016301	P:phosphorylation; F:GTPase activity; F:GTP binding; F:kinase activity	EC:3.6.1; EC:2.7	Acting on acid anhydrides; Transferring phosphorus-containing groups	IPR005301 (PFAM); IPR036703 (G3DSA:1.20.140.GENE3D); mobidb-lite (MOBIDB_LITE); IPR005301 (PANTHER); PTHR22599:SF11 (PANTHER); IPR036703 (SUPERFAMILY)	no GO terms	no GO terms
TRUE	[INTERPRO, BLASTED, MAPPED, ANNOTATED]	FUS_00000556-RA	major facilitator superfamily domain-containing protein 6	3418	20	0	73.94	3	P:GO:0055085; F:GO:0022857; C:GO:0016021	P:transmembrane transport; F:transmembrane transporter activity; C:integral component of membrane	EC:7	Translocases	IPR036259 (G3DSA:1.20.1250.GENE3D); IPR036259 (G3DSA:1.20.1250.GENE3D); IPR024989 (PFAM); PTHR16172:SF30 (PANTHER); PTHR16172 (PANTHER); IPR020846 (PROSITE_PROFILES); cd17335 (CDD); IPR036259 (SUPERFAMILY)	F:GO:0022857	F:transmembrane transporter activity
TRUE	[INTERPRO, BLASTED]	FUS_00000557-RA	Krueppel-like factor luna	4117	20	1.91486e-94	68.05						IPR013087 (PFAM); G3DSA:3.30.160.60 (GENE3D); G3DSA:3.30.160.60 (GENE3D); G3DSA:3.30.160.60 (GENE3D); mobidb-lite (MOBIDB_LITE); mobidb-lite (MOBIDB_LITE); mobidb-lite (MOBIDB_LITE); mobidb-lite (MOBIDB_LITE); mobidb-lite (MOBIDB_LITE); PTHR23235:SF89 (PANTHER); PTHR23235 (PANTHER); IPR013087 (PROSITE_PROFILES); IPR013087 (PROSITE_PROFILES); IPR013087 (PROSITE_PROFILES); IPR036236 (SUPERFAMILY); …	no GO terms	no GO terms
TRUE	[INTERPRO, BLASTED]	FUS_00000558-RA	Krueppel-like factor 6 isoform X2	1077	19	2.54048e-12	96.77						mobidb-lite (MOBIDB_LITE); mobidb-lite (MOBIDB_LITE); mobidb-lite (MOBIDB_LITE)	no GO terms	no GO terms
TRUE	[INTERPRO, BLASTED, MAPPED, ANNOTATED]	FUS_00000560-RA	multifunctional methyltransferase subunit TRM112-like protein	944	20	1.13718e-85	87.63	3	P:GO:0032259; F:GO:0008168; F:GO:0046982	P:methylation; F:methyltransferase activity; F:protein heterodimerization activity	EC:2.1.1	Transferring one-carbon groups	IPR005651 (PFAM); G3DSA:2.20.25.10 (GENE3D); IPR039127 (PANTHER); PTHR12773:SF0 (PANTHER); SSF158997 (SUPERFAMILY)	F:GO:0046982	F:protein heterodimerization activity
TRUE	[INTERPRO, BLASTED, MAPPED, ANNOTATED]	FUS_00000561-RA	Hypothetical predicted protein	3282	20	0	64.99	1	F:GO:0043130	F:ubiquitin binding			IPR001202 (PFAM); G3DSA:1.10.8.10 (GENE3D); G3DSA:2.20.70.10 (GENE3D); mobidb-lite (MOBIDB_LITE); mobidb-lite (MOBIDB_LITE); mobidb-lite (MOBIDB_LITE); mobidb-lite (MOBIDB_LITE); mobidb-lite (MOBIDB_LITE); mobidb-lite (MOBIDB_LITE); mobidb-lite (MOBIDB_LITE); PTHR14791 (PANTHER); PTHR14791:SF23 (PANTHER); IPR003892 (PROSITE_PROFILES); IPR001202 (PROSITE_PROFILES); IPR003892 (PROSITE_PROFILES); IP…	F:GO:0005515; F:GO:0043130	F:protein binding; F:ubiquitin binding
TRUE	[INTERPRO, BLASTED, MAPPED, ANNOTATED]	FUS_00000562-RA	tyrosine 3-monooxygenase	3048	20	0	78.81	7	P:GO:0009072; P:GO:0042136; P:GO:0042416; F:GO:0000166; F:GO:0004511; F:GO:0005506; C:GO:0048471	P:aromatic amino acid family metabolic process; P:neurotransmitter biosynthetic process; P:dopamine biosynthetic process; F:nucleotide binding; F:tyrosine 3-monooxygenase activity; F:iron ion binding; C:perinuclear region of cytoplasm	EC:1.14.16.2	Tyrosine 3-monooxygenase	IPR019774 (PRINTS); IPR036951 (G3DSA:1.10.800.GENE3D); IPR019774 (PFAM); IPR005962 (TIGRFAM); mobidb-lite (MOBIDB_LITE); mobidb-lite (MOBIDB_LITE); mobidb-lite (MOBIDB_LITE); PTHR11473:SF15 (PANTHER); IPR001273 (PANTHER); PTHR11473:SF15 (PANTHER); IPR001273 (PANTHER); IPR019774 (PROSITE_PROFILES); IPR036329 (SUPERFAMILY)	P:GO:0009072; P:GO:0042423; F:GO:0004497; F:GO:0004511; F:GO:0005506; F:GO:0016714	P:aromatic amino acid family metabolic process; P:catecholamine biosynthetic process; F:monooxygenase activity; F:tyrosine 3-monooxygenase activity; F:iron ion binding; F:oxidoreductase activity, acting on paired donors, with incorporation or reduction of molecular oxygen, reduced pteridine as one donor, and incorporation of one atom of oxygen
TRUE	[INTERPRO, BLASTED, MAPPED, ANNOTATED]	FUS_00000563-RA	sensory neuron membrane protein 2 isoform X2	3396	20	0	59.38	2	C:GO:0005886; C:GO:0016021	C:plasma membrane; C:integral component of membrane			IPR002159 (PRINTS); IPR002159 (PFAM); mobidb-lite (MOBIDB_LITE); mobidb-lite (MOBIDB_LITE); mobidb-lite (MOBIDB_LITE); IPR002159 (PANTHER); PTHR11923:SF98 (PANTHER)	C:GO:0016020	C:membrane
TRUE	[INTERPRO, BLASTED, MAPPED, ANNOTATED]	FUS_00000564-RA	lysozyme S-like	1155	20	6.20075e-89	75.76	1	F:GO:0003796	F:lysozyme activity	EC:3.2.1.17	Lysozyme	IPR001916 (PRINTS); IPR000974 (PRINTS); IPR001916 (PFAM); IPR013057 (PFAM); G3DSA:1.10.530.10 (GENE3D); PTHR11407 (PANTHER); PTHR11407:SF60 (PANTHER); IPR001916 (PROSITE_PROFILES); cd16899 (CDD); IPR023346 (SUPERFAMILY)	F:GO:0003796	F:lysozyme activity
TRUE	[INTERPRO, BLASTED, MAPPED, ANNOTATED]	FUS_00000565-RA	lysozyme S-like	1122	20	3.38667e-110	76.49	1	F:GO:0003796	F:lysozyme activity	EC:3.2.1.17	Lysozyme	IPR001916 (PRINTS); G3DSA:1.10.530.10 (GENE3D); IPR001916 (PFAM); mobidb-lite (MOBIDB_LITE); mobidb-lite (MOBIDB_LITE); mobidb-lite (MOBIDB_LITE); mobidb-lite (MOBIDB_LITE); mobidb-lite (MOBIDB_LITE); mobidb-lite (MOBIDB_LITE); mobidb-lite (MOBIDB_LITE); PTHR11407:SF60 (PANTHER); PTHR11407 (PANTHER); IPR001916 (PROSITE_PROFILES); cd16899 (CDD); IPR023346 (SUPERFAMILY)	no GO terms	no GO terms
TRUE	[INTERPRO, BLASTED, MAPPED, ANNOTATED]	FUS_00000566-RA	proton-coupled amino acid transporter 1 isoform X1	2221	20	0	73.34	1	C:GO:0016021	C:integral component of membrane			IPR013057 (PFAM); mobidb-lite (MOBIDB_LITE); mobidb-lite (MOBIDB_LITE); PTHR22950:SF340 (PANTHER); PTHR22950 (PANTHER)	no GO terms	no GO terms
TRUE	[INTERPRO, BLASTED, MAPPED, ANNOTATED]	FUS_00000567-RA	lysozyme X-like isoform X1	465	20	3.11591e-80	70.81	1	C:GO:0016021	C:integral component of membrane			IPR001916 (PRINTS); G3DSA:1.10.530.10 (GENE3D); IPR001916 (PFAM); PTHR11407 (PANTHER); IPR001916 (PROSITE_PROFILES); cd16899 (CDD); IPR023346 (SUPERFAMILY)	no GO terms	no GO terms
TRUE	[INTERPRO, BLASTED, MAPPED, ANNOTATED]	FUS_00000568-RA	PHD finger protein 20 isoform X1	438	20	2.79216e-71	79.4	4	F:GO:0003677; F:GO:0016787; F:GO:0046872; C:GO:0005634	F:DNA binding; F:hydrolase activity; F:metal ion binding; C:nucleus	EC:3	Hydrolases	mobidb-lite (MOBIDB_LITE); mobidb-lite (MOBIDB_LITE); mobidb-lite (MOBIDB_LITE); mobidb-lite (MOBIDB_LITE)	no GO terms	no GO terms
TRUE	[INTERPRO, BLASTED, MAPPED, ANNOTATED]	FUS_00000569-RA	PHD finger protein 20 isoform X3	2973	20	0	78.98	4	F:GO:0003677; F:GO:0016787; F:GO:0046872; C:GO:0005634	F:DNA binding; F:hydrolase activity; F:metal ion binding; C:nucleus	EC:3	Hydrolases	IPR001739 (PFAM); G3DSA:3.30.890.10 (GENE3D); IPR013083 (G3DSA:3.30.40.GENE3D); G3DSA:2.30.30.140 (GENE3D); mobidb-lite (MOBIDB_LITE); mobidb-lite (MOBIDB_LITE); mobidb-lite (MOBIDB_LITE); mobidb-lite (MOBIDB_LITE); mobidb-lite (MOBIDB_LITE); mobidb-lite (MOBIDB_LITE); mobidb-lite (MOBIDB_LITE); mobidb-lite (MOBIDB_LITE); mobidb-lite (MOBIDB_LITE); mobidb-lite (MOBIDB_LITE); mobidb-lite (MOBIDB_L…	F:GO:0003677	F:DNA binding
TRUE	[INTERPRO, BLASTED, MAPPED, ANNOTATED]	FUS_00000570-RA	PHD finger protein 20 isoform X1	336	20	2.16402e-55	77.37	4	F:GO:0003677; F:GO:0016787; F:GO:0046872; C:GO:0005634	F:DNA binding; F:hydrolase activity; F:metal ion binding; C:nucleus	EC:3	Hydrolases	G3DSA:2.30.30.140 (GENE3D); mobidb-lite (MOBIDB_LITE); mobidb-lite (MOBIDB_LITE); SSF63748 (SUPERFAMILY)	no GO terms	no GO terms
TRUE	[INTERPRO, BLASTED, MAPPED]	FUS_00000571-RA	WD repeat-containing protein 54-like isoform X2	1431	20	0	65.69	2	P:GO:0000398; P:GO:0000956	P:mRNA splicing, via spliceosome; P:nuclear-transcribed mRNA catabolic process			IPR015943 (G3DSA:2.130.10.GENE3D); IPR001680 (PFAM); PS50294 (PROSITE_PROFILES); IPR001680 (PROSITE_PROFILES); IPR036322 (SUPERFAMILY)	F:GO:0005515	F:protein binding
TRUE	[INTERPRO, BLASTED, MAPPED, ANNOTATED]	FUS_00000572-RA	DENN domain-containing protein 1A-like isoform X1	3306	20	0	77.4	3	P:GO:0050790; F:GO:0005085; C:GO:0031410	P:regulation of catalytic activity; F:guanyl-nucleotide exchange factor activity; C:cytoplasmic vesicle			IPR043153 (G3DSA:3.40.50.GENE3D); G3DSA:3.30.450.200 (GENE3D); IPR005112 (PFAM); IPR001194 (PFAM); IPR005113 (PFAM); G3DSA:6.10.140.1000 (GENE3D); mobidb-lite (MOBIDB_LITE); mobidb-lite (MOBIDB_LITE); mobidb-lite (MOBIDB_LITE); mobidb-lite (MOBIDB_LITE); mobidb-lite (MOBIDB_LITE); mobidb-lite (MOBIDB_LITE); IPR040032 (PANTHER); IPR037516 (PROSITE_PROFILES)	F:GO:0005085	F:guanyl-nucleotide exchange factor activity
TRUE	[INTERPRO, BLASTED, MAPPED, ANNOTATED]	FUS_00000573-RA	hydroxysteroid dehydrogenase-like protein 2	1221	20	0	83.37	2	F:GO:0047936; C:GO:0005777	F:glucose 1-dehydrogenase [NAD(P)] activity; C:peroxisome	EC:1.1.1.47; EC:1.1.99.10	Glucose 1-dehydrogenase (NAD(P)(+)); Acting on the CH-OH group of donors	IPR002347 (PRINTS); IPR003033 (PFAM); IPR002347 (PFAM); IPR036527 (G3DSA:3.30.1050.GENE3D); G3DSA:3.40.50.720 (GENE3D); PTHR42808:SF3 (PANTHER); PTHR42808 (PANTHER); cd09762 (CDD); IPR036527 (SUPERFAMILY); IPR036291 (SUPERFAMILY)	F:GO:0016491	F:oxidoreductase activity
TRUE	[INTERPRO, BLASTED, MAPPED, ANNOTATED]	FUS_00000574-RA	Interleukin-1 receptor-associated kinase 4	1557	20	0	64.14	5	P:GO:0006468; P:GO:0007165; F:GO:0004674; F:GO:0005524; C:GO:0016021	P:protein phosphorylation; P:signal transduction; F:protein serine/threonine kinase activity; F:ATP binding; C:integral component of membrane	EC:2.7.1	Transferring phosphorus-containing groups	IPR000719 (PFAM); G3DSA:3.30.200.20 (GENE3D); IPR011029 (G3DSA:1.10.533.GENE3D); IPR029397 (PFAM); G3DSA:1.10.510.10 (GENE3D); PTHR24419 (PANTHER); PTHR24419:SF23 (PANTHER); IPR000719 (PROSITE_PROFILES); IPR029397 (CDD); IPR011009 (SUPERFAMILY); IPR011029 (SUPERFAMILY)	P:GO:0006468; F:GO:0004672; F:GO:0005524	P:protein phosphorylation; F:protein kinase activity; F:ATP binding
TRUE	[INTERPRO, BLASTED, MAPPED, ANNOTATED]	FUS_00000575-RA	RNA-binding protein 33-like isoform X1	3370	20	8.13862e-136	60.27	1	F:GO:0003723	F:RNA binding			IPR000504 (PFAM); IPR012677 (G3DSA:3.30.70.GENE3D); mobidb-lite (MOBIDB_LITE); mobidb-lite (MOBIDB_LITE); mobidb-lite (MOBIDB_LITE); mobidb-lite (MOBIDB_LITE); mobidb-lite (MOBIDB_LITE); mobidb-lite (MOBIDB_LITE); mobidb-lite (MOBIDB_LITE); mobidb-lite (MOBIDB_LITE); mobidb-lite (MOBIDB_LITE); mobidb-lite (MOBIDB_LITE); mobidb-lite (MOBIDB_LITE); mobidb-lite (MOBIDB_LITE); mobidb-lite (MOBIDB_LIT…	F:GO:0003676	F:nucleic acid binding
TRUE	[INTERPRO, BLASTED, MAPPED, ANNOTATED]	FUS_00000576-RA	2-(3-amino-3-carboxypropyl)histidine synthase subunit 2	1197	20	0	56.69	1	F:GO:0016740	F:transferase activity	EC:2	Transferases	IPR042264 (G3DSA:3.40.50.GENE3D); IPR042265 (G3DSA:3.40.50.GENE3D); IPR042263 (G3DSA:3.40.50.GENE3D); IPR016435 (TIGRFAM); IPR016435 (PFAM); IPR016435 (SFLD); IPR016435 (PANTHER); IPR010014 (PTHR10762:PANTHER); IPR010014 (PTHR10762:PANTHER); IPR016435 (PANTHER); IPR016435 (PANTHER)	P:GO:0017183	P:peptidyl-diphthamide biosynthetic process from peptidyl-histidine
TRUE	[INTERPRO, BLASTED, MAPPED, ANNOTATED]	FUS_00000577-RA	uncharacterized protein C2orf42 homolog isoform X2	2530	20	0	69.26	1	F:GO:0008270	F:zinc ion binding			IPR029269 (PFAM); mobidb-lite (MOBIDB_LITE); mobidb-lite (MOBIDB_LITE); IPR026049 (PANTHER); IPR007527 (PROSITE_PROFILES)	F:GO:0008270	F:zinc ion binding
TRUE	[INTERPRO, BLASTED]	FUS_00000578-RA	hypothetical protein FOCC_FOCC017786, partial	666	3	3.44418e-27	76						mobidb-lite (MOBIDB_LITE); mobidb-lite (MOBIDB_LITE)	no GO terms	no GO terms
TRUE	[INTERPRO, BLASTED]	FUS_00000579-RA	P17/29C-like protein DDB_G0287399	1473	20	0	66.22						mobidb-lite (MOBIDB_LITE); mobidb-lite (MOBIDB_LITE); mobidb-lite (MOBIDB_LITE); mobidb-lite (MOBIDB_LITE); mobidb-lite (MOBIDB_LITE); mobidb-lite (MOBIDB_LITE); mobidb-lite (MOBIDB_LITE); mobidb-lite (MOBIDB_LITE); mobidb-lite (MOBIDB_LITE); mobidb-lite (MOBIDB_LITE); mobidb-lite (MOBIDB_LITE); mobidb-lite (MOBIDB_LITE)	no GO terms	no GO terms
TRUE	[INTERPRO, BLASTED, MAPPED, ANNOTATED]	FUS_00000580-RA	probable malonyl-CoA-acyl carrier protein transacylase, mitochondrial	1230	20	0	70.51	2	P:GO:0006633; F:GO:0016740	P:fatty acid biosynthetic process; F:transferase activity	EC:2	Transferases	G3DSA:3.30.70.250 (GENE3D); IPR014043 (PFAM); IPR001227 (G3DSA:3.40.366.GENE3D); PTHR47170 (PANTHER); PS51257 (PROSITE_PROFILES); IPR016036 (SUPERFAMILY); IPR016035 (SUPERFAMILY)	F:GO:0016740	F:transferase activity
TRUE	[INTERPRO, BLASTED, MAPPED]	FUS_00000581-RA	ankyrin repeat and SOCS box protein 3-like	1632	20	0	58.33	3	P:GO:0006508; P:GO:0035556; F:GO:0004190	P:proteolysis; P:intracellular signal transduction; F:aspartic-type endopeptidase activity			IPR002110 (PRINTS); IPR036770 (G3DSA:1.25.40.GENE3D); IPR036770 (G3DSA:1.25.40.GENE3D); IPR036770 (G3DSA:1.25.40.GENE3D); IPR020683 (PFAM); PTHR24198 (PANTHER); IPR002110 (PROSITE_PROFILES); IPR002110 (PROSITE_PROFILES); IPR002110 (PROSITE_PROFILES); PS50297 (PROSITE_PROFILES); PS50297 (PROSITE_PROFILES); PS50297 (PROSITE_PROFILES); IPR002110 (PROSITE_PROFILES); PS50297 (PROSITE_PROFILES); IPR002…	F:GO:0005515	F:protein binding
TRUE	[INTERPRO, BLASTED, MAPPED, ANNOTATED]	FUS_00000582-RA	copper homeostasis protein cutC homolog	729	20	5.58627e-130	72.92	2	P:GO:0055070; F:GO:0005507	P:copper ion homeostasis; F:copper ion binding			IPR023648 (PFAM); IPR036822 (G3DSA:3.20.20.GENE3D); IPR005627 (PANTHER); IPR005627 (HAMAP); IPR036822 (SUPERFAMILY)	P:GO:0055070; F:GO:0005507	P:copper ion homeostasis; F:copper ion binding
TRUE	[INTERPRO, BLASTED, MAPPED, ANNOTATED]	FUS_00000583-RA	protein furry isoform X3	4827	20	0	85.74	1	P:GO:0000902	P:cell morphogenesis			IPR011989 (G3DSA:1.25.10.GENE3D); IPR029473 (PFAM); IPR025614 (PFAM); mobidb-lite (MOBIDB_LITE); mobidb-lite (MOBIDB_LITE); mobidb-lite (MOBIDB_LITE); mobidb-lite (MOBIDB_LITE); mobidb-lite (MOBIDB_LITE); mobidb-lite (MOBIDB_LITE); mobidb-lite (MOBIDB_LITE); IPR039867 (PANTHER); IPR016024 (SUPERFAMILY); IPR016024 (SUPERFAMILY)	P:GO:0000902	P:cell morphogenesis
TRUE	[INTERPRO, BLASTED, MAPPED, ANNOTATED]	FUS_00000584-RA	thyrotropin-releasing hormone receptor-like	2057	20	0	63.83	3	P:GO:0007186; F:GO:0004930; C:GO:0016021	P:G protein-coupled receptor signaling pathway; F:G protein-coupled receptor activity; C:integral component of membrane			IPR000276 (PRINTS); G3DSA:1.20.1070.10 (GENE3D); IPR000276 (PFAM); mobidb-lite (MOBIDB_LITE); mobidb-lite (MOBIDB_LITE); mobidb-lite (MOBIDB_LITE); PTHR24243:SF216 (PANTHER); PTHR24243 (PANTHER); IPR017452 (PROSITE_PROFILES); cd14978 (CDD); SSF81321 (SUPERFAMILY)	P:GO:0007186; F:GO:0004930; C:GO:0016021	P:G protein-coupled receptor signaling pathway; F:G protein-coupled receptor activity; C:integral component of membrane
TRUE	[INTERPRO, BLASTED, MAPPED, ANNOTATED]	FUS_00000585-RA	protein furry	747	20	6.04114e-16	87.73	1	P:GO:0000902	P:cell morphogenesis			mobidb-lite (MOBIDB_LITE); mobidb-lite (MOBIDB_LITE); mobidb-lite (MOBIDB_LITE); mobidb-lite (MOBIDB_LITE)	no GO terms	no GO terms
TRUE	[INTERPRO, BLASTED, MAPPED, ANNOTATED]	FUS_00000586-RA	SID1 transmembrane family member 1	2802	20	0	53.41	2	P:GO:0015074; F:GO:0003676	P:DNA integration; F:nucleic acid binding			G3DSA:3.10.10.10 (GENE3D); IPR041588 (PFAM); IPR043128 (G3DSA:3.30.70.GENE3D); G3DSA:1.10.340.70 (GENE3D); mobidb-lite (MOBIDB_LITE); mobidb-lite (MOBIDB_LITE); PTHR34072 (PANTHER); PTHR34072:SF9 (PANTHER); PTHR34072:SF9 (PANTHER); IPR043502 (SUPERFAMILY)	no GO terms	no GO terms
TRUE	[INTERPRO, BLASTED, MAPPED, ANNOTATED]	FUS_00000587-RA	protein furry	255	20	9.21764e-16	91.59	1	P:GO:0000902	P:cell morphogenesis			no IPS match	no IPS match	no IPS match
TRUE	[INTERPRO, BLASTED, MAPPED, ANNOTATED]	FUS_00000588-RA	protein furry	6011	20	0	74.5	1	P:GO:0000902	P:cell morphogenesis			IPR029473 (PFAM); IPR025481 (PFAM); mobidb-lite (MOBIDB_LITE); mobidb-lite (MOBIDB_LITE); mobidb-lite (MOBIDB_LITE); mobidb-lite (MOBIDB_LITE); mobidb-lite (MOBIDB_LITE); mobidb-lite (MOBIDB_LITE); mobidb-lite (MOBIDB_LITE); mobidb-lite (MOBIDB_LITE); mobidb-lite (MOBIDB_LITE); mobidb-lite (MOBIDB_LITE); mobidb-lite (MOBIDB_LITE); mobidb-lite (MOBIDB_LITE); mobidb-lite (MOBIDB_LITE); PTHR12295:SF…	P:GO:0000902	P:cell morphogenesis
TRUE	[INTERPRO, BLASTED, MAPPED, ANNOTATED]	FUS_00000589-RA	cleavage stimulation factor subunit 1	2676	20	0	88.39	2	P:GO:0031124; C:GO:0005848	P:mRNA 3'-end processing; C:mRNA cleavage stimulating factor complex			IPR020472 (PRINTS); IPR038184 (G3DSA:1.20.960.GENE3D); IPR015943 (G3DSA:2.130.10.GENE3D); IPR001680 (PFAM); IPR032028 (PFAM); IPR015943 (G3DSA:2.130.10.GENE3D); IPR015943 (G3DSA:2.130.10.GENE3D); mobidb-lite (MOBIDB_LITE); IPR044633 (PANTHER); IPR001680 (PROSITE_PROFILES); IPR001680 (PROSITE_PROFILES); PS50294 (PROSITE_PROFILES); PS50294 (PROSITE_PROFILES); IPR001680 (PROSITE_PROFILES); PS50294 (…	P:GO:0031124; F:GO:0005515; C:GO:0005848	P:mRNA 3'-end processing; F:protein binding; C:mRNA cleavage stimulating factor complex
TRUE	[INTERPRO, BLASTED, MAPPED, ANNOTATED]	FUS_00000590-RA	protein mono-ADP-ribosyltransferase PARP10-like	1902	20	7.19339e-91	70.89	1	F:GO:0003950	F:NAD+ ADP-ribosyltransferase activity	EC:2.4.2.30	NAD(+) ADP-ribosyltransferase	G3DSA:3.90.228.10 (GENE3D); IPR012317 (PFAM); PTHR45740 (PANTHER); PTHR45740:SF2 (PANTHER); PTHR45740 (PANTHER); PTHR45740:SF2 (PANTHER); IPR012317 (PROSITE_PROFILES); IPR012317 (PROSITE_PROFILES); SSF56399 (SUPERFAMILY); SSF56399 (SUPERFAMILY)	F:GO:0003950	F:NAD+ ADP-ribosyltransferase activity
TRUE	[INTERPRO, BLASTED]	FUS_00000591-RA	uncharacterized protein LOC113211010	873	1	3.05212e-42	75.42						IPR036514 (G3DSA:3.40.50.GENE3D); SSF52266 (SUPERFAMILY)	no GO terms	no GO terms
TRUE	[INTERPRO, BLASTED, MAPPED, ANNOTATED]	FUS_00000592-RA	ras-related and estrogen-regulated growth inhibitor	1143	20	2.42823e-156	90.75	3	F:GO:0003924; F:GO:0005525; C:GO:0016020	F:GTPase activity; F:GTP binding; C:membrane	EC:3.6.1	Acting on acid anhydrides	PR00449 (PRINTS); IPR005225 (TIGRFAM); IPR001806 (PFAM); IPR027417 (G3DSA:3.40.50.GENE3D); PTHR45704 (PANTHER); PTHR45704:SF10 (PANTHER); IPR001806 (PROSITE_PROFILES); PS51419 (PROSITE_PROFILES); IPR027417 (SUPERFAMILY)	F:GO:0003924; F:GO:0005525	F:GTPase activity; F:GTP binding
TRUE	[INTERPRO, BLASTED, MAPPED, ANNOTATED]	FUS_00000593-RA	solute carrier family 22 member 21-like	2725	20	0	63.14	3	P:GO:0055085; F:GO:0022857; C:GO:0016021	P:transmembrane transport; F:transmembrane transporter activity; C:integral component of membrane	EC:7	Translocases	IPR036259 (G3DSA:1.20.1250.GENE3D); IPR005828 (PFAM); mobidb-lite (MOBIDB_LITE); mobidb-lite (MOBIDB_LITE); PTHR24064:SF335 (PANTHER); PTHR24064 (PANTHER); IPR020846 (PROSITE_PROFILES); cd17317 (CDD); IPR036259 (SUPERFAMILY)	P:GO:0055085; F:GO:0022857; C:GO:0016021	P:transmembrane transport; F:transmembrane transporter activity; C:integral component of membrane
TRUE	[INTERPRO, BLASTED, MAPPED, ANNOTATED]	FUS_00000594-RA	inner centromere protein A-like	3989	20	1.20934e-160	64	1	C:GO:0005856	C:cytoskeleton			IPR005635 (PFAM); mobidb-lite (MOBIDB_LITE); mobidb-lite (MOBIDB_LITE); mobidb-lite (MOBIDB_LITE); mobidb-lite (MOBIDB_LITE); IPR039130 (PANTHER)	P:GO:0000070; P:GO:1902412	P:mitotic sister chromatid segregation; P:regulation of mitotic cytokinesis
TRUE	[INTERPRO, BLASTED, MAPPED, ANNOTATED]	FUS_00000595-RA	serine/threonine-protein kinase N isoform X1	3357	20	0	86.58	7	P:GO:0006468; P:GO:0007165; F:GO:0004698; F:GO:0005524; F:GO:0031267; F:GO:0106310; C:GO:0005634	P:protein phosphorylation; P:signal transduction; F:calcium-dependent protein kinase C activity; F:ATP binding; F:small GTPase binding; F:protein serine kinase activity; C:nucleus	EC:2.7.11.13	Protein kinase C	IPR017892 (PFAM); G3DSA:1.10.287.160 (GENE3D); G3DSA:3.30.200.20 (GENE3D); IPR011072 (PFAM); mobidb-lite (MOBIDB_LITE); mobidb-lite (MOBIDB_LITE); mobidb-lite (MOBIDB_LITE); mobidb-lite (MOBIDB_LITE); mobidb-lite (MOBIDB_LITE); mobidb-lite (MOBIDB_LITE); mobidb-lite (MOBIDB_LITE); mobidb-lite (MOBIDB_LITE); mobidb-lite (MOBIDB_LITE); mobidb-lite (MOBIDB_LITE); PTHR24356:SF210 (PANTHER); PTHR24356…	P:GO:0006468; P:GO:0007165; F:GO:0004674; F:GO:0005524	P:protein phosphorylation; P:signal transduction; F:protein serine/threonine kinase activity; F:ATP binding
TRUE	[INTERPRO, BLASTED, MAPPED, ANNOTATED]	FUS_00000596-RA	serine/threonine-protein kinase N-like	621	20	1.84434e-59	83.81	7	P:GO:0006468; P:GO:0007165; F:GO:0004698; F:GO:0005524; F:GO:0031267; F:GO:0106310; C:GO:0005634	P:protein phosphorylation; P:signal transduction; F:calcium-dependent protein kinase C activity; F:ATP binding; F:small GTPase binding; F:protein serine kinase activity; C:nucleus	EC:2.7.11.13	Protein kinase C	G3DSA:1.10.287.160 (GENE3D); mobidb-lite (MOBIDB_LITE); IPR037313 (CDD); IPR036274 (SUPERFAMILY)	P:GO:0006468; F:GO:0004674; F:GO:0031267	P:protein phosphorylation; F:protein serine/threonine kinase activity; F:small GTPase binding
TRUE	[INTERPRO, BLASTED, MAPPED, ANNOTATED]	FUS_00000597-RA	TRAF3-interacting protein 1	1842	20	0	83.81	1	F:GO:0008017	F:microtubule binding			IPR042576 (G3DSA:1.10.418.GENE3D); IPR040468 (PFAM); IPR041476 (PFAM); mobidb-lite (MOBIDB_LITE); mobidb-lite (MOBIDB_LITE); mobidb-lite (MOBIDB_LITE); mobidb-lite (MOBIDB_LITE); mobidb-lite (MOBIDB_LITE); PTHR31363:SF0 (PANTHER); IPR018799 (PANTHER)	F:GO:0008017	F:microtubule binding
TRUE	[INTERPRO, BLASTED, MAPPED, ANNOTATED]	FUS_00000598-RA	anaphase-promoting complex subunit 2	4948	20	0	78.83	4	P:GO:0006511; P:GO:0007049; P:GO:0051301; F:GO:0031625	P:ubiquitin-dependent protein catabolic process; P:cell cycle; P:cell division; F:ubiquitin protein ligase binding			G3DSA:1.20.1310.10 (GENE3D); IPR001373 (PFAM); IPR036388 (G3DSA:1.10.10.GENE3D); IPR014786 (PFAM); G3DSA:3.30.230.130 (GENE3D); mobidb-lite (MOBIDB_LITE); PTHR45957:SF1 (PANTHER); IPR044554 (PANTHER); IPR016158 (PROSITE_PROFILES); IPR036390 (SUPERFAMILY); IPR036317 (SUPERFAMILY)	P:GO:0006511; F:GO:0031625	P:ubiquitin-dependent protein catabolic process; F:ubiquitin protein ligase binding
TRUE	[INTERPRO, BLASTED, MAPPED, ANNOTATED]	FUS_00000599-RA	ribosomal RNA-processing protein 8	2143	20	0	79.09	4	P:GO:0006364; P:GO:0032259; F:GO:0008168; C:GO:0005730	P:rRNA processing; P:methylation; F:methyltransferase activity; C:nucleolus	EC:2.1.1	Transferring one-carbon groups	IPR042036 (G3DSA:1.10.10.GENE3D); G3DSA:3.40.50.150 (GENE3D); IPR007823 (PFAM); mobidb-lite (MOBIDB_LITE); mobidb-lite (MOBIDB_LITE); mobidb-lite (MOBIDB_LITE); mobidb-lite (MOBIDB_LITE); mobidb-lite (MOBIDB_LITE); mobidb-lite (MOBIDB_LITE); mobidb-lite (MOBIDB_LITE); mobidb-lite (MOBIDB_LITE); mobidb-lite (MOBIDB_LITE); IPR007823 (PANTHER); IPR029063 (SUPERFAMILY)	F:GO:0008168	F:methyltransferase activity
TRUE	[INTERPRO, BLASTED, MAPPED, ANNOTATED]	FUS_00000600-RA	SPARC-related modular calcium-binding protein 2-like isoform X4	3222	20	0	59.51	2	F:GO:0005509; C:GO:0005576	F:calcium ion binding; C:extracellular region			G3DSA:1.10.238.10 (GENE3D); IPR002350 (PFAM); IPR019577 (PFAM); G3DSA:3.30.60.30 (GENE3D); IPR036857 (G3DSA:4.10.800.GENE3D); IPR036857 (G3DSA:4.10.800.GENE3D); IPR000716 (PFAM); mobidb-lite (MOBIDB_LITE); mobidb-lite (MOBIDB_LITE); mobidb-lite (MOBIDB_LITE); mobidb-lite (MOBIDB_LITE); mobidb-lite (MOBIDB_LITE); mobidb-lite (MOBIDB_LITE); PTHR12352:SF29 (PANTHER); PTHR12352 (PANTHER); PTHR12352:S…	F:GO:0005509; F:GO:0005515	F:calcium ion binding; F:protein binding
TRUE	[INTERPRO, BLASTED, MAPPED, ANNOTATED]	FUS_00000601-RA	protein tramtrack, beta isoform-like isoform X10	3802	20	0	90.03	1	F:GO:0046872	F:metal ion binding			IPR013087 (PFAM); IPR011333 (G3DSA:3.30.710.GENE3D); G3DSA:2.20.25.240 (GENE3D); IPR000210 (PFAM); G3DSA:3.30.160.60 (GENE3D); IPR007588 (PFAM); mobidb-lite (MOBIDB_LITE); mobidb-lite (MOBIDB_LITE); mobidb-lite (MOBIDB_LITE); mobidb-lite (MOBIDB_LITE); mobidb-lite (MOBIDB_LITE); mobidb-lite (MOBIDB_LITE); mobidb-lite (MOBIDB_LITE); mobidb-lite (MOBIDB_LITE); mobidb-lite (MOBIDB_LITE); mobidb-lite…	F:GO:0005515	F:protein binding
TRUE	[INTERPRO, BLASTED, MAPPED]	FUS_00000602-RA	protein abrupt-like isoform X5	891	20	2.43387e-27	68.64	1	F:GO:0046872	F:metal ion binding			G3DSA:3.30.160.60 (GENE3D); G3DSA:3.30.160.60 (GENE3D); IPR013087 (PFAM); mobidb-lite (MOBIDB_LITE); mobidb-lite (MOBIDB_LITE); PTHR24388 (PANTHER); IPR013087 (PROSITE_PROFILES); IPR013087 (PROSITE_PROFILES); IPR036236 (SUPERFAMILY); IPR036236 (SUPERFAMILY)	no GO terms	no GO terms
TRUE	[INTERPRO, BLASTED, MAPPED]	FUS_00000603-RA	zinc finger and BTB domain-containing protein 14-like isoform X1	498	20	8.31561e-34	69.05	3	P:GO:0006357; F:GO:0003676; C:GO:0005634	P:regulation of transcription by RNA polymerase II; F:nucleic acid binding; C:nucleus			G3DSA:3.30.160.60 (GENE3D); IPR013087 (PFAM); mobidb-lite (MOBIDB_LITE); mobidb-lite (MOBIDB_LITE); mobidb-lite (MOBIDB_LITE); IPR013087 (PROSITE_PROFILES); IPR013087 (PROSITE_PROFILES); IPR036236 (SUPERFAMILY)	no GO terms	no GO terms
TRUE	[INTERPRO, BLASTED, MAPPED]	FUS_00000604-RA	longitudinals lacking protein, isoforms H/M/V-like isoform X1	366	20	9.70662e-50	68.5	1	F:GO:0003676	F:nucleic acid binding			IPR013087 (PFAM); G3DSA:3.30.160.60 (GENE3D); mobidb-lite (MOBIDB_LITE); mobidb-lite (MOBIDB_LITE); IPR003656 (PROSITE_PROFILES); IPR013087 (PROSITE_PROFILES); IPR013087 (PROSITE_PROFILES); IPR036236 (SUPERFAMILY)	F:GO:0003677	F:DNA binding
TRUE	[INTERPRO, NO-BLAST]	FUS_00000605-RA	---NA---	840									mobidb-lite (MOBIDB_LITE)	no GO terms	no GO terms
TRUE	[INTERPRO, BLASTED, MAPPED, ANNOTATED]	FUS_00000606-RA	ATP-dependent DNA helicase pfh1	5577	20	0	56.04	4	P:GO:0006807; P:GO:0044238; P:GO:0044260; F:GO:0003824	P:nitrogen compound metabolic process; P:primary metabolic process; P:cellular macromolecule metabolic process; F:catalytic activity			IPR005135 (PFAM); G3DSA:3.90.70.120 (GENE3D); IPR036691 (G3DSA:3.60.10.GENE3D); IPR027417 (G3DSA:3.40.50.GENE3D); IPR027417 (G3DSA:3.40.50.GENE3D); IPR006928 (PFAM); mobidb-lite (MOBIDB_LITE); PTHR47642 (PANTHER); IPR036691 (SUPERFAMILY); IPR038765 (SUPERFAMILY); IPR027417 (SUPERFAMILY)	F:GO:0003824	F:catalytic activity
TRUE	[INTERPRO, BLASTED]	FUS_00000607-RA	hypothetical protein FOCC_FOCC006195	867	3	3.91582e-18	82.86						no IPS match	no IPS match	no IPS match
TRUE	[INTERPRO, NO-BLAST]	FUS_00000608-RA	---NA---	493									no IPS match	no IPS match	no IPS match
TRUE	[INTERPRO, NO-BLAST]	FUS_00000609-RA	---NA---	207									no IPS match	no IPS match	no IPS match
TRUE	[INTERPRO, BLASTED]	FUS_00000610-RA	early growth response protein 1	1944	20	0	94.63						IPR013087 (PFAM); G3DSA:3.30.160.60 (GENE3D); G3DSA:3.30.160.60 (GENE3D); G3DSA:3.30.160.60 (GENE3D); mobidb-lite (MOBIDB_LITE); mobidb-lite (MOBIDB_LITE); mobidb-lite (MOBIDB_LITE); mobidb-lite (MOBIDB_LITE); mobidb-lite (MOBIDB_LITE); mobidb-lite (MOBIDB_LITE); mobidb-lite (MOBIDB_LITE); mobidb-lite (MOBIDB_LITE); mobidb-lite (MOBIDB_LITE); mobidb-lite (MOBIDB_LITE); PTHR24404:SF67 (PANTHER); P…	no GO terms	no GO terms
TRUE	[INTERPRO, NO-BLAST]	FUS_00000611-RA	---NA---	654									mobidb-lite (MOBIDB_LITE); mobidb-lite (MOBIDB_LITE)	no GO terms	no GO terms
TRUE	[INTERPRO, NO-BLAST]	FUS_00000612-RA	---NA---	632									no IPS match	no IPS match	no IPS match
TRUE	[INTERPRO, BLASTED]	FUS_00000613-RA	hypothetical protein FOCC_FOCC016638	1488	2	7.86121e-59	74.24						mobidb-lite (MOBIDB_LITE); mobidb-lite (MOBIDB_LITE); mobidb-lite (MOBIDB_LITE)	no GO terms	no GO terms
TRUE	[INTERPRO, BLASTED, MAPPED, ANNOTATED]	FUS_00000614-RA	hypothetical protein FOCC_FOCC002086	4350	20	0	61.71	4	P:GO:0006259; F:GO:0003824; F:GO:0097159; F:GO:1901363	P:DNA metabolic process; F:catalytic activity; F:organic cyclic compound binding; F:heterocyclic compound binding			IPR025476 (PFAM); IPR027417 (G3DSA:3.40.50.GENE3D); IPR010285 (PFAM); mobidb-lite (MOBIDB_LITE); mobidb-lite (MOBIDB_LITE); PTHR47642 (PANTHER); IPR027417 (SUPERFAMILY); IPR027417 (SUPERFAMILY)	P:GO:0000723; P:GO:0006281; F:GO:0003678	P:telomere maintenance; P:DNA repair; F:DNA helicase activity
TRUE	[INTERPRO, NO-BLAST]	FUS_00000615-RA	---NA---	810									no IPS match	no IPS match	no IPS match
TRUE	[INTERPRO, BLASTED, MAPPED, ANNOTATED]	FUS_00000616-RA	DNA repair and recombination protein RAD54-like	3302	20	0	84.49	1	F:GO:0005524	F:ATP binding			IPR000330 (PFAM); G3DSA:1.20.120.850 (GENE3D); IPR027417 (G3DSA:3.40.50.GENE3D); IPR001650 (PFAM); IPR038718 (G3DSA:3.40.50.GENE3D); mobidb-lite (MOBIDB_LITE); mobidb-lite (MOBIDB_LITE); PTHR45629:SF7 (PANTHER); PTHR45629 (PANTHER); IPR014001 (PROSITE_PROFILES); IPR001650 (PROSITE_PROFILES); cd18793 (CDD); IPR027417 (SUPERFAMILY); IPR027417 (SUPERFAMILY)	F:GO:0005524; F:GO:0140658	F:ATP binding; F:ATP-dependent chromatin remodeler activity
TRUE	[INTERPRO, BLASTED, MAPPED, ANNOTATED]	FUS_00000617-RA	Protein suppressor of sable	4039	20	0	76.82	3	P:GO:0045892; F:GO:0003723; F:GO:0046872	P:negative regulation of transcription, DNA-templated; F:RNA binding; F:metal ion binding			G3DSA:4.10.1000.10 (GENE3D); G3DSA:1.20.120.1350 (GENE3D); mobidb-lite (MOBIDB_LITE); mobidb-lite (MOBIDB_LITE); mobidb-lite (MOBIDB_LITE); mobidb-lite (MOBIDB_LITE); mobidb-lite (MOBIDB_LITE); mobidb-lite (MOBIDB_LITE); mobidb-lite (MOBIDB_LITE); mobidb-lite (MOBIDB_LITE); mobidb-lite (MOBIDB_LITE); mobidb-lite (MOBIDB_LITE); mobidb-lite (MOBIDB_LITE); mobidb-lite (MOBIDB_LITE); mobidb-lite (MOB…	P:GO:0045892; F:GO:0003723; F:GO:0046872	P:negative regulation of transcription, DNA-templated; F:RNA binding; F:metal ion binding
TRUE	[INTERPRO, NO-BLAST]	FUS_00000618-RA	---NA---	252									no IPS match	no IPS match	no IPS match
TRUE	[INTERPRO, BLASTED]	FUS_00000619-RA	mucin-12-like isoform X1	8304	20	0	72.67						IPR015671 (PFAM); mobidb-lite (MOBIDB_LITE); mobidb-lite (MOBIDB_LITE); mobidb-lite (MOBIDB_LITE); mobidb-lite (MOBIDB_LITE); mobidb-lite (MOBIDB_LITE); mobidb-lite (MOBIDB_LITE); mobidb-lite (MOBIDB_LITE); mobidb-lite (MOBIDB_LITE); mobidb-lite (MOBIDB_LITE); mobidb-lite (MOBIDB_LITE); mobidb-lite (MOBIDB_LITE); mobidb-lite (MOBIDB_LITE); mobidb-lite (MOBIDB_LITE); mobidb-lite (MOBIDB_LITE); mob…	no GO terms	no GO terms
TRUE	[INTERPRO, BLASTED, MAPPED, ANNOTATED]	FUS_00000621-RA	WD repeat-containing protein WRAP73-like	1390	5	6.21311e-172	71.4	1	C:GO:0016020	C:membrane			IPR015943 (G3DSA:2.130.10.GENE3D); IPR015943 (G3DSA:2.130.10.GENE3D); PTHR16220 (PANTHER); SSF117289 (SUPERFAMILY); SSF69322 (SUPERFAMILY)	F:GO:0005515	F:protein binding
TRUE	[INTERPRO, BLASTED, MAPPED, ANNOTATED]	FUS_00000622-RA	heat shock protein sti1 homolog	4395	20	0	59.06	2	F:GO:0003723; F:GO:0046872	F:RNA binding; F:metal ion binding			IPR011990 (G3DSA:1.25.40.GENE3D); IPR019734 (PFAM); PF13432 (PFAM); G3DSA:1.10.8.10 (GENE3D); IPR000504 (PFAM); IPR012677 (G3DSA:3.30.70.GENE3D); mobidb-lite (MOBIDB_LITE); mobidb-lite (MOBIDB_LITE); mobidb-lite (MOBIDB_LITE); PTHR47678 (PANTHER); IPR015940 (PROSITE_PROFILES); IPR019734 (PROSITE_PROFILES); IPR000571 (PROSITE_PROFILES); IPR019734 (PROSITE_PROFILES); IPR000504 (PROSITE_PROFILES); c…	F:GO:0003676; F:GO:0005515; F:GO:0046872	F:nucleic acid binding; F:protein binding; F:metal ion binding
TRUE	[INTERPRO, BLASTED, MAPPED, ANNOTATED]	FUS_00000623-RA	cell cycle control protein 50A	1745	20	0	80.08	6	P:GO:0015914; C:GO:0005783; C:GO:0005794; C:GO:0005886; C:GO:0016021; C:GO:0030658	P:phospholipid transport; C:endoplasmic reticulum; C:Golgi apparatus; C:plasma membrane; C:integral component of membrane; C:transport vesicle membrane			IPR005045 (PFAM); IPR005045 (PIRSF); mobidb-lite (MOBIDB_LITE); IPR005045 (PANTHER); IPR030351 (PTHR10926:PANTHER)	P:GO:0015914; C:GO:0016020; C:GO:0016021	P:phospholipid transport; C:membrane; C:integral component of membrane
TRUE	[INTERPRO, NO-BLAST]	FUS_00000624-RA	---NA---	267									no IPS match	no IPS match	no IPS match
TRUE	[INTERPRO, BLASTED, MAPPED, ANNOTATED]	FUS_00000625-RA	lateral signaling target protein 2 homolog	6518	20	0	77.99	1	F:GO:0046872	F:metal ion binding			IPR013083 (G3DSA:3.30.40.GENE3D); IPR000306 (PFAM); mobidb-lite (MOBIDB_LITE); mobidb-lite (MOBIDB_LITE); mobidb-lite (MOBIDB_LITE); mobidb-lite (MOBIDB_LITE); mobidb-lite (MOBIDB_LITE); mobidb-lite (MOBIDB_LITE); mobidb-lite (MOBIDB_LITE); mobidb-lite (MOBIDB_LITE); mobidb-lite (MOBIDB_LITE); mobidb-lite (MOBIDB_LITE); mobidb-lite (MOBIDB_LITE); PTHR46465 (PANTHER); IPR017455 (PROSITE_PROFILES);…	F:GO:0046872	F:metal ion binding
TRUE	[INTERPRO, BLASTED]	FUS_00000626-RA	uncharacterized protein LOC113210868	920	4	1.09291e-27	78.74						no IPS match	no IPS match	no IPS match
TRUE	[INTERPRO, BLASTED]	FUS_00000627-RA	uncharacterized protein LOC113210798	533	2	3.05078e-23	65.48						mobidb-lite (MOBIDB_LITE); mobidb-lite (MOBIDB_LITE); mobidb-lite (MOBIDB_LITE); mobidb-lite (MOBIDB_LITE)	no GO terms	no GO terms
TRUE	[INTERPRO, BLASTED, MAPPED, ANNOTATED]	FUS_00000628-RA	T-cell leukemia homeobox protein 2-like	773	20	8.5176e-69	70.6	4	P:GO:0006357; F:GO:0000981; F:GO:0003677; C:GO:0005634	P:regulation of transcription by RNA polymerase II; F:DNA-binding transcription factor activity, RNA polymerase II-specific; F:DNA binding; C:nucleus			IPR020479 (PRINTS); IPR001356 (PFAM); G3DSA:1.10.10.60 (GENE3D); mobidb-lite (MOBIDB_LITE); mobidb-lite (MOBIDB_LITE); mobidb-lite (MOBIDB_LITE); mobidb-lite (MOBIDB_LITE); PTHR24333:SF6 (PANTHER); PTHR24333 (PANTHER); IPR001356 (PROSITE_PROFILES); IPR001356 (CDD); IPR009057 (SUPERFAMILY)	F:GO:0003677	F:DNA binding
TRUE	[INTERPRO, BLASTED, MAPPED, ANNOTATED]	FUS_00000629-RA	JNK-interacting protein 3 isoform X11	5931	20	0	94.54	5	P:GO:0016310; P:GO:0043410; F:GO:0005078; F:GO:0016301; C:GO:0005737	P:phosphorylation; P:positive regulation of MAPK cascade; F:MAP-kinase scaffold activity; F:kinase activity; C:cytoplasm	EC:2.7	Transferring phosphorus-containing groups	IPR015943 (G3DSA:2.130.10.GENE3D); G3DSA:1.20.58.1770 (GENE3D); IPR019143 (PFAM); IPR032486 (PFAM); G3DSA:1.20.5.1000 (GENE3D); PF19056 (PFAM); mobidb-lite (MOBIDB_LITE); mobidb-lite (MOBIDB_LITE); mobidb-lite (MOBIDB_LITE); mobidb-lite (MOBIDB_LITE); mobidb-lite (MOBIDB_LITE); mobidb-lite (MOBIDB_LITE); IPR039911 (PANTHER); IPR034744 (PROSITE_PROFILES); IPR034743 (PROSITE_PROFILES); IPR036322 (S…	F:GO:0005078; F:GO:0005515	F:MAP-kinase scaffold activity; F:protein binding
TRUE	[INTERPRO, BLASTED, MAPPED]	FUS_00000630-RA	protein SMG8 isoform X1	474	20	4.40046e-41	58.03	3	P:GO:0000184; C:GO:0016020; C:GO:0016021	P:nuclear-transcribed mRNA catabolic process, nonsense-mediated decay; C:membrane; C:integral component of membrane			IPR019354 (PFAM)	P:GO:0000184	P:nuclear-transcribed mRNA catabolic process, nonsense-mediated decay
TRUE	[INTERPRO, BLASTED, MAPPED, ANNOTATED]	FUS_00000631-RA	protein SMG8 isoform X1	1770	20	0	75.07	2	P:GO:0000184; C:GO:0016020	P:nuclear-transcribed mRNA catabolic process, nonsense-mediated decay; C:membrane			IPR019354 (PFAM); mobidb-lite (MOBIDB_LITE); IPR028802 (PANTHER)	P:GO:0000184	P:nuclear-transcribed mRNA catabolic process, nonsense-mediated decay
TRUE	[INTERPRO, BLASTED, MAPPED, ANNOTATED]	FUS_00000632-RA	E3 ubiquitin-protein ligase RNF26-like	309	20	4.11424e-48	66.56	2	F:GO:0046872; C:GO:0016021	F:metal ion binding; C:integral component of membrane			PF13920 (PFAM); IPR013083 (G3DSA:3.30.40.GENE3D); mobidb-lite (MOBIDB_LITE); PTHR22696 (PANTHER); IPR001841 (PROSITE_PROFILES); SSF57850 (SUPERFAMILY)	no GO terms	no GO terms
TRUE	[INTERPRO, BLASTED, MAPPED, ANNOTATED]	FUS_00000633-RA	ER degradation-enhancing alpha-mannosidase-like protein 3 isoform X2	3737	20	0	83.09	7	P:GO:0005975; P:GO:1904380; P:GO:1904382; F:GO:0004571; F:GO:0005509; C:GO:0016021; C:GO:0044322	P:carbohydrate metabolic process; P:endoplasmic reticulum mannose trimming; P:mannose trimming involved in glycoprotein ERAD pathway; F:mannosyl-oligosaccharide 1,2-alpha-mannosidase activity; F:calcium ion binding; C:integral component of membrane; C:endoplasmic reticulum quality control compartment	EC:3.2.1.113; EC:3.2.1.24	Mannosyl-oligosaccharide 1,2-alpha-mannosidase; Alpha-mannosidase	IPR001382 (PRINTS); IPR012341 (G3DSA:1.50.10.GENE3D); IPR003137 (PFAM); IPR001382 (PFAM); G3DSA:3.50.30.30 (GENE3D); mobidb-lite (MOBIDB_LITE); mobidb-lite (MOBIDB_LITE); mobidb-lite (MOBIDB_LITE); PTHR45679:SF2 (PANTHER); IPR044674 (PANTHER); IPR036026 (SUPERFAMILY); SSF52025 (SUPERFAMILY)	P:GO:0005975; P:GO:1904380; P:GO:1904382; F:GO:0004571; F:GO:0005509; C:GO:0016020	P:carbohydrate metabolic process; P:endoplasmic reticulum mannose trimming; P:mannose trimming involved in glycoprotein ERAD pathway; F:mannosyl-oligosaccharide 1,2-alpha-mannosidase activity; F:calcium ion binding; C:membrane
TRUE	[INTERPRO, BLASTED, MAPPED, ANNOTATED]	FUS_00000634-RA	mini-chromosome maintenance complex-binding protein	636	20	6.53645e-116	76.1	1	C:GO:0005634	C:nucleus			IPR019140 (PFAM); IPR019140 (PANTHER)	no GO terms	no GO terms
TRUE	[INTERPRO, BLASTED, MAPPED]	FUS_00000635-RA	mini-chromosome maintenance complex-binding protein	957	20	1.34373e-136	55.46	1	C:GO:0005634	C:nucleus			IPR019140 (PFAM); mobidb-lite (MOBIDB_LITE); IPR019140 (PANTHER)	no GO terms	no GO terms
TRUE	[INTERPRO, BLASTED, MAPPED, ANNOTATED]	FUS_00000636-RA	magnesium-dependent phosphatase 1-like	956	20	1.93375e-101	78.88	2	P:GO:0016311; F:GO:0016791	P:dephosphorylation; F:phosphatase activity	EC:3.1.3	Acting on ester bonds	IPR023214 (G3DSA:3.40.50.GENE3D); IPR010036 (TIGRFAM); IPR010036 (PFAM); IPR010033 (TIGRFAM); SFLDG01129 (SFLD); SFLDG01131 (SFLD); IPR010036 (PANTHER); IPR035679 (CDD); IPR036412 (SUPERFAMILY)	F:GO:0016791	F:phosphatase activity
TRUE	[INTERPRO, BLASTED, MAPPED, ANNOTATED]	FUS_00000637-RA	ABC transporter G family member 20 isoform X3	4433	20	0	67.23	3	P:GO:0055085; F:GO:0005524; C:GO:0043190	P:transmembrane transport; F:ATP binding; C:ATP-binding cassette (ABC) transporter complex			IPR003439 (PFAM); IPR013525 (PFAM); IPR027417 (G3DSA:3.40.50.GENE3D); mobidb-lite (MOBIDB_LITE); PTHR43038 (PANTHER); PTHR43038:SF2 (PANTHER); IPR003439 (PROSITE_PROFILES); IPR000412 (PROSITE_PROFILES); cd03230 (CDD); IPR027417 (SUPERFAMILY)	P:GO:0055085; F:GO:0005524; C:GO:0016020; C:GO:0016021; C:GO:0043190	P:transmembrane transport; F:ATP binding; C:membrane; C:integral component of membrane; C:ATP-binding cassette (ABC) transporter complex
TRUE	[INTERPRO, BLASTED, MAPPED, ANNOTATED]	FUS_00000638-RA	myb/SANT-like DNA-binding domain-containing protein 4	255	3	8.26935e-18	94.05	1	F:GO:0003677	F:DNA binding			mobidb-lite (MOBIDB_LITE); mobidb-lite (MOBIDB_LITE)	no GO terms	no GO terms
TRUE	[INTERPRO, BLASTED, MAPPED]	FUS_00000639-RA	hypothetical protein FOCC_FOCC016536	1953	20	1.54085e-173	59.73	6	P:GO:0006508; P:GO:0015074; F:GO:0003676; F:GO:0004190; F:GO:0008270; F:GO:0016787	P:proteolysis; P:DNA integration; F:nucleic acid binding; F:aspartic-type endopeptidase activity; F:zinc ion binding; F:hydrolase activity			IPR036397 (G3DSA:3.30.420.GENE3D); IPR043128 (G3DSA:3.30.70.GENE3D); IPR001584 (PFAM); G3DSA:1.10.340.70 (GENE3D); G3DSA:3.10.10.10 (GENE3D); IPR041588 (PFAM); PTHR34072 (PANTHER); IPR001584 (PROSITE_PROFILES); cd01647 (CDD); IPR043502 (SUPERFAMILY); IPR012337 (SUPERFAMILY)	P:GO:0015074; F:GO:0003676	P:DNA integration; F:nucleic acid binding
TRUE	[INTERPRO, BLASTED, MAPPED]	FUS_00000640-RA	hypothetical protein FOCC_FOCC016536	999	20	1.26842e-83	44.87	2	F:GO:0003676; F:GO:0008270	F:nucleic acid binding; F:zinc ion binding			G3DSA:4.10.60.10 (GENE3D); mobidb-lite (MOBIDB_LITE); mobidb-lite (MOBIDB_LITE); mobidb-lite (MOBIDB_LITE); PTHR33198:SF9 (PANTHER); PTHR33198 (PANTHER)	no GO terms	no GO terms
TRUE	[INTERPRO, BLASTED, MAPPED, ANNOTATED]	FUS_00000641-RA	F-actin-monooxygenase MICAL3 isoform X17	2610	20	7.4122e-140	81.65	2	F:GO:0004497; F:GO:0046872	F:monooxygenase activity; F:metal ion binding	EC:1	Oxidoreductases	mobidb-lite (MOBIDB_LITE); mobidb-lite (MOBIDB_LITE); mobidb-lite (MOBIDB_LITE); mobidb-lite (MOBIDB_LITE); mobidb-lite (MOBIDB_LITE); mobidb-lite (MOBIDB_LITE); mobidb-lite (MOBIDB_LITE); mobidb-lite (MOBIDB_LITE); mobidb-lite (MOBIDB_LITE); mobidb-lite (MOBIDB_LITE)	no GO terms	no GO terms
TRUE	[INTERPRO, BLASTED, MAPPED, ANNOTATED]	FUS_00000642-RA	F-actin-monooxygenase MICAL3 isoform X17	2382	20	0	92.95	2	F:GO:0004497; F:GO:0046872	F:monooxygenase activity; F:metal ion binding	EC:1	Oxidoreductases	G3DSA:2.10.110.10 (GENE3D); IPR001781 (PFAM); mobidb-lite (MOBIDB_LITE); mobidb-lite (MOBIDB_LITE); mobidb-lite (MOBIDB_LITE); mobidb-lite (MOBIDB_LITE); mobidb-lite (MOBIDB_LITE); mobidb-lite (MOBIDB_LITE); mobidb-lite (MOBIDB_LITE); mobidb-lite (MOBIDB_LITE); mobidb-lite (MOBIDB_LITE); mobidb-lite (MOBIDB_LITE); mobidb-lite (MOBIDB_LITE); PTHR24206 (PANTHER); PTHR24206:SF23 (PANTHER); IPR001781…	no GO terms	no GO terms
TRUE	[INTERPRO, BLASTED, MAPPED, ANNOTATED]	FUS_00000643-RA	glutamic acid-rich protein isoform X10	390	20	5.24549e-73	98.59	1	F:GO:0046872	F:metal ion binding			IPR001781 (PFAM); G3DSA:2.10.110.10 (GENE3D); PTHR24206 (PANTHER); IPR001781 (PROSITE_PROFILES); cd09358 (CDD); SSF57716 (SUPERFAMILY); SSF57716 (SUPERFAMILY)	no GO terms	no GO terms
TRUE	[INTERPRO, NO-BLAST]	FUS_00000644-RA	---NA---	225									no IPS match	no IPS match	no IPS match
TRUE	[INTERPRO, BLASTED, MAPPED, ANNOTATED]	FUS_00000645-RA	wolframin	6516	20	0	76.72	6	P:GO:0006468; P:GO:0007178; F:GO:0004675; F:GO:0005524; F:GO:0046872; C:GO:0016021	P:protein phosphorylation; P:transmembrane receptor protein serine/threonine kinase signaling pathway; F:transmembrane receptor protein serine/threonine kinase activity; F:ATP binding; F:metal ion binding; C:integral component of membrane	EC:2.7.11.30	Receptor protein serine/threonine kinase	IPR026209 (PRINTS); IPR001245 (PFAM); IPR011990 (G3DSA:1.25.40.GENE3D); G3DSA:3.30.200.20 (GENE3D); G3DSA:1.10.510.10 (GENE3D); IPR003605 (PFAM); mobidb-lite (MOBIDB_LITE); mobidb-lite (MOBIDB_LITE); mobidb-lite (MOBIDB_LITE); IPR000333 (PANTHER); PTHR23255:SF61 (PANTHER); IPR000719 (PROSITE_PROFILES); IPR003605 (PROSITE_PROFILES); cd14143 (CDD); IPR011009 (SUPERFAMILY)	P:GO:0006468; P:GO:0007178; F:GO:0004672; F:GO:0004675; F:GO:0005515; F:GO:0005524; C:GO:0016020	P:protein phosphorylation; P:transmembrane receptor protein serine/threonine kinase signaling pathway; F:protein kinase activity; F:transmembrane receptor protein serine/threonine kinase activity; F:protein binding; F:ATP binding; C:membrane
TRUE	[INTERPRO, BLASTED, MAPPED]	FUS_00000646-RA	rhythmically expressed gene 5 protein	965	20	3.47597e-104	59.53	2	C:GO:0016020; C:GO:0016021	C:membrane; C:integral component of membrane			mobidb-lite (MOBIDB_LITE); mobidb-lite (MOBIDB_LITE); mobidb-lite (MOBIDB_LITE); mobidb-lite (MOBIDB_LITE)	no GO terms	no GO terms
TRUE	[INTERPRO, BLASTED, MAPPED, ANNOTATED]	FUS_00000647-RA	hepatic leukemia factor isoform X2	876	20	2.38258e-154	76.32	4	P:GO:0006357; F:GO:0003677; F:GO:0003700; C:GO:0005634	P:regulation of transcription by RNA polymerase II; F:DNA binding; F:DNA-binding transcription factor activity; C:nucleus			IPR004827 (PFAM); G3DSA:1.20.5.170 (GENE3D); mobidb-lite (MOBIDB_LITE); mobidb-lite (MOBIDB_LITE); mobidb-lite (MOBIDB_LITE); mobidb-lite (MOBIDB_LITE); mobidb-lite (MOBIDB_LITE); IPR040223 (PANTHER); IPR004827 (PROSITE_PROFILES); cd14695 (CDD); SSF57959 (SUPERFAMILY)	P:GO:0006355; P:GO:0006357; F:GO:0003700	P:regulation of transcription, DNA-templated; P:regulation of transcription by RNA polymerase II; F:DNA-binding transcription factor activity
TRUE	[INTERPRO, BLASTED]	FUS_00000648-RA	titin homolog isoform X3	1032	2	2.52918e-07	90						mobidb-lite (MOBIDB_LITE); mobidb-lite (MOBIDB_LITE)	no GO terms	no GO terms
TRUE	[BLASTED, MAPPED, ANNOTATED]	FUS_00000649-RA	titin homolog	27201	20	0	77.16	3	P:GO:0006468; F:GO:0004672; F:GO:0005524	P:protein phosphorylation; F:protein kinase activity; F:ATP binding	EC:2.7.1	Transferring phosphorus-containing groups
TRUE	[INTERPRO, BLASTED, MAPPED, ANNOTATED]	FUS_00000650-RA	myosin light chain kinase, putative	2388	20	0	65.22	3	P:GO:0006468; F:GO:0004672; F:GO:0005524	P:protein phosphorylation; F:protein kinase activity; F:ATP binding	EC:2.7.1	Transferring phosphorus-containing groups	IPR013783 (G3DSA:2.60.40.GENE3D); IPR013783 (G3DSA:2.60.40.GENE3D); IPR013098 (PFAM); IPR013783 (G3DSA:2.60.40.GENE3D); IPR013783 (G3DSA:2.60.40.GENE3D); IPR013783 (G3DSA:2.60.40.GENE3D); mobidb-lite (MOBIDB_LITE); mobidb-lite (MOBIDB_LITE); PTHR47633:SF1 (PANTHER); PTHR47633:SF1 (PANTHER); PTHR47633 (PANTHER); PTHR47633 (PANTHER); PTHR47633 (PANTHER); PTHR47633:SF1 (PANTHER); IPR007110 (PROSITE_…	no GO terms	no GO terms
TRUE	[INTERPRO, NO-BLAST]	FUS_00000651-RA	---NA---	411									no IPS match	no IPS match	no IPS match
TRUE	[INTERPRO, BLASTED, MAPPED, ANNOTATED]	FUS_00000652-RA	calcium/calmodulin-dependent protein kinase type II-like	3723	20	0	80.73	3	P:GO:0006468; F:GO:0004672; F:GO:0005524	P:protein phosphorylation; F:protein kinase activity; F:ATP binding	EC:2.7.1	Transferring phosphorus-containing groups	G3DSA:3.30.200.20 (GENE3D); G3DSA:1.10.510.10 (GENE3D); IPR003961 (PFAM); IPR000719 (PFAM); IPR013783 (G3DSA:2.60.40.GENE3D); mobidb-lite (MOBIDB_LITE); mobidb-lite (MOBIDB_LITE); mobidb-lite (MOBIDB_LITE); mobidb-lite (MOBIDB_LITE); mobidb-lite (MOBIDB_LITE); mobidb-lite (MOBIDB_LITE); mobidb-lite (MOBIDB_LITE); mobidb-lite (MOBIDB_LITE); PTHR24347:SF393 (PANTHER); PTHR24347 (PANTHER); IPR003961…	P:GO:0006468; F:GO:0004672; F:GO:0005515; F:GO:0005524	P:protein phosphorylation; F:protein kinase activity; F:protein binding; F:ATP binding
TRUE	[INTERPRO, BLASTED]	FUS_00000653-RA	uncharacterized protein LOC113202409	1421	20	0	64.15						IPR000859 (PFAM); IPR035914 (G3DSA:2.60.120.GENE3D); PTHR33236:SF1 (PANTHER); PTHR33236 (PANTHER); IPR000859 (PROSITE_PROFILES); IPR035914 (SUPERFAMILY)	no GO terms	no GO terms
TRUE	[INTERPRO, BLASTED]	FUS_00000654-RA	protein scabrous-like	264	20	3.7051e-21	80.01						no IPS match	no IPS match	no IPS match
TRUE	[INTERPRO, BLASTED, MAPPED]	FUS_00000655-RA	Retrovirus-related Pol polyprotein from transposon 412	2826	20	1.55451e-28	52.93	2	P:GO:0015074; F:GO:0003676	P:DNA integration; F:nucleic acid binding			IPR001878 (PFAM); IPR018061 (PFAM); IPR036397 (G3DSA:3.30.420.GENE3D); IPR021109 (G3DSA:2.40.70.GENE3D); mobidb-lite (MOBIDB_LITE); mobidb-lite (MOBIDB_LITE); mobidb-lite (MOBIDB_LITE); mobidb-lite (MOBIDB_LITE); IPR001878 (PROSITE_PROFILES); IPR001995 (PROSITE_PROFILES); IPR021109 (SUPERFAMILY)	P:GO:0006508; F:GO:0003676; F:GO:0004190; F:GO:0008270	P:proteolysis; F:nucleic acid binding; F:aspartic-type endopeptidase activity; F:zinc ion binding
TRUE	[INTERPRO, BLASTED, MAPPED]	FUS_00000656-RA	protein scabrous	1593	20	0	66.5	2	C:GO:0016020; C:GO:0016021	C:membrane; C:integral component of membrane			IPR002181 (PFAM); IPR014716 (G3DSA:3.90.215.GENE3D); mobidb-lite (MOBIDB_LITE); mobidb-lite (MOBIDB_LITE); mobidb-lite (MOBIDB_LITE); PTHR19143 (PANTHER); PTHR19143:SF397 (PANTHER); IPR002181 (PROSITE_PROFILES); IPR002181 (CDD); IPR036056 (SUPERFAMILY)	no GO terms	no GO terms
TRUE	[INTERPRO, NO-BLAST]	FUS_00000657-RA	---NA---	435									no IPS match	no IPS match	no IPS match
TRUE	[INTERPRO, BLASTED, MAPPED, ANNOTATED]	FUS_00000658-RA	ADP-ribosylation factor-like protein 5B	540	20	1.67272e-130	97.96	2	F:GO:0003924; F:GO:0005525	F:GTPase activity; F:GTP binding	EC:3.6.1	Acting on acid anhydrides	IPR006689 (PRINTS); IPR005225 (TIGRFAM); IPR006689 (PFAM); IPR027417 (G3DSA:3.40.50.GENE3D); PTHR11711:SF147 (PANTHER); PTHR11711 (PANTHER); PS51417 (PROSITE_PROFILES); PS51419 (PROSITE_PROFILES); cd04153 (CDD); IPR027417 (SUPERFAMILY)	F:GO:0003924; F:GO:0005525	F:GTPase activity; F:GTP binding
TRUE	[INTERPRO, BLASTED, MAPPED, ANNOTATED]	FUS_00000659-RA	L-2-hydroxyglutarate dehydrogenase, mitochondrial	1722	20	0	80.31	1	F:GO:0016491	F:oxidoreductase activity	EC:1	Oxidoreductases	IPR006076 (PFAM); IPR036188 (G3DSA:3.50.50.GENE3D); G3DSA:3.30.9.10 (GENE3D); PTHR43104 (PANTHER); IPR036188 (SUPERFAMILY)	F:GO:0016491	F:oxidoreductase activity
TRUE	[INTERPRO, BLASTED, MAPPED, ANNOTATED]	FUS_00000660-RA	serine/threonine-protein kinase 32B	1530	20	4.21658e-136	73.92	4	P:GO:0018105; P:GO:0035556; F:GO:0004674; F:GO:0005524	P:peptidyl-serine phosphorylation; P:intracellular signal transduction; F:protein serine/threonine kinase activity; F:ATP binding	EC:2.7.1	Transferring phosphorus-containing groups	G3DSA:3.30.200.20 (GENE3D); G3DSA:1.10.510.10 (GENE3D); mobidb-lite (MOBIDB_LITE); mobidb-lite (MOBIDB_LITE); mobidb-lite (MOBIDB_LITE); mobidb-lite (MOBIDB_LITE); mobidb-lite (MOBIDB_LITE); mobidb-lite (MOBIDB_LITE); mobidb-lite (MOBIDB_LITE); mobidb-lite (MOBIDB_LITE); PTHR24356:SF157 (PANTHER); PTHR24356 (PANTHER); IPR000719 (PROSITE_PROFILES); IPR011009 (SUPERFAMILY)	P:GO:0006468; F:GO:0004672; F:GO:0005524	P:protein phosphorylation; F:protein kinase activity; F:ATP binding
TRUE	[INTERPRO, BLASTED, MAPPED, ANNOTATED]	FUS_00000661-RA	ecotropic viral integration site 5 ortholog isoform X1	4304	20	0	91.48	2	P:GO:0043087; F:GO:0005096	P:regulation of GTPase activity; F:GTPase activator activity			IPR000195 (PFAM); G3DSA:1.10.8.270 (GENE3D); G3DSA:1.10.10.750 (GENE3D); G3DSA:1.10.472.80 (GENE3D); mobidb-lite (MOBIDB_LITE); mobidb-lite (MOBIDB_LITE); mobidb-lite (MOBIDB_LITE); mobidb-lite (MOBIDB_LITE); mobidb-lite (MOBIDB_LITE); mobidb-lite (MOBIDB_LITE); IPR031214 (PTHR22957:PANTHER); PTHR22957 (PANTHER); IPR031214 (PTHR22957:PANTHER); PTHR22957 (PANTHER); IPR000195 (PROSITE_PROFILES); IP…	P:GO:0043087; F:GO:0005096	P:regulation of GTPase activity; F:GTPase activator activity
TRUE	[INTERPRO, BLASTED, MAPPED, ANNOTATED]	FUS_00000662-RA	zinc finger protein 26-like	1659	20	0	77.92	1	F:GO:0046872	F:metal ion binding			PF13894 (PFAM); G3DSA:3.30.160.60 (GENE3D); PF12874 (PFAM); IPR013087 (PFAM); PTHR24393 (PANTHER); IPR013087 (PROSITE_PROFILES); IPR013087 (PROSITE_PROFILES); IPR013087 (PROSITE_PROFILES); IPR013087 (PROSITE_PROFILES); IPR013087 (PROSITE_PROFILES); IPR013087 (PROSITE_PROFILES); IPR013087 (PROSITE_PROFILES); IPR013087 (PROSITE_PROFILES); IPR013087 (PROSITE_PROFILES); IPR013087 (PROSITE_PROFILES); …	no GO terms	no GO terms
TRUE	[INTERPRO, BLASTED, MAPPED, ANNOTATED]	FUS_00000663-RA	uncharacterized aarF domain-containing protein kinase 5 isoform X1	2608	20	0	69.95	3	P:GO:0016310; F:GO:0016301; C:GO:0016021	P:phosphorylation; F:kinase activity; C:integral component of membrane	EC:2.7	Transferring phosphorus-containing groups	IPR004147 (PFAM); PTHR43173 (PANTHER); PTHR43173:SF27 (PANTHER); PTHR43173:SF27 (PANTHER); cd13969 (CDD); IPR011009 (SUPERFAMILY)	no GO terms	no GO terms
TRUE	[INTERPRO, BLASTED, MAPPED, ANNOTATED]	FUS_00000664-RA	Retrovirus-related Pol polyprotein from transposon 412	2217	20	3.59954e-118	60.22	4	P:GO:0006807; P:GO:0043170; P:GO:0044238; F:GO:0016787	P:nitrogen compound metabolic process; P:macromolecule metabolic process; P:primary metabolic process; F:hydrolase activity	EC:3	Hydrolases	G3DSA:1.10.340.70 (GENE3D); IPR041588 (PFAM); IPR036397 (G3DSA:3.30.420.GENE3D); IPR001584 (PFAM); PTHR24559 (PANTHER); PTHR24559:SF381 (PANTHER); IPR001584 (PROSITE_PROFILES); IPR012337 (SUPERFAMILY)	P:GO:0015074; F:GO:0003676	P:DNA integration; F:nucleic acid binding
TRUE	[INTERPRO, BLASTED, MAPPED, ANNOTATED]	FUS_00000665-RA	WNT1-inducible-signaling pathway protein 2 isoform X1	480	20	9.3857e-26	67.66	3	P:GO:0007165; F:GO:0005520; C:GO:0005576	P:signal transduction; F:insulin-like growth factor binding; C:extracellular region			IPR000867 (PFAM); mobidb-lite (MOBIDB_LITE); mobidb-lite (MOBIDB_LITE); PTHR11348:SF4 (PANTHER); PTHR11348 (PANTHER); IPR000867 (PROSITE_PROFILES); IPR009030 (SUPERFAMILY)	F:GO:0005520; C:GO:0005576	F:insulin-like growth factor binding; C:extracellular region
TRUE	[INTERPRO, BLASTED, MAPPED, ANNOTATED]	FUS_00000666-RA	WNT1-inducible-signaling pathway protein 2 isoform X1	1119	20	9.13328e-158	68.33	3	P:GO:0007165; F:GO:0005520; C:GO:0005576	P:signal transduction; F:insulin-like growth factor binding; C:extracellular region			IPR043973 (PFAM); mobidb-lite (MOBIDB_LITE); mobidb-lite (MOBIDB_LITE); PTHR11348 (PANTHER); PTHR11348:SF17 (PANTHER); PS51257 (PROSITE_PROFILES); IPR000884 (PROSITE_PROFILES); IPR036383 (SUPERFAMILY)	P:GO:0007165	P:signal transduction
TRUE	[INTERPRO, BLASTED, MAPPED, ANNOTATED]	FUS_00000667-RA	vinculin isoform X1	6358	20	0	92.42	7	P:GO:0007155; F:GO:0005198; F:GO:0051015; C:GO:0005737; C:GO:0005886; C:GO:0005912; C:GO:0015629	P:cell adhesion; F:structural molecule activity; F:actin filament binding; C:cytoplasm; C:plasma membrane; C:adherens junction; C:actin cytoskeleton			PR00806 (PRINTS); G3DSA:1.20.120.230 (GENE3D); G3DSA:1.20.120.230 (GENE3D); G3DSA:1.20.120.810 (GENE3D); IPR006077 (PFAM); G3DSA:1.20.120.230 (GENE3D); G3DSA:1.20.120.810 (GENE3D); G3DSA:1.20.120.230 (GENE3D); mobidb-lite (MOBIDB_LITE); mobidb-lite (MOBIDB_LITE); IPR017997 (PANTHER); PTHR46180:SF1 (PANTHER); IPR017997 (PANTHER); PTHR46180:SF1 (PANTHER); IPR036723 (SUPERFAMILY); IPR036723 (SUPERFA…	P:GO:0007155; F:GO:0003779; F:GO:0051015	P:cell adhesion; F:actin binding; F:actin filament binding
TRUE	[INTERPRO, BLASTED, MAPPED, ANNOTATED]	FUS_00000668-RA	U1 small nuclear ribonucleoprotein A	946	20	6.50853e-127	84.45	1	F:GO:0003723	F:RNA binding			IPR012677 (G3DSA:3.30.70.GENE3D); IPR012677 (G3DSA:3.30.70.GENE3D); IPR000504 (PFAM); mobidb-lite (MOBIDB_LITE); mobidb-lite (MOBIDB_LITE); PTHR10501 (PANTHER); PTHR10501 (PANTHER); PTHR10501:SF63 (PANTHER); PTHR10501:SF63 (PANTHER); IPR000504 (PROSITE_PROFILES); IPR000504 (PROSITE_PROFILES); cd12246 (CDD); cd12479 (CDD); IPR035979 (SUPERFAMILY)	F:GO:0003676	F:nucleic acid binding
TRUE	[INTERPRO, BLASTED, MAPPED, ANNOTATED]	FUS_00000669-RA	protein maelstrom homolog	2120	20	0	51.65	5	P:GO:0051321; P:GO:0060964; F:GO:0003677; C:GO:0005634; C:GO:0005737	P:meiotic cell cycle; P:regulation of gene silencing by miRNA; F:DNA binding; C:nucleus; C:cytoplasm			IPR024970 (PFAM); IPR036910 (G3DSA:1.10.30.GENE3D); IPR009071 (PFAM); mobidb-lite (MOBIDB_LITE); mobidb-lite (MOBIDB_LITE); mobidb-lite (MOBIDB_LITE); IPR039259 (PANTHER); IPR009071 (PROSITE_PROFILES); PS51257 (PROSITE_PROFILES); cd01390 (CDD); IPR036910 (SUPERFAMILY)	P:GO:0060964	P:regulation of gene silencing by miRNA
TRUE	[INTERPRO, BLASTED, MAPPED, ANNOTATED]	FUS_00000670-RA	ras-related protein Rab-28	678	20	2.61115e-154	74.4	2	F:GO:0003924; F:GO:0005525	F:GTPase activity; F:GTP binding	EC:3.6.1	Acting on acid anhydrides	PR00449 (PRINTS); IPR027417 (G3DSA:3.40.50.GENE3D); IPR005225 (TIGRFAM); IPR001806 (PFAM); PTHR24073:SF572 (PANTHER); PTHR24073 (PANTHER); PS51419 (PROSITE_PROFILES); IPR001806 (PROSITE_PROFILES); IPR027417 (SUPERFAMILY)	F:GO:0003924; F:GO:0005525	F:GTPase activity; F:GTP binding
TRUE	[INTERPRO, NO-BLAST]	FUS_00000671-RA	---NA---	511									no IPS match	no IPS match	no IPS match
TRUE	[INTERPRO, NO-BLAST]	FUS_00000672-RA	---NA---	324									mobidb-lite (MOBIDB_LITE); mobidb-lite (MOBIDB_LITE); mobidb-lite (MOBIDB_LITE); mobidb-lite (MOBIDB_LITE)	no GO terms	no GO terms
TRUE	[INTERPRO, BLASTED, MAPPED, ANNOTATED]	FUS_00000673-RA	type I inositol 1,4,5-trisphosphate 5-phosphatase isoform X1	3289	20	0	78.4	6	P:GO:0046855; P:GO:0046856; P:GO:0048016; F:GO:0004445; F:GO:0052658; F:GO:0052659	P:inositol phosphate dephosphorylation; P:phosphatidylinositol dephosphorylation; P:inositol phosphate-mediated signaling; F:inositol-polyphosphate 5-phosphatase activity; F:inositol-1,4,5-trisphosphate 5-phosphatase activity; F:inositol-1,3,4,5-tetrakisphosphate 5-phosphatase activity	EC:3.1.3.56	Inositol-polyphosphate 5-phosphatase	IPR036691 (G3DSA:3.60.10.GENE3D); mobidb-lite (MOBIDB_LITE); mobidb-lite (MOBIDB_LITE); mobidb-lite (MOBIDB_LITE); PTHR12997:SF2 (PANTHER); IPR039737 (PANTHER); IPR036691 (SUPERFAMILY)	F:GO:0004445	F:inositol-polyphosphate 5-phosphatase activity
TRUE	[INTERPRO, BLASTED, MAPPED, ANNOTATED]	FUS_00000674-RA	epsilon-sarcoglycan isoform X2	1308	20	0	66.99	4	F:GO:0005509; C:GO:0005856; C:GO:0016012; C:GO:0016021	F:calcium ion binding; C:cytoskeleton; C:sarcoglycan complex; C:integral component of membrane			IPR008908 (PFAM); mobidb-lite (MOBIDB_LITE); PTHR10132:SF14 (PANTHER); IPR008908 (PANTHER); IPR015919 (SUPERFAMILY)	F:GO:0005509; C:GO:0016012; C:GO:0016020	F:calcium ion binding; C:sarcoglycan complex; C:membrane
TRUE	[INTERPRO, NO-BLAST]	FUS_00000675-RA	---NA---	423									no IPS match	no IPS match	no IPS match
TRUE	[INTERPRO, BLASTED, MAPPED, ANNOTATED]	FUS_00000676-RA	xenotropic and polytropic retrovirus receptor 1 isoform X2	4223	20	0	82.66	7	P:GO:0016036; P:GO:0035435; F:GO:0000822; F:GO:0015114; C:GO:0005794; C:GO:0005886; C:GO:0016021	P:cellular response to phosphate starvation; P:phosphate ion transmembrane transport; F:inositol hexakisphosphate binding; F:phosphate ion transmembrane transporter activity; C:Golgi apparatus; C:plasma membrane; C:integral component of membrane	EC:7	Translocases	IPR004342 (PFAM); IPR004331 (PFAM); mobidb-lite (MOBIDB_LITE); mobidb-lite (MOBIDB_LITE); PTHR10783 (PANTHER); PTHR10783:SF61 (PANTHER); IPR004331 (PROSITE_PROFILES); IPR004342 (PROSITE_PROFILES); cd14477 (CDD)	C:GO:0016021	C:integral component of membrane
TRUE	[INTERPRO, BLASTED, MAPPED, ANNOTATED]	FUS_00000677-RA	methyltransferase-like protein 17, mitochondrial	2162	20	0	61.98	4	P:GO:0006412; P:GO:0032259; F:GO:0008168; C:GO:0005739	P:translation; P:methylation; F:methyltransferase activity; C:mitochondrion	EC:2.1.1	Transferring one-carbon groups	IPR015324 (PFAM); PTHR13184 (PANTHER)	P:GO:0006412; F:GO:0008168	P:translation; F:methyltransferase activity
TRUE	[INTERPRO, BLASTED, MAPPED, ANNOTATED]	FUS_00000678-RA	golgin subfamily A member 7	2986	20	1.81466e-89	88.48	1	C:GO:0016020	C:membrane			IPR019383 (PFAM); PTHR13254:SF2 (PANTHER); PTHR13254 (PANTHER)	no GO terms	no GO terms
TRUE	[INTERPRO, BLASTED, MAPPED, ANNOTATED]	FUS_00000680-RA	ABC transporter G family member 23	4846	20	0	82.19	3	P:GO:0055085; F:GO:0005524; C:GO:0043190	P:transmembrane transport; F:ATP binding; C:ATP-binding cassette (ABC) transporter complex			IPR027417 (G3DSA:3.40.50.GENE3D); IPR003439 (PFAM); PF12698 (PFAM); mobidb-lite (MOBIDB_LITE); PTHR43038:SF5 (PANTHER); PTHR43038 (PANTHER); IPR003439 (PROSITE_PROFILES); IPR000412 (PROSITE_PROFILES); IPR027417 (SUPERFAMILY)	P:GO:0055085; F:GO:0005524; C:GO:0016021; C:GO:0043190	P:transmembrane transport; F:ATP binding; C:integral component of membrane; C:ATP-binding cassette (ABC) transporter complex
TRUE	[INTERPRO, BLASTED, MAPPED]	FUS_00000681-RA	Gustatory receptor 75	1330	10	1.83531e-57	49.45	5	P:GO:0007165; P:GO:0050909; C:GO:0005886; C:GO:0016020; C:GO:0016021	P:signal transduction; P:sensory perception of taste; C:plasma membrane; C:membrane; C:integral component of membrane			mobidb-lite (MOBIDB_LITE); mobidb-lite (MOBIDB_LITE)	no GO terms	no GO terms
TRUE	[INTERPRO, BLASTED, MAPPED]	FUS_00000682-RA	gustatory and odorant receptor 63a-like	591	12	1.29785e-29	53.94	5	P:GO:0007165; P:GO:0050909; C:GO:0005886; C:GO:0016020; C:GO:0016021	P:signal transduction; P:sensory perception of taste; C:plasma membrane; C:membrane; C:integral component of membrane			no IPS match	no IPS match	no IPS match
TRUE	[INTERPRO, BLASTED, MAPPED, ANNOTATED]	FUS_00000683-RA	gustatory and odorant receptor 63a-like	911	15	1.39589e-60	59.51	1	C:GO:0016020	C:membrane			IPR013604 (PFAM); IPR013604 (PANTHER); PTHR21143:SF124 (PANTHER)	P:GO:0050909; C:GO:0016021	P:sensory perception of taste; C:integral component of membrane
TRUE	[INTERPRO, BLASTED, MAPPED]	FUS_00000684-RA	methenyltetrahydrofolate synthase domain-containing protein	3809	20	0	67.63	1	F:GO:0003676	F:nucleic acid binding			IPR002698 (PFAM); IPR024185 (G3DSA:3.40.50.GENE3D); mobidb-lite (MOBIDB_LITE); mobidb-lite (MOBIDB_LITE); mobidb-lite (MOBIDB_LITE); IPR002698 (PANTHER); IPR037171 (SUPERFAMILY)	no GO terms	no GO terms
TRUE	[INTERPRO, BLASTED, MAPPED, ANNOTATED]	FUS_00000685-RA	nicotinamide/nicotinic acid mononucleotide adenylyltransferase 1 isoform X1	2226	20	0	78.24	4	P:GO:0009435; F:GO:0000309; F:GO:0004515; F:GO:0005524	P:NAD biosynthetic process; F:nicotinamide-nucleotide adenylyltransferase activity; F:nicotinate-nucleotide adenylyltransferase activity; F:ATP binding	EC:2.7.7.18	Nicotinate-nucleotide adenylyltransferase	IPR004821 (PFAM); IPR014729 (G3DSA:3.40.50.GENE3D); IPR005248 (TIGRFAM); mobidb-lite (MOBIDB_LITE); mobidb-lite (MOBIDB_LITE); PTHR12039 (PANTHER); IPR045094 (CDD); SSF52374 (SUPERFAMILY)	P:GO:0009058; P:GO:0009435; F:GO:0000309; F:GO:0003824; F:GO:0004515; F:GO:0016779	P:biosynthetic process; P:NAD biosynthetic process; F:nicotinamide-nucleotide adenylyltransferase activity; F:catalytic activity; F:nicotinate-nucleotide adenylyltransferase activity; F:nucleotidyltransferase activity
TRUE	[INTERPRO, BLASTED]	FUS_00000686-RA	hypothetical protein DMN91_011883	2275	20	1.77427e-17	52.37						no IPS match	no IPS match	no IPS match
TRUE	[INTERPRO, BLASTED, MAPPED, ANNOTATED]	FUS_00000687-RA	uncharacterized protein LOC113210878	1712	2	2.11374e-85	87.57	1	C:GO:0016021	C:integral component of membrane			mobidb-lite (MOBIDB_LITE); mobidb-lite (MOBIDB_LITE); mobidb-lite (MOBIDB_LITE); mobidb-lite (MOBIDB_LITE); mobidb-lite (MOBIDB_LITE); mobidb-lite (MOBIDB_LITE); mobidb-lite (MOBIDB_LITE); mobidb-lite (MOBIDB_LITE)	no GO terms	no GO terms
TRUE	[INTERPRO, BLASTED, MAPPED]	FUS_00000688-RA	protein ALP1-like	4448	20	6.43396e-126	62.3	1	F:GO:0046872	F:metal ion binding			IPR027806 (PFAM); PTHR22930 (PANTHER); PTHR22930:SF207 (PANTHER)	no GO terms	no GO terms
TRUE	[INTERPRO, BLASTED, MAPPED]	FUS_00000689-RA	protein ALP1-like	1170	20	1.23838e-131	62.38	1	F:GO:0046872	F:metal ion binding			IPR027806 (PFAM); PTHR22930:SF207 (PANTHER); PTHR22930 (PANTHER)	no GO terms	no GO terms
TRUE	[INTERPRO, BLASTED, MAPPED, ANNOTATED]	FUS_00000690-RA	epidermal growth factor receptor isoform X1	1857	20	2.61443e-27	83.45	5	P:GO:0007169; P:GO:0018108; F:GO:0004714; F:GO:0005524; C:GO:0016021	P:transmembrane receptor protein tyrosine kinase signaling pathway; P:peptidyl-tyrosine phosphorylation; F:transmembrane receptor protein tyrosine kinase activity; F:ATP binding; C:integral component of membrane	EC:2.7.10.1	Receptor protein-tyrosine kinase	no IPS match	no IPS match	no IPS match
TRUE	[INTERPRO, BLASTED, MAPPED, ANNOTATED]	FUS_00000691-RA	epidermal growth factor receptor isoform X1	4540	20	0	82.81	5	P:GO:0007169; P:GO:0018108; F:GO:0004714; F:GO:0005524; C:GO:0016021	P:transmembrane receptor protein tyrosine kinase signaling pathway; P:peptidyl-tyrosine phosphorylation; F:transmembrane receptor protein tyrosine kinase activity; F:ATP binding; C:integral component of membrane	EC:2.7.10.1	Receptor protein-tyrosine kinase	IPR032778 (PFAM); G3DSA:2.10.220.10 (GENE3D); IPR036941 (G3DSA:3.80.20.GENE3D); IPR000494 (PFAM); G3DSA:2.10.220.10 (GENE3D); IPR006211 (PFAM); IPR036941 (G3DSA:3.80.20.GENE3D); mobidb-lite (MOBIDB_LITE); mobidb-lite (MOBIDB_LITE); mobidb-lite (MOBIDB_LITE); mobidb-lite (MOBIDB_LITE); mobidb-lite (MOBIDB_LITE); mobidb-lite (MOBIDB_LITE); mobidb-lite (MOBIDB_LITE); PTHR24416:SF88 (PANTHER); PTHR24…	no GO terms	no GO terms
TRUE	[INTERPRO, BLASTED, MAPPED, ANNOTATED]	FUS_00000692-RA	HBS1-like protein	3711	20	0	86.12	4	P:GO:0006417; F:GO:0003924; F:GO:0005525; C:GO:0005737	P:regulation of translation; F:GTPase activity; F:GTP binding; C:cytoplasm	EC:3.6.1	Acting on acid anhydrides	IPR000795 (PRINTS); G3DSA:2.40.30.10 (GENE3D); G3DSA:2.40.30.10 (GENE3D); IPR015033 (PFAM); IPR027417 (G3DSA:3.40.50.GENE3D); IPR004160 (PFAM); G3DSA:1.10.8.10 (GENE3D); IPR000795 (PFAM); mobidb-lite (MOBIDB_LITE); mobidb-lite (MOBIDB_LITE); mobidb-lite (MOBIDB_LITE); mobidb-lite (MOBIDB_LITE); mobidb-lite (MOBIDB_LITE); mobidb-lite (MOBIDB_LITE); PTHR23115 (PANTHER); PTHR23115:SF188 (PANTHER); I…	F:GO:0003924; F:GO:0005525	F:GTPase activity; F:GTP binding
TRUE	[INTERPRO, BLASTED]	FUS_00000693-RA	Hypothetical predicted protein	3088	20	7.39121e-55	87.03						mobidb-lite (MOBIDB_LITE); mobidb-lite (MOBIDB_LITE); mobidb-lite (MOBIDB_LITE); mobidb-lite (MOBIDB_LITE); mobidb-lite (MOBIDB_LITE); mobidb-lite (MOBIDB_LITE); mobidb-lite (MOBIDB_LITE); mobidb-lite (MOBIDB_LITE); mobidb-lite (MOBIDB_LITE); mobidb-lite (MOBIDB_LITE); mobidb-lite (MOBIDB_LITE); mobidb-lite (MOBIDB_LITE)	no GO terms	no GO terms
TRUE	[INTERPRO, BLASTED]	FUS_00000694-RA	hypothetical protein FOCC_FOCC007245	360	1	1.34606e-06	100						mobidb-lite (MOBIDB_LITE); mobidb-lite (MOBIDB_LITE); mobidb-lite (MOBIDB_LITE)	no GO terms	no GO terms
TRUE	[INTERPRO, BLASTED, MAPPED, ANNOTATED]	FUS_00000695-RA	60S ribosomal protein L14	717	20	5.78563e-90	81.55	4	P:GO:0006412; F:GO:0003723; F:GO:0003735; C:GO:0005840	P:translation; F:RNA binding; F:structural constituent of ribosome; C:ribosome			IPR014722 (G3DSA:2.30.30.GENE3D); IPR002784 (PFAM); G3DSA:6.10.250.2270 (GENE3D); mobidb-lite (MOBIDB_LITE); IPR039660 (PANTHER); PTHR11127:SF2 (PANTHER); IPR041985 (CDD); IPR008991 (SUPERFAMILY)	P:GO:0006412; F:GO:0003723; F:GO:0003735; C:GO:0005840	P:translation; F:RNA binding; F:structural constituent of ribosome; C:ribosome
TRUE	[INTERPRO, BLASTED, MAPPED, ANNOTATED]	FUS_00000696-RA	Neural Wiskott-Aldrich syndrome protein	3488	20	6.43285e-164	70.06	3	P:GO:2000601; F:GO:0003779; C:GO:0005634	P:positive regulation of Arp2/3 complex-mediated actin nucleation; F:actin binding; C:nucleus			PR01217 (PRINTS); IPR036936 (G3DSA:3.90.810.GENE3D); IPR000697 (PFAM); IPR011993 (G3DSA:2.30.29.GENE3D); IPR003124 (PFAM); IPR000095 (PFAM); mobidb-lite (MOBIDB_LITE); mobidb-lite (MOBIDB_LITE); mobidb-lite (MOBIDB_LITE); mobidb-lite (MOBIDB_LITE); mobidb-lite (MOBIDB_LITE); mobidb-lite (MOBIDB_LITE); mobidb-lite (MOBIDB_LITE); IPR030214 (PTHR23202:PANTHER); PTHR23202 (PANTHER); IPR003124 (PROSIT…	P:GO:0007015; P:GO:2000601; F:GO:0003779	P:actin filament organization; P:positive regulation of Arp2/3 complex-mediated actin nucleation; F:actin binding
TRUE	[INTERPRO, BLASTED, MAPPED, ANNOTATED]	FUS_00000697-RA	forkhead box protein F1-like	1791	20	4.74228e-140	87.44	5	P:GO:0006357; P:GO:0009887; F:GO:0000978; F:GO:0000981; C:GO:0005634	P:regulation of transcription by RNA polymerase II; P:animal organ morphogenesis; F:RNA polymerase II cis-regulatory region sequence-specific DNA binding; F:DNA-binding transcription factor activity, RNA polymerase II-specific; C:nucleus			IPR001766 (PRINTS); IPR036388 (G3DSA:1.10.10.GENE3D); IPR001766 (PFAM); mobidb-lite (MOBIDB_LITE); mobidb-lite (MOBIDB_LITE); mobidb-lite (MOBIDB_LITE); mobidb-lite (MOBIDB_LITE); mobidb-lite (MOBIDB_LITE); mobidb-lite (MOBIDB_LITE); PTHR46262 (PANTHER); IPR001766 (PROSITE_PROFILES); IPR001766 (CDD); IPR036390 (SUPERFAMILY)	P:GO:0006355; F:GO:0003700; F:GO:0043565	P:regulation of transcription, DNA-templated; F:DNA-binding transcription factor activity; F:sequence-specific DNA binding
TRUE	[INTERPRO, BLASTED, MAPPED, ANNOTATED]	FUS_00000698-RA	dynein heavy chain 5, axonemal	14615	20	0	85.77	9	P:GO:0007018; F:GO:0005524; F:GO:0008569; F:GO:0045505; F:GO:0051959; C:GO:0005737; C:GO:0005874; C:GO:0005929; C:GO:0030286	P:microtubule-based movement; F:ATP binding; F:minus-end-directed microtubule motor activity; F:dynein intermediate chain binding; F:dynein light intermediate chain binding; C:cytoplasm; C:microtubule; C:cilium; C:dynein complex			IPR035699 (PFAM); IPR024743 (PFAM); IPR027417 (G3DSA:3.40.50.GENE3D); PF12775 (PFAM); G3DSA:1.10.472.130 (GENE3D); IPR043160 (G3DSA:3.10.490.GENE3D); G3DSA:1.20.920.30 (GENE3D); IPR013602 (PFAM); IPR004273 (PFAM); IPR027417 (G3DSA:3.40.50.GENE3D); IPR041589 (PFAM); IPR042219 (G3DSA:1.10.8.GENE3D); IPR024317 (PFAM); G3DSA:1.10.287.2620 (GENE3D); IPR013594 (PFAM); IPR041466 (PFAM); IPR027417 (G3DSA…	P:GO:0007018; F:GO:0005524; F:GO:0008569; F:GO:0045505; F:GO:0051959; C:GO:0030286	P:microtubule-based movement; F:ATP binding; F:minus-end-directed microtubule motor activity; F:dynein intermediate chain binding; F:dynein light intermediate chain binding; C:dynein complex
TRUE	[INTERPRO, NO-BLAST]	FUS_00000699-RA	---NA---	219									mobidb-lite (MOBIDB_LITE); mobidb-lite (MOBIDB_LITE)	no GO terms	no GO terms
TRUE	[INTERPRO, BLASTED, MAPPED, ANNOTATED]	FUS_00000700-RA	actin-related protein 3	1405	20	0	96.21	4	P:GO:0034314; F:GO:0005524; F:GO:0051015; C:GO:0005885	P:Arp2/3 complex-mediated actin nucleation; F:ATP binding; F:actin filament binding; C:Arp2/3 protein complex			G3DSA:3.30.420.40 (GENE3D); G3DSA:3.30.420.40 (GENE3D); IPR004000 (PFAM); G3DSA:3.90.640.10 (GENE3D); IPR015623 (PTHR11937:PANTHER); IPR004000 (PANTHER); cd00012 (CDD); IPR043129 (SUPERFAMILY); IPR043129 (SUPERFAMILY)	P:GO:0007015; P:GO:0034314; F:GO:0005524; C:GO:0005885	P:actin filament organization; P:Arp2/3 complex-mediated actin nucleation; F:ATP binding; C:Arp2/3 protein complex
TRUE	[INTERPRO, BLASTED, MAPPED, ANNOTATED]	FUS_00000701-RA	FYVE, RhoGEF and PH domain-containing protein 3-like	3172	20	0	74.63	3	P:GO:0035556; P:GO:0050790; F:GO:0005085	P:intracellular signal transduction; P:regulation of catalytic activity; F:guanyl-nucleotide exchange factor activity			IPR035899 (G3DSA:1.20.900.GENE3D); IPR000219 (PFAM); IPR011993 (G3DSA:2.30.29.GENE3D); mobidb-lite (MOBIDB_LITE); mobidb-lite (MOBIDB_LITE); mobidb-lite (MOBIDB_LITE); mobidb-lite (MOBIDB_LITE); mobidb-lite (MOBIDB_LITE); PTHR12673:SF244 (PANTHER); PTHR12673 (PANTHER); IPR001849 (PROSITE_PROFILES); IPR000219 (PROSITE_PROFILES); IPR000219 (CDD); SSF50729 (SUPERFAMILY); IPR035899 (SUPERFAMILY)	F:GO:0005085	F:guanyl-nucleotide exchange factor activity
TRUE	[INTERPRO, BLASTED, MAPPED, ANNOTATED]	FUS_00000702-RA	protein lin-7 homolog C	2093	20	1.27675e-120	94.25	7	P:GO:0006887; P:GO:0007269; P:GO:0015031; F:GO:0097016; C:GO:0016323; C:GO:0097025; C:GO:0098793	P:exocytosis; P:neurotransmitter secretion; P:protein transport; F:L27 domain binding; C:basolateral plasma membrane; C:MPP7-DLG1-LIN7 complex; C:presynapse			IPR001478 (PFAM); IPR036034 (G3DSA:2.30.42.GENE3D); IPR017365 (PIRSF); IPR014775 (PFAM); G3DSA:1.10.287.650 (GENE3D); PTHR14063:SF5 (PANTHER); PTHR14063 (PANTHER); IPR004172 (PROSITE_PROFILES); IPR001478 (PROSITE_PROFILES); cd00992 (CDD); IPR036034 (SUPERFAMILY); IPR036892 (SUPERFAMILY)	F:GO:0005515	F:protein binding
TRUE	[INTERPRO, BLASTED, MAPPED, ANNOTATED]	FUS_00000703-RA	ADP,ATP carrier protein	1467	20	0	90.82	5	P:GO:0140021; P:GO:1990544; F:GO:0005471; C:GO:0005743; C:GO:0016021	P:mitochondrial ADP transmembrane transport; P:mitochondrial ATP transmembrane transport; F:ATP:ADP antiporter activity; C:mitochondrial inner membrane; C:integral component of membrane	EC:7	Translocases	IPR002067 (PRINTS); IPR002113 (PRINTS); IPR018108 (PFAM); IPR023395 (G3DSA:1.50.40.GENE3D); PTHR45635:SF32 (PANTHER); IPR002113 (PANTHER); IPR018108 (PROSITE_PROFILES); IPR018108 (PROSITE_PROFILES); IPR018108 (PROSITE_PROFILES); IPR023395 (SUPERFAMILY)	P:GO:0055085; P:GO:0140021; P:GO:1990544; F:GO:0005471; C:GO:0005743	P:transmembrane transport; P:mitochondrial ADP transmembrane transport; P:mitochondrial ATP transmembrane transport; F:ATP:ADP antiporter activity; C:mitochondrial inner membrane
TRUE	[INTERPRO, BLASTED]	FUS_00000704-RA	uncharacterized protein LOC113203403	573	3	5.35386e-41	77.67						G3DSA:1.20.1280.50 (GENE3D); IPR001810 (PFAM); mobidb-lite (MOBIDB_LITE); mobidb-lite (MOBIDB_LITE); IPR001810 (PROSITE_PROFILES); IPR036047 (SUPERFAMILY)	F:GO:0005515	F:protein binding
TRUE	[INTERPRO, BLASTED]	FUS_00000705-RA	uncharacterized protein LOC113203403	827	3	2.53084e-67	68.04						no IPS match	no IPS match	no IPS match
TRUE	[INTERPRO, BLASTED]	FUS_00000706-RA	proteoglycan 4 isoform X1	5174	20	0	64.65						mobidb-lite (MOBIDB_LITE); mobidb-lite (MOBIDB_LITE); mobidb-lite (MOBIDB_LITE); mobidb-lite (MOBIDB_LITE); mobidb-lite (MOBIDB_LITE); mobidb-lite (MOBIDB_LITE); mobidb-lite (MOBIDB_LITE); mobidb-lite (MOBIDB_LITE); mobidb-lite (MOBIDB_LITE); mobidb-lite (MOBIDB_LITE); mobidb-lite (MOBIDB_LITE); mobidb-lite (MOBIDB_LITE); mobidb-lite (MOBIDB_LITE); mobidb-lite (MOBIDB_LITE); mobidb-lite (MOBIDB_L…	no GO terms	no GO terms
TRUE	[INTERPRO, BLASTED]	FUS_00000707-RA	FH1/FH2 domain-containing protein 3 isoform X3	3744	20	9.05728e-175	61.31						mobidb-lite (MOBIDB_LITE); mobidb-lite (MOBIDB_LITE); mobidb-lite (MOBIDB_LITE); mobidb-lite (MOBIDB_LITE); mobidb-lite (MOBIDB_LITE); mobidb-lite (MOBIDB_LITE); mobidb-lite (MOBIDB_LITE); mobidb-lite (MOBIDB_LITE); mobidb-lite (MOBIDB_LITE); mobidb-lite (MOBIDB_LITE); mobidb-lite (MOBIDB_LITE); mobidb-lite (MOBIDB_LITE); mobidb-lite (MOBIDB_LITE); mobidb-lite (MOBIDB_LITE); mobidb-lite (MOBIDB_L…	no GO terms	no GO terms
TRUE	[INTERPRO, BLASTED]	FUS_00000708-RA	FH1/FH2 domain-containing protein 3 isoform X1	3621	20	0	80.84						IPR015425 (PFAM); IPR042201 (G3DSA:1.20.58.GENE3D); IPR011989 (G3DSA:1.25.10.GENE3D); mobidb-lite (MOBIDB_LITE); mobidb-lite (MOBIDB_LITE); mobidb-lite (MOBIDB_LITE); mobidb-lite (MOBIDB_LITE); mobidb-lite (MOBIDB_LITE); mobidb-lite (MOBIDB_LITE); mobidb-lite (MOBIDB_LITE); mobidb-lite (MOBIDB_LITE); mobidb-lite (MOBIDB_LITE); mobidb-lite (MOBIDB_LITE); PTHR45920 (PANTHER); IPR014768 (PROSITE_PRO…	no GO terms	no GO terms
TRUE	[INTERPRO, BLASTED, MAPPED, ANNOTATED]	FUS_00000709-RA	FH1/FH2 domain-containing protein 3 isoform X2	840	20	4.48929e-66	96.01	1	C:GO:0016021	C:integral component of membrane			IPR042201 (G3DSA:1.20.58.GENE3D); PTHR45920 (PANTHER); SSF101447 (SUPERFAMILY)	no GO terms	no GO terms
TRUE	[INTERPRO, BLASTED, MAPPED, ANNOTATED]	FUS_00000710-RA	FK506-binding protein 2	732	20	1.97125e-143	90.93	3	P:GO:0000413; F:GO:0003755; F:GO:0005509	P:protein peptidyl-prolyl isomerization; F:peptidyl-prolyl cis-trans isomerase activity; F:calcium ion binding	EC:5.2.1.8	Peptidylprolyl isomerase	G3DSA:1.10.238.10 (GENE3D); IPR002048 (PFAM); G3DSA:3.10.50.40 (GENE3D); IPR001179 (PFAM); mobidb-lite (MOBIDB_LITE); PTHR46222 (PANTHER); IPR002048 (PROSITE_PROFILES); IPR002048 (PROSITE_PROFILES); IPR001179 (PROSITE_PROFILES); IPR002048 (CDD); SSF54534 (SUPERFAMILY); IPR011992 (SUPERFAMILY)	F:GO:0003755; F:GO:0005509	F:peptidyl-prolyl cis-trans isomerase activity; F:calcium ion binding
TRUE	[INTERPRO, BLASTED]	FUS_00000711-RA	protein NDRG3 isoform X2	333	20	4.49181e-43	78.14						no IPS match	no IPS match	no IPS match
TRUE	[INTERPRO, BLASTED]	FUS_00000712-RA	protein NDRG3 isoform X3	1042	20	0	93.02						IPR004142 (PFAM); IPR029058 (G3DSA:3.40.50.GENE3D); PTHR11034:SF19 (PANTHER); IPR004142 (PANTHER); IPR029058 (SUPERFAMILY)	no GO terms	no GO terms
TRUE	[INTERPRO, BLASTED]	FUS_00000713-RA	protein NDRG3	255	7	1.90397e-18	71.32						no IPS match	no IPS match	no IPS match
TRUE	[INTERPRO, BLASTED, MAPPED, ANNOTATED]	FUS_00000714-RA	transmembrane protein 98	708	20	6.19082e-105	79.69	4	C:GO:0005576; C:GO:0005783; C:GO:0005886; C:GO:0016021	C:extracellular region; C:endoplasmic reticulum; C:plasma membrane; C:integral component of membrane			G3DSA:1.20.1410.10 (GENE3D); IPR029668 (PANTHER)	no GO terms	no GO terms
TRUE	[INTERPRO, BLASTED, MAPPED, ANNOTATED]	FUS_00000715-RA	inositol polyphosphate-4-phosphatase type I A isoform X1	6786	20	0	76.31	4	P:GO:0016311; P:GO:0036092; F:GO:0016316; F:GO:0034597	P:dephosphorylation; P:phosphatidylinositol-3-phosphate biosynthetic process; F:phosphatidylinositol-3,4-bisphosphate 4-phosphatase activity; F:phosphatidylinositol-4,5-bisphosphate 4-phosphatase activity	EC:3.1.3.66	Phosphatidylinositol-3,4-bisphosphate 4-phosphatase	IPR035892 (G3DSA:2.60.40.GENE3D); IPR011993 (G3DSA:2.30.29.GENE3D); IPR001849 (PFAM); mobidb-lite (MOBIDB_LITE); mobidb-lite (MOBIDB_LITE); mobidb-lite (MOBIDB_LITE); mobidb-lite (MOBIDB_LITE); mobidb-lite (MOBIDB_LITE); mobidb-lite (MOBIDB_LITE); IPR039034 (PANTHER); IPR001849 (PROSITE_PROFILES); SSF50729 (SUPERFAMILY); IPR035892 (SUPERFAMILY)	F:GO:0016316	F:phosphatidylinositol-3,4-bisphosphate 4-phosphatase activity
TRUE	[INTERPRO, BLASTED, MAPPED, ANNOTATED]	FUS_00000716-RA	spliceosome associated protein, putative	528	11	6.76062e-79	61.25	6	F:GO:0003723; F:GO:0003924; F:GO:0005525; F:GO:0016491; C:GO:0005634; C:GO:0016021	F:RNA binding; F:GTPase activity; F:GTP binding; F:oxidoreductase activity; C:nucleus; C:integral component of membrane	EC:3.6.1; EC:1	Acting on acid anhydrides; Oxidoreductases	no IPS match	no IPS match	no IPS match
TRUE	[INTERPRO, BLASTED, MAPPED, ANNOTATED]	FUS_00000717-RA	upstream activation factor subunit spp27	1520	20	7.64407e-48	92.99	1	C:GO:0005730	C:nucleolus			G3DSA:1.10.10.60 (GENE3D); IPR014876 (PFAM); IPR003121 (PFAM); IPR036885 (G3DSA:1.10.245.GENE3D); mobidb-lite (MOBIDB_LITE); mobidb-lite (MOBIDB_LITE); mobidb-lite (MOBIDB_LITE); PTHR13844:SF57 (PANTHER); PTHR13844 (PANTHER); IPR003121 (PROSITE_PROFILES); cd10567 (CDD); IPR036885 (SUPERFAMILY); SSF109715 (SUPERFAMILY)	no GO terms	no GO terms
TRUE	[INTERPRO, BLASTED, MAPPED, ANNOTATED]	FUS_00000718-RA	cytosolic non-specific dipeptidase	3544	20	0	85.48	10	P:GO:0006325; P:GO:0006508; P:GO:0006915; P:GO:0007165; F:GO:0004180; F:GO:0046872; F:GO:0070573; C:GO:0005576; C:GO:0005634; C:GO:0005829	P:chromatin organization; P:proteolysis; P:apoptotic process; P:signal transduction; F:carboxypeptidase activity; F:metal ion binding; F:metallodipeptidase activity; C:extracellular region; C:nucleus; C:cytosol	EC:3.4.13	Acting on peptide bonds (peptidases)	G3DSA:3.30.160.60 (GENE3D); G3DSA:3.30.160.60 (GENE3D); IPR013087 (PFAM); G3DSA:3.30.160.60 (GENE3D); IPR011650 (PFAM); G3DSA:3.30.160.60 (GENE3D); G3DSA:3.30.70.360 (GENE3D); G3DSA:3.30.160.60 (GENE3D); G3DSA:3.30.160.60 (GENE3D); G3DSA:3.40.630.10 (GENE3D); IPR002933 (PFAM); PTHR43270:SF11 (PANTHER); PTHR43270 (PANTHER); IPR013087 (PROSITE_PROFILES); IPR013087 (PROSITE_PROFILES); IPR013087 (PRO…	F:GO:0016787	F:hydrolase activity
TRUE	[INTERPRO, BLASTED, MAPPED, ANNOTATED]	FUS_00000719-RA	valine--tRNA ligase-like	3234	20	0	68.45	5	P:GO:0006438; P:GO:0106074; F:GO:0002161; F:GO:0004832; F:GO:0005524	P:valyl-tRNA aminoacylation; P:aminoacyl-tRNA metabolism involved in translational fidelity; F:aminoacyl-tRNA editing activity; F:valine-tRNA ligase activity; F:ATP binding	EC:6.1.1.9; EC:3.1.1.1	Valine--tRNA ligase; Carboxylesterase	IPR002303 (PRINTS); IPR002303 (TIGRFAM); IPR014729 (G3DSA:3.40.50.GENE3D); IPR002300 (PFAM); IPR037118 (G3DSA:1.10.287.GENE3D); IPR014729 (G3DSA:3.40.50.GENE3D); IPR013155 (PFAM); G3DSA:1.10.730.10 (GENE3D); IPR009008 (G3DSA:3.90.740.GENE3D); mobidb-lite (MOBIDB_LITE); mobidb-lite (MOBIDB_LITE); IPR002303 (PANTHER); PTHR11946:SF62 (PANTHER); IPR002303 (HAMAP); IPR033705 (CDD); cd00817 (CDD); IPR0…	P:GO:0006418; P:GO:0006438; F:GO:0000166; F:GO:0002161; F:GO:0004812; F:GO:0004832; F:GO:0005524	P:tRNA aminoacylation for protein translation; P:valyl-tRNA aminoacylation; F:nucleotide binding; F:aminoacyl-tRNA editing activity; F:aminoacyl-tRNA ligase activity; F:valine-tRNA ligase activity; F:ATP binding
TRUE	[INTERPRO, BLASTED, MAPPED, ANNOTATED]	FUS_00000720-RA	proton-coupled amino acid transporter-like protein pathetic isoform X1	4163	20	0	84.99	1	C:GO:0016021	C:integral component of membrane			IPR013057 (PFAM); mobidb-lite (MOBIDB_LITE); PTHR22950 (PANTHER); PTHR22950:SF460 (PANTHER)	no GO terms	no GO terms
TRUE	[INTERPRO, BLASTED, MAPPED, ANNOTATED]	FUS_00000721-RA	putative inorganic phosphate cotransporter	1606	20	0	75.06	3	P:GO:0055085; F:GO:0022857; C:GO:0016021	P:transmembrane transport; F:transmembrane transporter activity; C:integral component of membrane	EC:7	Translocases	IPR036259 (G3DSA:1.20.1250.GENE3D); IPR011701 (PFAM); IPR036259 (G3DSA:1.20.1250.GENE3D); PTHR11662:SF280 (PANTHER); PTHR11662 (PANTHER); IPR020846 (PROSITE_PROFILES); IPR036259 (SUPERFAMILY)	P:GO:0055085; F:GO:0022857	P:transmembrane transport; F:transmembrane transporter activity
TRUE	[INTERPRO, BLASTED, MAPPED, ANNOTATED]	FUS_00000722-RA	adiponectin receptor protein	4334	20	0	84.86	1	C:GO:0016021	C:integral component of membrane			IPR004254 (PFAM); mobidb-lite (MOBIDB_LITE); mobidb-lite (MOBIDB_LITE); mobidb-lite (MOBIDB_LITE); PTHR20855:SF33 (PANTHER); IPR004254 (PANTHER)	C:GO:0016021	C:integral component of membrane
TRUE	[INTERPRO, BLASTED, MAPPED, ANNOTATED]	FUS_00000723-RA	uncharacterized protein LOC113203459	2518	20	3.41394e-80	69.88	1	C:GO:0016021	C:integral component of membrane			no IPS match	no IPS match	no IPS match
TRUE	[INTERPRO, BLASTED, MAPPED, ANNOTATED]	FUS_00000724-RA	pleiotrophin-like protein	675	20	7.99921e-38	78.83	7	P:GO:0005975; P:GO:0007165; P:GO:0048332; F:GO:0008083; F:GO:0008201; F:GO:0016798; C:GO:0005576	P:carbohydrate metabolic process; P:signal transduction; P:mesoderm morphogenesis; F:growth factor activity; F:heparin binding; F:hydrolase activity, acting on glycosyl bonds; C:extracellular region	EC:3.2	Glycosylases	IPR020090 (PFAM); IPR038130 (G3DSA:2.30.90.GENE3D); mobidb-lite (MOBIDB_LITE); PTHR21050 (PANTHER); IPR020091 (SUPERFAMILY)	F:GO:0008083	F:growth factor activity
TRUE	[INTERPRO, NO-BLAST]	FUS_00000725-RA	---NA---	1008									mobidb-lite (MOBIDB_LITE); mobidb-lite (MOBIDB_LITE); mobidb-lite (MOBIDB_LITE); mobidb-lite (MOBIDB_LITE); mobidb-lite (MOBIDB_LITE); mobidb-lite (MOBIDB_LITE)	no GO terms	no GO terms
TRUE	[INTERPRO, BLASTED, MAPPED, ANNOTATED]	FUS_00000726-RA	importin-4-like	3497	20	0	73.62	4	P:GO:0006606; F:GO:0031267; C:GO:0005634; C:GO:0005737	P:protein import into nucleus; F:small GTPase binding; C:nucleus; C:cytoplasm			IPR001494 (PFAM); IPR000357 (PFAM); IPR011989 (G3DSA:1.25.10.GENE3D); mobidb-lite (MOBIDB_LITE); mobidb-lite (MOBIDB_LITE); PTHR10527:SF6 (PANTHER); IPR040122 (PANTHER); IPR021133 (PROSITE_PROFILES); IPR001494 (PROSITE_PROFILES); IPR016024 (SUPERFAMILY); IPR016024 (SUPERFAMILY)	P:GO:0006606; P:GO:0006886; F:GO:0005515; F:GO:0031267	P:protein import into nucleus; P:intracellular protein transport; F:protein binding; F:small GTPase binding
TRUE	[INTERPRO, BLASTED, MAPPED, ANNOTATED]	FUS_00000727-RA	vesicle transport protein SEC20	1614	20	1.30259e-132	73.65	4	P:GO:0006890; P:GO:0061025; F:GO:0005484; C:GO:0016021	P:retrograde vesicle-mediated transport, Golgi to endoplasmic reticulum; P:membrane fusion; F:SNAP receptor activity; C:integral component of membrane			IPR005606 (PFAM); IPR032675 (G3DSA:3.80.10.GENE3D); IPR001611 (PFAM); PTHR45752 (PANTHER); PTHR45752:SF4 (PANTHER); IPR001611 (PROSITE_PROFILES); SSF52058 (SUPERFAMILY)	P:GO:0006890; F:GO:0005484; F:GO:0005515	P:retrograde vesicle-mediated transport, Golgi to endoplasmic reticulum; F:SNAP receptor activity; F:protein binding
TRUE	[INTERPRO, BLASTED, MAPPED, ANNOTATED]	FUS_00000728-RA	thioredoxin-2	982	20	3.04857e-62	83.58	2	P:GO:0006662; F:GO:0015035	P:glycerol ether metabolic process; F:protein-disulfide reductase activity	EC:1.8	Acting on a sulfur group of donors	PR00421 (PRINTS); IPR013766 (PFAM); G3DSA:3.40.30.10 (GENE3D); PTHR46115 (PANTHER); PTHR46115:SF1 (PANTHER); IPR013766 (PROSITE_PROFILES); cd02947 (CDD); IPR036249 (SUPERFAMILY)	no GO terms	no GO terms
TRUE	[INTERPRO, BLASTED, MAPPED, ANNOTATED]	FUS_00000729-RA	flotillin-1 isoform X2	2341	20	0	97.06	1	C:GO:0016020	C:membrane			IPR036013 (G3DSA:3.30.479.GENE3D); IPR031905 (PFAM); IPR001107 (PFAM); IPR009428 (PFAM); PTHR13806:SF16 (PANTHER); IPR027705 (PANTHER); cd03399 (CDD); IPR036013 (SUPERFAMILY)	F:GO:0008013	F:beta-catenin binding
TRUE	[INTERPRO, BLASTED, MAPPED, ANNOTATED]	FUS_00000730-RA	probable NADH dehydrogenase [ubiquinone] 1 alpha subcomplex subunit 12	2618	20	4.02064e-137	78.79	3	P:GO:0032981; C:GO:0005743; C:GO:0070469	P:mitochondrial respiratory chain complex I assembly; C:mitochondrial inner membrane; C:respirasome			no IPS match	no IPS match	no IPS match
TRUE	[INTERPRO, BLASTED, MAPPED, ANNOTATED]	FUS_00000731-RA	probable NADH dehydrogenase [ubiquinone] 1 alpha subcomplex subunit 12	709	20	2.94576e-96	79.77	3	P:GO:0032981; C:GO:0005743; C:GO:0070469	P:mitochondrial respiratory chain complex I assembly; C:mitochondrial inner membrane; C:respirasome			IPR007763 (PFAM); IPR007763 (PANTHER); PTHR12910:SF2 (PANTHER)	P:GO:0032981; C:GO:0016020	P:mitochondrial respiratory chain complex I assembly; C:membrane
TRUE	[INTERPRO, BLASTED]	FUS_00000732-RA	microcephalin isoform X2	4782	20	0	66.2						IPR036420 (G3DSA:3.40.50.GENE3D); IPR001357 (PFAM); IPR036420 (G3DSA:3.40.50.GENE3D); IPR001357 (PFAM); IPR036420 (G3DSA:3.40.50.GENE3D); IPR001357 (PFAM); mobidb-lite (MOBIDB_LITE); mobidb-lite (MOBIDB_LITE); mobidb-lite (MOBIDB_LITE); mobidb-lite (MOBIDB_LITE); mobidb-lite (MOBIDB_LITE); mobidb-lite (MOBIDB_LITE); mobidb-lite (MOBIDB_LITE); mobidb-lite (MOBIDB_LITE); mobidb-lite (MOBIDB_LITE); …	no GO terms	no GO terms
TRUE	[INTERPRO, BLASTED, MAPPED, ANNOTATED]	FUS_00000733-RA	transcription initiation factor TFIID subunit 1 isoform X3	6818	20	0	86.47	8	P:GO:0006352; P:GO:0006413; P:GO:0006468; P:GO:0007049; F:GO:0003677; F:GO:0003743; F:GO:0004674; C:GO:0005669	P:DNA-templated transcription, initiation; P:translational initiation; P:protein phosphorylation; P:cell cycle; F:DNA binding; F:translation initiation factor activity; F:protein serine/threonine kinase activity; C:transcription factor TFIID complex	EC:2.7.1	Transferring phosphorus-containing groups	IPR001487 (PRINTS); IPR001487 (PFAM); IPR022591 (PFAM); IPR009067 (PFAM); IPR041670 (PFAM); IPR036741 (G3DSA:1.10.1100.GENE3D); IPR036427 (G3DSA:1.20.920.GENE3D); mobidb-lite (MOBIDB_LITE); mobidb-lite (MOBIDB_LITE); mobidb-lite (MOBIDB_LITE); mobidb-lite (MOBIDB_LITE); mobidb-lite (MOBIDB_LITE); mobidb-lite (MOBIDB_LITE); mobidb-lite (MOBIDB_LITE); mobidb-lite (MOBIDB_LITE); mobidb-lite (MOBIDB_…	F:GO:0005515	F:protein binding
TRUE	[INTERPRO, BLASTED, MAPPED, ANNOTATED]	FUS_00000734-RA	hippocampus abundant transcript 1 protein isoform X1	4616	20	0	88.88	3	P:GO:0055085; F:GO:0022857; C:GO:0016021	P:transmembrane transport; F:transmembrane transporter activity; C:integral component of membrane	EC:7	Translocases	IPR001958 (PRINTS); IPR011701 (PFAM); IPR036259 (G3DSA:1.20.1250.GENE3D); mobidb-lite (MOBIDB_LITE); PTHR23504 (PANTHER); PTHR23504:SF32 (PANTHER); IPR020846 (PROSITE_PROFILES); cd17387 (CDD); IPR036259 (SUPERFAMILY)	P:GO:0055085; F:GO:0022857	P:transmembrane transport; F:transmembrane transporter activity
TRUE	[INTERPRO, BLASTED, MAPPED, ANNOTATED]	FUS_00000735-RA	heat shock protein 70	2022	20	4.30404e-136	90.32	2	F:GO:0005524; C:GO:0016021	F:ATP binding; C:integral component of membrane			PR00301 (PRINTS); IPR013126 (PFAM); IPR029047 (G3DSA:2.60.34.GENE3D); PTHR19375:SF382 (PANTHER); IPR013126 (PANTHER); IPR043129 (SUPERFAMILY); IPR029047 (SUPERFAMILY)	F:GO:0005524; F:GO:0016887	F:ATP binding; F:ATP hydrolysis activity
TRUE	[INTERPRO, BLASTED, MAPPED, ANNOTATED]	FUS_00000736-RA	alpha-N-acetylglucosaminidase isoform X1	2938	20	0	72.77	1	F:GO:0016787	F:hydrolase activity	EC:3	Hydrolases	IPR024733 (PFAM); IPR024240 (PFAM); G3DSA:3.20.20.80 (GENE3D); IPR024732 (PFAM); IPR029018 (G3DSA:3.30.379.GENE3D); G3DSA:1.20.120.670 (GENE3D); mobidb-lite (MOBIDB_LITE); PTHR12872:SF1 (PANTHER); IPR007781 (PANTHER); IPR007781 (PANTHER)	no GO terms	no GO terms
TRUE	[INTERPRO, BLASTED, MAPPED, ANNOTATED]	FUS_00000737-RA	heat shock 70 kDa protein cognate 4	2077	20	0	82.83	1	F:GO:0005524	F:ATP binding			PR00301 (PRINTS); IPR013126 (PFAM); G3DSA:3.90.640.10 (GENE3D); G3DSA:3.30.30.30 (GENE3D); IPR029047 (G3DSA:2.60.34.GENE3D); G3DSA:3.30.420.40 (GENE3D); IPR029048 (G3DSA:1.20.1270.GENE3D); G3DSA:3.30.420.40 (GENE3D); mobidb-lite (MOBIDB_LITE); mobidb-lite (MOBIDB_LITE); PTHR19375:SF382 (PANTHER); IPR013126 (PANTHER); cd10233 (CDD); IPR043129 (SUPERFAMILY); IPR029047 (SUPERFAMILY); IPR029048 (SUPE…	F:GO:0005524; F:GO:0016887	F:ATP binding; F:ATP hydrolysis activity
TRUE	[INTERPRO, BLASTED, MAPPED, ANNOTATED]	FUS_00000738-RA	dnaJ homolog subfamily C member 5 isoform X1	870	20	2.94257e-112	83.29	1	C:GO:0016021	C:integral component of membrane			IPR001623 (PRINTS); IPR036869 (G3DSA:1.10.287.GENE3D); IPR001623 (PFAM); mobidb-lite (MOBIDB_LITE); mobidb-lite (MOBIDB_LITE); PTHR44027:SF1 (PANTHER); PTHR44027 (PANTHER); IPR001623 (PROSITE_PROFILES); IPR001623 (CDD); IPR036869 (SUPERFAMILY)	no GO terms	no GO terms
TRUE	[INTERPRO, BLASTED, MAPPED, ANNOTATED]	FUS_00000739-RA	ribosomal RNA small subunit methyltransferase NEP1	708	20	1.60847e-165	86.56	3	P:GO:0070475; F:GO:0019843; F:GO:0070037	P:rRNA base methylation; F:rRNA binding; F:rRNA (pseudouridine) methyltransferase activity	EC:2.1.1	Transferring one-carbon groups	IPR029026 (G3DSA:3.40.1280.GENE3D); IPR005304 (PFAM); mobidb-lite (MOBIDB_LITE); mobidb-lite (MOBIDB_LITE); IPR005304 (PANTHER); IPR005304 (CDD); IPR029028 (SUPERFAMILY)	P:GO:0070475; F:GO:0070037	P:rRNA base methylation; F:rRNA (pseudouridine) methyltransferase activity
TRUE	[INTERPRO, BLASTED, MAPPED, ANNOTATED]	FUS_00000740-RA	serine/threonine-protein kinase Nek2-like	3424	20	0	67.03	3	P:GO:0006468; F:GO:0004672; F:GO:0005524	P:protein phosphorylation; F:protein kinase activity; F:ATP binding	EC:2.7.1	Transferring phosphorus-containing groups	IPR000719 (PFAM); G3DSA:1.10.510.10 (GENE3D); G3DSA:3.30.200.20 (GENE3D); mobidb-lite (MOBIDB_LITE); mobidb-lite (MOBIDB_LITE); mobidb-lite (MOBIDB_LITE); PTHR44899 (PANTHER); IPR000719 (PROSITE_PROFILES); cd08217 (CDD); IPR011009 (SUPERFAMILY)	P:GO:0006468; F:GO:0004672; F:GO:0005524	P:protein phosphorylation; F:protein kinase activity; F:ATP binding
TRUE	[INTERPRO, BLASTED, MAPPED, ANNOTATED]	FUS_00000741-RA	cuticle protein 1-like	351	20	5.2754e-54	74.92	1	F:GO:0042302	F:structural constituent of cuticle			IPR033778 (PFAM)	F:GO:0042302	F:structural constituent of cuticle
TRUE	[INTERPRO, BLASTED, MAPPED, ANNOTATED]	FUS_00000742-RA	cuticle protein 1	983	8	1.67547e-12	61.14	1	F:GO:0042302	F:structural constituent of cuticle			IPR033778 (PFAM)	F:GO:0042302	F:structural constituent of cuticle
TRUE	[INTERPRO, BLASTED, MAPPED, ANNOTATED]	FUS_00000743-RA	condensin complex subunit 2	2625	20	0	53.06	4	P:GO:0007076; P:GO:0051301; C:GO:0000796; C:GO:0005737	P:mitotic chromosome condensation; P:cell division; C:condensin complex; C:cytoplasm			IPR022816 (PIRSF); IPR022816 (PFAM); mobidb-lite (MOBIDB_LITE); mobidb-lite (MOBIDB_LITE); mobidb-lite (MOBIDB_LITE); mobidb-lite (MOBIDB_LITE); mobidb-lite (MOBIDB_LITE); mobidb-lite (MOBIDB_LITE); mobidb-lite (MOBIDB_LITE); IPR022816 (PANTHER); PTHR13108:SF9 (PANTHER)	P:GO:0007076; C:GO:0000796	P:mitotic chromosome condensation; C:condensin complex
TRUE	[INTERPRO, NO-BLAST]	FUS_00000744-RA	---NA---	345									mobidb-lite (MOBIDB_LITE)	no GO terms	no GO terms
TRUE	[INTERPRO, BLASTED]	FUS_00000745-RA	alpha-tocopherol transfer protein-like	930	20	0	75.45						PR00180 (PRINTS); IPR036865 (G3DSA:3.40.525.GENE3D); IPR001251 (PFAM); G3DSA:1.10.8.20 (GENE3D); mobidb-lite (MOBIDB_LITE); PTHR10174 (PANTHER); PTHR10174:SF224 (PANTHER); IPR001251 (PROSITE_PROFILES); IPR001251 (CDD); IPR036865 (SUPERFAMILY); IPR036273 (SUPERFAMILY)	no GO terms	no GO terms
TRUE	[INTERPRO, NO-BLAST]	FUS_00000746-RA	---NA---	294									mobidb-lite (MOBIDB_LITE); mobidb-lite (MOBIDB_LITE); mobidb-lite (MOBIDB_LITE)	no GO terms	no GO terms
TRUE	[INTERPRO, BLASTED, MAPPED, ANNOTATED]	FUS_00000747-RA	zinc finger protein 629	1955	20	1.01445e-79	80.32	4	P:GO:0006357; F:GO:0000977; F:GO:0000981; C:GO:0005634	P:regulation of transcription by RNA polymerase II; F:RNA polymerase II transcription regulatory region sequence-specific DNA binding; F:DNA-binding transcription factor activity, RNA polymerase II-specific; C:nucleus			G3DSA:3.30.160.60 (GENE3D); G3DSA:3.30.160.60 (GENE3D); PF13894 (PFAM); IPR013087 (PFAM); G3DSA:3.30.160.60 (GENE3D); mobidb-lite (MOBIDB_LITE); mobidb-lite (MOBIDB_LITE); mobidb-lite (MOBIDB_LITE); mobidb-lite (MOBIDB_LITE); mobidb-lite (MOBIDB_LITE); mobidb-lite (MOBIDB_LITE); PTHR24409:SF357 (PANTHER); PTHR24409 (PANTHER); IPR013087 (PROSITE_PROFILES); IPR013087 (PROSITE_PROFILES); IPR013087 (…	no GO terms	no GO terms
TRUE	[INTERPRO, BLASTED, MAPPED, ANNOTATED]	FUS_00000748-RA	mitoferrin-1	2484	20	0	77.65	2	P:GO:0055085; C:GO:0016021	P:transmembrane transport; C:integral component of membrane			IPR002067 (PRINTS); IPR023395 (G3DSA:1.50.40.GENE3D); IPR018108 (PFAM); IPR023395 (G3DSA:1.50.40.GENE3D); PTHR45758:SF1 (PANTHER); PTHR45758 (PANTHER); IPR018108 (PROSITE_PROFILES); IPR018108 (PROSITE_PROFILES); IPR018108 (PROSITE_PROFILES); IPR023395 (SUPERFAMILY)	P:GO:0055085	P:transmembrane transport
TRUE	[INTERPRO, BLASTED, MAPPED, ANNOTATED]	FUS_00000749-RA	solute carrier family 23 member 2	2134	20	4.82421e-127	48.65	1	C:GO:0016020	C:membrane			IPR006043 (PFAM); mobidb-lite (MOBIDB_LITE); mobidb-lite (MOBIDB_LITE); PTHR11119 (PANTHER)	P:GO:0055085; F:GO:0022857; C:GO:0016020	P:transmembrane transport; F:transmembrane transporter activity; C:membrane
TRUE	[INTERPRO, BLASTED, MAPPED, ANNOTATED]	FUS_00000750-RA	three-prime repair exonuclease 1-like	981	20	2.72488e-146	51.09	2	P:GO:0090305; F:GO:0008408	P:nucleic acid phosphodiester bond hydrolysis; F:3'-5' exonuclease activity	EC:3.1	Acting on ester bonds	IPR036397 (G3DSA:3.30.420.GENE3D); IPR036397 (G3DSA:3.30.420.GENE3D); PTHR13058:SF19 (PANTHER); IPR040393 (PANTHER); IPR012337 (SUPERFAMILY)	F:GO:0003676; F:GO:0008408	F:nucleic acid binding; F:3'-5' exonuclease activity
TRUE	[INTERPRO, BLASTED]	FUS_00000751-RA	cyclic GMP-AMP synthase isoform X2	1554	20	0	56.81						G3DSA:1.10.1410.40 (GENE3D); IPR024810 (PFAM); G3DSA:3.30.460.90 (GENE3D); PTHR10656:SF42 (PANTHER); PTHR10656 (PANTHER)	no GO terms	no GO terms
TRUE	[INTERPRO, BLASTED, MAPPED]	FUS_00000752-RA	putative salivary gland protein 3	456	4	5.17583e-22	67.98	2	C:GO:0016020; C:GO:0016021	C:membrane; C:integral component of membrane			no IPS match	no IPS match	no IPS match
TRUE	[INTERPRO, BLASTED, MAPPED, ANNOTATED]	FUS_00000753-RA	lipase 3-like	1579	20	0	67.61	2	P:GO:0016042; F:GO:0016788	P:lipid catabolic process; F:hydrolase activity, acting on ester bonds	EC:3.1	Acting on ester bonds	IPR000073 (PFAM); IPR029058 (G3DSA:3.40.50.GENE3D); IPR025483 (PIRSF); PTHR11005 (PANTHER); PTHR11005:SF127 (PANTHER); IPR029058 (SUPERFAMILY)	F:GO:0016788	F:hydrolase activity, acting on ester bonds
TRUE	[INTERPRO, BLASTED]	FUS_00000754-RA	serine-enriched protein	4022	20	0	89.87						G3DSA:1.25.40.420 (GENE3D); IPR006571 (PFAM); IPR000210 (PFAM); IPR011333 (G3DSA:3.30.710.GENE3D); IPR011705 (PFAM); PTHR24410:SF34 (PANTHER); PTHR24410 (PANTHER); IPR006571 (PROSITE_PROFILES); IPR000210 (PROSITE_PROFILES); IPR011333 (SUPERFAMILY)	F:GO:0005515	F:protein binding
TRUE	[INTERPRO, BLASTED]	FUS_00000755-RA	serine-enriched protein	1476	20	0	89.87						IPR000210 (PFAM); IPR006571 (PFAM); G3DSA:1.25.40.420 (GENE3D); IPR011333 (G3DSA:3.30.710.GENE3D); IPR011705 (PFAM); PTHR24410:SF34 (PANTHER); PTHR24410 (PANTHER); IPR000210 (PROSITE_PROFILES); IPR006571 (PROSITE_PROFILES); IPR011333 (SUPERFAMILY)	F:GO:0005515	F:protein binding
TRUE	[INTERPRO, BLASTED, MAPPED]	FUS_00000756-RA	uncharacterized protein LOC113203555	1047	20	1.5606e-135	65.4	3	P:GO:0008045; C:GO:0016020; C:GO:0016021	P:motor neuron axon guidance; C:membrane; C:integral component of membrane			IPR013783 (G3DSA:2.60.40.GENE3D); mobidb-lite (MOBIDB_LITE); mobidb-lite (MOBIDB_LITE); mobidb-lite (MOBIDB_LITE); PTHR21261:SF6 (PANTHER); PTHR21261 (PANTHER); IPR007110 (PROSITE_PROFILES); IPR036179 (SUPERFAMILY)	no GO terms	no GO terms
TRUE	[INTERPRO, NO-BLAST]	FUS_00000757-RA	---NA---	462									mobidb-lite (MOBIDB_LITE); mobidb-lite (MOBIDB_LITE); mobidb-lite (MOBIDB_LITE)	no GO terms	no GO terms
TRUE	[INTERPRO, BLASTED, MAPPED, ANNOTATED]	FUS_00000758-RA	28S ribosomal protein S35, mitochondrial	930	20	2.86683e-154	72.13	4	P:GO:0032543; F:GO:0003735; C:GO:0005739; C:GO:0005840	P:mitochondrial translation; F:structural constituent of ribosome; C:mitochondrion; C:ribosome			IPR019349 (PFAM); IPR039848 (PANTHER)	P:GO:0032543; F:GO:0003735	P:mitochondrial translation; F:structural constituent of ribosome
TRUE	[INTERPRO, BLASTED]	FUS_00000759-RA	zinc finger protein 235-like isoform X1	1566	20	0	76.75						G3DSA:3.30.160.60 (GENE3D); G3DSA:3.30.160.60 (GENE3D); G3DSA:3.30.160.60 (GENE3D); mobidb-lite (MOBIDB_LITE); mobidb-lite (MOBIDB_LITE); PTHR24406 (PANTHER); IPR013087 (PROSITE_PROFILES); IPR013087 (PROSITE_PROFILES); IPR013087 (PROSITE_PROFILES); IPR013087 (PROSITE_PROFILES); IPR036236 (SUPERFAMILY); IPR036236 (SUPERFAMILY)	no GO terms	no GO terms
TRUE	[INTERPRO, BLASTED, MAPPED, ANNOTATED]	FUS_00000760-RA	methylmalonic aciduria and homocystinuria type D homolog, mitochondrial isoform X1	1251	20	5.31757e-169	65.09	1	P:GO:0009235	P:cobalamin metabolic process			IPR019362 (PFAM); IPR019362 (PANTHER)	P:GO:0009235	P:cobalamin metabolic process
TRUE	[INTERPRO, BLASTED, MAPPED, ANNOTATED]	FUS_00000761-RA	elongation factor 1-beta'	2540	20	1.20969e-134	83.15	4	P:GO:0006414; F:GO:0003746; F:GO:0030246; C:GO:0005853	P:translational elongation; F:translation elongation factor activity; F:carbohydrate binding; C:eukaryotic translation elongation factor 1 complex			IPR018940 (PFAM); G3DSA:1.20.1050.130 (GENE3D); IPR014038 (PFAM); IPR014717 (G3DSA:3.30.70.GENE3D); PTHR11595 (PANTHER); PTHR11595:SF26 (PANTHER); IPR014038 (CDD); IPR036219 (SUPERFAMILY); IPR036282 (SUPERFAMILY)	P:GO:0006414; F:GO:0003746	P:translational elongation; F:translation elongation factor activity
TRUE	[INTERPRO, BLASTED, MAPPED, ANNOTATED]	FUS_00000762-RA	elongation factor 1-beta'	690	20	9.90029e-145	81.96	3	P:GO:0006414; F:GO:0003746; C:GO:0005853	P:translational elongation; F:translation elongation factor activity; C:eukaryotic translation elongation factor 1 complex			IPR018940 (PFAM); IPR014717 (G3DSA:3.30.70.GENE3D); G3DSA:1.20.1050.130 (GENE3D); IPR014038 (PFAM); PTHR11595:SF26 (PANTHER); PTHR11595 (PANTHER); IPR014038 (CDD); IPR036219 (SUPERFAMILY); IPR036282 (SUPERFAMILY)	P:GO:0006414; F:GO:0003746	P:translational elongation; F:translation elongation factor activity
TRUE	[INTERPRO, BLASTED, MAPPED, ANNOTATED]	FUS_00000763-RA	glycine receptor subunit alpha-2-like	1797	20	0	80.7	7	P:GO:0006821; P:GO:0034220; P:GO:0060079; F:GO:0004888; F:GO:0016934; C:GO:0016021; C:GO:0045211	P:chloride transport; P:ion transmembrane transport; P:excitatory postsynaptic potential; F:transmembrane signaling receptor activity; F:extracellularly glycine-gated chloride channel activity; C:integral component of membrane; C:postsynaptic membrane	EC:7	Translocases	IPR006201 (PRINTS); IPR006028 (PRINTS); IPR036734 (G3DSA:2.70.170.GENE3D); G3DSA:1.20.58.390 (GENE3D); IPR006029 (PFAM); IPR006202 (PFAM); IPR006201 (TIGRFAM); mobidb-lite (MOBIDB_LITE); IPR006201 (PANTHER); IPR008129 (PTHR18945:PANTHER); cd19049 (CDD); IPR036734 (SUPERFAMILY); IPR036719 (SUPERFAMILY)	P:GO:0006811; P:GO:0006821; P:GO:0034220; F:GO:0004888; F:GO:0005216; F:GO:0005230; F:GO:0016934; C:GO:0016021; C:GO:0045211	P:ion transport; P:chloride transport; P:ion transmembrane transport; F:transmembrane signaling receptor activity; F:ion channel activity; F:extracellular ligand-gated ion channel activity; F:extracellularly glycine-gated chloride channel activity; C:integral component of membrane; C:postsynaptic membrane
TRUE	[INTERPRO, NO-BLAST]	FUS_00000764-RA	---NA---	351									no IPS match	no IPS match	no IPS match
TRUE	[INTERPRO, BLASTED, MAPPED, ANNOTATED]	FUS_00000765-RA	ATP-dependent DNA helicase PIF1	3531	20	0	56.61	7	P:GO:0006259; P:GO:0006974; P:GO:0051276; F:GO:0000166; F:GO:0004386; F:GO:0016787; F:GO:0043167	P:DNA metabolic process; P:cellular response to DNA damage stimulus; P:chromosome organization; F:nucleotide binding; F:helicase activity; F:hydrolase activity; F:ion binding	EC:3	Hydrolases	IPR036691 (G3DSA:3.60.10.GENE3D); IPR027417 (G3DSA:3.40.50.GENE3D); IPR010285 (PFAM); IPR027417 (G3DSA:3.40.50.GENE3D); PTHR47642 (PANTHER); cd18809 (CDD); IPR027417 (SUPERFAMILY); IPR036691 (SUPERFAMILY); IPR027417 (SUPERFAMILY)	P:GO:0000723; P:GO:0006281; F:GO:0003678	P:telomere maintenance; P:DNA repair; F:DNA helicase activity
TRUE	[INTERPRO, BLASTED]	FUS_00000766-RA	lisH domain-containing protein C1711.05-like	1242	1	1.03297e-10	60.55						mobidb-lite (MOBIDB_LITE); mobidb-lite (MOBIDB_LITE); mobidb-lite (MOBIDB_LITE); mobidb-lite (MOBIDB_LITE); mobidb-lite (MOBIDB_LITE); mobidb-lite (MOBIDB_LITE); mobidb-lite (MOBIDB_LITE); mobidb-lite (MOBIDB_LITE); mobidb-lite (MOBIDB_LITE)	no GO terms	no GO terms
TRUE	[INTERPRO, BLASTED, MAPPED, ANNOTATED]	FUS_00000768-RA	protein yellow	1602	20	0	83.59	2	P:GO:0042438; P:GO:0060179	P:melanin biosynthetic process; P:male mating behavior			IPR017996 (PRINTS); IPR017996 (PFAM); IPR011042 (G3DSA:2.120.10.GENE3D); IPR017996 (PANTHER); IPR029846 (PTHR10009:PANTHER)	P:GO:0042438; P:GO:0060179	P:melanin biosynthetic process; P:male mating behavior
TRUE	[INTERPRO, NO-BLAST]	FUS_00000769-RA	---NA---	384									mobidb-lite (MOBIDB_LITE)	no GO terms	no GO terms
TRUE	[INTERPRO, BLASTED]	FUS_00000770-RA	uncharacterized protein LOC117650392	3025	20	0	59.18						mobidb-lite (MOBIDB_LITE); mobidb-lite (MOBIDB_LITE); mobidb-lite (MOBIDB_LITE); PTHR46601 (PANTHER)	no GO terms	no GO terms
TRUE	[INTERPRO, BLASTED, MAPPED, ANNOTATED]	FUS_00000771-RA	putative inorganic phosphate cotransporter isoform X2	417	20	2.25827e-07	77.25	3	P:GO:0055085; F:GO:0022857; C:GO:0016021	P:transmembrane transport; F:transmembrane transporter activity; C:integral component of membrane	EC:7	Translocases	no IPS match	no IPS match	no IPS match
TRUE	[INTERPRO, BLASTED, MAPPED, ANNOTATED]	FUS_00000772-RA	putative inorganic phosphate cotransporter isoform X1	1816	20	0	84.49	3	P:GO:0055085; F:GO:0022857; C:GO:0016021	P:transmembrane transport; F:transmembrane transporter activity; C:integral component of membrane	EC:7	Translocases	IPR036259 (G3DSA:1.20.1250.GENE3D); IPR036259 (G3DSA:1.20.1250.GENE3D); IPR011701 (PFAM); PTHR11662:SF247 (PANTHER); PTHR11662 (PANTHER); IPR020846 (PROSITE_PROFILES); cd17318 (CDD); IPR036259 (SUPERFAMILY)	P:GO:0055085; F:GO:0022857	P:transmembrane transport; F:transmembrane transporter activity
TRUE	[INTERPRO, BLASTED, MAPPED, ANNOTATED]	FUS_00000773-RA	transcription elongation factor SPT5	4066	20	0	87.22	5	P:GO:0006357; P:GO:0006414; P:GO:0032784; F:GO:0003746; C:GO:0005634	P:regulation of transcription by RNA polymerase II; P:translational elongation; P:regulation of DNA-templated transcription, elongation; F:translation elongation factor activity; C:nucleus			IPR017071 (PIRSF); IPR005824 (PFAM); IPR014722 (G3DSA:2.30.30.GENE3D); IPR014722 (G3DSA:2.30.30.GENE3D); IPR005100 (PFAM); IPR036735 (G3DSA:3.30.70.GENE3D); IPR014722 (G3DSA:2.30.30.GENE3D); IPR022581 (PFAM); mobidb-lite (MOBIDB_LITE); mobidb-lite (MOBIDB_LITE); mobidb-lite (MOBIDB_LITE); mobidb-lite (MOBIDB_LITE); mobidb-lite (MOBIDB_LITE); mobidb-lite (MOBIDB_LITE); mobidb-lite (MOBIDB_LITE); m…	P:GO:0006355; P:GO:0006357; P:GO:0032784	P:regulation of transcription, DNA-templated; P:regulation of transcription by RNA polymerase II; P:regulation of DNA-templated transcription, elongation
TRUE	[INTERPRO, BLASTED, MAPPED, ANNOTATED]	FUS_00000774-RA	retinol dehydrogenase 14	1449	20	0	84.55	2	F:GO:0016491; C:GO:0016021	F:oxidoreductase activity; C:integral component of membrane	EC:1	Oxidoreductases	IPR002347 (PRINTS); IPR002347 (PFAM); G3DSA:3.40.50.720 (GENE3D); PTHR43157:SF45 (PANTHER); PTHR43157 (PANTHER); cd05327 (CDD); IPR036291 (SUPERFAMILY)	F:GO:0016491	F:oxidoreductase activity
TRUE	[INTERPRO, BLASTED, MAPPED, ANNOTATED]	FUS_00000775-RA	small integral membrane protein 8	991	20	4.87091e-49	85.01	1	C:GO:0016021	C:integral component of membrane			IPR026686 (PFAM); IPR026686 (PANTHER)	no GO terms	no GO terms
TRUE	[INTERPRO, BLASTED, MAPPED]	FUS_00000776-RA	ADAMTS-like protein 1 like protein	1500	20	1.24212e-135	46.39	1	P:GO:0007229	P:integrin-mediated signaling pathway			PF19030 (PFAM); IPR013783 (G3DSA:2.60.40.GENE3D); IPR036383 (G3DSA:2.20.100.GENE3D); mobidb-lite (MOBIDB_LITE); mobidb-lite (MOBIDB_LITE); mobidb-lite (MOBIDB_LITE); mobidb-lite (MOBIDB_LITE); mobidb-lite (MOBIDB_LITE); PTHR13723:SF179 (PANTHER); PTHR13723 (PANTHER); IPR000884 (PROSITE_PROFILES); IPR007110 (PROSITE_PROFILES); IPR000884 (PROSITE_PROFILES); cd00096 (CDD); IPR036179 (SUPERFAMILY); I…	no GO terms	no GO terms
TRUE	[INTERPRO, BLASTED, MAPPED]	FUS_00000777-RA	Protein madd-4	3564	20	3.62137e-112	51.33	1	P:GO:0007229	P:integrin-mediated signaling pathway			IPR000884 (PFAM); PF19030 (PFAM); IPR013783 (G3DSA:2.60.40.GENE3D); IPR036383 (G3DSA:2.20.100.GENE3D); mobidb-lite (MOBIDB_LITE); mobidb-lite (MOBIDB_LITE); mobidb-lite (MOBIDB_LITE); IPR000884 (PROSITE_PROFILES); IPR007110 (PROSITE_PROFILES); IPR000884 (PROSITE_PROFILES); cd00096 (CDD); IPR036383 (SUPERFAMILY); IPR036179 (SUPERFAMILY)	no GO terms	no GO terms
TRUE	[INTERPRO, BLASTED, MAPPED, ANNOTATED]	FUS_00000778-RA	G protein-coupled receptor kinase 2	9461	20	0	92.46	4	P:GO:0006468; P:GO:0007165; F:GO:0004703; F:GO:0005524	P:protein phosphorylation; P:signal transduction; F:G protein-coupled receptor kinase activity; F:ATP binding	EC:2.7.11.16	[G-protein-coupled receptor] kinase	IPR000239 (PRINTS); IPR016137 (PFAM); IPR044926 (G3DSA:1.10.167.GENE3D); G3DSA:3.30.200.20 (GENE3D); IPR000719 (PFAM); G3DSA:1.10.510.10 (GENE3D); mobidb-lite (MOBIDB_LITE); mobidb-lite (MOBIDB_LITE); PTHR24355 (PANTHER); PTHR24355:SF28 (PANTHER); IPR000719 (PROSITE_PROFILES); IPR000961 (PROSITE_PROFILES); IPR016137 (PROSITE_PROFILES); cd05605 (CDD); IPR011009 (SUPERFAMILY); IPR036305 (SUPERFAMIL…	P:GO:0006468; P:GO:0007165; F:GO:0004672; F:GO:0004674; F:GO:0004703; F:GO:0005524	P:protein phosphorylation; P:signal transduction; F:protein kinase activity; F:protein serine/threonine kinase activity; F:G protein-coupled receptor kinase activity; F:ATP binding
TRUE	[INTERPRO, BLASTED, MAPPED, ANNOTATED]	FUS_00000779-RA	lysyl oxidase homolog 3	1758	20	0	77.01	6	P:GO:0006897; F:GO:0005044; F:GO:0005507; F:GO:0016641; C:GO:0005576; C:GO:0016020	P:endocytosis; F:scavenger receptor activity; F:copper ion binding; F:oxidoreductase activity, acting on the CH-NH2 group of donors, oxygen as acceptor; C:extracellular region; C:membrane	EC:1.4.3	Acting on the CH-NH(2) group of donors	IPR001695 (PRINTS); IPR001190 (PRINTS); IPR036772 (G3DSA:3.10.250.GENE3D); IPR001695 (PFAM); IPR001190 (PFAM); mobidb-lite (MOBIDB_LITE); mobidb-lite (MOBIDB_LITE); PTHR45817 (PANTHER); PTHR45817:SF4 (PANTHER); IPR001190 (PROSITE_PROFILES); IPR001190 (PROSITE_PROFILES); IPR036772 (SUPERFAMILY); IPR036772 (SUPERFAMILY)	F:GO:0005044; F:GO:0005507; F:GO:0016641; C:GO:0016020	F:scavenger receptor activity; F:copper ion binding; F:oxidoreductase activity, acting on the CH-NH2 group of donors, oxygen as acceptor; C:membrane
TRUE	[INTERPRO, BLASTED, MAPPED, ANNOTATED]	FUS_00000780-RA	Protein bride of sevenless	3325	20	0	63.09	5	P:GO:0007186; P:GO:0007601; F:GO:0004930; F:GO:0005118; C:GO:0016021	P:G protein-coupled receptor signaling pathway; P:visual perception; F:G protein-coupled receptor activity; F:sevenless binding; C:integral component of membrane			IPR002956 (PRINTS); IPR017978 (PFAM); mobidb-lite (MOBIDB_LITE); mobidb-lite (MOBIDB_LITE); mobidb-lite (MOBIDB_LITE); mobidb-lite (MOBIDB_LITE); PTHR24060 (PANTHER); PTHR24060:SF148 (PANTHER); IPR017978 (PROSITE_PROFILES)	P:GO:0007186; P:GO:0007601; F:GO:0004930; F:GO:0005118; C:GO:0016020; C:GO:0016021	P:G protein-coupled receptor signaling pathway; P:visual perception; F:G protein-coupled receptor activity; F:sevenless binding; C:membrane; C:integral component of membrane
TRUE	[INTERPRO, BLASTED, MAPPED, ANNOTATED]	FUS_00000781-RA	synaptic vesicular amine transporter isoform X1	1722	20	0	72.13	3	P:GO:0055085; F:GO:0022857; C:GO:0016021	P:transmembrane transport; F:transmembrane transporter activity; C:integral component of membrane	EC:7	Translocases	IPR036259 (G3DSA:1.20.1250.GENE3D); IPR011701 (PFAM); mobidb-lite (MOBIDB_LITE); mobidb-lite (MOBIDB_LITE); mobidb-lite (MOBIDB_LITE); PTHR23506:SF4 (PANTHER); PTHR23506 (PANTHER); IPR020846 (PROSITE_PROFILES); IPR036259 (SUPERFAMILY)	P:GO:0055085; F:GO:0022857	P:transmembrane transport; F:transmembrane transporter activity
TRUE	[INTERPRO, BLASTED, MAPPED, ANNOTATED]	FUS_00000782-RA	Gastrula zinc finger protein XlCGF57.1	3618	20	0	62.25	2	F:GO:0000166; F:GO:0003676	F:nucleotide binding; F:nucleic acid binding			mobidb-lite (MOBIDB_LITE); PTHR31511 (PANTHER); PTHR31511:SF13 (PANTHER); IPR043502 (SUPERFAMILY); IPR012337 (SUPERFAMILY)	no GO terms	no GO terms
TRUE	[INTERPRO, BLASTED, MAPPED, ANNOTATED]	FUS_00000783-RA	Retrovirus-related Pol polyprotein from transposon 17.6	5742	20	2.37837e-62	46.58	1	F:GO:0003824	F:catalytic activity			G3DSA:1.10.340.70 (GENE3D); IPR041588 (PFAM); IPR000477 (PFAM); IPR043128 (G3DSA:3.30.70.GENE3D); G3DSA:3.10.10.10 (GENE3D); IPR036397 (G3DSA:3.30.420.GENE3D); IPR041577 (PFAM); IPR001584 (PFAM); mobidb-lite (MOBIDB_LITE); mobidb-lite (MOBIDB_LITE); mobidb-lite (MOBIDB_LITE); mobidb-lite (MOBIDB_LITE); mobidb-lite (MOBIDB_LITE); mobidb-lite (MOBIDB_LITE); mobidb-lite (MOBIDB_LITE); mobidb-lite (M…	P:GO:0015074; F:GO:0003676	P:DNA integration; F:nucleic acid binding
TRUE	[INTERPRO, BLASTED, MAPPED, ANNOTATED]	FUS_00000784-RA	cGMP-specific 3',5'-cyclic phosphodiesterase isoform X1	3415	20	0	86.03	3	P:GO:0007165; F:GO:0046872; F:GO:0047555	P:signal transduction; F:metal ion binding; F:3',5'-cyclic-GMP phosphodiesterase activity	EC:3.1.4.17; EC:3.1.4.35	3',5'-cyclic-nucleotide phosphodiesterase; 3',5'-cyclic-GMP phosphodiesterase	IPR023088 (PRINTS); IPR029016 (G3DSA:3.30.450.GENE3D); IPR029016 (G3DSA:3.30.450.GENE3D); IPR036971 (G3DSA:1.10.1300.GENE3D); IPR002073 (PFAM); IPR003018 (PFAM); mobidb-lite (MOBIDB_LITE); mobidb-lite (MOBIDB_LITE); mobidb-lite (MOBIDB_LITE); mobidb-lite (MOBIDB_LITE); mobidb-lite (MOBIDB_LITE); PTHR11347:SF20 (PANTHER); PTHR11347 (PANTHER); IPR002073 (PROSITE_PROFILES); IPR003607 (CDD); SSF10960…	P:GO:0007165; F:GO:0004114; F:GO:0005515; F:GO:0008081	P:signal transduction; F:3',5'-cyclic-nucleotide phosphodiesterase activity; F:protein binding; F:phosphoric diester hydrolase activity
TRUE	[INTERPRO, BLASTED]	FUS_00000785-RA	uncharacterized protein LOC113202420	2210	3	1.7125e-14	87.83						no IPS match	no IPS match	no IPS match
TRUE	[INTERPRO, BLASTED]	FUS_00000786-RA	nucleolin 2-like	1275	3	9.7782e-31	75.82						mobidb-lite (MOBIDB_LITE); mobidb-lite (MOBIDB_LITE); mobidb-lite (MOBIDB_LITE); PS51257 (PROSITE_PROFILES)	no GO terms	no GO terms
TRUE	[INTERPRO, BLASTED, MAPPED, ANNOTATED]	FUS_00000787-RA	cap-specific mRNA (nucleoside-2'-O-)-methyltransferase 1	3544	20	0	69.3	5	P:GO:0006370; P:GO:0097309; F:GO:0003676; F:GO:0004483; C:GO:0005634	P:7-methylguanosine mRNA capping; P:cap1 mRNA methylation; F:nucleic acid binding; F:mRNA (nucleoside-2'-O-)-methyltransferase activity; C:nucleus	EC:2.1.1.57	Methyltransferase cap1	G3DSA:2.20.70.10 (GENE3D); G3DSA:3.40.50.12760 (GENE3D); IPR002877 (PFAM); IPR000467 (PFAM); mobidb-lite (MOBIDB_LITE); mobidb-lite (MOBIDB_LITE); mobidb-lite (MOBIDB_LITE); mobidb-lite (MOBIDB_LITE); IPR030376 (PTHR16121:PANTHER); PTHR16121 (PANTHER); IPR000467 (PROSITE_PROFILES); IPR025816 (PROSITE_PROFILES); IPR029063 (SUPERFAMILY)	P:GO:0006370; P:GO:0032259; P:GO:0080009; F:GO:0003676; F:GO:0004483; F:GO:0008168	P:7-methylguanosine mRNA capping; P:methylation; P:mRNA methylation; F:nucleic acid binding; F:mRNA (nucleoside-2'-O-)-methyltransferase activity; F:methyltransferase activity
TRUE	[INTERPRO, BLASTED, MAPPED, ANNOTATED]	FUS_00000788-RA	sperm flagellar protein 1-like	690	20	1.6694e-143	63.23	1	C:GO:0031514	C:motile cilium			IPR010441 (PFAM); IPR036872 (G3DSA:1.10.418.GENE3D); PTHR12509:SF9 (PANTHER); PTHR12509 (PANTHER); IPR001715 (PROSITE_PROFILES); IPR036872 (SUPERFAMILY)	F:GO:0005515	F:protein binding
TRUE	[INTERPRO, NO-BLAST]	FUS_00000789-RA	---NA---	723									mobidb-lite (MOBIDB_LITE); mobidb-lite (MOBIDB_LITE); mobidb-lite (MOBIDB_LITE); mobidb-lite (MOBIDB_LITE); mobidb-lite (MOBIDB_LITE)	no GO terms	no GO terms
TRUE	[INTERPRO, BLASTED, MAPPED, ANNOTATED]	FUS_00000790-RA	C-terminal-binding protein isoform X1	1266	20	0	96.42	5	P:GO:0045892; F:GO:0003714; F:GO:0016616; F:GO:0051287; C:GO:0005634	P:negative regulation of transcription, DNA-templated; F:transcription corepressor activity; F:oxidoreductase activity, acting on the CH-OH group of donors, NAD or NADP as acceptor; F:NAD binding; C:nucleus	EC:1.1.1	Acting on the CH-OH group of donors	G3DSA:3.40.50.720 (GENE3D); IPR006140 (PFAM); G3DSA:3.40.50.720 (GENE3D); IPR006139 (PFAM); mobidb-lite (MOBIDB_LITE); mobidb-lite (MOBIDB_LITE); PTHR46029 (PANTHER); PTHR46029:SF7 (PANTHER); IPR043322 (CDD); SSF52283 (SUPERFAMILY); IPR036291 (SUPERFAMILY); SSF52283 (SUPERFAMILY)	F:GO:0003714; F:GO:0016616; F:GO:0051287	F:transcription corepressor activity; F:oxidoreductase activity, acting on the CH-OH group of donors, NAD or NADP as acceptor; F:NAD binding
TRUE	[INTERPRO, NO-BLAST]	FUS_00000791-RA	---NA---	564									no IPS match	no IPS match	no IPS match
TRUE	[INTERPRO, BLASTED, MAPPED]	FUS_00000792-RA	hypothetical protein FOCC_FOCC017195	2839	20	0	60.29	1	F:GO:0008270	F:zinc ion binding			IPR018289 (PFAM); mobidb-lite (MOBIDB_LITE); mobidb-lite (MOBIDB_LITE); mobidb-lite (MOBIDB_LITE); mobidb-lite (MOBIDB_LITE); PTHR35385 (PANTHER); PTHR35385:SF1 (PANTHER); IPR007527 (PROSITE_PROFILES)	F:GO:0008270	F:zinc ion binding
TRUE	[INTERPRO, BLASTED, MAPPED, ANNOTATED]	FUS_00000793-RA	tRNA pseudouridine(38/39) synthase	3954	20	0	77.29	7	P:GO:0001522; P:GO:0008033; P:GO:0097502; F:GO:0000030; F:GO:0003723; F:GO:0009982; C:GO:0016021	P:pseudouridine synthesis; P:tRNA processing; P:mannosylation; F:mannosyltransferase activity; F:RNA binding; F:pseudouridine synthase activity; C:integral component of membrane	EC:5.4; EC:2.4.1	Intramolecular transferases; Glycosyltransferases	IPR020095 (G3DSA:3.30.70.GENE3D); IPR020094 (G3DSA:3.30.70.GENE3D); IPR020097 (PFAM); IPR001406 (TIGRFAM); mobidb-lite (MOBIDB_LITE); mobidb-lite (MOBIDB_LITE); PTHR11142:SF5 (PANTHER); IPR001406 (PANTHER); IPR001406 (HAMAP); IPR041707 (CDD); IPR020103 (SUPERFAMILY)	P:GO:0001522; P:GO:0009451; F:GO:0003723; F:GO:0009982	P:pseudouridine synthesis; P:RNA modification; F:RNA binding; F:pseudouridine synthase activity
TRUE	[INTERPRO, BLASTED, MAPPED, ANNOTATED]	FUS_00000794-RA	lethal(2)neighbour of tid protein	1533	20	0	77.19	3	P:GO:0097502; F:GO:0000030; C:GO:0016021	P:mannosylation; F:mannosyltransferase activity; C:integral component of membrane	EC:2.4.1	Glycosyltransferases	IPR007873 (PFAM); PTHR12646:SF0 (PANTHER); IPR007873 (PANTHER)	F:GO:0000030	F:mannosyltransferase activity
TRUE	[INTERPRO, BLASTED, MAPPED, ANNOTATED]	FUS_00000795-RA	proline-rich transmembrane protein 3	2469	20	0	57.12	1	C:GO:0016021	C:integral component of membrane			mobidb-lite (MOBIDB_LITE); mobidb-lite (MOBIDB_LITE); mobidb-lite (MOBIDB_LITE); mobidb-lite (MOBIDB_LITE); mobidb-lite (MOBIDB_LITE); mobidb-lite (MOBIDB_LITE); mobidb-lite (MOBIDB_LITE); mobidb-lite (MOBIDB_LITE); mobidb-lite (MOBIDB_LITE); PTHR35578 (PANTHER)	no GO terms	no GO terms
TRUE	[INTERPRO, BLASTED, MAPPED, ANNOTATED]	FUS_00000796-RA	transport and Golgi organization protein 6 homolog	5891	20	0	58.25	4	P:GO:0007076; P:GO:0051301; C:GO:0000796; C:GO:0005737	P:mitotic chromosome condensation; P:cell division; C:condensin complex; C:cytoplasm			IPR011989 (G3DSA:1.25.10.GENE3D); IPR019451 (PFAM); IPR019414 (PFAM); IPR039600 (PANTHER); IPR016024 (SUPERFAMILY)	no GO terms	no GO terms
TRUE	[INTERPRO, BLASTED, MAPPED]	FUS_00000797-RA	transport and Golgi organization protein 6 homolog	2889	20	0	54.18	1	C:GO:0016021	C:integral component of membrane			IPR019414 (PFAM); IPR019451 (PFAM); IPR011989 (G3DSA:1.25.10.GENE3D); IPR039600 (PANTHER); IPR016024 (SUPERFAMILY)	no GO terms	no GO terms
TRUE	[INTERPRO, BLASTED, MAPPED, ANNOTATED]	FUS_00000798-RA	zinc finger CCHC-type and RNA-binding motif-containing protein 1-like	708	20	1.3236e-99	81.68	4	P:GO:0000398; F:GO:0003723; F:GO:0008270; C:GO:0005689	P:mRNA splicing, via spliceosome; F:RNA binding; F:zinc ion binding; C:U12-type spliceosomal complex			IPR000504 (PFAM); IPR012677 (G3DSA:3.30.70.GENE3D); IPR001878 (PFAM); G3DSA:4.10.60.10 (GENE3D); mobidb-lite (MOBIDB_LITE); mobidb-lite (MOBIDB_LITE); mobidb-lite (MOBIDB_LITE); mobidb-lite (MOBIDB_LITE); IPR044598 (PANTHER); IPR000504 (PROSITE_PROFILES); IPR001878 (PROSITE_PROFILES); IPR035979 (SUPERFAMILY); IPR036875 (SUPERFAMILY)	P:GO:0000398; F:GO:0003676; F:GO:0008270; C:GO:0005689	P:mRNA splicing, via spliceosome; F:nucleic acid binding; F:zinc ion binding; C:U12-type spliceosomal complex
TRUE	[INTERPRO, BLASTED, MAPPED, ANNOTATED]	FUS_00000799-RA	NADH dehydrogenase [ubiquinone] iron-sulfur protein 3, mitochondrial	801	20	0	84.59	2	P:GO:0022900; F:GO:0008137	P:electron transport chain; F:NADH dehydrogenase (ubiquinone) activity	EC:7.1.1.2; EC:1.6.5.11; EC:1.6.5.2	NADH:ubiquinone reductase (H(+)-translocating); NADH dehydrogenase (quinone); NAD(P)H dehydrogenase (quinone)	IPR010218 (TIGRFAM); IPR001268 (PFAM); IPR037232 (G3DSA:3.30.460.GENE3D); PTHR10884 (PANTHER); IPR010218 (HAMAP); IPR037232 (SUPERFAMILY)	F:GO:0008137; F:GO:0016651	F:NADH dehydrogenase (ubiquinone) activity; F:oxidoreductase activity, acting on NAD(P)H
TRUE	[INTERPRO, BLASTED, MAPPED, ANNOTATED]	FUS_00000800-RA	magnesium-dependent phosphatase 1-like isoform X1	828	20	8.07407e-78	69.07	2	P:GO:0016311; F:GO:0016791	P:dephosphorylation; F:phosphatase activity	EC:3.1.3	Acting on ester bonds	IPR010036 (PFAM); IPR010033 (TIGRFAM); IPR023214 (G3DSA:3.40.50.GENE3D); IPR010036 (TIGRFAM); SFLDG01131 (SFLD); SFLDG01129 (SFLD); IPR010036 (PANTHER); IPR036412 (SUPERFAMILY)	F:GO:0016791	F:phosphatase activity
TRUE	[INTERPRO, BLASTED, MAPPED, ANNOTATED]	FUS_00000801-RA	E3 ubiquitin-protein ligase TRIM32-like	2232	20	0	62.52	1	F:GO:0046872	F:metal ion binding			IPR013083 (G3DSA:3.30.40.GENE3D); IPR001841 (PFAM); PTHR22791 (PANTHER); IPR001841 (PROSITE_PROFILES); SSF57850 (SUPERFAMILY)	no GO terms	no GO terms
TRUE	[INTERPRO, BLASTED]	FUS_00000802-RA	hypothetical protein FOCC_FOCC004257	654	2	1.5537e-33	66.67						mobidb-lite (MOBIDB_LITE); mobidb-lite (MOBIDB_LITE)	no GO terms	no GO terms
TRUE	[INTERPRO, BLASTED]	FUS_00000803-RA	uncharacterized protein LOC117653435	621	4	2.82943e-09	64.01						mobidb-lite (MOBIDB_LITE)	no GO terms	no GO terms
TRUE	[INTERPRO, BLASTED, MAPPED, ANNOTATED]	FUS_00000804-RA	gustatory and odorant receptor 63a-like	2157	20	4.11849e-150	54.67	1	C:GO:0016020	C:membrane			mobidb-lite (MOBIDB_LITE); mobidb-lite (MOBIDB_LITE); mobidb-lite (MOBIDB_LITE); mobidb-lite (MOBIDB_LITE); mobidb-lite (MOBIDB_LITE)	no GO terms	no GO terms
TRUE	[INTERPRO, NO-BLAST]	FUS_00000805-RA	---NA---	281									mobidb-lite (MOBIDB_LITE); mobidb-lite (MOBIDB_LITE); mobidb-lite (MOBIDB_LITE); mobidb-lite (MOBIDB_LITE)	no GO terms	no GO terms
TRUE	[INTERPRO, BLASTED, MAPPED, ANNOTATED]	FUS_00000806-RA	protein Malvolio isoform X1	2329	20	0	80.19	10	P:GO:0000041; P:GO:0010042; P:GO:0055071; P:GO:0055072; P:GO:0098662; F:GO:0005381; F:GO:0005384; F:GO:0015086; C:GO:0016021; C:GO:0016324	P:transition metal ion transport; P:response to manganese ion; P:manganese ion homeostasis; P:iron ion homeostasis; P:inorganic cation transmembrane transport; F:iron ion transmembrane transporter activity; F:manganese ion transmembrane transporter activity; F:cadmium ion transmembrane transporter activity; C:integral component of membrane; C:apical plasma membrane	EC:7	Translocases	IPR001046 (PRINTS); IPR001046 (PFAM); IPR001046 (TIGRFAM); mobidb-lite (MOBIDB_LITE); mobidb-lite (MOBIDB_LITE); mobidb-lite (MOBIDB_LITE); IPR001046 (PANTHER); PTHR11706:SF40 (PANTHER); IPR001046 (HAMAP)	P:GO:0030001; F:GO:0046873; C:GO:0016020	P:metal ion transport; F:metal ion transmembrane transporter activity; C:membrane
TRUE	[INTERPRO, BLASTED, MAPPED, ANNOTATED]	FUS_00000807-RA	2-aminoethanethiol dioxygenase	765	20	6.04602e-165	56.06	2	F:GO:0016702; F:GO:0046872	F:oxidoreductase activity, acting on single donors with incorporation of molecular oxygen, incorporation of two atoms of oxygen; F:metal ion binding	EC:1.13.11	Acting on single donors with incorporation of molecular oxygen (oxygenases). The oxygen incorporated need not be derived from O(2)	IPR012864 (PFAM); IPR014710 (G3DSA:2.60.120.GENE3D); PTHR22966 (PANTHER); PTHR22966:SF29 (PANTHER); cd20289 (CDD); IPR011051 (SUPERFAMILY)	F:GO:0016702	F:oxidoreductase activity, acting on single donors with incorporation of molecular oxygen, incorporation of two atoms of oxygen
TRUE	[INTERPRO, BLASTED, MAPPED, ANNOTATED]	FUS_00000808-RA	tetratricopeptide repeat protein 4	1215	20	0	73.47	6	P:GO:0006396; F:GO:0000166; F:GO:0016779; F:GO:0043167; F:GO:0051879; C:GO:0110165	P:RNA processing; F:nucleotide binding; F:nucleotidyltransferase activity; F:ion binding; F:Hsp90 protein binding; C:cellular anatomical entity	EC:2.7.7	Transferring phosphorus-containing groups	IPR011990 (G3DSA:1.25.40.GENE3D); IPR044059 (PFAM); mobidb-lite (MOBIDB_LITE); PTHR46035 (PANTHER); IPR011990 (SUPERFAMILY)	F:GO:0005515; F:GO:0051879	F:protein binding; F:Hsp90 protein binding
TRUE	[INTERPRO, NO-BLAST]	FUS_00000809-RA	---NA---	228									mobidb-lite (MOBIDB_LITE); mobidb-lite (MOBIDB_LITE)	no GO terms	no GO terms
TRUE	[INTERPRO, BLASTED, MAPPED, ANNOTATED]	FUS_00000810-RA	peptide transporter family 1 isoform X1	2163	20	0	72.81	4	P:GO:0006857; P:GO:0055085; F:GO:0022857; C:GO:0016021	P:oligopeptide transport; P:transmembrane transport; F:transmembrane transporter activity; C:integral component of membrane	EC:7	Translocases	IPR036259 (G3DSA:1.20.1250.GENE3D); IPR036259 (G3DSA:1.20.1250.GENE3D); IPR000109 (PFAM); mobidb-lite (MOBIDB_LITE); mobidb-lite (MOBIDB_LITE); mobidb-lite (MOBIDB_LITE); PTHR11654:SF465 (PANTHER); IPR000109 (PANTHER); cd17347 (CDD); IPR036259 (SUPERFAMILY)	P:GO:0055085; F:GO:0022857; C:GO:0016020	P:transmembrane transport; F:transmembrane transporter activity; C:membrane
[truncated: 25,620 more rows]
