# Supplementary material for: Pest status, molecular evolution, and epigenetic factors derived from the genome assembly of Frankliniella fusca, a thysanopteran phytovirus vector
Source: BMC Genomics. 2023 Jun 22;24:343. doi: 10.1186/s12864-023-09375-5 (PMC10286387; doi:10.1186/s12864-023-09375-5)
Supplement: Supplementary file 3 — Additional file 3. [file 12864_2023_9375_MOESM3_ESM.xls]

## Sheet: Table S4
F.fusca	F.occidentalis
OG0004619.fa:>FUS_00020965-RA	OG0004619.fa:>lcl|NW_020292215.1_prot_XP_026294312.1_1
OG0004620.fa:>FUS_00020966-RA	OG0004620.fa:>lcl|NW_020292215.1_prot_XP_026293745.1_2
OG0004621.fa:>FUS_00025044-RA	OG0004621.fa:>lcl|NW_020292215.1_prot_XP_026271377.1_4
OG0004622.fa:>FUS_00025042-RA	OG0004622.fa:>lcl|NW_020292215.1_prot_XP_026293822.1_6
OG0004623.fa:>FUS_00021605-RA	OG0004623.fa:>lcl|NW_020292215.1_prot_XP_026292790.1_9
OG0004624.fa:>FUS_00017423-RA	OG0004624.fa:>lcl|NW_020292215.1_prot_XP_026294188.1_13
OG0004625.fa:>FUS_00004952-RA	OG0004625.fa:>lcl|NW_020292215.1_prot_XP_026294067.1_14
OG0004626.fa:>FUS_00017425-RA	OG0004626.fa:>lcl|NW_020292215.1_prot_XP_026271501.1_15
OG0004628.fa:>FUS_00016280-RA	OG0004628.fa:>lcl|NW_020292215.1_prot_XP_026284785.1_33
OG0004629.fa:>FUS_00016282-RA	OG0004629.fa:>lcl|NW_020292215.1_prot_XP_026278837.1_34
OG0004630.fa:>FUS_00020443-RA	OG0004630.fa:>lcl|NW_020292215.1_prot_XP_026271702.1_39
OG0004631.fa:>FUS_00013594-RA	OG0004631.fa:>lcl|NW_020292216.1_prot_XP_026273604.1_40
OG0004632.fa:>FUS_00013593-RA	OG0004632.fa:>lcl|NW_020292216.1_prot_XP_026273482.1_41
OG0004633.fa:>FUS_00022934-RA	OG0004633.fa:>lcl|NW_020292216.1_prot_XP_026272978.1_42
OG0004634.fa:>FUS_00025921-RA	OG0004634.fa:>lcl|NW_020292216.1_prot_XP_026279271.1_57
OG0004635.fa:>FUS_00017434-RA	OG0004635.fa:>lcl|NW_020292216.1_prot_XP_026283178.1_67
OG0004636.fa:>FUS_00017435-RA	OG0004636.fa:>lcl|NW_020292216.1_prot_XP_026285332.1_68
OG0004637.fa:>FUS_00017437-RA	OG0004637.fa:>lcl|NW_020292216.1_prot_XP_026275788.1_71
OG0004638.fa:>FUS_00017438-RA	OG0004638.fa:>lcl|NW_020292216.1_prot_XP_026286440.1_73
OG0004639.fa:>FUS_00017440-RA	OG0004639.fa:>lcl|NW_020292216.1_prot_XP_026282149.1_75
OG0004640.fa:>FUS_00017441-RA	OG0004640.fa:>lcl|NW_020292216.1_prot_XP_026282030.1_76
OG0004641.fa:>FUS_00017443-RA	OG0004641.fa:>lcl|NW_020292216.1_prot_XP_026281775.1_77
OG0004642.fa:>FUS_00017446-RA	OG0004642.fa:>lcl|NW_020292216.1_prot_XP_026281902.1_80
OG0004643.fa:>FUS_00017450-RA	OG0004643.fa:>lcl|NW_020292216.1_prot_XP_026286219.1_88
OG0004644.fa:>FUS_00017451-RA	OG0004644.fa:>lcl|NW_020292216.1_prot_XP_026286554.1_89
OG0004645.fa:>FUS_00017452-RA	OG0004645.fa:>lcl|NW_020292216.1_prot_XP_026280867.1_91
OG0004646.fa:>FUS_00016315-RA	OG0004646.fa:>lcl|NW_020292216.1_prot_XP_026277763.1_97
OG0004647.fa:>FUS_00023923-RA	OG0004647.fa:>lcl|NW_020292216.1_prot_XP_026277363.1_98
OG0004648.fa:>FUS_00004076-RA	OG0004648.fa:>lcl|NW_020292216.1_prot_XP_026278203.1_100
OG0004649.fa:>FUS_00022234-RA	OG0004649.fa:>lcl|NW_020292216.1_prot_XP_026277247.1_106
OG0004650.fa:>FUS_00022232-RA	OG0004650.fa:>lcl|NW_020292216.1_prot_XP_026278796.1_107
OG0004651.fa:>FUS_00022233-RA	OG0004651.fa:>lcl|NW_020292216.1_prot_XP_026278913.1_108
OG0004652.fa:>FUS_00022229-RA	OG0004652.fa:>lcl|NW_020292216.1_prot_XP_026280503.1_109
OG0004653.fa:>FUS_00022231-RA	OG0004653.fa:>lcl|NW_020292216.1_prot_XP_026282261.1_111
OG0004655.fa:>FUS_00022226-RA	OG0004655.fa:>lcl|NW_020292216.1_prot_XP_026274210.1_115
OG0004656.fa:>FUS_00013588-RA	OG0004656.fa:>lcl|NW_020292216.1_prot_XP_026273849.1_119
OG0004657.fa:>FUS_00013587-RA	OG0004657.fa:>lcl|NW_020292216.1_prot_XP_026273976.1_120
OG0004658.fa:>FUS_00013586-RA	OG0004658.fa:>lcl|NW_020292216.1_prot_XP_026273724.1_121
OG0004659.fa:>FUS_00013585-RA	OG0004659.fa:>lcl|NW_020292216.1_prot_XP_026281211.1_122
OG0004660.fa:>FUS_00013583-RA	OG0004660.fa:>lcl|NW_020292216.1_prot_XP_026271624.1_124
OG0004661.fa:>FUS_00013582-RA	OG0004661.fa:>lcl|NW_020292216.1_prot_XP_026271744.1_125
OG0004662.fa:>FUS_00014811-RA	OG0004662.fa:>lcl|NW_020292216.1_prot_XP_026272090.1_127
OG0004663.fa:>FUS_00014816-RA	OG0004663.fa:>lcl|NW_020292216.1_prot_XP_026272860.1_134
OG0004664.fa:>FUS_00014817-RA	OG0004664.fa:>lcl|NW_020292216.1_prot_XP_026280750.1_136
OG0004665.fa:>FUS_00014818-RA	OG0004665.fa:>lcl|NW_020292216.1_prot_XP_026274573.1_137
OG0004666.fa:>FUS_00014173-RA	OG0004666.fa:>lcl|NW_020292216.1_prot_XP_026282944.1_141
OG0004667.fa:>FUS_00014172-RA	OG0004667.fa:>lcl|NW_020292216.1_prot_XP_026282494.1_142
OG0004669.fa:>FUS_00018249-RA	OG0004669.fa:>lcl|NW_020292216.1_prot_XP_026284040.1_144
OG0004670.fa:>FUS_00023527-RA	OG0004670.fa:>lcl|NW_020292216.1_prot_XP_026284508.1_161
OG0004671.fa:>FUS_00023525-RA	OG0004671.fa:>lcl|NW_020292216.1_prot_XP_026275670.1_165
OG0004672.fa:>FUS_00023523-RA	OG0004672.fa:>lcl|NW_020292216.1_prot_XP_026279386.1_166
OG0004673.fa:>FUS_00023522-RA	OG0004673.fa:>lcl|NW_020292216.1_prot_XP_026279793.1_168
OG0004674.fa:>FUS_00023520-RA	OG0004674.fa:>lcl|NW_020292216.1_prot_XP_026280061.1_171
OG0004675.fa:>FUS_00023519-RA	OG0004675.fa:>lcl|NW_020292216.1_prot_XP_026280298.1_172
OG0004676.fa:>FUS_00023518-RA	OG0004676.fa:>lcl|NW_020292216.1_prot_XP_026280178.1_173
OG0004677.fa:>FUS_00023517-RA	OG0004677.fa:>lcl|NW_020292216.1_prot_XP_026287242.1_174
OG0004678.fa:>FUS_00021021-RA	OG0004678.fa:>lcl|NW_020292216.1_prot_XP_026273361.1_178
OG0004679.fa:>FUS_00021020-RA	OG0004679.fa:>lcl|NW_020292216.1_prot_XP_026281331.1_179
OG0004680.fa:>FUS_00021019-RA	OG0004680.fa:>lcl|NW_020292216.1_prot_XP_026279150.1_180
OG0004681.fa:>FUS_00021017-RA	OG0004681.fa:>lcl|NW_020292216.1_prot_XP_026281457.1_184
OG0004682.fa:>FUS_00021016-RA	OG0004682.fa:>lcl|NW_020292216.1_prot_XP_026287350.1_186
OG0004683.fa:>FUS_00002174-RA	OG0004683.fa:>lcl|NW_020292217.1_prot_XP_026289336.1_188
OG0004684.fa:>FUS_00002175-RA	OG0004684.fa:>lcl|NW_020292217.1_prot_XP_026289443.1_189
OG0004685.fa:>FUS_00002176-RA	OG0004685.fa:>lcl|NW_020292217.1_prot_XP_026289550.1_190
OG0004687.fa:>FUS_00002179-RA	OG0004687.fa:>lcl|NW_020292217.1_prot_XP_026289654.1_199
OG0004688.fa:>FUS_00002181-RA	OG0004688.fa:>lcl|NW_020292217.1_prot_XP_026293588.1_202
OG0004689.fa:>FUS_00006535-RA	OG0004689.fa:>lcl|NW_020292217.1_prot_XP_026290096.1_205
OG0004690.fa:>FUS_00006539-RA	OG0004690.fa:>lcl|NW_020292217.1_prot_XP_026290312.1_217
OG0004691.fa:>FUS_00006540-RA	OG0004691.fa:>lcl|NW_020292217.1_prot_XP_026290412.1_218
OG0004692.fa:>FUS_00006542-RA	OG0004692.fa:>lcl|NW_020292217.1_prot_XP_026293697.1_219
OG0004693.fa:>FUS_00006544-RA	OG0004693.fa:>lcl|NW_020292217.1_prot_XP_026293737.1_223
OG0004694.fa:>FUS_00006546-RA	OG0004694.fa:>lcl|NW_020292217.1_prot_XP_026288554.1_227
OG0004695.fa:>FUS_00013471-RA	OG0004695.fa:>lcl|NW_020292217.1_prot_XP_026288897.1_229
OG0004696.fa:>FUS_00013470-RA	OG0004696.fa:>lcl|NW_020292217.1_prot_XP_026288778.1_230
OG0004697.fa:>FUS_00010629-RA	OG0004697.fa:>lcl|NW_020292217.1_prot_XP_026291342.1_232
OG0004698.fa:>FUS_00009397-RA	OG0004698.fa:>lcl|NW_020292217.1_prot_XP_026291255.1_233
OG0004699.fa:>FUS_00009398-RA	OG0004699.fa:>lcl|NW_020292217.1_prot_XP_026291559.1_234
OG0004700.fa:>FUS_00017593-RA	OG0004700.fa:>lcl|NW_020292217.1_prot_XP_026291445.1_242
OG0004701.fa:>FUS_00017592-RA	OG0004701.fa:>lcl|NW_020292217.1_prot_XP_026293442.1_243
OG0004702.fa:>FUS_00017590-RA	OG0004702.fa:>lcl|NW_020292217.1_prot_XP_026293434.1_244
OG0004703.fa:>FUS_00017586-RA	OG0004703.fa:>lcl|NW_020292217.1_prot_XP_026293543.1_252
OG0004704.fa:>FUS_00004595-RA	OG0004704.fa:>lcl|NW_020292217.1_prot_XP_026293523.1_253
OG0004705.fa:>FUS_00004594-RA	OG0004705.fa:>lcl|NW_020292217.1_prot_XP_026293512.1_255
OG0004706.fa:>FUS_00005710-RA	OG0004706.fa:>lcl|NW_020292217.1_prot_XP_026293479.1_257
OG0004707.fa:>FUS_00011169-RA	OG0004707.fa:>lcl|NW_020292217.1_prot_XP_026291776.1_258
OG0004708.fa:>FUS_00011171-RA	OG0004708.fa:>lcl|NW_020292217.1_prot_XP_026290627.1_259
OG0004709.fa:>FUS_00011173-RA	OG0004709.fa:>lcl|NW_020292217.1_prot_XP_026292068.1_261
OG0004710.fa:>FUS_00011174-RA	OG0004710.fa:>lcl|NW_020292217.1_prot_XP_026293577.1_262
OG0004711.fa:>FUS_00011178-RA	OG0004711.fa:>lcl|NW_020292217.1_prot_XP_026293356.1_270
OG0004712.fa:>FUS_00011179-RA	OG0004712.fa:>lcl|NW_020292217.1_prot_XP_026293332.1_271
OG0004713.fa:>FUS_00011180-RA	OG0004713.fa:>lcl|NW_020292217.1_prot_XP_026293343.1_274
OG0004714.fa:>FUS_00011181-RA	OG0004714.fa:>lcl|NW_020292217.1_prot_XP_026293078.1_275
OG0004716.fa:>FUS_00010638-RA	OG0004716.fa:>lcl|NW_020292217.1_prot_XP_026289228.1_280
OG0004717.fa:>FUS_00002850-RA	OG0004717.fa:>lcl|NW_020292218.1_prot_XP_026293932.1_284
OG0004718.fa:>FUS_00002851-RA	OG0004718.fa:>lcl|NW_020292218.1_prot_XP_026293919.1_285
OG0004719.fa:>FUS_00002852-RA	OG0004719.fa:>lcl|NW_020292218.1_prot_XP_026293996.1_286
OG0004720.fa:>FUS_00002856-RA	OG0004720.fa:>lcl|NW_020292218.1_prot_XP_026294011.1_293
OG0004722.fa:>FUS_00004338-RA	OG0004722.fa:>lcl|NW_020292218.1_prot_XP_026271383.1_296
OG0004723.fa:>FUS_00004334-RA	OG0004723.fa:>lcl|NW_020292218.1_prot_XP_026294058.1_297
OG0004724.fa:>FUS_00004239-RA	OG0004724.fa:>lcl|NW_020292218.1_prot_XP_026294327.1_302
OG0004725.fa:>FUS_00004240-RA	OG0004725.fa:>lcl|NW_020292218.1_prot_XP_026294071.1_305
OG0004726.fa:>FUS_00004241-RA	OG0004726.fa:>lcl|NW_020292218.1_prot_XP_026271438.1_306
OG0004727.fa:>FUS_00004243-RA	OG0004727.fa:>lcl|NW_020292218.1_prot_XP_026271450.1_307
OG0004728.fa:>FUS_00004244-RA	OG0004728.fa:>lcl|NW_020292218.1_prot_XP_026294272.1_308
OG0004730.fa:>FUS_00004251-RA	OG0004730.fa:>lcl|NW_020292218.1_prot_XP_026271604.1_313
OG0004731.fa:>FUS_00004250-RA	OG0004731.fa:>lcl|NW_020292218.1_prot_XP_026271615.1_314
OG0004732.fa:>FUS_00004229-RA	OG0004732.fa:>lcl|NW_020292218.1_prot_XP_026294085.1_330
OG0004733.fa:>FUS_00004228-RA	OG0004733.fa:>lcl|NW_020292218.1_prot_XP_026271368.1_331
OG0004734.fa:>FUS_00004226-RA	OG0004734.fa:>lcl|NW_020292218.1_prot_XP_026294189.1_334
OG0004735.fa:>FUS_00004225-RA	OG0004735.fa:>lcl|NW_020292218.1_prot_XP_026294579.1_335
OG0004736.fa:>FUS_00004223-RA	OG0004736.fa:>lcl|NW_020292218.1_prot_XP_026294106.1_337
OG0004737.fa:>FUS_00004221-RA	OG0004737.fa:>lcl|NW_020292218.1_prot_XP_026294119.1_342
OG0004738.fa:>FUS_00004219-RA	OG0004738.fa:>lcl|NW_020292218.1_prot_XP_026294259.1_345
OG0004739.fa:>FUS_00004215-RA	OG0004739.fa:>lcl|NW_020292218.1_prot_XP_026293826.1_356
OG0004740.fa:>FUS_00004214-RA	OG0004740.fa:>lcl|NW_020292218.1_prot_XP_026293840.1_357
OG0004741.fa:>FUS_00004213-RA	OG0004741.fa:>lcl|NW_020292218.1_prot_XP_026294316.1_358
OG0004742.fa:>FUS_00004212-RA	OG0004742.fa:>lcl|NW_020292218.1_prot_XP_026293863.1_359
OG0004743.fa:>FUS_00004211-RA	OG0004743.fa:>lcl|NW_020292218.1_prot_XP_026293883.1_361
OG0004744.fa:>FUS_00004210-RA	OG0004744.fa:>lcl|NW_020292218.1_prot_XP_026293851.1_362
OG0004745.fa:>FUS_00004209-RA	OG0004745.fa:>lcl|NW_020292218.1_prot_XP_026271476.1_363
OG0004746.fa:>FUS_00017568-RA	OG0004746.fa:>lcl|NW_020292218.1_prot_XP_026271463.1_364
OG0004747.fa:>FUS_00017567-RA	OG0004747.fa:>lcl|NW_020292218.1_prot_XP_026293969.1_365
OG0004748.fa:>FUS_00017566-RA	OG0004748.fa:>lcl|NW_020292218.1_prot_XP_026293957.1_366
OG0004749.fa:>FUS_00017565-RA	OG0004749.fa:>lcl|NW_020292218.1_prot_XP_026293945.1_367
OG0004750.fa:>FUS_00017564-RA	OG0004750.fa:>lcl|NW_020292218.1_prot_XP_026293983.1_368
OG0004751.fa:>FUS_00017562-RA	OG0004751.fa:>lcl|NW_020292218.1_prot_XP_026294132.1_369
OG0004752.fa:>FUS_00000123-RA	OG0004752.fa:>lcl|NW_020292218.1_prot_XP_026271427.1_370
OG0004753.fa:>FUS_00000125-RA	OG0004753.fa:>lcl|NW_020292218.1_prot_XP_026294283.1_372
OG0004755.fa:>FUS_00000130-RA	OG0004755.fa:>lcl|NW_020292218.1_prot_XP_026294610.1_377
OG0004756.fa:>FUS_00000136-RA	OG0004756.fa:>lcl|NW_020292218.1_prot_XP_026271354.1_388
OG0004757.fa:>FUS_00019101-RA	OG0004757.fa:>lcl|NW_020292218.1_prot_XP_026271403.1_389
OG0004759.fa:>FUS_00001381-RA	OG0004759.fa:>lcl|NW_020292219.1_prot_XP_026272437.1_391
OG0004760.fa:>FUS_00001380-RA	OG0004760.fa:>lcl|NW_020292219.1_prot_XP_026272027.1_392
OG0004763.fa:>FUS_00001289-RA	OG0004763.fa:>lcl|NW_020292219.1_prot_XP_026272288.1_403
OG0004764.fa:>FUS_00001288-RA	OG0004764.fa:>lcl|NW_020292219.1_prot_XP_026272424.1_404
OG0004765.fa:>FUS_00001287-RA	OG0004765.fa:>lcl|NW_020292219.1_prot_XP_026272761.1_406
OG0004766.fa:>FUS_00001286-RA	OG0004766.fa:>lcl|NW_020292219.1_prot_XP_026272847.1_407
OG0004767.fa:>FUS_00009035-RA	OG0004767.fa:>lcl|NW_020292219.1_prot_XP_026272826.1_414
OG0004768.fa:>FUS_00009036-RA	OG0004768.fa:>lcl|NW_020292219.1_prot_XP_026272052.1_415
OG0004769.fa:>FUS_00019796-RA	OG0004769.fa:>lcl|NW_020292219.1_prot_XP_026272217.1_417
OG0004770.fa:>FUS_00019797-RA	OG0004770.fa:>lcl|NW_020292219.1_prot_XP_026272204.1_418
OG0004772.fa:>FUS_00025789-RA	OG0004772.fa:>lcl|NW_020292219.1_prot_XP_026272158.1_427
OG0004773.fa:>FUS_00025788-RA	OG0004773.fa:>lcl|NW_020292219.1_prot_XP_026272111.1_428
OG0004774.fa:>FUS_00006083-RA	OG0004774.fa:>lcl|NW_020292219.1_prot_XP_026272645.1_430
OG0004775.fa:>FUS_00006082-RA	OG0004775.fa:>lcl|NW_020292219.1_prot_XP_026272595.1_431
OG0004776.fa:>FUS_00006077-RA	OG0004776.fa:>lcl|NW_020292219.1_prot_XP_026271748.1_432
OG0004777.fa:>FUS_00006075-RA	OG0004777.fa:>lcl|NW_020292219.1_prot_XP_026271728.1_433
OG0004778.fa:>FUS_00006076-RA	OG0004778.fa:>lcl|NW_020292219.1_prot_XP_026271757.1_435
OG0004779.fa:>FUS_00006073-RA	OG0004779.fa:>lcl|NW_020292219.1_prot_XP_026272062.1_441
OG0004780.fa:>FUS_00006070-RA	OG0004780.fa:>lcl|NW_020292219.1_prot_XP_026272192.1_442
OG0004781.fa:>FUS_00006063-RA	OG0004781.fa:>lcl|NW_020292219.1_prot_XP_026272534.1_446
OG0004782.fa:>FUS_00006062-RA	OG0004782.fa:>lcl|NW_020292219.1_prot_XP_026272485.1_447
OG0004783.fa:>FUS_00006059-RA	OG0004783.fa:>lcl|NW_020292219.1_prot_XP_026272472.1_453
OG0004784.fa:>FUS_00006058-RA	OG0004784.fa:>lcl|NW_020292219.1_prot_XP_026272524.1_454
OG0004785.fa:>FUS_00006056-RA	OG0004785.fa:>lcl|NW_020292219.1_prot_XP_026272402.1_455
OG0004786.fa:>FUS_00009613-RA	OG0004786.fa:>lcl|NW_020292219.1_prot_XP_026272339.1_465
OG0004788.fa:>FUS_00001583-RA	OG0004788.fa:>lcl|NW_020292219.1_prot_XP_026272308.1_468
OG0004789.fa:>FUS_00001585-RA	OG0004789.fa:>lcl|NW_020292219.1_prot_XP_026272329.1_471
OG0004790.fa:>FUS_00001586-RA	OG0004790.fa:>lcl|NW_020292219.1_prot_XP_026272546.1_472
OG0004791.fa:>FUS_00001587-RA	OG0004791.fa:>lcl|NW_020292219.1_prot_XP_026272559.1_473
OG0004792.fa:>FUS_00001588-RA	OG0004792.fa:>lcl|NW_020292219.1_prot_XP_026272390.1_474
OG0004793.fa:>FUS_00001589-RA	OG0004793.fa:>lcl|NW_020292219.1_prot_XP_026272861.1_475
OG0004794.fa:>FUS_00001547-RA	OG0004794.fa:>lcl|NW_020292219.1_prot_XP_026272083.1_479
OG0004795.fa:>FUS_00001545-RA	OG0004795.fa:>lcl|NW_020292219.1_prot_XP_026271916.1_480
OG0004796.fa:>FUS_00001544-RA	OG0004796.fa:>lcl|NW_020292219.1_prot_XP_026271927.1_481
OG0004797.fa:>FUS_00001543-RA	OG0004797.fa:>lcl|NW_020292219.1_prot_XP_026271904.1_482
OG0004798.fa:>FUS_00001542-RA	OG0004798.fa:>lcl|NW_020292219.1_prot_XP_026272715.1_483
OG0004799.fa:>FUS_00001541-RA	OG0004799.fa:>lcl|NW_020292219.1_prot_XP_026272180.1_484
OG0004800.fa:>FUS_00001540-RA	OG0004800.fa:>lcl|NW_020292219.1_prot_XP_026272572.1_485
OG0004801.fa:>FUS_00001539-RA	OG0004801.fa:>lcl|NW_020292219.1_prot_XP_026272582.1_486
OG0004802.fa:>FUS_00001535-RA	OG0004802.fa:>lcl|NW_020292219.1_prot_XP_026271881.1_491
OG0004803.fa:>FUS_00001532-RA	OG0004803.fa:>lcl|NW_020292219.1_prot_XP_026271892.1_492
OG0004804.fa:>FUS_00001530-RA	OG0004804.fa:>lcl|NW_020292219.1_prot_XP_026271868.1_496
OG0004805.fa:>FUS_00001529-RA	OG0004805.fa:>lcl|NW_020292219.1_prot_XP_026271770.1_497
OG0004806.fa:>FUS_00001523-RA	OG0004806.fa:>lcl|NW_020292219.1_prot_XP_026272622.1_504
OG0004807.fa:>FUS_00023606-RA	OG0004807.fa:>lcl|NW_020292220.1_prot_XP_026272899.1_518
OG0004808.fa:>FUS_00023605-RA	OG0004808.fa:>lcl|NW_020292220.1_prot_XP_026273306.1_519
OG0004809.fa:>FUS_00023603-RA	OG0004809.fa:>lcl|NW_020292220.1_prot_XP_026273296.1_520
OG0004810.fa:>FUS_00023602-RA	OG0004810.fa:>lcl|NW_020292220.1_prot_XP_026273317.1_521
OG0004811.fa:>FUS_00023601-RA	OG0004811.fa:>lcl|NW_020292220.1_prot_XP_026273003.1_522
OG0004812.fa:>FUS_00013550-RA	OG0004812.fa:>lcl|NW_020292220.1_prot_XP_026272991.1_523
OG0004813.fa:>FUS_00013549-RA	OG0004813.fa:>lcl|NW_020292220.1_prot_XP_026272951.1_524
OG0004815.fa:>FUS_00013547-RA	OG0004815.fa:>lcl|NW_020292220.1_prot_XP_026273152.1_530
OG0004816.fa:>FUS_00013544-RA	OG0004816.fa:>lcl|NW_020292220.1_prot_XP_026273110.1_531
OG0004817.fa:>FUS_00013543-RA	OG0004817.fa:>lcl|NW_020292220.1_prot_XP_026273128.1_532
OG0004818.fa:>FUS_00013542-RA	OG0004818.fa:>lcl|NW_020292220.1_prot_XP_026273328.1_533
OG0004819.fa:>FUS_00013536-RA	OG0004819.fa:>lcl|NW_020292220.1_prot_XP_026273353.1_536
OG0004820.fa:>FUS_00013535-RA	OG0004820.fa:>lcl|NW_020292220.1_prot_XP_026273196.1_538
OG0004821.fa:>FUS_00013532-RA	OG0004821.fa:>lcl|NW_020292220.1_prot_XP_026273224.1_539
OG0004822.fa:>FUS_00026287-RA	OG0004822.fa:>lcl|NW_020292220.1_prot_XP_026273099.1_545
OG0004823.fa:>FUS_00019344-RA	OG0004823.fa:>lcl|NW_020292221.1_prot_XP_026274831.1_549
OG0004824.fa:>FUS_00019345-RA	OG0004824.fa:>lcl|NW_020292221.1_prot_XP_026273903.1_550
OG0004825.fa:>FUS_00019346-RA	OG0004825.fa:>lcl|NW_020292221.1_prot_XP_026273891.1_552
OG0004826.fa:>FUS_00019347-RA	OG0004826.fa:>lcl|NW_020292221.1_prot_XP_026273879.1_553
OG0004827.fa:>FUS_00019348-RA	OG0004827.fa:>lcl|NW_020292221.1_prot_XP_026274757.1_554
OG0004828.fa:>FUS_00019349-RA	OG0004828.fa:>lcl|NW_020292221.1_prot_XP_026275133.1_555
OG0004829.fa:>FUS_00019350-RA	OG0004829.fa:>lcl|NW_020292221.1_prot_XP_026275027.1_556
OG0004830.fa:>FUS_00019352-RA	OG0004830.fa:>lcl|NW_020292221.1_prot_XP_026274791.1_559
OG0004831.fa:>FUS_00019360-RA	OG0004831.fa:>lcl|NW_020292221.1_prot_XP_026274214.1_573
OG0004832.fa:>FUS_00019361-RA	OG0004832.fa:>lcl|NW_020292221.1_prot_XP_026274312.1_574
OG0004833.fa:>FUS_00019362-RA	OG0004833.fa:>lcl|NW_020292221.1_prot_XP_026274325.1_575
OG0004835.fa:>FUS_00019365-RA	OG0004835.fa:>lcl|NW_020292221.1_prot_XP_026275098.1_580
OG0004836.fa:>FUS_00019370-RA	OG0004836.fa:>lcl|NW_020292221.1_prot_XP_026275145.1_588
OG0004837.fa:>FUS_00015267-RA	OG0004837.fa:>lcl|NW_020292221.1_prot_XP_026274092.1_589
OG0004838.fa:>FUS_00015266-RA	OG0004838.fa:>lcl|NW_020292221.1_prot_XP_026274104.1_590
OG0004839.fa:>FUS_00015264-RA	OG0004839.fa:>lcl|NW_020292221.1_prot_XP_026275153.1_591
OG0004840.fa:>FUS_00015262-RA	OG0004840.fa:>lcl|NW_020292221.1_prot_XP_026274821.1_592
OG0004841.fa:>FUS_00015261-RA	OG0004841.fa:>lcl|NW_020292221.1_prot_XP_026274862.1_594
OG0004842.fa:>FUS_00015259-RA	OG0004842.fa:>lcl|NW_020292221.1_prot_XP_026274936.1_595
OG0004843.fa:>FUS_00015257-RA	OG0004843.fa:>lcl|NW_020292221.1_prot_XP_026274903.1_596
OG0004844.fa:>FUS_00015256-RA	OG0004844.fa:>lcl|NW_020292221.1_prot_XP_026274913.1_597
OG0004845.fa:>FUS_00015254-RA	OG0004845.fa:>lcl|NW_020292221.1_prot_XP_026273372.1_601
OG0004846.fa:>FUS_00015253-RA	OG0004846.fa:>lcl|NW_020292221.1_prot_XP_026275166.1_603
OG0004847.fa:>FUS_00015251-RA	OG0004847.fa:>lcl|NW_020292221.1_prot_XP_026273605.1_606
OG0004848.fa:>FUS_00015250-RA	OG0004848.fa:>lcl|NW_020292221.1_prot_XP_026273618.1_607
OG0004849.fa:>FUS_00015249-RA	OG0004849.fa:>lcl|NW_020292221.1_prot_XP_026273593.1_608
OG0004850.fa:>FUS_00015248-RA	OG0004850.fa:>lcl|NW_020292221.1_prot_XP_026274690.1_609
OG0004851.fa:>FUS_00001470-RA	OG0004851.fa:>lcl|NW_020292221.1_prot_XP_026274574.1_614
OG0004852.fa:>FUS_00001469-RA	OG0004852.fa:>lcl|NW_020292221.1_prot_XP_026274526.1_615
OG0004853.fa:>FUS_00001467-RA	OG0004853.fa:>lcl|NW_020292221.1_prot_XP_026273647.1_620
OG0004854.fa:>FUS_00001466-RA	OG0004854.fa:>lcl|NW_020292221.1_prot_XP_026273685.1_621
OG0004855.fa:>FUS_00001465-RA	OG0004855.fa:>lcl|NW_020292221.1_prot_XP_026273658.1_622
OG0004856.fa:>FUS_00001462-RA	OG0004856.fa:>lcl|NW_020292221.1_prot_XP_026275178.1_623
OG0004857.fa:>FUS_00001461-RA	OG0004857.fa:>lcl|NW_020292221.1_prot_XP_026274504.1_624
OG0004858.fa:>FUS_00001460-RA	OG0004858.fa:>lcl|NW_020292221.1_prot_XP_026273865.1_625
OG0004859.fa:>FUS_00001459-RA	OG0004859.fa:>lcl|NW_020292221.1_prot_XP_026273850.1_626
OG0004860.fa:>FUS_00001458-RA	OG0004860.fa:>lcl|NW_020292221.1_prot_XP_026275190.1_627
OG0004861.fa:>FUS_00001456-RA	OG0004861.fa:>lcl|NW_020292221.1_prot_XP_026274851.1_630
OG0004862.fa:>FUS_00001455-RA	OG0004862.fa:>lcl|NW_020292221.1_prot_XP_026273571.1_631
OG0004863.fa:>FUS_00001454-RA	OG0004863.fa:>lcl|NW_020292221.1_prot_XP_026275230.1_632
OG0004864.fa:>FUS_00001453-RA	OG0004864.fa:>lcl|NW_020292221.1_prot_XP_026273582.1_633
OG0004865.fa:>FUS_00001452-RA	OG0004865.fa:>lcl|NW_020292221.1_prot_XP_026275244.1_634
OG0004866.fa:>FUS_00001451-RA	OG0004866.fa:>lcl|NW_020292221.1_prot_XP_026273709.1_635
OG0004867.fa:>FUS_00001450-RA	OG0004867.fa:>lcl|NW_020292221.1_prot_XP_026273755.1_637
OG0004868.fa:>FUS_00001449-RA	OG0004868.fa:>lcl|NW_020292221.1_prot_XP_026274276.1_642
OG0004869.fa:>FUS_00001446-RA	OG0004869.fa:>lcl|NW_020292221.1_prot_XP_026273423.1_647
OG0004870.fa:>FUS_00001445-RA	OG0004870.fa:>lcl|NW_020292221.1_prot_XP_026274585.1_648
OG0004871.fa:>FUS_00001444-RA	OG0004871.fa:>lcl|NW_020292221.1_prot_XP_026274624.1_651
OG0004872.fa:>FUS_00001443-RA	OG0004872.fa:>lcl|NW_020292221.1_prot_XP_026274655.1_652
OG0004873.fa:>FUS_00001442-RA	OG0004873.fa:>lcl|NW_020292221.1_prot_XP_026274641.1_653
OG0004874.fa:>FUS_00001441-RA	OG0004874.fa:>lcl|NW_020292221.1_prot_XP_026274615.1_654
OG0004875.fa:>FUS_00001440-RA	OG0004875.fa:>lcl|NW_020292221.1_prot_XP_026275256.1_655
OG0004876.fa:>FUS_00001436-RA	OG0004876.fa:>lcl|NW_020292221.1_prot_XP_026273499.1_658
OG0004877.fa:>FUS_00001435-RA	OG0004877.fa:>lcl|NW_020292221.1_prot_XP_026273524.1_659
OG0004878.fa:>FUS_00001434-RA	OG0004878.fa:>lcl|NW_020292221.1_prot_XP_026273558.1_660
OG0004879.fa:>FUS_00001433-RA	OG0004879.fa:>lcl|NW_020292221.1_prot_XP_026273544.1_661
OG0004880.fa:>FUS_00001432-RA	OG0004880.fa:>lcl|NW_020292221.1_prot_XP_026273512.1_662
OG0004881.fa:>FUS_00001431-RA	OG0004881.fa:>lcl|NW_020292221.1_prot_XP_026274190.1_663
OG0004882.fa:>FUS_00001428-RA	OG0004882.fa:>lcl|NW_020292221.1_prot_XP_026274724.1_666
OG0004883.fa:>FUS_00001427-RA	OG0004883.fa:>lcl|NW_020292221.1_prot_XP_026274203.1_667
OG0004885.fa:>FUS_00007919-RA	OG0004885.fa:>lcl|NW_020292221.1_prot_XP_026274809.1_676
OG0004886.fa:>FUS_00006003-RA	OG0004886.fa:>lcl|NW_020292221.1_prot_XP_026273698.1_679
OG0004887.fa:>FUS_00006006-RA	OG0004887.fa:>lcl|NW_020292221.1_prot_XP_026274161.1_687
OG0004888.fa:>FUS_00006007-RA	OG0004888.fa:>lcl|NW_020292221.1_prot_XP_026274151.1_688
OG0004889.fa:>FUS_00006012-RA	OG0004889.fa:>lcl|NW_020292221.1_prot_XP_026274425.1_696
OG0004890.fa:>FUS_00009150-RA	OG0004890.fa:>lcl|NW_020292221.1_prot_XP_026274411.1_697
OG0004891.fa:>FUS_00009151-RA	OG0004891.fa:>lcl|NW_020292221.1_prot_XP_026274974.1_698
OG0004892.fa:>FUS_00009080-RA	OG0004892.fa:>lcl|NW_020292221.1_prot_XP_026274987.1_699
OG0004893.fa:>FUS_00009084-RA	OG0004893.fa:>lcl|NW_020292221.1_prot_XP_026274999.1_700
OG0004894.fa:>FUS_00009085-RA	OG0004894.fa:>lcl|NW_020292221.1_prot_XP_026275015.1_701
OG0004895.fa:>FUS_00009086-RA	OG0004895.fa:>lcl|NW_020292221.1_prot_XP_026274053.1_702
OG0004896.fa:>FUS_00005787-RA	OG0004896.fa:>lcl|NW_020292221.1_prot_XP_026275297.1_711
OG0004897.fa:>FUS_00022204-RA	OG0004897.fa:>lcl|NW_020292221.1_prot_XP_026275279.1_712
OG0004898.fa:>FUS_00022203-RA	OG0004898.fa:>lcl|NW_020292221.1_prot_XP_026275342.1_714
OG0004899.fa:>FUS_00022197-RA	OG0004899.fa:>lcl|NW_020292221.1_prot_XP_026273825.1_722
OG0004900.fa:>FUS_00022195-RA	OG0004900.fa:>lcl|NW_020292221.1_prot_XP_026273812.1_724
OG0004901.fa:>FUS_00022190-RA	OG0004901.fa:>lcl|NW_020292221.1_prot_XP_026274227.1_725
OG0004902.fa:>FUS_00012928-RA	OG0004902.fa:>lcl|NW_020292222.1_prot_XP_026276293.1_727
OG0004903.fa:>FUS_00008285-RA	OG0004903.fa:>lcl|NW_020292222.1_prot_XP_026275844.1_728
OG0004904.fa:>FUS_00008283-RA	OG0004904.fa:>lcl|NW_020292222.1_prot_XP_026275555.1_729
OG0004905.fa:>FUS_00008286-RA	OG0004905.fa:>lcl|NW_020292222.1_prot_XP_026276047.1_730
OG0004907.fa:>FUS_00004472-RA	OG0004907.fa:>lcl|NW_020292222.1_prot_XP_026276684.1_740
OG0004908.fa:>FUS_00004471-RA	OG0004908.fa:>lcl|NW_020292222.1_prot_XP_026275566.1_741
OG0004909.fa:>FUS_00004469-RA	OG0004909.fa:>lcl|NW_020292222.1_prot_XP_026276354.1_742
OG0004910.fa:>FUS_00004468-RA	OG0004910.fa:>lcl|NW_020292222.1_prot_XP_026275941.1_743
OG0004911.fa:>FUS_00003051-RA	OG0004911.fa:>lcl|NW_020292222.1_prot_XP_026275755.1_751
OG0004912.fa:>FUS_00003050-RA	OG0004912.fa:>lcl|NW_020292222.1_prot_XP_026275789.1_752
OG0004913.fa:>FUS_00003049-RA	OG0004913.fa:>lcl|NW_020292222.1_prot_XP_026275801.1_754
OG0004914.fa:>FUS_00003048-RA	OG0004914.fa:>lcl|NW_020292222.1_prot_XP_026275766.1_755
OG0004915.fa:>FUS_00003046-RA	OG0004915.fa:>lcl|NW_020292222.1_prot_XP_026275831.1_757
OG0004916.fa:>FUS_00003045-RA	OG0004916.fa:>lcl|NW_020292222.1_prot_XP_026275820.1_758
OG0004917.fa:>FUS_00004465-RA	OG0004917.fa:>lcl|NW_020292222.1_prot_XP_026276366.1_762
OG0004918.fa:>FUS_00016628-RA	OG0004918.fa:>lcl|NW_020292222.1_prot_XP_026276196.1_763
OG0004919.fa:>FUS_00016631-RA	OG0004919.fa:>lcl|NW_020292222.1_prot_XP_026276609.1_764
OG0004920.fa:>FUS_00016632-RA	OG0004920.fa:>lcl|NW_020292222.1_prot_XP_026276598.1_765
OG0004921.fa:>FUS_00016634-RA	OG0004921.fa:>lcl|NW_020292222.1_prot_XP_026275408.1_769
OG0004922.fa:>FUS_00003016-RA	OG0004922.fa:>lcl|NW_020292222.1_prot_XP_026275578.1_770
OG0004923.fa:>FUS_00003014-RA	OG0004923.fa:>lcl|NW_020292222.1_prot_XP_026276303.1_772
OG0004924.fa:>FUS_00003011-RA	OG0004924.fa:>lcl|NW_020292222.1_prot_XP_026276232.1_777
OG0004925.fa:>FUS_00004481-RA	OG0004925.fa:>lcl|NW_020292222.1_prot_XP_026275870.1_779
OG0004927.fa:>FUS_00004480-RA	OG0004927.fa:>lcl|NW_020292222.1_prot_XP_026275897.1_782
OG0004928.fa:>FUS_00004479-RA	OG0004928.fa:>lcl|NW_020292222.1_prot_XP_026276573.1_784
OG0004929.fa:>FUS_00004478-RA	OG0004929.fa:>lcl|NW_020292222.1_prot_XP_026275930.1_785
OG0004930.fa:>FUS_00023907-RA	OG0004930.fa:>lcl|NW_020292222.1_prot_XP_026276412.1_789
OG0004931.fa:>FUS_00023909-RA	OG0004931.fa:>lcl|NW_020292222.1_prot_XP_026276022.1_791
OG0004932.fa:>FUS_00014810-RA	OG0004932.fa:>lcl|NW_020292222.1_prot_XP_026276425.1_793
OG0004933.fa:>FUS_00013580-RA	OG0004933.fa:>lcl|NW_020292222.1_prot_XP_026276534.1_794
OG0004934.fa:>FUS_00021623-RA	OG0004934.fa:>lcl|NW_020292222.1_prot_XP_026276493.1_804
OG0004935.fa:>FUS_00021621-RA	OG0004935.fa:>lcl|NW_020292222.1_prot_XP_026275601.1_806
OG0004936.fa:>FUS_00021619-RA	OG0004936.fa:>lcl|NW_020292222.1_prot_XP_026275614.1_807
OG0004937.fa:>FUS_00021616-RA	OG0004937.fa:>lcl|NW_020292222.1_prot_XP_026275639.1_816
OG0004938.fa:>FUS_00017465-RA	OG0004938.fa:>lcl|NW_020292222.1_prot_XP_026276718.1_817
OG0004939.fa:>FUS_00017464-RA	OG0004939.fa:>lcl|NW_020292222.1_prot_XP_026276781.1_818
OG0004940.fa:>FUS_00014776-RA	OG0004940.fa:>lcl|NW_020292222.1_prot_XP_026275451.1_829
OG0004941.fa:>FUS_00014774-RA	OG0004941.fa:>lcl|NW_020292222.1_prot_XP_026275418.1_834
OG0004942.fa:>FUS_00014773-RA	OG0004942.fa:>lcl|NW_020292222.1_prot_XP_026276090.1_835
OG0004943.fa:>FUS_00014772-RA	OG0004943.fa:>lcl|NW_020292222.1_prot_XP_026276057.1_836
OG0004944.fa:>FUS_00014771-RA	OG0004944.fa:>lcl|NW_020292222.1_prot_XP_026276078.1_837
OG0004945.fa:>FUS_00014770-RA	OG0004945.fa:>lcl|NW_020292222.1_prot_XP_026276069.1_838
OG0004946.fa:>FUS_00014767-RA	OG0004946.fa:>lcl|NW_020292222.1_prot_XP_026276621.1_840
OG0004947.fa:>FUS_00014765-RA	OG0004947.fa:>lcl|NW_020292222.1_prot_XP_026276036.1_841
OG0004948.fa:>FUS_00014764-RA	OG0004948.fa:>lcl|NW_020292222.1_prot_XP_026276183.1_842
OG0004949.fa:>FUS_00014762-RA	OG0004949.fa:>lcl|NW_020292222.1_prot_XP_026276122.1_843
OG0004950.fa:>FUS_00014761-RA	OG0004950.fa:>lcl|NW_020292222.1_prot_XP_026276145.1_844
OG0004951.fa:>FUS_00014760-RA	OG0004951.fa:>lcl|NW_020292222.1_prot_XP_026276157.1_845
OG0004952.fa:>FUS_00014758-RA	OG0004952.fa:>lcl|NW_020292222.1_prot_XP_026276133.1_846
OG0004953.fa:>FUS_00014757-RA	OG0004953.fa:>lcl|NW_020292222.1_prot_XP_026276281.1_847
OG0004954.fa:>FUS_00014756-RA	OG0004954.fa:>lcl|NW_020292222.1_prot_XP_026275660.1_848
OG0004955.fa:>FUS_00014755-RA	OG0004955.fa:>lcl|NW_020292222.1_prot_XP_026276268.1_849
OG0004956.fa:>FUS_00014754-RA	OG0004956.fa:>lcl|NW_020292222.1_prot_XP_026276585.1_850
OG0004957.fa:>FUS_00014752-RA	OG0004957.fa:>lcl|NW_020292222.1_prot_XP_026276220.1_852
OG0004958.fa:>FUS_00014751-RA	OG0004958.fa:>lcl|NW_020292222.1_prot_XP_026275699.1_854
OG0004959.fa:>FUS_00014750-RA	OG0004959.fa:>lcl|NW_020292222.1_prot_XP_026275711.1_855
OG0004960.fa:>FUS_00000159-RA	OG0004960.fa:>lcl|NW_020292223.1_prot_XP_026278054.1_859
OG0004961.fa:>FUS_00004160-RA	OG0004961.fa:>lcl|NW_020292223.1_prot_XP_026277209.1_865
OG0004962.fa:>FUS_00004165-RA	OG0004962.fa:>lcl|NW_020292223.1_prot_XP_026278013.1_877
OG0004963.fa:>FUS_00004166-RA	OG0004963.fa:>lcl|NW_020292223.1_prot_XP_026278041.1_878
OG0004964.fa:>FUS_00004168-RA	OG0004964.fa:>lcl|NW_020292223.1_prot_XP_026276963.1_894
OG0004965.fa:>FUS_00004169-RA	OG0004965.fa:>lcl|NW_020292223.1_prot_XP_026276974.1_895
OG0004966.fa:>FUS_00004170-RA	OG0004966.fa:>lcl|NW_020292223.1_prot_XP_026277444.1_897
OG0004967.fa:>FUS_00004171-RA	OG0004967.fa:>lcl|NW_020292223.1_prot_XP_026277433.1_898
OG0004968.fa:>FUS_00004172-RA	OG0004968.fa:>lcl|NW_020292223.1_prot_XP_026277608.1_900
OG0004969.fa:>FUS_00004173-RA	OG0004969.fa:>lcl|NW_020292223.1_prot_XP_026277641.1_901
OG0004970.fa:>FUS_00004174-RA	OG0004970.fa:>lcl|NW_020292223.1_prot_XP_026277627.1_903
OG0004971.fa:>FUS_00004175-RA	OG0004971.fa:>lcl|NW_020292223.1_prot_XP_026278334.1_904
OG0004972.fa:>FUS_00004181-RA	OG0004972.fa:>lcl|NW_020292223.1_prot_XP_026278322.1_905
OG0004973.fa:>FUS_00004180-RA	OG0004973.fa:>lcl|NW_020292223.1_prot_XP_026278308.1_906
OG0004974.fa:>FUS_00000096-RA	OG0004974.fa:>lcl|NW_020292223.1_prot_XP_026277725.1_909
OG0004975.fa:>FUS_00000094-RA	OG0004975.fa:>lcl|NW_020292223.1_prot_XP_026276951.1_914
OG0004976.fa:>FUS_00011550-RA	OG0004976.fa:>lcl|NW_020292223.1_prot_XP_026276931.1_916
OG0004977.fa:>FUS_00011551-RA	OG0004977.fa:>lcl|NW_020292223.1_prot_XP_026278251.1_917
OG0004978.fa:>FUS_00011552-RA	OG0004978.fa:>lcl|NW_020292223.1_prot_XP_026278298.1_920
OG0004979.fa:>FUS_00011554-RA	OG0004979.fa:>lcl|NW_020292223.1_prot_XP_026277268.1_925
OG0004980.fa:>FUS_00011555-RA	OG0004980.fa:>lcl|NW_020292223.1_prot_XP_026277255.1_926
OG0004981.fa:>FUS_00011557-RA	OG0004981.fa:>lcl|NW_020292223.1_prot_XP_026278116.1_927
OG0004982.fa:>FUS_00011558-RA	OG0004982.fa:>lcl|NW_020292223.1_prot_XP_026278127.1_928
OG0004983.fa:>FUS_00011559-RA	OG0004983.fa:>lcl|NW_020292223.1_prot_XP_026278204.1_929
OG0004985.fa:>FUS_00011566-RA	OG0004985.fa:>lcl|NW_020292223.1_prot_XP_026277654.1_937
OG0004986.fa:>FUS_00011570-RA	OG0004986.fa:>lcl|NW_020292223.1_prot_XP_026277457.1_938
OG0004987.fa:>FUS_00011571-RA	OG0004987.fa:>lcl|NW_020292223.1_prot_XP_026277480.1_939
OG0004988.fa:>FUS_00011572-RA	OG0004988.fa:>lcl|NW_020292223.1_prot_XP_026277504.1_940
OG0004989.fa:>FUS_00011573-RA	OG0004989.fa:>lcl|NW_020292223.1_prot_XP_026277491.1_941
OG0004990.fa:>FUS_00011574-RA	OG0004990.fa:>lcl|NW_020292223.1_prot_XP_026277470.1_942
OG0004991.fa:>FUS_00011578-RA	OG0004991.fa:>lcl|NW_020292223.1_prot_XP_026277094.1_944
OG0004992.fa:>FUS_00011585-RA	OG0004992.fa:>lcl|NW_020292223.1_prot_XP_026277376.1_947
OG0004993.fa:>FUS_00011589-RA	OG0004993.fa:>lcl|NW_020292223.1_prot_XP_026277345.1_948
OG0004994.fa:>FUS_00011590-RA	OG0004994.fa:>lcl|NW_020292223.1_prot_XP_026277399.1_949
OG0004995.fa:>FUS_00011591-RA	OG0004995.fa:>lcl|NW_020292223.1_prot_XP_026277389.1_950
OG0004996.fa:>FUS_00011592-RA	OG0004996.fa:>lcl|NW_020292223.1_prot_XP_026277326.1_951
OG0004997.fa:>FUS_00011593-RA	OG0004997.fa:>lcl|NW_020292223.1_prot_XP_026277364.1_953
OG0004998.fa:>FUS_00011594-RA	OG0004998.fa:>lcl|NW_020292223.1_prot_XP_026278151.1_954
OG0004999.fa:>FUS_00011598-RA	OG0004999.fa:>lcl|NW_020292223.1_prot_XP_026277141.1_957
OG0005000.fa:>FUS_00011600-RA	OG0005000.fa:>lcl|NW_020292223.1_prot_XP_026277666.1_958
OG0005001.fa:>FUS_00016870-RA	OG0005001.fa:>lcl|NW_020292223.1_prot_XP_026278240.1_964
OG0005002.fa:>FUS_00016872-RA	OG0005002.fa:>lcl|NW_020292223.1_prot_XP_026277588.1_971
OG0005003.fa:>FUS_00016873-RA	OG0005003.fa:>lcl|NW_020292223.1_prot_XP_026277528.1_972
OG0005004.fa:>FUS_00016876-RA	OG0005004.fa:>lcl|NW_020292223.1_prot_XP_026277219.1_977
OG0005005.fa:>FUS_00016877-RA	OG0005005.fa:>lcl|NW_020292223.1_prot_XP_026278164.1_978
OG0005006.fa:>FUS_00016879-RA	OG0005006.fa:>lcl|NW_020292223.1_prot_XP_026277004.1_980
OG0005007.fa:>FUS_00016881-RA	OG0005007.fa:>lcl|NW_020292223.1_prot_XP_026278175.1_990
OG0005008.fa:>FUS_00016882-RA	OG0005008.fa:>lcl|NW_020292223.1_prot_XP_026277198.1_991
OG0005009.fa:>FUS_00016884-RA	OG0005009.fa:>lcl|NW_020292223.1_prot_XP_026277180.1_992
OG0005010.fa:>FUS_00016883-RA	OG0005010.fa:>lcl|NW_020292223.1_prot_XP_026277186.1_993
OG0005011.fa:>FUS_00016885-RA	OG0005011.fa:>lcl|NW_020292223.1_prot_XP_026277868.1_997
OG0005012.fa:>FUS_00012782-RA	OG0005012.fa:>lcl|NW_020292224.1_prot_XP_026278373.1_999
OG0005013.fa:>FUS_00012783-RA	OG0005013.fa:>lcl|NW_020292224.1_prot_XP_026278394.1_1000
OG0005014.fa:>FUS_00012784-RA	OG0005014.fa:>lcl|NW_020292224.1_prot_XP_026278359.1_1001
OG0005015.fa:>FUS_00012785-RA	OG0005015.fa:>lcl|NW_020292224.1_prot_XP_026278385.1_1002
OG0005016.fa:>FUS_00012790-RA	OG0005016.fa:>lcl|NW_020292224.1_prot_XP_026278974.1_1009
OG0005017.fa:>FUS_00012795-RA	OG0005017.fa:>lcl|NW_020292224.1_prot_XP_026279195.1_1016
OG0005018.fa:>FUS_00020503-RA	OG0005018.fa:>lcl|NW_020292224.1_prot_XP_026279207.1_1024
OG0005019.fa:>FUS_00020504-RA	OG0005019.fa:>lcl|NW_020292224.1_prot_XP_026278844.1_1025
OG0005020.fa:>FUS_00020506-RA	OG0005020.fa:>lcl|NW_020292224.1_prot_XP_026278904.1_1029
OG0005021.fa:>FUS_00011424-RA	OG0005021.fa:>lcl|NW_020292224.1_prot_XP_026278550.1_1032
OG0005022.fa:>FUS_00011420-RA	OG0005022.fa:>lcl|NW_020292224.1_prot_XP_026278538.1_1039
OG0005023.fa:>FUS_00021502-RA	OG0005023.fa:>lcl|NW_020292224.1_prot_XP_026278779.1_1044
OG0005025.fa:>FUS_00018342-RA	OG0005025.fa:>lcl|NW_020292224.1_prot_XP_026278768.1_1047
OG0005026.fa:>FUS_00018343-RA	OG0005026.fa:>lcl|NW_020292224.1_prot_XP_026279312.1_1048
OG0005027.fa:>FUS_00018344-RA	OG0005027.fa:>lcl|NW_020292224.1_prot_XP_026279298.1_1049
OG0005028.fa:>FUS_00018345-RA	OG0005028.fa:>lcl|NW_020292224.1_prot_XP_026279290.1_1050
OG0005029.fa:>FUS_00018346-RA	OG0005029.fa:>lcl|NW_020292224.1_prot_XP_026279008.1_1051
OG0005030.fa:>FUS_00018347-RA	OG0005030.fa:>lcl|NW_020292224.1_prot_XP_026278457.1_1052
OG0005031.fa:>FUS_00018348-RA	OG0005031.fa:>lcl|NW_020292224.1_prot_XP_026278471.1_1054
OG0005032.fa:>FUS_00018349-RA	OG0005032.fa:>lcl|NW_020292224.1_prot_XP_026278436.1_1055
OG0005033.fa:>FUS_00004790-RA	OG0005033.fa:>lcl|NW_020292224.1_prot_XP_026278491.1_1056
OG0005034.fa:>FUS_00004789-RA	OG0005034.fa:>lcl|NW_020292224.1_prot_XP_026279021.1_1059
OG0005035.fa:>FUS_00004787-RA	OG0005035.fa:>lcl|NW_020292224.1_prot_XP_026278866.1_1063
OG0005036.fa:>FUS_00004786-RA	OG0005036.fa:>lcl|NW_020292224.1_prot_XP_026279032.1_1068
OG0005037.fa:>FUS_00004785-RA	OG0005037.fa:>lcl|NW_020292224.1_prot_XP_026278790.1_1070
OG0005038.fa:>FUS_00004729-RA	OG0005038.fa:>lcl|NW_020292224.1_prot_XP_026279160.1_1075
OG0005039.fa:>FUS_00004732-RA	OG0005039.fa:>lcl|NW_020292224.1_prot_XP_026279058.1_1084
OG0005040.fa:>FUS_00004734-RA	OG0005040.fa:>lcl|NW_020292224.1_prot_XP_026279218.1_1087
OG0005041.fa:>FUS_00021711-RA	OG0005041.fa:>lcl|NW_020292225.1_prot_XP_026280014.1_1089
OG0005042.fa:>FUS_00006640-RA	OG0005042.fa:>lcl|NW_020292225.1_prot_XP_026280257.1_1090
OG0005043.fa:>FUS_00006639-RA	OG0005043.fa:>lcl|NW_020292225.1_prot_XP_026280270.1_1091
OG0005044.fa:>FUS_00006635-RA	OG0005044.fa:>lcl|NW_020292225.1_prot_XP_026280341.1_1093
OG0005045.fa:>FUS_00006634-RA	OG0005045.fa:>lcl|NW_020292225.1_prot_XP_026279981.1_1094
OG0005046.fa:>FUS_00006633-RA	OG0005046.fa:>lcl|NW_020292225.1_prot_XP_026280023.1_1095
OG0005047.fa:>FUS_00006630-RA	OG0005047.fa:>lcl|NW_020292225.1_prot_XP_026280329.1_1098
OG0005049.fa:>FUS_00006623-RA	OG0005049.fa:>lcl|NW_020292225.1_prot_XP_026280542.1_1101
OG0005051.fa:>FUS_00013473-RA	OG0005051.fa:>lcl|NW_020292225.1_prot_XP_026280303.1_1109
OG0005053.fa:>FUS_00014276-RA	OG0005053.fa:>lcl|NW_020292225.1_prot_XP_026279816.1_1115
OG0005054.fa:>FUS_00014275-RA	OG0005054.fa:>lcl|NW_020292225.1_prot_XP_026279889.1_1116
OG0005055.fa:>FUS_00014274-RA	OG0005055.fa:>lcl|NW_020292225.1_prot_XP_026279875.1_1117
OG0005056.fa:>FUS_00014273-RA	OG0005056.fa:>lcl|NW_020292225.1_prot_XP_026279826.1_1118
OG0005057.fa:>FUS_00014270-RA	OG0005057.fa:>lcl|NW_020292225.1_prot_XP_026280476.1_1125
OG0005058.fa:>FUS_00014267-RA	OG0005058.fa:>lcl|NW_020292225.1_prot_XP_026279704.1_1128
OG0005059.fa:>FUS_00014266-RA	OG0005059.fa:>lcl|NW_020292225.1_prot_XP_026280509.1_1129
OG0005060.fa:>FUS_00014264-RA	OG0005060.fa:>lcl|NW_020292225.1_prot_XP_026279776.1_1133
OG0005061.fa:>FUS_00014263-RA	OG0005061.fa:>lcl|NW_020292225.1_prot_XP_026279399.1_1135
OG0005062.fa:>FUS_00014259-RA	OG0005062.fa:>lcl|NW_020292225.1_prot_XP_026279464.1_1140
OG0005063.fa:>FUS_00014258-RA	OG0005063.fa:>lcl|NW_020292225.1_prot_XP_026279444.1_1142
OG0005064.fa:>FUS_00014254-RA	OG0005064.fa:>lcl|NW_020292225.1_prot_XP_026279716.1_1152
OG0005065.fa:>FUS_00014253-RA	OG0005065.fa:>lcl|NW_020292225.1_prot_XP_026280106.1_1153
OG0005066.fa:>FUS_00014252-RA	OG0005066.fa:>lcl|NW_020292225.1_prot_XP_026280117.1_1154
OG0005067.fa:>FUS_00014251-RA	OG0005067.fa:>lcl|NW_020292225.1_prot_XP_026280094.1_1155
OG0005068.fa:>FUS_00014250-RA	OG0005068.fa:>lcl|NW_020292225.1_prot_XP_026280644.1_1156
OG0005069.fa:>FUS_00014249-RA	OG0005069.fa:>lcl|NW_020292225.1_prot_XP_026280634.1_1157
OG0005070.fa:>FUS_00014246-RA	OG0005070.fa:>lcl|NW_020292225.1_prot_XP_026280596.1_1160
OG0005071.fa:>FUS_00014245-RA	OG0005071.fa:>lcl|NW_020292225.1_prot_XP_026280675.1_1161
OG0005072.fa:>FUS_00014242-RA	OG0005072.fa:>lcl|NW_020292225.1_prot_XP_026280583.1_1164
OG0005073.fa:>FUS_00014238-RA	OG0005073.fa:>lcl|NW_020292225.1_prot_XP_026280135.1_1165
OG0005074.fa:>FUS_00014234-RA	OG0005074.fa:>lcl|NW_020292225.1_prot_XP_026280767.1_1173
OG0005075.fa:>FUS_00014232-RA	OG0005075.fa:>lcl|NW_020292225.1_prot_XP_026280315.1_1178
OG0005076.fa:>FUS_00014231-RA	OG0005076.fa:>lcl|NW_020292225.1_prot_XP_026279529.1_1179
OG0005077.fa:>FUS_00014229-RA	OG0005077.fa:>lcl|NW_020292225.1_prot_XP_026279537.1_1182
OG0005078.fa:>FUS_00014228-RA	OG0005078.fa:>lcl|NW_020292225.1_prot_XP_026279961.1_1183
OG0005079.fa:>FUS_00017461-RA	OG0005079.fa:>lcl|NW_020292225.1_prot_XP_026279948.1_1187
OG0005080.fa:>FUS_00014780-RA	OG0005080.fa:>lcl|NW_020292225.1_prot_XP_026279729.1_1188
OG0005081.fa:>FUS_00014783-RA	OG0005081.fa:>lcl|NW_020292225.1_prot_XP_026279762.1_1190
OG0005082.fa:>FUS_00014785-RA	OG0005082.fa:>lcl|NW_020292225.1_prot_XP_026279605.1_1191
OG0005083.fa:>FUS_00014790-RA	OG0005083.fa:>lcl|NW_020292225.1_prot_XP_026279740.1_1198
OG0005084.fa:>FUS_00014793-RA	OG0005084.fa:>lcl|NW_020292225.1_prot_XP_026280452.1_1203
OG0005085.fa:>FUS_00014794-RA	OG0005085.fa:>lcl|NW_020292225.1_prot_XP_026280439.1_1204
OG0005086.fa:>FUS_00014795-RA	OG0005086.fa:>lcl|NW_020292225.1_prot_XP_026280464.1_1205
OG0005087.fa:>FUS_00014796-RA	OG0005087.fa:>lcl|NW_020292225.1_prot_XP_026279638.1_1206
OG0005088.fa:>FUS_00000104-RA	OG0005088.fa:>lcl|NW_020292226.1_prot_XP_026281884.1_1221
OG0005089.fa:>FUS_00000101-RA	OG0005089.fa:>lcl|NW_020292226.1_prot_XP_026281522.1_1230
OG0005090.fa:>FUS_00000100-RA	OG0005090.fa:>lcl|NW_020292226.1_prot_XP_026281487.1_1231
OG0005091.fa:>FUS_00000083-RA	OG0005091.fa:>lcl|NW_020292226.1_prot_XP_026282217.1_1233
OG0005092.fa:>FUS_00000147-RA	OG0005092.fa:>lcl|NW_020292226.1_prot_XP_026280918.1_1242
OG0005093.fa:>FUS_00000148-RA	OG0005093.fa:>lcl|NW_020292226.1_prot_XP_026280896.1_1245
OG0005094.fa:>FUS_00000149-RA	OG0005094.fa:>lcl|NW_020292226.1_prot_XP_026280931.1_1246
OG0005095.fa:>FUS_00000150-RA	OG0005095.fa:>lcl|NW_020292226.1_prot_XP_026280957.1_1248
OG0005096.fa:>FUS_00000151-RA	OG0005096.fa:>lcl|NW_020292226.1_prot_XP_026282046.1_1249
OG0005097.fa:>FUS_00000153-RA	OG0005097.fa:>lcl|NW_020292226.1_prot_XP_026282008.1_1250
OG0005098.fa:>FUS_00000154-RA	OG0005098.fa:>lcl|NW_020292226.1_prot_XP_026281819.1_1251
OG0005099.fa:>FUS_00020606-RA	OG0005099.fa:>lcl|NW_020292226.1_prot_XP_026281690.1_1252
OG0005100.fa:>FUS_00020605-RA	OG0005100.fa:>lcl|NW_020292226.1_prot_XP_026282058.1_1253
OG0005101.fa:>FUS_00020604-RA	OG0005101.fa:>lcl|NW_020292226.1_prot_XP_026280968.1_1254
OG0005102.fa:>FUS_00004242-RA	OG0005102.fa:>lcl|NW_020292226.1_prot_XP_026282079.1_1255
OG0005103.fa:>FUS_00020602-RA	OG0005103.fa:>lcl|NW_020292226.1_prot_XP_026281553.1_1256
OG0005104.fa:>FUS_00004279-RA	OG0005104.fa:>lcl|NW_020292226.1_prot_XP_026281065.1_1257
OG0005105.fa:>FUS_00004178-RA	OG0005105.fa:>lcl|NW_020292226.1_prot_XP_026281035.1_1262
OG0005106.fa:>FUS_00000082-RA	OG0005106.fa:>lcl|NW_020292226.1_prot_XP_026282034.1_1263
OG0005107.fa:>FUS_00000080-RA	OG0005107.fa:>lcl|NW_020292226.1_prot_XP_026282022.1_1264
OG0005108.fa:>FUS_00000079-RA	OG0005108.fa:>lcl|NW_020292226.1_prot_XP_026281935.1_1265
OG0005109.fa:>FUS_00000075-RA	OG0005109.fa:>lcl|NW_020292226.1_prot_XP_026282070.1_1271
OG0005110.fa:>FUS_00000073-RA	OG0005110.fa:>lcl|NW_020292226.1_prot_XP_026281585.1_1274
OG0005111.fa:>FUS_00000071-RA	OG0005111.fa:>lcl|NW_020292226.1_prot_XP_026281720.1_1275
OG0005112.fa:>FUS_00000070-RA	OG0005112.fa:>lcl|NW_020292226.1_prot_XP_026281701.1_1276
OG0005113.fa:>FUS_00000069-RA	OG0005113.fa:>lcl|NW_020292226.1_prot_XP_026282182.1_1278
OG0005114.fa:>FUS_00000066-RA	OG0005114.fa:>lcl|NW_020292226.1_prot_XP_026282204.1_1286
OG0005115.fa:>FUS_00000065-RA	OG0005115.fa:>lcl|NW_020292226.1_prot_XP_026282194.1_1287
OG0005116.fa:>FUS_00000064-RA	OG0005116.fa:>lcl|NW_020292226.1_prot_XP_026280979.1_1288
OG0005117.fa:>FUS_00000063-RA	OG0005117.fa:>lcl|NW_020292226.1_prot_XP_026281136.1_1290
OG0005118.fa:>FUS_00000060-RA	OG0005118.fa:>lcl|NW_020292226.1_prot_XP_026281115.1_1296
OG0005119.fa:>FUS_00000058-RA	OG0005119.fa:>lcl|NW_020292226.1_prot_XP_026281597.1_1299
OG0005120.fa:>FUS_00000057-RA	OG0005120.fa:>lcl|NW_020292226.1_prot_XP_026281640.1_1301
OG0005121.fa:>FUS_00000056-RA	OG0005121.fa:>lcl|NW_020292226.1_prot_XP_026282292.1_1302
OG0005123.fa:>FUS_00000053-RA	OG0005123.fa:>lcl|NW_020292226.1_prot_XP_026281676.1_1309
OG0005124.fa:>FUS_00000052-RA	OG0005124.fa:>lcl|NW_020292226.1_prot_XP_026281663.1_1310
OG0005125.fa:>FUS_00000051-RA	OG0005125.fa:>lcl|NW_020292226.1_prot_XP_026281653.1_1311
OG0005126.fa:>FUS_00000048-RA	OG0005126.fa:>lcl|NW_020292226.1_prot_XP_026280822.1_1315
OG0005127.fa:>FUS_00019106-RA	OG0005127.fa:>lcl|NW_020292226.1_prot_XP_026281402.1_1322
OG0005128.fa:>FUS_00019107-RA	OG0005128.fa:>lcl|NW_020292226.1_prot_XP_026281415.1_1323
OG0005129.fa:>FUS_00019108-RA	OG0005129.fa:>lcl|NW_020292226.1_prot_XP_026281391.1_1324
OG0005130.fa:>FUS_00019110-RA	OG0005130.fa:>lcl|NW_020292226.1_prot_XP_026281340.1_1327
OG0005131.fa:>FUS_00019112-RA	OG0005131.fa:>lcl|NW_020292226.1_prot_XP_026281353.1_1328
OG0005132.fa:>FUS_00019114-RA	OG0005132.fa:>lcl|NW_020292226.1_prot_XP_026281271.1_1332
OG0005133.fa:>FUS_00019115-RA	OG0005133.fa:>lcl|NW_020292226.1_prot_XP_026281259.1_1333
OG0005134.fa:>FUS_00019116-RA	OG0005134.fa:>lcl|NW_020292226.1_prot_XP_026281246.1_1334
OG0005135.fa:>FUS_00019117-RA	OG0005135.fa:>lcl|NW_020292226.1_prot_XP_026281948.1_1335
OG0005136.fa:>FUS_00019095-RA	OG0005136.fa:>lcl|NW_020292226.1_prot_XP_026281201.1_1341
OG0005137.fa:>FUS_00019094-RA	OG0005137.fa:>lcl|NW_020292226.1_prot_XP_026281189.1_1342
OG0005138.fa:>FUS_00019093-RA	OG0005138.fa:>lcl|NW_020292226.1_prot_XP_026281971.1_1343
OG0005139.fa:>FUS_00019090-RA	OG0005139.fa:>lcl|NW_020292226.1_prot_XP_026281959.1_1346
OG0005140.fa:>FUS_00019088-RA	OG0005140.fa:>lcl|NW_020292226.1_prot_XP_026281807.1_1355
OG0005141.fa:>FUS_00000117-RA	OG0005141.fa:>lcl|NW_020292226.1_prot_XP_026281026.1_1356
OG0005142.fa:>FUS_00002011-RA	OG0005142.fa:>lcl|NW_020292227.1_prot_XP_026282861.1_1358
OG0005143.fa:>FUS_00025009-RA	OG0005143.fa:>lcl|NW_020292227.1_prot_XP_026282753.1_1359
OG0005144.fa:>FUS_00013952-RA	OG0005144.fa:>lcl|NW_020292227.1_prot_XP_026282767.1_1360
OG0005145.fa:>FUS_00005654-RA	OG0005145.fa:>lcl|NW_020292227.1_prot_XP_026283065.1_1362
OG0005146.fa:>FUS_00005656-RA	OG0005146.fa:>lcl|NW_020292227.1_prot_XP_026283046.1_1363
OG0005147.fa:>FUS_00005657-RA	OG0005147.fa:>lcl|NW_020292227.1_prot_XP_026283077.1_1364
OG0005148.fa:>FUS_00003521-RA	OG0005148.fa:>lcl|NW_020292227.1_prot_XP_026282577.1_1365
OG0005149.fa:>FUS_00003522-RA	OG0005149.fa:>lcl|NW_020292227.1_prot_XP_026282566.1_1366
OG0005150.fa:>FUS_00003523-RA	OG0005150.fa:>lcl|NW_020292227.1_prot_XP_026283000.1_1367
OG0005151.fa:>FUS_00003524-RA	OG0005151.fa:>lcl|NW_020292227.1_prot_XP_026282498.1_1369
OG0005152.fa:>FUS_00005680-RA	OG0005152.fa:>lcl|NW_020292227.1_prot_XP_026282465.1_1370
OG0005153.fa:>FUS_00005681-RA	OG0005153.fa:>lcl|NW_020292227.1_prot_XP_026282475.1_1371
OG0005154.fa:>FUS_00005970-RA	OG0005154.fa:>lcl|NW_020292227.1_prot_XP_026282457.1_1376
OG0005155.fa:>FUS_00005971-RA	OG0005155.fa:>lcl|NW_020292227.1_prot_XP_026282803.1_1377
OG0005156.fa:>FUS_00005276-RA	OG0005156.fa:>lcl|NW_020292227.1_prot_XP_026282486.1_1380
OG0005157.fa:>FUS_00005973-RA	OG0005157.fa:>lcl|NW_020292227.1_prot_XP_026282874.1_1382
OG0005158.fa:>FUS_00005974-RA	OG0005158.fa:>lcl|NW_020292227.1_prot_XP_026282911.1_1383
OG0005159.fa:>FUS_00005975-RA	OG0005159.fa:>lcl|NW_020292227.1_prot_XP_026282898.1_1384
OG0005160.fa:>FUS_00005977-RA	OG0005160.fa:>lcl|NW_020292227.1_prot_XP_026282332.1_1387
OG0005161.fa:>FUS_00005978-RA	OG0005161.fa:>lcl|NW_020292227.1_prot_XP_026282345.1_1388
OG0005162.fa:>FUS_00005979-RA	OG0005162.fa:>lcl|NW_020292227.1_prot_XP_026282358.1_1389
OG0005163.fa:>FUS_00005981-RA	OG0005163.fa:>lcl|NW_020292227.1_prot_XP_026282422.1_1394
OG0005164.fa:>FUS_00020917-RA	OG0005164.fa:>lcl|NW_020292227.1_prot_XP_026282411.1_1395
OG0005165.fa:>FUS_00020914-RA	OG0005165.fa:>lcl|NW_020292227.1_prot_XP_026283035.1_1396
OG0005166.fa:>FUS_00005658-RA	OG0005166.fa:>lcl|NW_020292227.1_prot_XP_026282446.1_1397
OG0005167.fa:>FUS_00005661-RA	OG0005167.fa:>lcl|NW_020292227.1_prot_XP_026282949.1_1400
OG0005168.fa:>FUS_00005666-RA	OG0005168.fa:>lcl|NW_020292227.1_prot_XP_026283151.1_1409
OG0005169.fa:>FUS_00005667-RA	OG0005169.fa:>lcl|NW_020292227.1_prot_XP_026282370.1_1410
OG0005170.fa:>FUS_00014378-RA	OG0005170.fa:>lcl|NW_020292227.1_prot_XP_026282815.1_1414
OG0005171.fa:>FUS_00014376-RA	OG0005171.fa:>lcl|NW_020292227.1_prot_XP_026282722.1_1415
OG0005172.fa:>FUS_00014375-RA	OG0005172.fa:>lcl|NW_020292227.1_prot_XP_026282742.1_1417
OG0005173.fa:>FUS_00014373-RA	OG0005173.fa:>lcl|NW_020292227.1_prot_XP_026282587.1_1418
OG0005174.fa:>FUS_00021746-RA	OG0005174.fa:>lcl|NW_020292227.1_prot_XP_026282684.1_1425
OG0005175.fa:>FUS_00021747-RA	OG0005175.fa:>lcl|NW_020292227.1_prot_XP_026282698.1_1426
OG0005176.fa:>FUS_00021748-RA	OG0005176.fa:>lcl|NW_020292227.1_prot_XP_026282672.1_1427
OG0005177.fa:>FUS_00014984-RA	OG0005177.fa:>lcl|NW_020292227.1_prot_XP_026282828.1_1428
OG0005178.fa:>FUS_00014986-RA	OG0005178.fa:>lcl|NW_020292227.1_prot_XP_026282839.1_1429
OG0005179.fa:>FUS_00022741-RA	OG0005179.fa:>lcl|NW_020292227.1_prot_XP_026283099.1_1430
OG0005180.fa:>FUS_00024977-RA	OG0005180.fa:>lcl|NW_020292228.1_prot_XP_026283527.1_1432
OG0005181.fa:>FUS_00008929-RA	OG0005181.fa:>lcl|NW_020292228.1_prot_XP_026283741.1_1436
OG0005183.fa:>FUS_00008934-RA	OG0005183.fa:>lcl|NW_020292228.1_prot_XP_026283354.1_1446
OG0005184.fa:>FUS_00008935-RA	OG0005184.fa:>lcl|NW_020292228.1_prot_XP_026283307.1_1448
OG0005185.fa:>FUS_00008938-RA	OG0005185.fa:>lcl|NW_020292228.1_prot_XP_026283550.1_1450
OG0005186.fa:>FUS_00008939-RA	OG0005186.fa:>lcl|NW_020292228.1_prot_XP_026283402.1_1451
OG0005187.fa:>FUS_00008940-RA	OG0005187.fa:>lcl|NW_020292228.1_prot_XP_026283296.1_1452
OG0005188.fa:>FUS_00008942-RA	OG0005188.fa:>lcl|NW_020292228.1_prot_XP_026283492.1_1457
OG0005189.fa:>FUS_00008943-RA	OG0005189.fa:>lcl|NW_020292228.1_prot_XP_026283918.1_1458
OG0005190.fa:>FUS_00008944-RA	OG0005190.fa:>lcl|NW_020292228.1_prot_XP_026283947.1_1459
OG0005191.fa:>FUS_00008973-RA	OG0005191.fa:>lcl|NW_020292228.1_prot_XP_026283562.1_1460
OG0005192.fa:>FUS_00008975-RA	OG0005192.fa:>lcl|NW_020292228.1_prot_XP_026283930.1_1463
OG0005193.fa:>FUS_00008974-RA	OG0005193.fa:>lcl|NW_020292228.1_prot_XP_026283897.1_1464
OG0005194.fa:>FUS_00001210-RA	OG0005194.fa:>lcl|NW_020292228.1_prot_XP_026283906.1_1466
OG0005195.fa:>FUS_00001209-RA	OG0005195.fa:>lcl|NW_020292228.1_prot_XP_026283941.1_1467
OG0005196.fa:>FUS_00001260-RA	OG0005196.fa:>lcl|NW_020292228.1_prot_XP_026283718.1_1468
OG0005197.fa:>FUS_00001261-RA	OG0005197.fa:>lcl|NW_020292228.1_prot_XP_026283707.1_1469
OG0005198.fa:>FUS_00001262-RA	OG0005198.fa:>lcl|NW_020292228.1_prot_XP_026283863.1_1470
OG0005199.fa:>FUS_00001265-RA	OG0005199.fa:>lcl|NW_020292228.1_prot_XP_026283503.1_1472
OG0005200.fa:>FUS_00001266-RA	OG0005200.fa:>lcl|NW_020292228.1_prot_XP_026283729.1_1473
OG0005201.fa:>FUS_00003312-RA	OG0005201.fa:>lcl|NW_020292228.1_prot_XP_026283608.1_1474
OG0005202.fa:>FUS_00001269-RA	OG0005202.fa:>lcl|NW_020292228.1_prot_XP_026283436.1_1476
OG0005203.fa:>FUS_00015274-RA	OG0005203.fa:>lcl|NW_020292228.1_prot_XP_026283482.1_1480
OG0005204.fa:>FUS_00001226-RA	OG0005204.fa:>lcl|NW_020292228.1_prot_XP_026283448.1_1481
OG0005205.fa:>FUS_00001228-RA	OG0005205.fa:>lcl|NW_020292228.1_prot_XP_026283851.1_1482
OG0005206.fa:>FUS_00001229-RA	OG0005206.fa:>lcl|NW_020292228.1_prot_XP_026283815.1_1483
OG0005207.fa:>FUS_00001230-RA	OG0005207.fa:>lcl|NW_020292228.1_prot_XP_026283798.1_1484
OG0005208.fa:>FUS_00001231-RA	OG0005208.fa:>lcl|NW_020292228.1_prot_XP_026283827.1_1486
OG0005209.fa:>FUS_00001576-RA	OG0005209.fa:>lcl|NW_020292228.1_prot_XP_026283838.1_1487
OG0005210.fa:>FUS_00001574-RA	OG0005210.fa:>lcl|NW_020292228.1_prot_XP_026283236.1_1490
OG0005211.fa:>FUS_00001573-RA	OG0005211.fa:>lcl|NW_020292228.1_prot_XP_026283191.1_1491
OG0005212.fa:>FUS_00001571-RA	OG0005212.fa:>lcl|NW_020292228.1_prot_XP_026283223.1_1493
OG0005213.fa:>FUS_00001570-RA	OG0005213.fa:>lcl|NW_020292228.1_prot_XP_026283992.1_1494
OG0005214.fa:>FUS_00001568-RA	OG0005214.fa:>lcl|NW_020292228.1_prot_XP_026283634.1_1497
OG0005215.fa:>FUS_00001566-RA	OG0005215.fa:>lcl|NW_020292228.1_prot_XP_026283646.1_1501
OG0005216.fa:>FUS_00001563-RA	OG0005216.fa:>lcl|NW_020292228.1_prot_XP_026283657.1_1502
OG0005217.fa:>FUS_00001562-RA	OG0005217.fa:>lcl|NW_020292228.1_prot_XP_026283874.1_1504
OG0005218.fa:>FUS_00001560-RA	OG0005218.fa:>lcl|NW_020292228.1_prot_XP_026283668.1_1505
OG0005219.fa:>FUS_00001559-RA	OG0005219.fa:>lcl|NW_020292228.1_prot_XP_026283775.1_1506
OG0005220.fa:>FUS_00000628-RA	OG0005220.fa:>lcl|NW_020292229.1_prot_XP_026285040.1_1507
OG0005221.fa:>FUS_00000627-RA	OG0005221.fa:>lcl|NW_020292229.1_prot_XP_026284750.1_1509
OG0005222.fa:>FUS_00000626-RA	OG0005222.fa:>lcl|NW_020292229.1_prot_XP_026284824.1_1510
OG0005223.fa:>FUS_00000625-RA	OG0005223.fa:>lcl|NW_020292229.1_prot_XP_026284113.1_1511
OG0005224.fa:>FUS_00000931-RA	OG0005224.fa:>lcl|NW_020292229.1_prot_XP_026284428.1_1520
OG0005225.fa:>FUS_00001769-RA	OG0005225.fa:>lcl|NW_020292229.1_prot_XP_026284275.1_1526
OG0005226.fa:>FUS_00001770-RA	OG0005226.fa:>lcl|NW_020292229.1_prot_XP_026284266.1_1527
OG0005227.fa:>FUS_00001777-RA	OG0005227.fa:>lcl|NW_020292229.1_prot_XP_026284403.1_1528
OG0005228.fa:>FUS_00000953-RA	OG0005228.fa:>lcl|NW_020292229.1_prot_XP_026284392.1_1531
OG0005229.fa:>FUS_00000952-RA	OG0005229.fa:>lcl|NW_020292229.1_prot_XP_026284307.1_1532
OG0005230.fa:>FUS_00000951-RA	OG0005230.fa:>lcl|NW_020292229.1_prot_XP_026284416.1_1542
OG0005231.fa:>FUS_00000944-RA	OG0005231.fa:>lcl|NW_020292229.1_prot_XP_026285074.1_1545
OG0005232.fa:>FUS_00000943-RA	OG0005232.fa:>lcl|NW_020292229.1_prot_XP_026284650.1_1546
OG0005233.fa:>FUS_00000942-RA	OG0005233.fa:>lcl|NW_020292229.1_prot_XP_026284638.1_1547
OG0005234.fa:>FUS_00000939-RA	OG0005234.fa:>lcl|NW_020292229.1_prot_XP_026285086.1_1554
OG0005235.fa:>FUS_00000940-RA	OG0005235.fa:>lcl|NW_020292229.1_prot_XP_026285029.1_1555
OG0005236.fa:>FUS_00001070-RA	OG0005236.fa:>lcl|NW_020292229.1_prot_XP_026284815.1_1556
OG0005237.fa:>FUS_00001068-RA	OG0005237.fa:>lcl|NW_020292229.1_prot_XP_026285236.1_1559
OG0005238.fa:>FUS_00001065-RA	OG0005238.fa:>lcl|NW_020292229.1_prot_XP_026285280.1_1561
OG0005239.fa:>FUS_00001064-RA	OG0005239.fa:>lcl|NW_020292229.1_prot_XP_026285504.1_1562
OG0005240.fa:>FUS_00001063-RA	OG0005240.fa:>lcl|NW_020292229.1_prot_XP_026285529.1_1564
OG0005241.fa:>FUS_00001016-RA	OG0005241.fa:>lcl|NW_020292229.1_prot_XP_026285487.1_1566
OG0005242.fa:>FUS_00001021-RA	OG0005242.fa:>lcl|NW_020292229.1_prot_XP_026285516.1_1568
OG0005243.fa:>FUS_00001758-RA	OG0005243.fa:>lcl|NW_020292229.1_prot_XP_026284458.1_1571
OG0005244.fa:>FUS_00000907-RA	OG0005244.fa:>lcl|NW_020292229.1_prot_XP_026284872.1_1578
OG0005246.fa:>FUS_00000632-RA	OG0005246.fa:>lcl|NW_020292229.1_prot_XP_026284603.1_1590
OG0005247.fa:>FUS_00001078-RA	OG0005247.fa:>lcl|NW_020292229.1_prot_XP_026284615.1_1591
OG0005248.fa:>FUS_00001079-RA	OG0005248.fa:>lcl|NW_020292229.1_prot_XP_026284581.1_1592
OG0005249.fa:>FUS_00000776-RA	OG0005249.fa:>lcl|NW_020292229.1_prot_XP_026284908.1_1595
OG0005250.fa:>FUS_00000512-RA	OG0005250.fa:>lcl|NW_020292229.1_prot_XP_026285381.1_1598
OG0005251.fa:>FUS_00000510-RA	OG0005251.fa:>lcl|NW_020292229.1_prot_XP_026285393.1_1599
OG0005252.fa:>FUS_00000509-RA	OG0005252.fa:>lcl|NW_020292229.1_prot_XP_026284061.1_1600
OG0005253.fa:>FUS_00000507-RA	OG0005253.fa:>lcl|NW_020292229.1_prot_XP_026285110.1_1603
OG0005254.fa:>FUS_00009671-RA	OG0005254.fa:>lcl|NW_020292229.1_prot_XP_026285133.1_1607
OG0005255.fa:>FUS_00009670-RA	OG0005255.fa:>lcl|NW_020292229.1_prot_XP_026285145.1_1608
OG0005256.fa:>FUS_00009665-RA	OG0005256.fa:>lcl|NW_020292229.1_prot_XP_026285195.1_1609
OG0005257.fa:>FUS_00000531-RA	OG0005257.fa:>lcl|NW_020292229.1_prot_XP_026285157.1_1610
OG0005258.fa:>FUS_00000529-RA	OG0005258.fa:>lcl|NW_020292229.1_prot_XP_026284884.1_1611
OG0005259.fa:>FUS_00000526-RA	OG0005259.fa:>lcl|NW_020292229.1_prot_XP_026285170.1_1612
OG0005260.fa:>FUS_00000523-RA	OG0005260.fa:>lcl|NW_020292229.1_prot_XP_026284687.1_1615
OG0005261.fa:>FUS_00009731-RA	OG0005261.fa:>lcl|NW_020292229.1_prot_XP_026285212.1_1623
OG0005262.fa:>FUS_00001804-RA	OG0005262.fa:>lcl|NW_020292229.1_prot_XP_026284786.1_1624
OG0005263.fa:>FUS_00000999-RA	OG0005263.fa:>lcl|NW_020292229.1_prot_XP_026285340.1_1634
OG0005264.fa:>FUS_00001000-RA	OG0005264.fa:>lcl|NW_020292229.1_prot_XP_026285309.1_1635
OG0005265.fa:>FUS_00001001-RA	OG0005265.fa:>lcl|NW_020292229.1_prot_XP_026285351.1_1636
OG0005266.fa:>FUS_00001002-RA	OG0005266.fa:>lcl|NW_020292229.1_prot_XP_026285288.1_1637
OG0005267.fa:>FUS_00001003-RA	OG0005267.fa:>lcl|NW_020292229.1_prot_XP_026285247.1_1638
OG0005269.fa:>FUS_00001006-RA	OG0005269.fa:>lcl|NW_020292229.1_prot_XP_026285297.1_1644
OG0005270.fa:>FUS_00001008-RA	OG0005270.fa:>lcl|NW_020292229.1_prot_XP_026285224.1_1645
OG0005271.fa:>FUS_00001009-RA	OG0005271.fa:>lcl|NW_020292229.1_prot_XP_026284173.1_1646
OG0005272.fa:>FUS_00001039-RA	OG0005272.fa:>lcl|NW_020292229.1_prot_XP_026284160.1_1647
OG0005273.fa:>FUS_00001037-RA	OG0005273.fa:>lcl|NW_020292229.1_prot_XP_026284185.1_1648
OG0005274.fa:>FUS_00000687-RA	OG0005274.fa:>lcl|NW_020292229.1_prot_XP_026284837.1_1649
OG0005275.fa:>FUS_00008012-RA	OG0005275.fa:>lcl|NW_020292230.1_prot_XP_026286224.1_1651
OG0005276.fa:>FUS_00008004-RA	OG0005276.fa:>lcl|NW_020292230.1_prot_XP_026285887.1_1653
OG0005277.fa:>FUS_00008001-RA	OG0005277.fa:>lcl|NW_020292230.1_prot_XP_026285777.1_1655
OG0005278.fa:>FUS_00007998-RA	OG0005278.fa:>lcl|NW_020292230.1_prot_XP_026285716.1_1664
OG0005279.fa:>FUS_00007994-RA	OG0005279.fa:>lcl|NW_020292230.1_prot_XP_026285730.1_1665
OG0005280.fa:>FUS_00007992-RA	OG0005280.fa:>lcl|NW_020292230.1_prot_XP_026285922.1_1668
OG0005281.fa:>FUS_00007990-RA	OG0005281.fa:>lcl|NW_020292230.1_prot_XP_026285934.1_1671
OG0005282.fa:>FUS_00007989-RA	OG0005282.fa:>lcl|NW_020292230.1_prot_XP_026285624.1_1672
OG0005283.fa:>FUS_00007988-RA	OG0005283.fa:>lcl|NW_020292230.1_prot_XP_026285636.1_1673
OG0005284.fa:>FUS_00007987-RA	OG0005284.fa:>lcl|NW_020292230.1_prot_XP_026285564.1_1675
OG0005286.fa:>FUS_00007986-RA	OG0005286.fa:>lcl|NW_020292230.1_prot_XP_026285575.1_1678
OG0005287.fa:>FUS_00007985-RA	OG0005287.fa:>lcl|NW_020292230.1_prot_XP_026285556.1_1679
OG0005288.fa:>FUS_00007983-RA	OG0005288.fa:>lcl|NW_020292230.1_prot_XP_026285910.1_1680
OG0005289.fa:>FUS_00007982-RA	OG0005289.fa:>lcl|NW_020292230.1_prot_XP_026285899.1_1681
OG0005290.fa:>FUS_00007981-RA	OG0005290.fa:>lcl|NW_020292230.1_prot_XP_026286016.1_1682
OG0005291.fa:>FUS_00007980-RA	OG0005291.fa:>lcl|NW_020292230.1_prot_XP_026286028.1_1683
OG0005292.fa:>FUS_00007974-RA	OG0005292.fa:>lcl|NW_020292230.1_prot_XP_026285695.1_1687
OG0005293.fa:>FUS_00003244-RA	OG0005293.fa:>lcl|NW_020292230.1_prot_XP_026285668.1_1690
OG0005294.fa:>FUS_00003221-RA	OG0005294.fa:>lcl|NW_020292230.1_prot_XP_026285742.1_1692
OG0005295.fa:>FUS_00003223-RA	OG0005295.fa:>lcl|NW_020292230.1_prot_XP_026286048.1_1693
OG0005296.fa:>FUS_00003228-RA	OG0005296.fa:>lcl|NW_020292230.1_prot_XP_026286141.1_1697
OG0005297.fa:>FUS_00003229-RA	OG0005297.fa:>lcl|NW_020292230.1_prot_XP_026286116.1_1698
OG0005298.fa:>FUS_00003230-RA	OG0005298.fa:>lcl|NW_020292230.1_prot_XP_026286152.1_1700
OG0005299.fa:>FUS_00003231-RA	OG0005299.fa:>lcl|NW_020292230.1_prot_XP_026286102.1_1701
OG0005301.fa:>FUS_00009388-RA	OG0005301.fa:>lcl|NW_020292231.1_prot_XP_026286386.1_1719
OG0005302.fa:>FUS_00009390-RA	OG0005302.fa:>lcl|NW_020292231.1_prot_XP_026286562.1_1720
OG0005303.fa:>FUS_00009394-RA	OG0005303.fa:>lcl|NW_020292231.1_prot_XP_026286781.1_1734
OG0005304.fa:>FUS_00009395-RA	OG0005304.fa:>lcl|NW_020292231.1_prot_XP_026286627.1_1737
OG0005305.fa:>FUS_00009396-RA	OG0005305.fa:>lcl|NW_020292231.1_prot_XP_026286758.1_1739
OG0005306.fa:>FUS_00011682-RA	OG0005306.fa:>lcl|NW_020292231.1_prot_XP_026286793.1_1740
OG0005307.fa:>FUS_00011683-RA	OG0005307.fa:>lcl|NW_020292231.1_prot_XP_026286841.1_1741
OG0005308.fa:>FUS_00009448-RA	OG0005308.fa:>lcl|NW_020292231.1_prot_XP_026286770.1_1742
OG0005310.fa:>FUS_00020730-RA	OG0005310.fa:>lcl|NW_020292231.1_prot_XP_026286697.1_1746
OG0005311.fa:>FUS_00020725-RA	OG0005311.fa:>lcl|NW_020292231.1_prot_XP_026286574.1_1754
OG0005312.fa:>FUS_00018532-RA	OG0005312.fa:>lcl|NW_020292231.1_prot_XP_026286346.1_1755
OG0005313.fa:>FUS_00018533-RA	OG0005313.fa:>lcl|NW_020292231.1_prot_XP_026286354.1_1756
OG0005314.fa:>FUS_00018534-RA	OG0005314.fa:>lcl|NW_020292231.1_prot_XP_026286684.1_1757
OG0005315.fa:>FUS_00018537-RA	OG0005315.fa:>lcl|NW_020292231.1_prot_XP_026286398.1_1759
OG0005316.fa:>FUS_00018540-RA	OG0005316.fa:>lcl|NW_020292231.1_prot_XP_026286491.1_1761
OG0005317.fa:>FUS_00018541-RA	OG0005317.fa:>lcl|NW_020292231.1_prot_XP_026286481.1_1762
OG0005318.fa:>FUS_00018549-RA	OG0005318.fa:>lcl|NW_020292231.1_prot_XP_026286419.1_1766
OG0005319.fa:>FUS_00018547-RA	OG0005319.fa:>lcl|NW_020292231.1_prot_XP_026286503.1_1767
OG0005320.fa:>FUS_00010580-RA	OG0005320.fa:>lcl|NW_020292231.1_prot_XP_026286445.1_1769
OG0005321.fa:>FUS_00010581-RA	OG0005321.fa:>lcl|NW_020292231.1_prot_XP_026286514.1_1771
OG0005322.fa:>FUS_00010583-RA	OG0005322.fa:>lcl|NW_020292231.1_prot_XP_026286339.1_1772
OG0005323.fa:>FUS_00010585-RA	OG0005323.fa:>lcl|NW_020292231.1_prot_XP_026286327.1_1773
OG0005324.fa:>FUS_00010584-RA	OG0005324.fa:>lcl|NW_020292231.1_prot_XP_026286315.1_1776
OG0005325.fa:>FUS_00002108-RA	OG0005325.fa:>lcl|NW_020292232.1_prot_XP_026286893.1_1780
OG0005326.fa:>FUS_00002866-RA	OG0005326.fa:>lcl|NW_020292232.1_prot_XP_026287522.1_1782
OG0005327.fa:>FUS_00003240-RA	OG0005327.fa:>lcl|NW_020292232.1_prot_XP_026287172.1_1786
OG0005328.fa:>FUS_00003239-RA	OG0005328.fa:>lcl|NW_020292232.1_prot_XP_026287557.1_1787
OG0005329.fa:>FUS_00004430-RA	OG0005329.fa:>lcl|NW_020292232.1_prot_XP_026287123.1_1790
OG0005330.fa:>FUS_00004431-RA	OG0005330.fa:>lcl|NW_020292232.1_prot_XP_026287145.1_1791
OG0005331.fa:>FUS_00004433-RA	OG0005331.fa:>lcl|NW_020292232.1_prot_XP_026287196.1_1793
OG0005332.fa:>FUS_00003382-RA	OG0005332.fa:>lcl|NW_020292232.1_prot_XP_026286905.1_1794
OG0005333.fa:>FUS_00003378-RA	OG0005333.fa:>lcl|NW_020292232.1_prot_XP_026286884.1_1801
OG0005334.fa:>FUS_00003377-RA	OG0005334.fa:>lcl|NW_020292232.1_prot_XP_026286874.1_1802
OG0005336.fa:>FUS_00003301-RA	OG0005336.fa:>lcl|NW_020292232.1_prot_XP_026287066.1_1809
OG0005337.fa:>FUS_00003304-RA	OG0005337.fa:>lcl|NW_020292232.1_prot_XP_026287369.1_1811
OG0005339.fa:>FUS_00003306-RA	OG0005339.fa:>lcl|NW_020292232.1_prot_XP_026287110.1_1815
OG0005340.fa:>FUS_00003307-RA	OG0005340.fa:>lcl|NW_020292232.1_prot_XP_026287227.1_1816
OG0005341.fa:>FUS_00003308-RA	OG0005341.fa:>lcl|NW_020292232.1_prot_XP_026287132.1_1817
OG0005342.fa:>FUS_00003310-RA	OG0005342.fa:>lcl|NW_020292232.1_prot_XP_026287237.1_1818
OG0005343.fa:>FUS_00003313-RA	OG0005343.fa:>lcl|NW_020292232.1_prot_XP_026287251.1_1819
OG0005344.fa:>FUS_00003314-RA	OG0005344.fa:>lcl|NW_020292232.1_prot_XP_026287269.1_1821
OG0005345.fa:>FUS_00003318-RA	OG0005345.fa:>lcl|NW_020292232.1_prot_XP_026287390.1_1825
OG0005346.fa:>FUS_00003325-RA	OG0005346.fa:>lcl|NW_020292232.1_prot_XP_026287279.1_1829
OG0005347.fa:>FUS_00003326-RA	OG0005347.fa:>lcl|NW_020292232.1_prot_XP_026287363.1_1830
OG0005348.fa:>FUS_00003329-RA	OG0005348.fa:>lcl|NW_020292232.1_prot_XP_026287291.1_1832
OG0005349.fa:>FUS_00003332-RA	OG0005349.fa:>lcl|NW_020292232.1_prot_XP_026287299.1_1834
OG0005350.fa:>FUS_00003333-RA	OG0005350.fa:>lcl|NW_020292232.1_prot_XP_026287045.1_1835
OG0005352.fa:>FUS_00003336-RA	OG0005352.fa:>lcl|NW_020292232.1_prot_XP_026287493.1_1842
OG0005353.fa:>FUS_00002312-RA	OG0005353.fa:>lcl|NW_020292233.1_prot_XP_026288535.1_1845
OG0005354.fa:>FUS_00002310-RA	OG0005354.fa:>lcl|NW_020292233.1_prot_XP_026288561.1_1849
OG0005355.fa:>FUS_00002307-RA	OG0005355.fa:>lcl|NW_020292233.1_prot_XP_026288411.1_1855
OG0005356.fa:>FUS_00002306-RA	OG0005356.fa:>lcl|NW_020292233.1_prot_XP_026288385.1_1856
OG0005357.fa:>FUS_00002303-RA	OG0005357.fa:>lcl|NW_020292233.1_prot_XP_026288434.1_1860
OG0005358.fa:>FUS_00002302-RA	OG0005358.fa:>lcl|NW_020292233.1_prot_XP_026288447.1_1861
OG0005359.fa:>FUS_00002301-RA	OG0005359.fa:>lcl|NW_020292233.1_prot_XP_026288424.1_1862
OG0005360.fa:>FUS_00002300-RA	OG0005360.fa:>lcl|NW_020292233.1_prot_XP_026288398.1_1863
OG0005361.fa:>FUS_00002297-RA	OG0005361.fa:>lcl|NW_020292233.1_prot_XP_026288464.1_1870
OG0005362.fa:>FUS_00002296-RA	OG0005362.fa:>lcl|NW_020292233.1_prot_XP_026288494.1_1871
OG0005363.fa:>FUS_00002295-RA	OG0005363.fa:>lcl|NW_020292233.1_prot_XP_026288205.1_1872
OG0005364.fa:>FUS_00002294-RA	OG0005364.fa:>lcl|NW_020292233.1_prot_XP_026288746.1_1873
OG0005365.fa:>FUS_00002292-RA	OG0005365.fa:>lcl|NW_020292233.1_prot_XP_026288759.1_1877
OG0005366.fa:>FUS_00010396-RA	OG0005366.fa:>lcl|NW_020292233.1_prot_XP_026288708.1_1878
OG0005368.fa:>FUS_00010394-RA	OG0005368.fa:>lcl|NW_020292233.1_prot_XP_026287826.1_1885
OG0005369.fa:>FUS_00010391-RA	OG0005369.fa:>lcl|NW_020292233.1_prot_XP_026288121.1_1887
OG0005370.fa:>FUS_00010389-RA	OG0005370.fa:>lcl|NW_020292233.1_prot_XP_026288012.1_1888
OG0005371.fa:>FUS_00010385-RA	OG0005371.fa:>lcl|NW_020292233.1_prot_XP_026288347.1_1891
OG0005372.fa:>FUS_00010384-RA	OG0005372.fa:>lcl|NW_020292233.1_prot_XP_026288472.1_1894
OG0005373.fa:>FUS_00010383-RA	OG0005373.fa:>lcl|NW_020292233.1_prot_XP_026288483.1_1895
OG0005374.fa:>FUS_00010382-RA	OG0005374.fa:>lcl|NW_020292233.1_prot_XP_026288131.1_1896
OG0005375.fa:>FUS_00010376-RA	OG0005375.fa:>lcl|NW_020292233.1_prot_XP_026287909.1_1904
OG0005376.fa:>FUS_00010375-RA	OG0005376.fa:>lcl|NW_020292233.1_prot_XP_026288505.1_1905
OG0005377.fa:>FUS_00010374-RA	OG0005377.fa:>lcl|NW_020292233.1_prot_XP_026288359.1_1906
OG0005378.fa:>FUS_00010371-RA	OG0005378.fa:>lcl|NW_020292233.1_prot_XP_026288246.1_1909
OG0005379.fa:>FUS_00010365-RA	OG0005379.fa:>lcl|NW_020292233.1_prot_XP_026288102.1_1920
OG0005380.fa:>FUS_00010364-RA	OG0005380.fa:>lcl|NW_020292233.1_prot_XP_026288050.1_1921
OG0005381.fa:>FUS_00010363-RA	OG0005381.fa:>lcl|NW_020292233.1_prot_XP_026288280.1_1922
OG0005382.fa:>FUS_00010361-RA	OG0005382.fa:>lcl|NW_020292233.1_prot_XP_026288186.1_1927
OG0005383.fa:>FUS_00010359-RA	OG0005383.fa:>lcl|NW_020292233.1_prot_XP_026287683.1_1930
OG0005384.fa:>FUS_00010354-RA	OG0005384.fa:>lcl|NW_020292233.1_prot_XP_026287612.1_1932
OG0005385.fa:>FUS_00010353-RA	OG0005385.fa:>lcl|NW_020292233.1_prot_XP_026287588.1_1934
OG0005386.fa:>FUS_00010351-RA	OG0005386.fa:>lcl|NW_020292233.1_prot_XP_026287646.1_1938
OG0005387.fa:>FUS_00010346-RA	OG0005387.fa:>lcl|NW_020292233.1_prot_XP_026287981.1_1939
OG0005388.fa:>FUS_00010348-RA	OG0005388.fa:>lcl|NW_020292233.1_prot_XP_026287960.1_1940
OG0005389.fa:>FUS_00010347-RA	OG0005389.fa:>lcl|NW_020292233.1_prot_XP_026287972.1_1941
OG0005390.fa:>FUS_00010344-RA	OG0005390.fa:>lcl|NW_020292233.1_prot_XP_026288579.1_1944
OG0005391.fa:>FUS_00010342-RA	OG0005391.fa:>lcl|NW_020292233.1_prot_XP_026288328.1_1946
OG0005392.fa:>FUS_00020389-RA	OG0005392.fa:>lcl|NW_020292233.1_prot_XP_026287949.1_1949
OG0005393.fa:>FUS_00020388-RA	OG0005393.fa:>lcl|NW_020292233.1_prot_XP_026287658.1_1950
OG0005394.fa:>FUS_00020387-RA	OG0005394.fa:>lcl|NW_020292233.1_prot_XP_026287670.1_1951
OG0005395.fa:>FUS_00020386-RA	OG0005395.fa:>lcl|NW_020292233.1_prot_XP_026287991.1_1952
OG0005396.fa:>FUS_00020385-RA	OG0005396.fa:>lcl|NW_020292233.1_prot_XP_026288002.1_1953
OG0005397.fa:>FUS_00001200-RA	OG0005397.fa:>lcl|NW_020292234.1_prot_XP_026288927.1_1957
OG0005398.fa:>FUS_00001204-RA	OG0005398.fa:>lcl|NW_020292234.1_prot_XP_026289031.1_1960
OG0005399.fa:>FUS_00001205-RA	OG0005399.fa:>lcl|NW_020292234.1_prot_XP_026288937.1_1962
OG0005400.fa:>FUS_00004631-RA	OG0005400.fa:>lcl|NW_020292234.1_prot_XP_026288963.1_1963
OG0005401.fa:>FUS_00015294-RA	OG0005401.fa:>lcl|NW_020292234.1_prot_XP_026288975.1_1964
OG0005402.fa:>FUS_00015295-RA	OG0005402.fa:>lcl|NW_020292234.1_prot_XP_026288955.1_1965
OG0005403.fa:>FUS_00015297-RA	OG0005403.fa:>lcl|NW_020292234.1_prot_XP_026288833.1_1966
OG0005404.fa:>FUS_00015298-RA	OG0005404.fa:>lcl|NW_020292234.1_prot_XP_026288854.1_1967
OG0005405.fa:>FUS_00009079-RA	OG0005405.fa:>lcl|NW_020292234.1_prot_XP_026288842.1_1968
OG0005406.fa:>FUS_00009070-RA	OG0005406.fa:>lcl|NW_020292234.1_prot_XP_026289018.1_1972
OG0005407.fa:>FUS_00022768-RA	OG0005407.fa:>lcl|NW_020292234.1_prot_XP_026288820.1_1974
OG0005408.fa:>FUS_00022765-RA	OG0005408.fa:>lcl|NW_020292234.1_prot_XP_026289053.1_1975
OG0005409.fa:>FUS_00022764-RA	OG0005409.fa:>lcl|NW_020292234.1_prot_XP_026289065.1_1976
OG0005410.fa:>FUS_00009154-RA	OG0005410.fa:>lcl|NW_020292234.1_prot_XP_026288910.1_1979
OG0005411.fa:>FUS_00009155-RA	OG0005411.fa:>lcl|NW_020292234.1_prot_XP_026288898.1_1980
OG0005413.fa:>FUS_00011290-RA	OG0005413.fa:>lcl|NW_020292235.1_prot_XP_026289508.1_1987
OG0005414.fa:>FUS_00011293-RA	OG0005414.fa:>lcl|NW_020292235.1_prot_XP_026289877.1_1995
OG0005415.fa:>FUS_00011296-RA	OG0005415.fa:>lcl|NW_020292235.1_prot_XP_026289224.1_1996
OG0005416.fa:>FUS_00011295-RA	OG0005416.fa:>lcl|NW_020292235.1_prot_XP_026289374.1_1997
OG0005417.fa:>FUS_00011297-RA	OG0005417.fa:>lcl|NW_020292235.1_prot_XP_026289386.1_1999
OG0005418.fa:>FUS_00011298-RA	OG0005418.fa:>lcl|NW_020292235.1_prot_XP_026289233.1_2000
OG0005419.fa:>FUS_00011299-RA	OG0005419.fa:>lcl|NW_020292235.1_prot_XP_026290303.1_2001
OG0005420.fa:>FUS_00011301-RA	OG0005420.fa:>lcl|NW_020292235.1_prot_XP_026290270.1_2009
OG0005421.fa:>FUS_00011303-RA	OG0005421.fa:>lcl|NW_020292235.1_prot_XP_026289683.1_2015
OG0005422.fa:>FUS_00011304-RA	OG0005422.fa:>lcl|NW_020292235.1_prot_XP_026289353.1_2016
OG0005423.fa:>FUS_00011305-RA	OG0005423.fa:>lcl|NW_020292235.1_prot_XP_026289363.1_2017
OG0005424.fa:>FUS_00011306-RA	OG0005424.fa:>lcl|NW_020292235.1_prot_XP_026289343.1_2018
OG0005425.fa:>FUS_00011307-RA	OG0005425.fa:>lcl|NW_020292235.1_prot_XP_026289243.1_2019
OG0005426.fa:>FUS_00011308-RA	OG0005426.fa:>lcl|NW_020292235.1_prot_XP_026290100.1_2020
OG0005427.fa:>FUS_00011310-RA	OG0005427.fa:>lcl|NW_020292235.1_prot_XP_026290135.1_2024
OG0005428.fa:>FUS_00011311-RA	OG0005428.fa:>lcl|NW_020292235.1_prot_XP_026290089.1_2029
OG0005429.fa:>FUS_00011313-RA	OG0005429.fa:>lcl|NW_020292235.1_prot_XP_026290144.1_2033
OG0005430.fa:>FUS_00011314-RA	OG0005430.fa:>lcl|NW_020292235.1_prot_XP_026290008.1_2035
OG0005431.fa:>FUS_00011318-RA	OG0005431.fa:>lcl|NW_020292235.1_prot_XP_026289860.1_2038
OG0005432.fa:>FUS_00011319-RA	OG0005432.fa:>lcl|NW_020292235.1_prot_XP_026289867.1_2039
OG0005433.fa:>FUS_00011321-RA	OG0005433.fa:>lcl|NW_020292235.1_prot_XP_026289621.1_2044
OG0005434.fa:>FUS_00011323-RA	OG0005434.fa:>lcl|NW_020292235.1_prot_XP_026289255.1_2046
OG0005435.fa:>FUS_00011325-RA	OG0005435.fa:>lcl|NW_020292235.1_prot_XP_026289903.1_2047
OG0005436.fa:>FUS_00011326-RA	OG0005436.fa:>lcl|NW_020292235.1_prot_XP_026289572.1_2048
OG0005437.fa:>FUS_00011271-RA	OG0005437.fa:>lcl|NW_020292235.1_prot_XP_026289470.1_2052
OG0005438.fa:>FUS_00011344-RA	OG0005438.fa:>lcl|NW_020292235.1_prot_XP_026289695.1_2053
OG0005439.fa:>FUS_00011345-RA	OG0005439.fa:>lcl|NW_020292235.1_prot_XP_026289262.1_2054
OG0005440.fa:>FUS_00021603-RA	OG0005440.fa:>lcl|NW_020292235.1_prot_XP_026290223.1_2058
OG0005441.fa:>FUS_00021601-RA	OG0005441.fa:>lcl|NW_020292235.1_prot_XP_026289428.1_2064
OG0005442.fa:>FUS_00021600-RA	OG0005442.fa:>lcl|NW_020292235.1_prot_XP_026289457.1_2065
OG0005443.fa:>FUS_00015401-RA	OG0005443.fa:>lcl|NW_020292235.1_prot_XP_026289395.1_2066
OG0005444.fa:>FUS_00007857-RA	OG0005444.fa:>lcl|NW_020292235.1_prot_XP_026289444.1_2070
OG0005445.fa:>FUS_00007858-RA	OG0005445.fa:>lcl|NW_020292235.1_prot_XP_026289461.1_2071
OG0005446.fa:>FUS_00007860-RA	OG0005446.fa:>lcl|NW_020292235.1_prot_XP_026289631.1_2072
OG0005447.fa:>FUS_00007861-RA	OG0005447.fa:>lcl|NW_020292235.1_prot_XP_026289282.1_2074
OG0005448.fa:>FUS_00007864-RA	OG0005448.fa:>lcl|NW_020292235.1_prot_XP_026289785.1_2075
OG0005449.fa:>FUS_00013256-RA	OG0005449.fa:>lcl|NW_020292235.1_prot_XP_026289753.1_2082
OG0005450.fa:>FUS_00015929-RA	OG0005450.fa:>lcl|NW_020292235.1_prot_XP_026289706.1_2083
OG0005451.fa:>FUS_00015927-RA	OG0005451.fa:>lcl|NW_020292235.1_prot_XP_026289763.1_2084
OG0005452.fa:>FUS_00014838-RA	OG0005452.fa:>lcl|NW_020292235.1_prot_XP_026289295.1_2089
OG0005453.fa:>FUS_00014839-RA	OG0005453.fa:>lcl|NW_020292235.1_prot_XP_026289530.1_2091
OG0005454.fa:>FUS_00014840-RA	OG0005454.fa:>lcl|NW_020292235.1_prot_XP_026289520.1_2092
OG0005455.fa:>FUS_00014841-RA	OG0005455.fa:>lcl|NW_020292235.1_prot_XP_026289982.1_2093
OG0005456.fa:>FUS_00014844-RA	OG0005456.fa:>lcl|NW_020292235.1_prot_XP_026289991.1_2097
OG0005457.fa:>FUS_00014850-RA	OG0005457.fa:>lcl|NW_020292235.1_prot_XP_026289332.1_2107
OG0005458.fa:>FUS_00012939-RA	OG0005458.fa:>lcl|NW_020292236.1_prot_XP_026290582.1_2116
OG0005460.fa:>FUS_00005509-RA	OG0005460.fa:>lcl|NW_020292236.1_prot_XP_026290833.1_2125
OG0005461.fa:>FUS_00005511-RA	OG0005461.fa:>lcl|NW_020292236.1_prot_XP_026290777.1_2126
OG0005463.fa:>FUS_00012987-RA	OG0005463.fa:>lcl|NW_020292236.1_prot_XP_026290340.1_2132
OG0005464.fa:>FUS_00012986-RA	OG0005464.fa:>lcl|NW_020292236.1_prot_XP_026290323.1_2134
OG0005465.fa:>FUS_00012985-RA	OG0005465.fa:>lcl|NW_020292236.1_prot_XP_026290362.1_2136
OG0005466.fa:>FUS_00012982-RA	OG0005466.fa:>lcl|NW_020292236.1_prot_XP_026290593.1_2139
OG0005467.fa:>FUS_00012981-RA	OG0005467.fa:>lcl|NW_020292236.1_prot_XP_026291121.1_2140
OG0005468.fa:>FUS_00012980-RA	OG0005468.fa:>lcl|NW_020292236.1_prot_XP_026290470.1_2141
OG0005469.fa:>FUS_00012977-RA	OG0005469.fa:>lcl|NW_020292236.1_prot_XP_026291168.1_2142
OG0005470.fa:>FUS_00012975-RA	OG0005470.fa:>lcl|NW_020292236.1_prot_XP_026291097.1_2143
OG0005471.fa:>FUS_00012974-RA	OG0005471.fa:>lcl|NW_020292236.1_prot_XP_026291084.1_2148
OG0005472.fa:>FUS_00012972-RA	OG0005472.fa:>lcl|NW_020292236.1_prot_XP_026290920.1_2151
OG0005473.fa:>FUS_00012971-RA	OG0005473.fa:>lcl|NW_020292236.1_prot_XP_026290902.1_2153
OG0005474.fa:>FUS_00012969-RA	OG0005474.fa:>lcl|NW_020292236.1_prot_XP_026290911.1_2154
OG0005475.fa:>FUS_00004132-RA	OG0005475.fa:>lcl|NW_020292236.1_prot_XP_026290543.1_2156
OG0005476.fa:>FUS_00004131-RA	OG0005476.fa:>lcl|NW_020292236.1_prot_XP_026290530.1_2158
OG0005477.fa:>FUS_00004133-RA	OG0005477.fa:>lcl|NW_020292236.1_prot_XP_026290801.1_2159
OG0005478.fa:>FUS_00004135-RA	OG0005478.fa:>lcl|NW_020292236.1_prot_XP_026290478.1_2160
OG0005479.fa:>FUS_00004136-RA	OG0005479.fa:>lcl|NW_020292236.1_prot_XP_026290813.1_2161
OG0005480.fa:>FUS_00005124-RA	OG0005480.fa:>lcl|NW_020292236.1_prot_XP_026291042.1_2175
OG0005481.fa:>FUS_00005129-RA	OG0005481.fa:>lcl|NW_020292236.1_prot_XP_026290998.1_2176
OG0005482.fa:>FUS_00005128-RA	OG0005482.fa:>lcl|NW_020292236.1_prot_XP_026290963.1_2177
OG0005483.fa:>FUS_00005130-RA	OG0005483.fa:>lcl|NW_020292236.1_prot_XP_026291036.1_2178
OG0005484.fa:>FUS_00005131-RA	OG0005484.fa:>lcl|NW_020292236.1_prot_XP_026290396.1_2179
OG0005485.fa:>FUS_00005132-RA	OG0005485.fa:>lcl|NW_020292236.1_prot_XP_026290404.1_2180
OG0005486.fa:>FUS_00005133-RA	OG0005486.fa:>lcl|NW_020292236.1_prot_XP_026290489.1_2181
OG0005487.fa:>FUS_00005134-RA	OG0005487.fa:>lcl|NW_020292236.1_prot_XP_026290788.1_2182
OG0005488.fa:>FUS_00005140-RA	OG0005488.fa:>lcl|NW_020292236.1_prot_XP_026290672.1_2188
OG0005489.fa:>FUS_00005141-RA	OG0005489.fa:>lcl|NW_020292236.1_prot_XP_026290688.1_2189
OG0005490.fa:>FUS_00005142-RA	OG0005490.fa:>lcl|NW_020292236.1_prot_XP_026290683.1_2190
OG0005491.fa:>FUS_00005148-RA	OG0005491.fa:>lcl|NW_020292236.1_prot_XP_026290889.1_2208
OG0005492.fa:>FUS_00005150-RA	OG0005492.fa:>lcl|NW_020292236.1_prot_XP_026290500.1_2211
OG0005493.fa:>FUS_00015717-RA	OG0005493.fa:>lcl|NW_020292237.1_prot_XP_026291274.1_2212
OG0005494.fa:>FUS_00015708-RA	OG0005494.fa:>lcl|NW_020292237.1_prot_XP_026291980.1_2221
OG0005495.fa:>FUS_00015707-RA	OG0005495.fa:>lcl|NW_020292237.1_prot_XP_026291972.1_2222
OG0005497.fa:>FUS_00015699-RA	OG0005497.fa:>lcl|NW_020292237.1_prot_XP_026291581.1_2232
OG0005498.fa:>FUS_00015698-RA	OG0005498.fa:>lcl|NW_020292237.1_prot_XP_026291568.1_2233
OG0005499.fa:>FUS_00015697-RA	OG0005499.fa:>lcl|NW_020292237.1_prot_XP_026291555.1_2234
OG0005500.fa:>FUS_00005322-RA	OG0005500.fa:>lcl|NW_020292237.1_prot_XP_026291692.1_2235
OG0005501.fa:>FUS_00015695-RA	OG0005501.fa:>lcl|NW_020292237.1_prot_XP_026291701.1_2236
OG0005502.fa:>FUS_00015694-RA	OG0005502.fa:>lcl|NW_020292237.1_prot_XP_026291663.1_2237
OG0005503.fa:>FUS_00015691-RA	OG0005503.fa:>lcl|NW_020292237.1_prot_XP_026291719.1_2240
OG0005504.fa:>FUS_00015690-RA	OG0005504.fa:>lcl|NW_020292237.1_prot_XP_026291727.1_2241
OG0005505.fa:>FUS_00015681-RA	OG0005505.fa:>lcl|NW_020292237.1_prot_XP_026291428.1_2242
OG0005506.fa:>FUS_00015680-RA	OG0005506.fa:>lcl|NW_020292237.1_prot_XP_026291350.1_2243
OG0005507.fa:>FUS_00015670-RA	OG0005507.fa:>lcl|NW_020292237.1_prot_XP_026291777.1_2250
OG0005508.fa:>FUS_00015669-RA	OG0005508.fa:>lcl|NW_020292237.1_prot_XP_026291786.1_2252
OG0005510.fa:>FUS_00015666-RA	OG0005510.fa:>lcl|NW_020292237.1_prot_XP_026291336.1_2255
OG0005511.fa:>FUS_00015664-RA	OG0005511.fa:>lcl|NW_020292237.1_prot_XP_026291809.1_2256
OG0005512.fa:>FUS_00015642-RA	OG0005512.fa:>lcl|NW_020292237.1_prot_XP_026291889.1_2268
OG0005513.fa:>FUS_00015639-RA	OG0005513.fa:>lcl|NW_020292237.1_prot_XP_026291416.1_2271
OG0005514.fa:>FUS_00015629-RA	OG0005514.fa:>lcl|NW_020292237.1_prot_XP_026291904.1_2274
OG0005516.fa:>FUS_00015614-RA	OG0005516.fa:>lcl|NW_020292237.1_prot_XP_026291472.1_2277
OG0005517.fa:>FUS_00015610-RA	OG0005517.fa:>lcl|NW_020292237.1_prot_XP_026291326.1_2279
OG0005518.fa:>FUS_00015609-RA	OG0005518.fa:>lcl|NW_020292237.1_prot_XP_026291312.1_2280
OG0005519.fa:>FUS_00015608-RA	OG0005519.fa:>lcl|NW_020292237.1_prot_XP_026291302.1_2281
OG0005520.fa:>FUS_00015605-RA	OG0005520.fa:>lcl|NW_020292237.1_prot_XP_026291923.1_2285
OG0005523.fa:>FUS_00004029-RA	OG0005523.fa:>lcl|NW_020292238.1_prot_XP_026293264.1_2313
OG0005524.fa:>FUS_00004028-RA	OG0005524.fa:>lcl|NW_020292238.1_prot_XP_026292282.1_2316
OG0005525.fa:>FUS_00004026-RA	OG0005525.fa:>lcl|NW_020292238.1_prot_XP_026292178.1_2320
OG0005526.fa:>FUS_00004020-RA	OG0005526.fa:>lcl|NW_020292238.1_prot_XP_026293307.1_2333
OG0005528.fa:>FUS_00004019-RA	OG0005528.fa:>lcl|NW_020292238.1_prot_XP_026292675.1_2338
OG0005529.fa:>FUS_00004018-RA	OG0005529.fa:>lcl|NW_020292238.1_prot_XP_026293319.1_2339
OG0005530.fa:>FUS_00004014-RA	OG0005530.fa:>lcl|NW_020292238.1_prot_XP_026293330.1_2340
OG0005531.fa:>FUS_00004012-RA	OG0005531.fa:>lcl|NW_020292238.1_prot_XP_026292367.1_2341
OG0005532.fa:>FUS_00013063-RA	OG0005532.fa:>lcl|NW_020292238.1_prot_XP_026292584.1_2344
OG0005533.fa:>FUS_00013069-RA	OG0005533.fa:>lcl|NW_020292238.1_prot_XP_026292544.1_2350
OG0005534.fa:>FUS_00013070-RA	OG0005534.fa:>lcl|NW_020292238.1_prot_XP_026292536.1_2351
OG0005535.fa:>FUS_00013073-RA	OG0005535.fa:>lcl|NW_020292238.1_prot_XP_026292761.1_2353
OG0005536.fa:>FUS_00006163-RA	OG0005536.fa:>lcl|NW_020292238.1_prot_XP_026292684.1_2354
OG0005537.fa:>FUS_00006169-RA	OG0005537.fa:>lcl|NW_020292238.1_prot_XP_026293032.1_2357
OG0005538.fa:>FUS_00006173-RA	OG0005538.fa:>lcl|NW_020292238.1_prot_XP_026292345.1_2365
OG0005539.fa:>FUS_00006174-RA	OG0005539.fa:>lcl|NW_020292238.1_prot_XP_026292357.1_2366
OG0005540.fa:>FUS_00008438-RA	OG0005540.fa:>lcl|NW_020292238.1_prot_XP_026292593.1_2368
OG0005541.fa:>FUS_00003887-RA	OG0005541.fa:>lcl|NW_020292238.1_prot_XP_026292399.1_2370
OG0005542.fa:>FUS_00003888-RA	OG0005542.fa:>lcl|NW_020292238.1_prot_XP_026292389.1_2371
OG0005543.fa:>FUS_00003889-RA	OG0005543.fa:>lcl|NW_020292238.1_prot_XP_026293334.1_2372
OG0005544.fa:>FUS_00003894-RA	OG0005544.fa:>lcl|NW_020292238.1_prot_XP_026292478.1_2384
OG0005545.fa:>FUS_00003896-RA	OG0005545.fa:>lcl|NW_020292238.1_prot_XP_026292016.1_2385
OG0005547.fa:>FUS_00003900-RA	OG0005547.fa:>lcl|NW_020292238.1_prot_XP_026293165.1_2403
OG0005548.fa:>FUS_00003901-RA	OG0005548.fa:>lcl|NW_020292238.1_prot_XP_026293141.1_2404
OG0005549.fa:>FUS_00003902-RA	OG0005549.fa:>lcl|NW_020292238.1_prot_XP_026293131.1_2405
OG0005550.fa:>FUS_00003903-RA	OG0005550.fa:>lcl|NW_020292238.1_prot_XP_026293153.1_2406
OG0005551.fa:>FUS_00003904-RA	OG0005551.fa:>lcl|NW_020292238.1_prot_XP_026292553.1_2407
OG0005552.fa:>FUS_00003905-RA	OG0005552.fa:>lcl|NW_020292238.1_prot_XP_026292507.1_2408
OG0005553.fa:>FUS_00003906-RA	OG0005553.fa:>lcl|NW_020292238.1_prot_XP_026293335.1_2409
OG0005554.fa:>FUS_00003907-RA	OG0005554.fa:>lcl|NW_020292238.1_prot_XP_026293117.1_2410
OG0005556.fa:>FUS_00003908-RA	OG0005556.fa:>lcl|NW_020292238.1_prot_XP_026293337.1_2412
OG0005557.fa:>FUS_00003910-RA	OG0005557.fa:>lcl|NW_020292238.1_prot_XP_026293338.1_2413
OG0005558.fa:>FUS_00003913-RA	OG0005558.fa:>lcl|NW_020292238.1_prot_XP_026293189.1_2414
OG0005559.fa:>FUS_00003914-RA	OG0005559.fa:>lcl|NW_020292238.1_prot_XP_026293177.1_2415
OG0005560.fa:>FUS_00003916-RA	OG0005560.fa:>lcl|NW_020292238.1_prot_XP_026292746.1_2417
OG0005561.fa:>FUS_00003917-RA	OG0005561.fa:>lcl|NW_020292238.1_prot_XP_026293340.1_2418
OG0005562.fa:>FUS_00003919-RA	OG0005562.fa:>lcl|NW_020292238.1_prot_XP_026292836.1_2419
OG0005563.fa:>FUS_00003918-RA	OG0005563.fa:>lcl|NW_020292238.1_prot_XP_026292851.1_2420
OG0005564.fa:>FUS_00003920-RA	OG0005564.fa:>lcl|NW_020292238.1_prot_XP_026292829.1_2421
OG0005565.fa:>FUS_00021167-RA	OG0005565.fa:>lcl|NW_020292238.1_prot_XP_026292845.1_2422
OG0005566.fa:>FUS_00021166-RA	OG0005566.fa:>lcl|NW_020292238.1_prot_XP_026292645.1_2425
OG0005567.fa:>FUS_00021164-RA	OG0005567.fa:>lcl|NW_020292238.1_prot_XP_026292663.1_2426
OG0005568.fa:>FUS_00021162-RA	OG0005568.fa:>lcl|NW_020292238.1_prot_XP_026292292.1_2427
OG0005571.fa:>FUS_00003455-RA	OG0005571.fa:>lcl|NW_020292239.1_prot_XP_026293425.1_2433
OG0005572.fa:>FUS_00003460-RA	OG0005572.fa:>lcl|NW_020292239.1_prot_XP_026293395.1_2436
OG0005573.fa:>FUS_00003458-RA	OG0005573.fa:>lcl|NW_020292239.1_prot_XP_026293427.1_2437
OG0005574.fa:>FUS_00003464-RA	OG0005574.fa:>lcl|NW_020292239.1_prot_XP_026293397.1_2446
OG0005575.fa:>FUS_00003466-RA	OG0005575.fa:>lcl|NW_020292239.1_prot_XP_026293371.1_2449
OG0005576.fa:>FUS_00003468-RA	OG0005576.fa:>lcl|NW_020292239.1_prot_XP_026293349.1_2452
OG0005578.fa:>FUS_00003469-RA	OG0005578.fa:>lcl|NW_020292239.1_prot_XP_026293347.1_2456
OG0005579.fa:>FUS_00003471-RA	OG0005579.fa:>lcl|NW_020292239.1_prot_XP_026293348.1_2462
OG0005580.fa:>FUS_00003472-RA	OG0005580.fa:>lcl|NW_020292239.1_prot_XP_026293398.1_2463
OG0005581.fa:>FUS_00003476-RA	OG0005581.fa:>lcl|NW_020292239.1_prot_XP_026293394.1_2471
OG0005582.fa:>FUS_00003478-RA	OG0005582.fa:>lcl|NW_020292239.1_prot_XP_026293381.1_2473
OG0005583.fa:>FUS_00003479-RA	OG0005583.fa:>lcl|NW_020292239.1_prot_XP_026293399.1_2475
OG0005584.fa:>FUS_00003483-RA	OG0005584.fa:>lcl|NW_020292239.1_prot_XP_026293368.1_2479
OG0005585.fa:>FUS_00003484-RA	OG0005585.fa:>lcl|NW_020292239.1_prot_XP_026293426.1_2480
OG0005586.fa:>FUS_00003485-RA	OG0005586.fa:>lcl|NW_020292239.1_prot_XP_026293361.1_2481
OG0005587.fa:>FUS_00003486-RA	OG0005587.fa:>lcl|NW_020292239.1_prot_XP_026293363.1_2482
OG0005588.fa:>FUS_00003487-RA	OG0005588.fa:>lcl|NW_020292239.1_prot_XP_026293362.1_2483
OG0005589.fa:>FUS_00004505-RA	OG0005589.fa:>lcl|NW_020292239.1_prot_XP_026293360.1_2484
OG0005590.fa:>FUS_00004510-RA	OG0005590.fa:>lcl|NW_020292239.1_prot_XP_026293358.1_2490
OG0005591.fa:>FUS_00023021-RA	OG0005591.fa:>lcl|NW_020292239.1_prot_XP_026293400.1_2492
OG0005592.fa:>FUS_00024248-RA	OG0005592.fa:>lcl|NW_020292239.1_prot_XP_026293385.1_2494
OG0005593.fa:>FUS_00003072-RA	OG0005593.fa:>lcl|NW_020292239.1_prot_XP_026293401.1_2495
OG0005594.fa:>FUS_00003071-RA	OG0005594.fa:>lcl|NW_020292239.1_prot_XP_026293383.1_2496
OG0005595.fa:>FUS_00003069-RA	OG0005595.fa:>lcl|NW_020292239.1_prot_XP_026293355.1_2497
OG0005596.fa:>FUS_00003063-RA	OG0005596.fa:>lcl|NW_020292239.1_prot_XP_026293402.1_2498
OG0005597.fa:>FUS_00003062-RA	OG0005597.fa:>lcl|NW_020292239.1_prot_XP_026293357.1_2499
OG0005598.fa:>FUS_00003060-RA	OG0005598.fa:>lcl|NW_020292239.1_prot_XP_026293418.1_2500
OG0005599.fa:>FUS_00002028-RA	OG0005599.fa:>lcl|NW_020292239.1_prot_XP_026293416.1_2505
OG0005600.fa:>FUS_00002029-RA	OG0005600.fa:>lcl|NW_020292239.1_prot_XP_026293419.1_2511
OG0005601.fa:>FUS_00002031-RA	OG0005601.fa:>lcl|NW_020292239.1_prot_XP_026293403.1_2512
OG0005602.fa:>FUS_00016626-RA	OG0005602.fa:>lcl|NW_020292239.1_prot_XP_026293405.1_2516
OG0005603.fa:>FUS_00001598-RA	OG0005603.fa:>lcl|NW_020292240.1_prot_XP_026293534.1_2517
OG0005604.fa:>FUS_00001599-RA	OG0005604.fa:>lcl|NW_020292240.1_prot_XP_026293535.1_2518
OG0005605.fa:>FUS_00001600-RA	OG0005605.fa:>lcl|NW_020292240.1_prot_XP_026293536.1_2519
OG0005606.fa:>FUS_00001601-RA	OG0005606.fa:>lcl|NW_020292240.1_prot_XP_026293549.1_2520
OG0005607.fa:>FUS_00001602-RA	OG0005607.fa:>lcl|NW_020292240.1_prot_XP_026293550.1_2521
OG0005608.fa:>FUS_00001603-RA	OG0005608.fa:>lcl|NW_020292240.1_prot_XP_026293555.1_2522
OG0005609.fa:>FUS_00001606-RA	OG0005609.fa:>lcl|NW_020292240.1_prot_XP_026293489.1_2526
OG0005610.fa:>FUS_00001609-RA	OG0005610.fa:>lcl|NW_020292240.1_prot_XP_026293490.1_2527
OG0005611.fa:>FUS_00001610-RA	OG0005611.fa:>lcl|NW_020292240.1_prot_XP_026293522.1_2528
OG0005612.fa:>FUS_00001611-RA	OG0005612.fa:>lcl|NW_020292240.1_prot_XP_026293520.1_2529
OG0005613.fa:>FUS_00001612-RA	OG0005613.fa:>lcl|NW_020292240.1_prot_XP_026293521.1_2530
OG0005614.fa:>FUS_00019472-RA	OG0005614.fa:>lcl|NW_020292240.1_prot_XP_026293524.1_2536
OG0005615.fa:>FUS_00019473-RA	OG0005615.fa:>lcl|NW_020292240.1_prot_XP_026293537.1_2537
OG0005616.fa:>FUS_00002901-RA	OG0005616.fa:>lcl|NW_020292240.1_prot_XP_026293528.1_2538
OG0005617.fa:>FUS_00002902-RA	OG0005617.fa:>lcl|NW_020292240.1_prot_XP_026293545.1_2539
OG0005618.fa:>FUS_00002904-RA	OG0005618.fa:>lcl|NW_020292240.1_prot_XP_026293491.1_2540
OG0005619.fa:>FUS_00002906-RA	OG0005619.fa:>lcl|NW_020292240.1_prot_XP_026293531.1_2541
OG0005620.fa:>FUS_00002907-RA	OG0005620.fa:>lcl|NW_020292240.1_prot_XP_026293533.1_2542
OG0005621.fa:>FUS_00002908-RA	OG0005621.fa:>lcl|NW_020292240.1_prot_XP_026293492.1_2543
OG0005622.fa:>FUS_00002911-RA	OG0005622.fa:>lcl|NW_020292240.1_prot_XP_026293463.1_2551
OG0005623.fa:>FUS_00002912-RA	OG0005623.fa:>lcl|NW_020292240.1_prot_XP_026293467.1_2552
OG0005624.fa:>FUS_00002913-RA	OG0005624.fa:>lcl|NW_020292240.1_prot_XP_026293464.1_2553
OG0005625.fa:>FUS_00002914-RA	OG0005625.fa:>lcl|NW_020292240.1_prot_XP_026293466.1_2554
OG0005626.fa:>FUS_00003406-RA	OG0005626.fa:>lcl|NW_020292240.1_prot_XP_026293449.1_2557
OG0005627.fa:>FUS_00003414-RA	OG0005627.fa:>lcl|NW_020292240.1_prot_XP_026293499.1_2561
OG0005628.fa:>FUS_00010538-RA	OG0005628.fa:>lcl|NW_020292240.1_prot_XP_026293437.1_2566
OG0005629.fa:>FUS_00016661-RA	OG0005629.fa:>lcl|NW_020292240.1_prot_XP_026293438.1_2567
OG0005630.fa:>FUS_00016664-RA	OG0005630.fa:>lcl|NW_020292240.1_prot_XP_026293515.1_2575
OG0005631.fa:>FUS_00002147-RA	OG0005631.fa:>lcl|NW_020292240.1_prot_XP_026293494.1_2576
OG0005632.fa:>FUS_00002145-RA	OG0005632.fa:>lcl|NW_020292240.1_prot_XP_026293526.1_2577
OG0005633.fa:>FUS_00002144-RA	OG0005633.fa:>lcl|NW_020292240.1_prot_XP_026293527.1_2578
OG0005634.fa:>FUS_00002143-RA	OG0005634.fa:>lcl|NW_020292240.1_prot_XP_026293538.1_2579
OG0005635.fa:>FUS_00002138-RA	OG0005635.fa:>lcl|NW_020292240.1_prot_XP_026293495.1_2580
OG0005636.fa:>FUS_00002136-RA	OG0005636.fa:>lcl|NW_020292240.1_prot_XP_026293450.1_2583
OG0005637.fa:>FUS_00002135-RA	OG0005637.fa:>lcl|NW_020292240.1_prot_XP_026293514.1_2587
OG0005638.fa:>FUS_00002129-RA	OG0005638.fa:>lcl|NW_020292240.1_prot_XP_026293516.1_2590
OG0005639.fa:>FUS_00002128-RA	OG0005639.fa:>lcl|NW_020292240.1_prot_XP_026293461.1_2597
OG0005640.fa:>FUS_00002127-RA	OG0005640.fa:>lcl|NW_020292240.1_prot_XP_026293525.1_2600
OG0005642.fa:>FUS_00002125-RA	OG0005642.fa:>lcl|NW_020292240.1_prot_XP_026293496.1_2603
OG0005643.fa:>FUS_00002122-RA	OG0005643.fa:>lcl|NW_020292240.1_prot_XP_026293546.1_2604
OG0005644.fa:>FUS_00002121-RA	OG0005644.fa:>lcl|NW_020292240.1_prot_XP_026293487.1_2605
OG0005645.fa:>FUS_00002117-RA	OG0005645.fa:>lcl|NW_020292240.1_prot_XP_026293478.1_2614
OG0005646.fa:>FUS_00002110-RA	OG0005646.fa:>lcl|NW_020292240.1_prot_XP_026293472.1_2622
OG0005647.fa:>FUS_00012452-RA	OG0005647.fa:>lcl|NW_020292241.1_prot_XP_026293633.1_2625
OG0005648.fa:>FUS_00018518-RA	OG0005648.fa:>lcl|NW_020292241.1_prot_XP_026293630.1_2630
OG0005649.fa:>FUS_00018520-RA	OG0005649.fa:>lcl|NW_020292241.1_prot_XP_026293632.1_2631
OG0005650.fa:>FUS_00018521-RA	OG0005650.fa:>lcl|NW_020292241.1_prot_XP_026293586.1_2632
OG0005651.fa:>FUS_00014011-RA	OG0005651.fa:>lcl|NW_020292241.1_prot_XP_026293620.1_2637
OG0005652.fa:>FUS_00017603-RA	OG0005652.fa:>lcl|NW_020292241.1_prot_XP_026293557.1_2638
OG0005653.fa:>FUS_00014018-RA	OG0005653.fa:>lcl|NW_020292241.1_prot_XP_026293558.1_2639
OG0005654.fa:>FUS_00014021-RA	OG0005654.fa:>lcl|NW_020292241.1_prot_XP_026293587.1_2642
OG0005655.fa:>FUS_00011658-RA	OG0005655.fa:>lcl|NW_020292241.1_prot_XP_026293589.1_2650
OG0005656.fa:>FUS_00011657-RA	OG0005656.fa:>lcl|NW_020292241.1_prot_XP_026293590.1_2651
OG0005657.fa:>FUS_00011656-RA	OG0005657.fa:>lcl|NW_020292241.1_prot_XP_026293635.1_2652
OG0005658.fa:>FUS_00011655-RA	OG0005658.fa:>lcl|NW_020292241.1_prot_XP_026293562.1_2653
OG0005659.fa:>FUS_00011653-RA	OG0005659.fa:>lcl|NW_020292241.1_prot_XP_026293591.1_2656
OG0005660.fa:>FUS_00011651-RA	OG0005660.fa:>lcl|NW_020292241.1_prot_XP_026293629.1_2658
OG0005661.fa:>FUS_00011650-RA	OG0005661.fa:>lcl|NW_020292241.1_prot_XP_026293606.1_2664
OG0005662.fa:>FUS_00010634-RA	OG0005662.fa:>lcl|NW_020292241.1_prot_XP_026293605.1_2665
OG0005663.fa:>FUS_00010635-RA	OG0005663.fa:>lcl|NW_020292241.1_prot_XP_026293598.1_2666
OG0005664.fa:>FUS_00013987-RA	OG0005664.fa:>lcl|NW_020292241.1_prot_XP_026293592.1_2670
OG0005665.fa:>FUS_00004512-RA	OG0005665.fa:>lcl|NW_020292241.1_prot_XP_026293636.1_2673
OG0005666.fa:>FUS_00004519-RA	OG0005666.fa:>lcl|NW_020292241.1_prot_XP_026293616.1_2680
OG0005667.fa:>FUS_00004520-RA	OG0005667.fa:>lcl|NW_020292241.1_prot_XP_026293611.1_2681
OG0005669.fa:>FUS_00025307-RA	OG0005669.fa:>lcl|NW_020292241.1_prot_XP_026293617.1_2701
OG0005670.fa:>FUS_00025311-RA	OG0005670.fa:>lcl|NW_020292241.1_prot_XP_026293652.1_2705
OG0005672.fa:>FUS_00017776-RA	OG0005672.fa:>lcl|NW_020292241.1_prot_XP_026293650.1_2708
OG0005673.fa:>FUS_00017773-RA	OG0005673.fa:>lcl|NW_020292241.1_prot_XP_026293622.1_2709
OG0005674.fa:>FUS_00017772-RA	OG0005674.fa:>lcl|NW_020292241.1_prot_XP_026293624.1_2711
OG0005675.fa:>FUS_00017771-RA	OG0005675.fa:>lcl|NW_020292241.1_prot_XP_026293637.1_2713
OG0005676.fa:>FUS_00023926-RA	OG0005676.fa:>lcl|NW_020292241.1_prot_XP_026293597.1_2715
OG0005677.fa:>FUS_00014146-RA	OG0005677.fa:>lcl|NW_020292242.1_prot_XP_026293751.1_2723
OG0005678.fa:>FUS_00014144-RA	OG0005678.fa:>lcl|NW_020292242.1_prot_XP_026293788.1_2724
OG0005679.fa:>FUS_00014143-RA	OG0005679.fa:>lcl|NW_020292242.1_prot_XP_026293730.1_2725
OG0005680.fa:>FUS_00014142-RA	OG0005680.fa:>lcl|NW_020292242.1_prot_XP_026293784.1_2726
OG0005682.fa:>FUS_00014138-RA	OG0005682.fa:>lcl|NW_020292242.1_prot_XP_026293678.1_2731
OG0005683.fa:>FUS_00014137-RA	OG0005683.fa:>lcl|NW_020292242.1_prot_XP_026293680.1_2733
OG0005684.fa:>FUS_00014136-RA	OG0005684.fa:>lcl|NW_020292242.1_prot_XP_026293707.1_2734
OG0005685.fa:>FUS_00014135-RA	OG0005685.fa:>lcl|NW_020292242.1_prot_XP_026293705.1_2736
OG0005686.fa:>FUS_00014134-RA	OG0005686.fa:>lcl|NW_020292242.1_prot_XP_026293706.1_2737
OG0005687.fa:>FUS_00014132-RA	OG0005687.fa:>lcl|NW_020292242.1_prot_XP_026293682.1_2738
OG0005688.fa:>FUS_00014133-RA	OG0005688.fa:>lcl|NW_020292242.1_prot_XP_026293753.1_2739
OG0005689.fa:>FUS_00014131-RA	OG0005689.fa:>lcl|NW_020292242.1_prot_XP_026293752.1_2740
OG0005690.fa:>FUS_00014130-RA	OG0005690.fa:>lcl|NW_020292242.1_prot_XP_026293711.1_2741
OG0005691.fa:>FUS_00014128-RA	OG0005691.fa:>lcl|NW_020292242.1_prot_XP_026293698.1_2742
OG0005692.fa:>FUS_00014127-RA	OG0005692.fa:>lcl|NW_020292242.1_prot_XP_026293696.1_2743
OG0005693.fa:>FUS_00014126-RA	OG0005693.fa:>lcl|NW_020292242.1_prot_XP_026293750.1_2745
OG0005694.fa:>FUS_00014125-RA	OG0005694.fa:>lcl|NW_020292242.1_prot_XP_026293664.1_2746
OG0005695.fa:>FUS_00014123-RA	OG0005695.fa:>lcl|NW_020292242.1_prot_XP_026293665.1_2749
OG0005696.fa:>FUS_00014122-RA	OG0005696.fa:>lcl|NW_020292242.1_prot_XP_026293666.1_2750
OG0005697.fa:>FUS_00014121-RA	OG0005697.fa:>lcl|NW_020292242.1_prot_XP_026293694.1_2751
OG0005698.fa:>FUS_00014120-RA	OG0005698.fa:>lcl|NW_020292242.1_prot_XP_026293695.1_2752
OG0005699.fa:>FUS_00014119-RA	OG0005699.fa:>lcl|NW_020292242.1_prot_XP_026293735.1_2753
OG0005700.fa:>FUS_00014118-RA	OG0005700.fa:>lcl|NW_020292242.1_prot_XP_026293734.1_2754
OG0005701.fa:>FUS_00008245-RA	OG0005701.fa:>lcl|NW_020292242.1_prot_XP_026293675.1_2758
OG0005702.fa:>FUS_00008244-RA	OG0005702.fa:>lcl|NW_020292242.1_prot_XP_026293674.1_2759
OG0005703.fa:>FUS_00008242-RA	OG0005703.fa:>lcl|NW_020292242.1_prot_XP_026293670.1_2762
OG0005704.fa:>FUS_00008241-RA	OG0005704.fa:>lcl|NW_020292242.1_prot_XP_026293673.1_2763
OG0005705.fa:>FUS_00008240-RA	OG0005705.fa:>lcl|NW_020292242.1_prot_XP_026293684.1_2764
OG0005706.fa:>FUS_00008237-RA	OG0005706.fa:>lcl|NW_020292242.1_prot_XP_026293782.1_2767
OG0005707.fa:>FUS_00008236-RA	OG0005707.fa:>lcl|NW_020292242.1_prot_XP_026293783.1_2768
OG0005708.fa:>FUS_00002431-RA	OG0005708.fa:>lcl|NW_020292242.1_prot_XP_026293775.1_2773
OG0005709.fa:>FUS_00002430-RA	OG0005709.fa:>lcl|NW_020292242.1_prot_XP_026293760.1_2774
OG0005710.fa:>FUS_00002424-RA	OG0005710.fa:>lcl|NW_020292242.1_prot_XP_026293763.1_2778
OG0005711.fa:>FUS_00002420-RA	OG0005711.fa:>lcl|NW_020292242.1_prot_XP_026293761.1_2782
OG0005712.fa:>FUS_00002413-RA	OG0005712.fa:>lcl|NW_020292242.1_prot_XP_026293800.1_2788
OG0005713.fa:>FUS_00002412-RA	OG0005713.fa:>lcl|NW_020292242.1_prot_XP_026293802.1_2789
OG0005714.fa:>FUS_00002410-RA	OG0005714.fa:>lcl|NW_020292242.1_prot_XP_026293801.1_2792
OG0005715.fa:>FUS_00002409-RA	OG0005715.fa:>lcl|NW_020292242.1_prot_XP_026293799.1_2793
OG0005716.fa:>FUS_00002347-RA	OG0005716.fa:>lcl|NW_020292242.1_prot_XP_026293772.1_2794
OG0005717.fa:>FUS_00002346-RA	OG0005717.fa:>lcl|NW_020292242.1_prot_XP_026293773.1_2795
OG0005718.fa:>FUS_00002345-RA	OG0005718.fa:>lcl|NW_020292242.1_prot_XP_026293774.1_2796
OG0005719.fa:>FUS_00016294-RA	OG0005719.fa:>lcl|NW_020292242.1_prot_XP_026293688.1_2798
OG0005720.fa:>FUS_00016295-RA	OG0005720.fa:>lcl|NW_020292242.1_prot_XP_026293779.1_2799
OG0005721.fa:>FUS_00016296-RA	OG0005721.fa:>lcl|NW_020292242.1_prot_XP_026293704.1_2801
OG0005722.fa:>FUS_00016300-RA	OG0005722.fa:>lcl|NW_020292242.1_prot_XP_026293755.1_2809
OG0005723.fa:>FUS_00016301-RA	OG0005723.fa:>lcl|NW_020292242.1_prot_XP_026293712.1_2810
OG0005724.fa:>FUS_00016303-RA	OG0005724.fa:>lcl|NW_020292242.1_prot_XP_026293719.1_2814
OG0005725.fa:>FUS_00016305-RA	OG0005725.fa:>lcl|NW_020292242.1_prot_XP_026293713.1_2815
OG0005726.fa:>FUS_00016306-RA	OG0005726.fa:>lcl|NW_020292242.1_prot_XP_026293718.1_2816
OG0005727.fa:>FUS_00016307-RA	OG0005727.fa:>lcl|NW_020292242.1_prot_XP_026293720.1_2817
OG0005728.fa:>FUS_00016308-RA	OG0005728.fa:>lcl|NW_020292242.1_prot_XP_026293689.1_2818
OG0005729.fa:>FUS_00016309-RA	OG0005729.fa:>lcl|NW_020292242.1_prot_XP_026293724.1_2819
OG0005730.fa:>FUS_00016310-RA	OG0005730.fa:>lcl|NW_020292242.1_prot_XP_026293721.1_2820
OG0005731.fa:>FUS_00016311-RA	OG0005731.fa:>lcl|NW_020292242.1_prot_XP_026293726.1_2821
OG0005732.fa:>FUS_00016312-RA	OG0005732.fa:>lcl|NW_020292242.1_prot_XP_026293690.1_2822
OG0005733.fa:>FUS_00016313-RA	OG0005733.fa:>lcl|NW_020292242.1_prot_XP_026293729.1_2823
OG0005734.fa:>FUS_00016317-RA	OG0005734.fa:>lcl|NW_020292242.1_prot_XP_026293728.1_2826
OG0005735.fa:>FUS_00016318-RA	OG0005735.fa:>lcl|NW_020292242.1_prot_XP_026293739.1_2828
OG0005736.fa:>FUS_00016319-RA	OG0005736.fa:>lcl|NW_020292242.1_prot_XP_026293789.1_2829
OG0005738.fa:>FUS_00008926-RA	OG0005738.fa:>lcl|NW_020292243.1_prot_XP_026293818.1_2844
OG0005739.fa:>FUS_00013881-RA	OG0005739.fa:>lcl|NW_020292243.1_prot_XP_026293820.1_2845
OG0005740.fa:>FUS_00013887-RA	OG0005740.fa:>lcl|NW_020292243.1_prot_XP_026293842.1_2853
OG0005741.fa:>FUS_00013890-RA	OG0005741.fa:>lcl|NW_020292243.1_prot_XP_026293806.1_2854
OG0005742.fa:>FUS_00013891-RA	OG0005742.fa:>lcl|NW_020292243.1_prot_XP_026293803.1_2855
OG0005743.fa:>FUS_00013893-RA	OG0005743.fa:>lcl|NW_020292243.1_prot_XP_026293857.1_2858
OG0005745.fa:>FUS_00013896-RA	OG0005745.fa:>lcl|NW_020292243.1_prot_XP_026293812.1_2865
OG0005746.fa:>FUS_00019747-RA	OG0005746.fa:>lcl|NW_020292243.1_prot_XP_026293858.1_2866
OG0005747.fa:>FUS_00013897-RA	OG0005747.fa:>lcl|NW_020292243.1_prot_XP_026293852.1_2867
OG0005748.fa:>FUS_00013898-RA	OG0005748.fa:>lcl|NW_020292243.1_prot_XP_026293850.1_2868
OG0005749.fa:>FUS_00013899-RA	OG0005749.fa:>lcl|NW_020292243.1_prot_XP_026293847.1_2869
OG0005750.fa:>FUS_00013900-RA	OG0005750.fa:>lcl|NW_020292243.1_prot_XP_026293849.1_2871
OG0005751.fa:>FUS_00013901-RA	OG0005751.fa:>lcl|NW_020292243.1_prot_XP_026293848.1_2872
OG0005752.fa:>FUS_00013903-RA	OG0005752.fa:>lcl|NW_020292243.1_prot_XP_026293859.1_2873
OG0005753.fa:>FUS_00013904-RA	OG0005753.fa:>lcl|NW_020292243.1_prot_XP_026293810.1_2875
OG0005754.fa:>FUS_00013905-RA	OG0005754.fa:>lcl|NW_020292243.1_prot_XP_026293853.1_2876
OG0005755.fa:>FUS_00008248-RA	OG0005755.fa:>lcl|NW_020292243.1_prot_XP_026293824.1_2877
OG0005756.fa:>FUS_00008251-RA	OG0005756.fa:>lcl|NW_020292243.1_prot_XP_026293839.1_2880
OG0005757.fa:>FUS_00008256-RA	OG0005757.fa:>lcl|NW_020292243.1_prot_XP_026293829.1_2892
OG0005758.fa:>FUS_00022104-RA	OG0005758.fa:>lcl|NW_020292243.1_prot_XP_026293825.1_2894
OG0005759.fa:>FUS_00000477-RA	OG0005759.fa:>lcl|NW_020292244.1_prot_XP_026293939.1_2898
OG0005760.fa:>FUS_00000928-RA	OG0005760.fa:>lcl|NW_020292244.1_prot_XP_026293890.1_2901
OG0005761.fa:>FUS_00000926-RA	OG0005761.fa:>lcl|NW_020292244.1_prot_XP_026293916.1_2902
OG0005763.fa:>FUS_00000925-RA	OG0005763.fa:>lcl|NW_020292244.1_prot_XP_026293891.1_2905
OG0005764.fa:>FUS_00000924-RA	OG0005764.fa:>lcl|NW_020292244.1_prot_XP_026293870.1_2907
OG0005765.fa:>FUS_00000923-RA	OG0005765.fa:>lcl|NW_020292244.1_prot_XP_026293872.1_2908
OG0005766.fa:>FUS_00000922-RA	OG0005766.fa:>lcl|NW_020292244.1_prot_XP_026293876.1_2909
OG0005767.fa:>FUS_00000921-RA	OG0005767.fa:>lcl|NW_020292244.1_prot_XP_026293873.1_2910
OG0005769.fa:>FUS_00000920-RA	OG0005769.fa:>lcl|NW_020292244.1_prot_XP_026293869.1_2913
OG0005770.fa:>FUS_00001882-RA	OG0005770.fa:>lcl|NW_020292244.1_prot_XP_026293875.1_2914
OG0005771.fa:>FUS_00001881-RA	OG0005771.fa:>lcl|NW_020292244.1_prot_XP_026293874.1_2915
OG0005772.fa:>FUS_00001880-RA	OG0005772.fa:>lcl|NW_020292244.1_prot_XP_026293894.1_2916
OG0005773.fa:>FUS_00001877-RA	OG0005773.fa:>lcl|NW_020292244.1_prot_XP_026293877.1_2920
OG0005774.fa:>FUS_00001876-RA	OG0005774.fa:>lcl|NW_020292244.1_prot_XP_026293879.1_2921
OG0005775.fa:>FUS_00001875-RA	OG0005775.fa:>lcl|NW_020292244.1_prot_XP_026293878.1_2922
OG0005776.fa:>FUS_00001874-RA	OG0005776.fa:>lcl|NW_020292244.1_prot_XP_026293864.1_2923
OG0005777.fa:>FUS_00001872-RA	OG0005777.fa:>lcl|NW_020292244.1_prot_XP_026293865.1_2924
OG0005778.fa:>FUS_00001806-RA	OG0005778.fa:>lcl|NW_020292244.1_prot_XP_026293903.1_2926
OG0005779.fa:>FUS_00000582-RA	OG0005779.fa:>lcl|NW_020292244.1_prot_XP_026293914.1_2932
OG0005780.fa:>FUS_00000580-RA	OG0005780.fa:>lcl|NW_020292244.1_prot_XP_026293913.1_2935
OG0005781.fa:>FUS_00000577-RA	OG0005781.fa:>lcl|NW_020292244.1_prot_XP_026293918.1_2940
OG0005782.fa:>FUS_00001077-RA	OG0005782.fa:>lcl|NW_020292244.1_prot_XP_026293927.1_2952
OG0005783.fa:>FUS_00001074-RA	OG0005783.fa:>lcl|NW_020292244.1_prot_XP_026293937.1_2955
OG0005784.fa:>FUS_00001072-RA	OG0005784.fa:>lcl|NW_020292244.1_prot_XP_026293895.1_2958
OG0005785.fa:>FUS_00001867-RA	OG0005785.fa:>lcl|NW_020292244.1_prot_XP_026293943.1_2959
OG0005786.fa:>FUS_00001869-RA	OG0005786.fa:>lcl|NW_020292244.1_prot_XP_026293880.1_2961
OG0005787.fa:>FUS_00001870-RA	OG0005787.fa:>lcl|NW_020292244.1_prot_XP_026293884.1_2963
OG0005788.fa:>FUS_00001807-RA	OG0005788.fa:>lcl|NW_020292244.1_prot_XP_026293950.1_2966
OG0005789.fa:>FUS_00001808-RA	OG0005789.fa:>lcl|NW_020292244.1_prot_XP_026293947.1_2967
OG0005790.fa:>FUS_00001809-RA	OG0005790.fa:>lcl|NW_020292244.1_prot_XP_026293951.1_2968
OG0005791.fa:>FUS_00001812-RA	OG0005791.fa:>lcl|NW_020292244.1_prot_XP_026293897.1_2971
OG0005792.fa:>FUS_00000543-RA	OG0005792.fa:>lcl|NW_020292244.1_prot_XP_026293902.1_2972
OG0005793.fa:>FUS_00017605-RA	OG0005793.fa:>lcl|NW_020292245.1_prot_XP_026294019.1_2976
OG0005794.fa:>FUS_00014013-RA	OG0005794.fa:>lcl|NW_020292245.1_prot_XP_026293972.1_2977
OG0005795.fa:>FUS_00014014-RA	OG0005795.fa:>lcl|NW_020292245.1_prot_XP_026293973.1_2980
OG0005797.fa:>FUS_00017601-RA	OG0005797.fa:>lcl|NW_020292245.1_prot_XP_026294042.1_2987
OG0005798.fa:>FUS_00017600-RA	OG0005798.fa:>lcl|NW_020292245.1_prot_XP_026294041.1_2988
OG0005799.fa:>FUS_00017599-RA	OG0005799.fa:>lcl|NW_020292245.1_prot_XP_026294089.1_2989
OG0005800.fa:>FUS_00017598-RA	OG0005800.fa:>lcl|NW_020292245.1_prot_XP_026294034.1_2991
OG0005802.fa:>FUS_00017595-RA	OG0005802.fa:>lcl|NW_020292245.1_prot_XP_026294038.1_2998
OG0005803.fa:>FUS_00017594-RA	OG0005803.fa:>lcl|NW_020292245.1_prot_XP_026294090.1_2999
OG0005804.fa:>FUS_00011215-RA	OG0005804.fa:>lcl|NW_020292245.1_prot_XP_026294024.1_3000
OG0005805.fa:>FUS_00011214-RA	OG0005805.fa:>lcl|NW_020292245.1_prot_XP_026294031.1_3001
OG0005806.fa:>FUS_00011184-RA	OG0005806.fa:>lcl|NW_020292245.1_prot_XP_026294035.1_3004
OG0005807.fa:>FUS_00011187-RA	OG0005807.fa:>lcl|NW_020292245.1_prot_XP_026293964.1_3005
OG0005808.fa:>FUS_00011188-RA	OG0005808.fa:>lcl|NW_020292245.1_prot_XP_026293962.1_3006
OG0005809.fa:>FUS_00011190-RA	OG0005809.fa:>lcl|NW_020292245.1_prot_XP_026293965.1_3010
OG0005810.fa:>FUS_00011191-RA	OG0005810.fa:>lcl|NW_020292245.1_prot_XP_026293963.1_3011
OG0005811.fa:>FUS_00009435-RA	OG0005811.fa:>lcl|NW_020292245.1_prot_XP_026294128.1_3012
OG0005812.fa:>FUS_00009433-RA	OG0005812.fa:>lcl|NW_020292245.1_prot_XP_026294023.1_3018
OG0005813.fa:>FUS_00009431-RA	OG0005813.fa:>lcl|NW_020292245.1_prot_XP_026294091.1_3025
OG0005814.fa:>FUS_00009428-RA	OG0005814.fa:>lcl|NW_020292245.1_prot_XP_026294088.1_3026
OG0005815.fa:>FUS_00009427-RA	OG0005815.fa:>lcl|NW_020292245.1_prot_XP_026294092.1_3027
OG0005816.fa:>FUS_00009426-RA	OG0005816.fa:>lcl|NW_020292245.1_prot_XP_026294093.1_3028
OG0005817.fa:>FUS_00009424-RA	OG0005817.fa:>lcl|NW_020292245.1_prot_XP_026294086.1_3029
OG0005818.fa:>FUS_00009423-RA	OG0005818.fa:>lcl|NW_020292245.1_prot_XP_026294087.1_3030
OG0005819.fa:>FUS_00009419-RA	OG0005819.fa:>lcl|NW_020292245.1_prot_XP_026294094.1_3038
OG0005820.fa:>FUS_00009414-RA	OG0005820.fa:>lcl|NW_020292245.1_prot_XP_026294069.1_3050
OG0005821.fa:>FUS_00009413-RA	OG0005821.fa:>lcl|NW_020292245.1_prot_XP_026294108.1_3051
OG0005822.fa:>FUS_00022297-RA	OG0005822.fa:>lcl|NW_020292245.1_prot_XP_026294109.1_3052
OG0005823.fa:>FUS_00009491-RA	OG0005823.fa:>lcl|NW_020292245.1_prot_XP_026294129.1_3056
OG0005824.fa:>FUS_00018528-RA	OG0005824.fa:>lcl|NW_020292245.1_prot_XP_026294077.1_3060
OG0005825.fa:>FUS_00018530-RA	OG0005825.fa:>lcl|NW_020292245.1_prot_XP_026293982.1_3066
OG0005826.fa:>FUS_00018531-RA	OG0005826.fa:>lcl|NW_020292245.1_prot_XP_026293987.1_3068
OG0005828.fa:>FUS_00009490-RA	OG0005828.fa:>lcl|NW_020292245.1_prot_XP_026293993.1_3075
OG0005829.fa:>FUS_00012494-RA	OG0005829.fa:>lcl|NW_020292245.1_prot_XP_026294098.1_3086
OG0005830.fa:>FUS_00017619-RA	OG0005830.fa:>lcl|NW_020292245.1_prot_XP_026294111.1_3089
OG0005831.fa:>FUS_00017620-RA	OG0005831.fa:>lcl|NW_020292245.1_prot_XP_026294113.1_3090
OG0005832.fa:>FUS_00017621-RA	OG0005832.fa:>lcl|NW_020292245.1_prot_XP_026294112.1_3091
OG0005833.fa:>FUS_00024583-RA	OG0005833.fa:>lcl|NW_020292245.1_prot_XP_026294065.1_3095
OG0005834.fa:>FUS_00012498-RA	OG0005834.fa:>lcl|NW_020292245.1_prot_XP_026294100.1_3096
OG0005835.fa:>FUS_00012497-RA	OG0005835.fa:>lcl|NW_020292245.1_prot_XP_026294018.1_3099
OG0005836.fa:>FUS_00012496-RA	OG0005836.fa:>lcl|NW_020292245.1_prot_XP_026294046.1_3100
OG0005837.fa:>FUS_00004605-RA	OG0005837.fa:>lcl|NW_020292245.1_prot_XP_026294052.1_3101
OG0005838.fa:>FUS_00004604-RA	OG0005838.fa:>lcl|NW_020292245.1_prot_XP_026294051.1_3102
OG0005839.fa:>FUS_00004603-RA	OG0005839.fa:>lcl|NW_020292245.1_prot_XP_026294049.1_3106
OG0005840.fa:>FUS_00004602-RA	OG0005840.fa:>lcl|NW_020292245.1_prot_XP_026294101.1_3107
OG0005841.fa:>FUS_00004601-RA	OG0005841.fa:>lcl|NW_020292245.1_prot_XP_026293994.1_3109
OG0005842.fa:>FUS_00004599-RA	OG0005842.fa:>lcl|NW_020292245.1_prot_XP_026294008.1_3110
OG0005843.fa:>FUS_00004596-RA	OG0005843.fa:>lcl|NW_020292245.1_prot_XP_026294009.1_3123
OG0005844.fa:>FUS_00017583-RA	OG0005844.fa:>lcl|NW_020292245.1_prot_XP_026293961.1_3132
OG0005845.fa:>FUS_00017582-RA	OG0005845.fa:>lcl|NW_020292245.1_prot_XP_026294055.1_3136
OG0005846.fa:>FUS_00017581-RA	OG0005846.fa:>lcl|NW_020292245.1_prot_XP_026294056.1_3137
OG0005847.fa:>FUS_00017580-RA	OG0005847.fa:>lcl|NW_020292245.1_prot_XP_026294102.1_3138
OG0005848.fa:>FUS_00017579-RA	OG0005848.fa:>lcl|NW_020292245.1_prot_XP_026294068.1_3139
OG0005849.fa:>FUS_00003837-RA	OG0005849.fa:>lcl|NW_020292246.1_prot_XP_026294143.1_3143
OG0005851.fa:>FUS_00003838-RA	OG0005851.fa:>lcl|NW_020292246.1_prot_XP_026294211.1_3153
OG0005852.fa:>FUS_00003840-RA	OG0005852.fa:>lcl|NW_020292246.1_prot_XP_026294213.1_3158
OG0005853.fa:>FUS_00019297-RA	OG0005853.fa:>lcl|NW_020292246.1_prot_XP_026294190.1_3159
OG0005854.fa:>FUS_00019298-RA	OG0005854.fa:>lcl|NW_020292246.1_prot_XP_026294187.1_3160
OG0005855.fa:>FUS_00019296-RA	OG0005855.fa:>lcl|NW_020292246.1_prot_XP_026294233.1_3163
OG0005857.fa:>FUS_00019289-RA	OG0005857.fa:>lcl|NW_020292246.1_prot_XP_026294218.1_3166
OG0005858.fa:>FUS_00019293-RA	OG0005858.fa:>lcl|NW_020292246.1_prot_XP_026294144.1_3167
OG0005859.fa:>FUS_00019284-RA	OG0005859.fa:>lcl|NW_020292246.1_prot_XP_026294217.1_3171
OG0005860.fa:>FUS_00019282-RA	OG0005860.fa:>lcl|NW_020292246.1_prot_XP_026294147.1_3172
OG0005861.fa:>FUS_00019280-RA	OG0005861.fa:>lcl|NW_020292246.1_prot_XP_026294225.1_3173
OG0005862.fa:>FUS_00019279-RA	OG0005862.fa:>lcl|NW_020292246.1_prot_XP_026294148.1_3174
OG0005863.fa:>FUS_00019275-RA	OG0005863.fa:>lcl|NW_020292246.1_prot_XP_026294222.1_3175
OG0005864.fa:>FUS_00019272-RA	OG0005864.fa:>lcl|NW_020292246.1_prot_XP_026294226.1_3176
OG0005865.fa:>FUS_00019271-RA	OG0005865.fa:>lcl|NW_020292246.1_prot_XP_026294219.1_3177
OG0005866.fa:>FUS_00019264-RA	OG0005866.fa:>lcl|NW_020292246.1_prot_XP_026294149.1_3180
OG0005867.fa:>FUS_00019263-RA	OG0005867.fa:>lcl|NW_020292246.1_prot_XP_026294178.1_3181
OG0005868.fa:>FUS_00019261-RA	OG0005868.fa:>lcl|NW_020292246.1_prot_XP_026294180.1_3182
OG0005869.fa:>FUS_00019260-RA	OG0005869.fa:>lcl|NW_020292246.1_prot_XP_026294150.1_3183
OG0005870.fa:>FUS_00019258-RA	OG0005870.fa:>lcl|NW_020292246.1_prot_XP_026294179.1_3184
OG0005871.fa:>FUS_00019255-RA	OG0005871.fa:>lcl|NW_020292246.1_prot_XP_026294196.1_3186
OG0005872.fa:>FUS_00020887-RA	OG0005872.fa:>lcl|NW_020292246.1_prot_XP_026294152.1_3192
OG0005873.fa:>FUS_00020888-RA	OG0005873.fa:>lcl|NW_020292246.1_prot_XP_026294194.1_3195
OG0005874.fa:>FUS_00020889-RA	OG0005874.fa:>lcl|NW_020292246.1_prot_XP_026294134.1_3197
OG0005875.fa:>FUS_00003778-RA	OG0005875.fa:>lcl|NW_020292246.1_prot_XP_026294138.1_3200
OG0005876.fa:>FUS_00007877-RA	OG0005876.fa:>lcl|NW_020292246.1_prot_XP_026294157.1_3206
OG0005877.fa:>FUS_00007880-RA	OG0005877.fa:>lcl|NW_020292246.1_prot_XP_026294158.1_3211
OG0005878.fa:>FUS_00007881-RA	OG0005878.fa:>lcl|NW_020292246.1_prot_XP_026294238.1_3214
OG0005879.fa:>FUS_00007883-RA	OG0005879.fa:>lcl|NW_020292246.1_prot_XP_026294240.1_3219
OG0005881.fa:>FUS_00007884-RA	OG0005881.fa:>lcl|NW_020292246.1_prot_XP_026294214.1_3222
OG0005882.fa:>FUS_00007885-RA	OG0005882.fa:>lcl|NW_020292246.1_prot_XP_026294172.1_3226
OG0005884.fa:>FUS_00008339-RA	OG0005884.fa:>lcl|NW_020292246.1_prot_XP_026294193.1_3233
OG0005885.fa:>FUS_00008257-RA	OG0005885.fa:>lcl|NW_020292246.1_prot_XP_026294160.1_3234
OG0005886.fa:>FUS_00008258-RA	OG0005886.fa:>lcl|NW_020292246.1_prot_XP_026294251.1_3235
OG0005887.fa:>FUS_00008260-RA	OG0005887.fa:>lcl|NW_020292246.1_prot_XP_026294250.1_3236
OG0005888.fa:>FUS_00008261-RA	OG0005888.fa:>lcl|NW_020292246.1_prot_XP_026294248.1_3237
OG0005889.fa:>FUS_00008263-RA	OG0005889.fa:>lcl|NW_020292246.1_prot_XP_026294249.1_3238
OG0005890.fa:>FUS_00019868-RA	OG0005890.fa:>lcl|NW_020292246.1_prot_XP_026294264.1_3246
OG0005891.fa:>FUS_00012741-RA	OG0005891.fa:>lcl|NW_020292246.1_prot_XP_026294181.1_3249
OG0005892.fa:>FUS_00012742-RA	OG0005892.fa:>lcl|NW_020292246.1_prot_XP_026294182.1_3250
OG0005893.fa:>FUS_00014426-RA	OG0005893.fa:>lcl|NW_020292246.1_prot_XP_026294245.1_3251
OG0005894.fa:>FUS_00014424-RA	OG0005894.fa:>lcl|NW_020292246.1_prot_XP_026294171.1_3255
OG0005895.fa:>FUS_00008013-RA	OG0005895.fa:>lcl|NW_020292247.1_prot_XP_026294286.1_3261
OG0005896.fa:>FUS_00008014-RA	OG0005896.fa:>lcl|NW_020292247.1_prot_XP_026294285.1_3262
OG0005897.fa:>FUS_00008015-RA	OG0005897.fa:>lcl|NW_020292247.1_prot_XP_026294284.1_3263
OG0005900.fa:>FUS_00008017-RA	OG0005900.fa:>lcl|NW_020292247.1_prot_XP_026294291.1_3268
OG0005901.fa:>FUS_00002915-RA	OG0005901.fa:>lcl|NW_020292247.1_prot_XP_026294303.1_3270
OG0005902.fa:>FUS_00002917-RA	OG0005902.fa:>lcl|NW_020292247.1_prot_XP_026294311.1_3272
OG0005903.fa:>FUS_00002919-RA	OG0005903.fa:>lcl|NW_020292247.1_prot_XP_026294308.1_3276
OG0005904.fa:>FUS_00002921-RA	OG0005904.fa:>lcl|NW_020292247.1_prot_XP_026294297.1_3279
OG0005905.fa:>FUS_00002923-RA	OG0005905.fa:>lcl|NW_020292247.1_prot_XP_026294275.1_3280
OG0005906.fa:>FUS_00002924-RA	OG0005906.fa:>lcl|NW_020292247.1_prot_XP_026294276.1_3281
OG0005907.fa:>FUS_00002925-RA	OG0005907.fa:>lcl|NW_020292247.1_prot_XP_026294309.1_3282
OG0005908.fa:>FUS_00002926-RA	OG0005908.fa:>lcl|NW_020292247.1_prot_XP_026294314.1_3283
OG0005909.fa:>FUS_00002927-RA	OG0005909.fa:>lcl|NW_020292247.1_prot_XP_026294315.1_3284
OG0005910.fa:>FUS_00002928-RA	OG0005910.fa:>lcl|NW_020292247.1_prot_XP_026294310.1_3285
OG0005911.fa:>FUS_00008041-RA	OG0005911.fa:>lcl|NW_020292247.1_prot_XP_026294317.1_3286
OG0005912.fa:>FUS_00008040-RA	OG0005912.fa:>lcl|NW_020292247.1_prot_XP_026294274.1_3287
OG0005913.fa:>FUS_00008038-RA	OG0005913.fa:>lcl|NW_020292247.1_prot_XP_026294294.1_3290
OG0005914.fa:>FUS_00008036-RA	OG0005914.fa:>lcl|NW_020292247.1_prot_XP_026294271.1_3292
OG0005915.fa:>FUS_00008034-RA	OG0005915.fa:>lcl|NW_020292247.1_prot_XP_026294273.1_3293
OG0005916.fa:>FUS_00008032-RA	OG0005916.fa:>lcl|NW_020292247.1_prot_XP_026294265.1_3296
OG0005917.fa:>FUS_00008031-RA	OG0005917.fa:>lcl|NW_020292247.1_prot_XP_026294269.1_3297
OG0005918.fa:>FUS_00008030-RA	OG0005918.fa:>lcl|NW_020292247.1_prot_XP_026294270.1_3298
OG0005919.fa:>FUS_00008029-RA	OG0005919.fa:>lcl|NW_020292247.1_prot_XP_026294268.1_3299
OG0005920.fa:>FUS_00008028-RA	OG0005920.fa:>lcl|NW_020292247.1_prot_XP_026294296.1_3300
OG0005921.fa:>FUS_00008027-RA	OG0005921.fa:>lcl|NW_020292247.1_prot_XP_026294292.1_3301
OG0005922.fa:>FUS_00008026-RA	OG0005922.fa:>lcl|NW_020292247.1_prot_XP_026294277.1_3302
OG0005923.fa:>FUS_00008024-RA	OG0005923.fa:>lcl|NW_020292247.1_prot_XP_026294282.1_3306
OG0005924.fa:>FUS_00017809-RA	OG0005924.fa:>lcl|NW_020292247.1_prot_XP_026294279.1_3307
OG0005925.fa:>FUS_00017805-RA	OG0005925.fa:>lcl|NW_020292247.1_prot_XP_026294302.1_3308
OG0005926.fa:>FUS_00005403-RA	OG0005926.fa:>lcl|NW_020292248.1_prot_XP_026294366.1_3318
OG0005927.fa:>FUS_00025392-RA	OG0005927.fa:>lcl|NW_020292248.1_prot_XP_026294367.1_3319
OG0005928.fa:>FUS_00010907-RA	OG0005928.fa:>lcl|NW_020292248.1_prot_XP_026294352.1_3320
OG0005929.fa:>FUS_00010903-RA	OG0005929.fa:>lcl|NW_020292248.1_prot_XP_026294408.1_3322
OG0005930.fa:>FUS_00010902-RA	OG0005930.fa:>lcl|NW_020292248.1_prot_XP_026294330.1_3323
OG0005931.fa:>FUS_00010901-RA	OG0005931.fa:>lcl|NW_020292248.1_prot_XP_026294333.1_3324
OG0005932.fa:>FUS_00010898-RA	OG0005932.fa:>lcl|NW_020292248.1_prot_XP_026294337.1_3329
OG0005933.fa:>FUS_00010896-RA	OG0005933.fa:>lcl|NW_020292248.1_prot_XP_026294347.1_3338
OG0005934.fa:>FUS_00021071-RA	OG0005934.fa:>lcl|NW_020292248.1_prot_XP_026294325.1_3345
OG0005935.fa:>FUS_00008546-RA	OG0005935.fa:>lcl|NW_020292248.1_prot_XP_026294324.1_3346
OG0005936.fa:>FUS_00008545-RA	OG0005936.fa:>lcl|NW_020292248.1_prot_XP_026294331.1_3347
OG0005937.fa:>FUS_00022634-RA	OG0005937.fa:>lcl|NW_020292248.1_prot_XP_026294401.1_3351
OG0005938.fa:>FUS_00022627-RA	OG0005938.fa:>lcl|NW_020292248.1_prot_XP_026294407.1_3357
OG0005939.fa:>FUS_00015268-RA	OG0005939.fa:>lcl|NW_020292248.1_prot_XP_026294370.1_3358
OG0005940.fa:>FUS_00015269-RA	OG0005940.fa:>lcl|NW_020292248.1_prot_XP_026294321.1_3359
OG0005941.fa:>FUS_00015270-RA	OG0005941.fa:>lcl|NW_020292248.1_prot_XP_026294371.1_3361
OG0005942.fa:>FUS_00015273-RA	OG0005942.fa:>lcl|NW_020292248.1_prot_XP_026294320.1_3362
OG0005943.fa:>FUS_00011481-RA	OG0005943.fa:>lcl|NW_020292248.1_prot_XP_026294353.1_3363
OG0005944.fa:>FUS_00011480-RA	OG0005944.fa:>lcl|NW_020292248.1_prot_XP_026294372.1_3364
OG0005945.fa:>FUS_00011476-RA	OG0005945.fa:>lcl|NW_020292248.1_prot_XP_026294373.1_3365
OG0005946.fa:>FUS_00011469-RA	OG0005946.fa:>lcl|NW_020292248.1_prot_XP_026294383.1_3366
OG0005947.fa:>FUS_00011468-RA	OG0005947.fa:>lcl|NW_020292248.1_prot_XP_026294378.1_3367
OG0005948.fa:>FUS_00011467-RA	OG0005948.fa:>lcl|NW_020292248.1_prot_XP_026294387.1_3368
OG0005949.fa:>FUS_00011457-RA	OG0005949.fa:>lcl|NW_020292248.1_prot_XP_026294399.1_3371
OG0005950.fa:>FUS_00011459-RA	OG0005950.fa:>lcl|NW_020292248.1_prot_XP_026294395.1_3376
OG0005951.fa:>FUS_00011460-RA	OG0005951.fa:>lcl|NW_020292248.1_prot_XP_026294380.1_3378
OG0005952.fa:>FUS_00011461-RA	OG0005952.fa:>lcl|NW_020292248.1_prot_XP_026294389.1_3379
OG0005953.fa:>FUS_00019339-RA	OG0005953.fa:>lcl|NW_020292248.1_prot_XP_026294393.1_3384
OG0005954.fa:>FUS_00019338-RA	OG0005954.fa:>lcl|NW_020292248.1_prot_XP_026294394.1_3385
OG0005955.fa:>FUS_00006031-RA	OG0005955.fa:>lcl|NW_020292248.1_prot_XP_026294391.1_3386
OG0005956.fa:>FUS_00006032-RA	OG0005956.fa:>lcl|NW_020292248.1_prot_XP_026294392.1_3387
OG0005957.fa:>FUS_00006033-RA	OG0005957.fa:>lcl|NW_020292248.1_prot_XP_026294397.1_3388
OG0005958.fa:>FUS_00006034-RA	OG0005958.fa:>lcl|NW_020292248.1_prot_XP_026294386.1_3389
OG0005959.fa:>FUS_00006035-RA	OG0005959.fa:>lcl|NW_020292248.1_prot_XP_026294400.1_3390
OG0005960.fa:>FUS_00006669-RA	OG0005960.fa:>lcl|NW_020292249.1_prot_XP_026294431.1_3391
OG0005961.fa:>FUS_00006671-RA	OG0005961.fa:>lcl|NW_020292249.1_prot_XP_026294429.1_3392
OG0005962.fa:>FUS_00006672-RA	OG0005962.fa:>lcl|NW_020292249.1_prot_XP_026294422.1_3394
OG0005963.fa:>FUS_00016844-RA	OG0005963.fa:>lcl|NW_020292249.1_prot_XP_026294450.1_3397
OG0005964.fa:>FUS_00016843-RA	OG0005964.fa:>lcl|NW_020292249.1_prot_XP_026294449.1_3398
OG0005965.fa:>FUS_00016841-RA	OG0005965.fa:>lcl|NW_020292249.1_prot_XP_026294451.1_3403
OG0005966.fa:>FUS_00016839-RA	OG0005966.fa:>lcl|NW_020292249.1_prot_XP_026294413.1_3406
OG0005967.fa:>FUS_00016838-RA	OG0005967.fa:>lcl|NW_020292249.1_prot_XP_026294415.1_3408
OG0005968.fa:>FUS_00002598-RA	OG0005968.fa:>lcl|NW_020292249.1_prot_XP_026294445.1_3411
OG0005969.fa:>FUS_00002599-RA	OG0005969.fa:>lcl|NW_020292249.1_prot_XP_026294410.1_3413
OG0005970.fa:>FUS_00002600-RA	OG0005970.fa:>lcl|NW_020292249.1_prot_XP_026294412.1_3415
OG0005971.fa:>FUS_00002601-RA	OG0005971.fa:>lcl|NW_020292249.1_prot_XP_026294432.1_3416
OG0005972.fa:>FUS_00002602-RA	OG0005972.fa:>lcl|NW_020292249.1_prot_XP_026294418.1_3417
OG0005973.fa:>FUS_00002607-RA	OG0005973.fa:>lcl|NW_020292249.1_prot_XP_026294425.1_3420
OG0005974.fa:>FUS_00002609-RA	OG0005974.fa:>lcl|NW_020292249.1_prot_XP_026294426.1_3423
OG0005975.fa:>FUS_00002610-RA	OG0005975.fa:>lcl|NW_020292249.1_prot_XP_026294442.1_3424
OG0005976.fa:>FUS_00002541-RA	OG0005976.fa:>lcl|NW_020292249.1_prot_XP_026294444.1_3426
OG0005978.fa:>FUS_00013880-RA	OG0005978.fa:>lcl|NW_020292250.1_prot_XP_026294458.1_3430
OG0005979.fa:>FUS_00013879-RA	OG0005979.fa:>lcl|NW_020292250.1_prot_XP_026294457.1_3431
OG0005980.fa:>FUS_00013877-RA	OG0005980.fa:>lcl|NW_020292250.1_prot_XP_026294513.1_3438
OG0005981.fa:>FUS_00013876-RA	OG0005981.fa:>lcl|NW_020292250.1_prot_XP_026294490.1_3439
OG0005982.fa:>FUS_00013875-RA	OG0005982.fa:>lcl|NW_020292250.1_prot_XP_026294495.1_3440
OG0005983.fa:>FUS_00013874-RA	OG0005983.fa:>lcl|NW_020292250.1_prot_XP_026294506.1_3442
OG0005984.fa:>FUS_00013871-RA	OG0005984.fa:>lcl|NW_020292250.1_prot_XP_026294502.1_3446
OG0005985.fa:>FUS_00013870-RA	OG0005985.fa:>lcl|NW_020292250.1_prot_XP_026294512.1_3447
OG0005986.fa:>FUS_00008826-RA	OG0005986.fa:>lcl|NW_020292250.1_prot_XP_026294510.1_3448
OG0005987.fa:>FUS_00008827-RA	OG0005987.fa:>lcl|NW_020292250.1_prot_XP_026294504.1_3451
OG0005988.fa:>FUS_00008828-RA	OG0005988.fa:>lcl|NW_020292250.1_prot_XP_026294511.1_3452
OG0005989.fa:>FUS_00008830-RA	OG0005989.fa:>lcl|NW_020292250.1_prot_XP_026294505.1_3453
OG0005990.fa:>FUS_00008829-RA	OG0005990.fa:>lcl|NW_020292250.1_prot_XP_026294501.1_3454
OG0005991.fa:>FUS_00008836-RA	OG0005991.fa:>lcl|NW_020292250.1_prot_XP_026294475.1_3463
OG0005992.fa:>FUS_00008838-RA	OG0005992.fa:>lcl|NW_020292250.1_prot_XP_026294481.1_3465
OG0005993.fa:>FUS_00003873-RA	OG0005993.fa:>lcl|NW_020292250.1_prot_XP_026294478.1_3475
OG0005994.fa:>FUS_00003872-RA	OG0005994.fa:>lcl|NW_020292250.1_prot_XP_026294486.1_3476
OG0005995.fa:>FUS_00003870-RA	OG0005995.fa:>lcl|NW_020292250.1_prot_XP_026294488.1_3479
OG0005996.fa:>FUS_00008364-RA	OG0005996.fa:>lcl|NW_020292250.1_prot_XP_026294491.1_3480
OG0005997.fa:>FUS_00008367-RA	OG0005997.fa:>lcl|NW_020292250.1_prot_XP_026294492.1_3481
OG0005998.fa:>FUS_00008368-RA	OG0005998.fa:>lcl|NW_020292250.1_prot_XP_026294461.1_3482
OG0005999.fa:>FUS_00003093-RA	OG0005999.fa:>lcl|NW_020292250.1_prot_XP_026294493.1_3489
OG0006001.fa:>FUS_00014328-RA	OG0006001.fa:>lcl|NW_020292251.1_prot_XP_026294581.1_3491
OG0006002.fa:>FUS_00015882-RA	OG0006002.fa:>lcl|NW_020292251.1_prot_XP_026294564.1_3492
OG0006003.fa:>FUS_00015876-RA	OG0006003.fa:>lcl|NW_020292251.1_prot_XP_026294578.1_3494
OG0006004.fa:>FUS_00015875-RA	OG0006004.fa:>lcl|NW_020292251.1_prot_XP_026294552.1_3495
OG0006005.fa:>FUS_00015871-RA	OG0006005.fa:>lcl|NW_020292251.1_prot_XP_026294543.1_3497
OG0006006.fa:>FUS_00015870-RA	OG0006006.fa:>lcl|NW_020292251.1_prot_XP_026294538.1_3498
OG0006007.fa:>FUS_00015868-RA	OG0006007.fa:>lcl|NW_020292251.1_prot_XP_026294542.1_3502
OG0006008.fa:>FUS_00015906-RA	OG0006008.fa:>lcl|NW_020292251.1_prot_XP_026294531.1_3510
OG0006009.fa:>FUS_00015907-RA	OG0006009.fa:>lcl|NW_020292251.1_prot_XP_026294530.1_3512
OG0006010.fa:>FUS_00015442-RA	OG0006010.fa:>lcl|NW_020292251.1_prot_XP_026294571.1_3514
OG0006011.fa:>FUS_00015443-RA	OG0006011.fa:>lcl|NW_020292251.1_prot_XP_026294570.1_3515
OG0006012.fa:>FUS_00015451-RA	OG0006012.fa:>lcl|NW_020292251.1_prot_XP_026294567.1_3519
OG0006013.fa:>FUS_00015452-RA	OG0006013.fa:>lcl|NW_020292251.1_prot_XP_026294550.1_3520
OG0006014.fa:>FUS_00015453-RA	OG0006014.fa:>lcl|NW_020292251.1_prot_XP_026294551.1_3521
OG0006015.fa:>FUS_00015454-RA	OG0006015.fa:>lcl|NW_020292251.1_prot_XP_026294577.1_3522
OG0006016.fa:>FUS_00015456-RA	OG0006016.fa:>lcl|NW_020292251.1_prot_XP_026294576.1_3523
OG0006017.fa:>FUS_00021040-RA	OG0006017.fa:>lcl|NW_020292251.1_prot_XP_026294580.1_3534
OG0006018.fa:>FUS_00021038-RA	OG0006018.fa:>lcl|NW_020292251.1_prot_XP_026294572.1_3537
OG0006019.fa:>FUS_00021036-RA	OG0006019.fa:>lcl|NW_020292251.1_prot_XP_026294584.1_3538
OG0006020.fa:>FUS_00021035-RA	OG0006020.fa:>lcl|NW_020292251.1_prot_XP_026294589.1_3539
OG0006021.fa:>FUS_00015348-RA	OG0006021.fa:>lcl|NW_020292251.1_prot_XP_026294585.1_3540
OG0006022.fa:>FUS_00012894-RA	OG0006022.fa:>lcl|NW_020292251.1_prot_XP_026294522.1_3544
OG0006023.fa:>FUS_00021057-RA	OG0006023.fa:>lcl|NW_020292251.1_prot_XP_026294529.1_3548
OG0006024.fa:>FUS_00021056-RA	OG0006024.fa:>lcl|NW_020292251.1_prot_XP_026294528.1_3549
OG0006025.fa:>FUS_00021055-RA	OG0006025.fa:>lcl|NW_020292251.1_prot_XP_026294521.1_3550
OG0006026.fa:>FUS_00015860-RA	OG0006026.fa:>lcl|NW_020292251.1_prot_XP_026294527.1_3551
OG0006027.fa:>FUS_00015861-RA	OG0006027.fa:>lcl|NW_020292251.1_prot_XP_026294569.1_3552
OG0006028.fa:>FUS_00021048-RA	OG0006028.fa:>lcl|NW_020292251.1_prot_XP_026294523.1_3553
OG0006029.fa:>FUS_00003723-RA	OG0006029.fa:>lcl|NW_020292252.1_prot_XP_026294620.1_3555
OG0006030.fa:>FUS_00003724-RA	OG0006030.fa:>lcl|NW_020292252.1_prot_XP_026294608.1_3556
OG0006031.fa:>FUS_00021934-RA	OG0006031.fa:>lcl|NW_020292252.1_prot_XP_026294596.1_3557
OG0006032.fa:>FUS_00021932-RA	OG0006032.fa:>lcl|NW_020292252.1_prot_XP_026294601.1_3560
OG0006033.fa:>FUS_00021931-RA	OG0006033.fa:>lcl|NW_020292252.1_prot_XP_026294599.1_3561
OG0006034.fa:>FUS_00019855-RA	OG0006034.fa:>lcl|NW_020292252.1_prot_XP_026294617.1_3564
OG0006035.fa:>FUS_00019856-RA	OG0006035.fa:>lcl|NW_020292252.1_prot_XP_026294621.1_3566
OG0006036.fa:>FUS_00019857-RA	OG0006036.fa:>lcl|NW_020292252.1_prot_XP_026294604.1_3567
OG0006037.fa:>FUS_00019859-RA	OG0006037.fa:>lcl|NW_020292252.1_prot_XP_026271302.1_3569
OG0006038.fa:>FUS_00019860-RA	OG0006038.fa:>lcl|NW_020292252.1_prot_XP_026271301.1_3570
OG0006039.fa:>FUS_00008299-RA	OG0006039.fa:>lcl|NW_020292252.1_prot_XP_026271299.1_3572
OG0006040.fa:>FUS_00008302-RA	OG0006040.fa:>lcl|NW_020292252.1_prot_XP_026294614.1_3576
OG0006041.fa:>FUS_00008354-RA	OG0006041.fa:>lcl|NW_020292252.1_prot_XP_026294625.1_3577
OG0006042.fa:>FUS_00008356-RA	OG0006042.fa:>lcl|NW_020292252.1_prot_XP_026294605.1_3580
OG0006043.fa:>FUS_00008357-RA	OG0006043.fa:>lcl|NW_020292252.1_prot_XP_026271293.1_3581
OG0006044.fa:>FUS_00008359-RA	OG0006044.fa:>lcl|NW_020292252.1_prot_XP_026271292.1_3582
OG0006045.fa:>FUS_00008360-RA	OG0006045.fa:>lcl|NW_020292252.1_prot_XP_026271296.1_3583
OG0006046.fa:>FUS_00008361-RA	OG0006046.fa:>lcl|NW_020292252.1_prot_XP_026271295.1_3584
OG0006047.fa:>FUS_00012719-RA	OG0006047.fa:>lcl|NW_020292252.1_prot_XP_026294626.1_3585
OG0006048.fa:>FUS_00012716-RA	OG0006048.fa:>lcl|NW_020292252.1_prot_XP_026294611.1_3588
OG0006049.fa:>FUS_00012717-RA	OG0006049.fa:>lcl|NW_020292252.1_prot_XP_026294612.1_3589
OG0006050.fa:>FUS_00008350-RA	OG0006050.fa:>lcl|NW_020292252.1_prot_XP_026271291.1_3591
OG0006051.fa:>FUS_00020237-RA	OG0006051.fa:>lcl|NW_020292252.1_prot_XP_026294629.1_3594
OG0006052.fa:>FUS_00020236-RA	OG0006052.fa:>lcl|NW_020292252.1_prot_XP_026294602.1_3595
OG0006053.fa:>FUS_00008540-RA	OG0006053.fa:>lcl|NW_020292252.1_prot_XP_026271289.1_3597
OG0006054.fa:>FUS_00010926-RA	OG0006054.fa:>lcl|NW_020292252.1_prot_XP_026294603.1_3598
OG0006055.fa:>FUS_00010928-RA	OG0006055.fa:>lcl|NW_020292252.1_prot_XP_026271290.1_3603
OG0006056.fa:>FUS_00001189-RA	OG0006056.fa:>lcl|NW_020292253.1_prot_XP_026271324.1_3605
OG0006057.fa:>FUS_00001187-RA	OG0006057.fa:>lcl|NW_020292253.1_prot_XP_026271425.1_3608
OG0006058.fa:>FUS_00001185-RA	OG0006058.fa:>lcl|NW_020292253.1_prot_XP_026271329.1_3609
OG0006059.fa:>FUS_00001183-RA	OG0006059.fa:>lcl|NW_020292253.1_prot_XP_026271327.1_3612
OG0006060.fa:>FUS_00001182-RA	OG0006060.fa:>lcl|NW_020292253.1_prot_XP_026271340.1_3622
OG0006061.fa:>FUS_00001180-RA	OG0006061.fa:>lcl|NW_020292253.1_prot_XP_026271426.1_3644
OG0006062.fa:>FUS_00001179-RA	OG0006062.fa:>lcl|NW_020292253.1_prot_XP_026271316.1_3645
OG0006063.fa:>FUS_00001177-RA	OG0006063.fa:>lcl|NW_020292253.1_prot_XP_026271306.1_3648
OG0006064.fa:>FUS_00001175-RA	OG0006064.fa:>lcl|NW_020292253.1_prot_XP_026271393.1_3651
OG0006065.fa:>FUS_00001582-RA	OG0006065.fa:>lcl|NW_020292253.1_prot_XP_026271421.1_3652
OG0006066.fa:>FUS_00008968-RA	OG0006066.fa:>lcl|NW_020292253.1_prot_XP_026271424.1_3655
OG0006067.fa:>FUS_00008969-RA	OG0006067.fa:>lcl|NW_020292253.1_prot_XP_026271420.1_3656
OG0006068.fa:>FUS_00008971-RA	OG0006068.fa:>lcl|NW_020292253.1_prot_XP_026271428.1_3659
OG0006069.fa:>FUS_00001334-RA	OG0006069.fa:>lcl|NW_020292253.1_prot_XP_026271330.1_3662
OG0006070.fa:>FUS_00001333-RA	OG0006070.fa:>lcl|NW_020292253.1_prot_XP_026271370.1_3663
OG0006071.fa:>FUS_00001343-RA	OG0006071.fa:>lcl|NW_020292253.1_prot_XP_026271369.1_3665
OG0006072.fa:>FUS_00001346-RA	OG0006072.fa:>lcl|NW_020292253.1_prot_XP_026271315.1_3672
OG0006073.fa:>FUS_00001347-RA	OG0006073.fa:>lcl|NW_020292253.1_prot_XP_026271314.1_3673
OG0006074.fa:>FUS_00001349-RA	OG0006074.fa:>lcl|NW_020292253.1_prot_XP_026271406.1_3677
OG0006075.fa:>FUS_00001350-RA	OG0006075.fa:>lcl|NW_020292253.1_prot_XP_026271404.1_3678
OG0006076.fa:>FUS_00007953-RA	OG0006076.fa:>lcl|NW_020292253.1_prot_XP_026271371.1_3682
OG0006077.fa:>FUS_00001258-RA	OG0006077.fa:>lcl|NW_020292253.1_prot_XP_026271372.1_3683
OG0006078.fa:>FUS_00001207-RA	OG0006078.fa:>lcl|NW_020292253.1_prot_XP_026271387.1_3695
OG0006079.fa:>FUS_00001147-RA	OG0006079.fa:>lcl|NW_020292253.1_prot_XP_026271366.1_3710
OG0006080.fa:>FUS_00001146-RA	OG0006080.fa:>lcl|NW_020292253.1_prot_XP_026271367.1_3711
OG0006081.fa:>FUS_00023812-RA	OG0006081.fa:>lcl|NW_020292253.1_prot_XP_026271321.1_3714
OG0006082.fa:>FUS_00023813-RA	OG0006082.fa:>lcl|NW_020292253.1_prot_XP_026271319.1_3715
OG0006083.fa:>FUS_00023814-RA	OG0006083.fa:>lcl|NW_020292253.1_prot_XP_026271388.1_3716
OG0006084.fa:>FUS_00001594-RA	OG0006084.fa:>lcl|NW_020292253.1_prot_XP_026271392.1_3717
OG0006085.fa:>FUS_00001596-RA	OG0006085.fa:>lcl|NW_020292253.1_prot_XP_026271429.1_3718
OG0006086.fa:>FUS_00018420-RA	OG0006086.fa:>lcl|NW_020292254.1_prot_XP_026271461.1_3722
OG0006087.fa:>FUS_00023011-RA	OG0006087.fa:>lcl|NW_020292254.1_prot_XP_026271538.1_3723
OG0006088.fa:>FUS_00007433-RA	OG0006088.fa:>lcl|NW_020292254.1_prot_XP_026271508.1_3727
OG0006089.fa:>FUS_00007432-RA	OG0006089.fa:>lcl|NW_020292254.1_prot_XP_026271512.1_3728
OG0006090.fa:>FUS_00007431-RA	OG0006090.fa:>lcl|NW_020292254.1_prot_XP_026271511.1_3729
OG0006092.fa:>FUS_00007430-RA	OG0006092.fa:>lcl|NW_020292254.1_prot_XP_026271440.1_3732
OG0006093.fa:>FUS_00007429-RA	OG0006093.fa:>lcl|NW_020292254.1_prot_XP_026271437.1_3733
OG0006094.fa:>FUS_00007872-RA	OG0006094.fa:>lcl|NW_020292254.1_prot_XP_026271509.1_3735
OG0006095.fa:>FUS_00007870-RA	OG0006095.fa:>lcl|NW_020292254.1_prot_XP_026271528.1_3737
OG0006096.fa:>FUS_00007869-RA	OG0006096.fa:>lcl|NW_020292254.1_prot_XP_026271475.1_3738
OG0006097.fa:>FUS_00007852-RA	OG0006097.fa:>lcl|NW_020292254.1_prot_XP_026271483.1_3745
OG0006098.fa:>FUS_00007855-RA	OG0006098.fa:>lcl|NW_020292254.1_prot_XP_026271529.1_3750
OG0006099.fa:>FUS_00015403-RA	OG0006099.fa:>lcl|NW_020292254.1_prot_XP_026271524.1_3757
OG0006100.fa:>FUS_00007300-RA	OG0006100.fa:>lcl|NW_020292254.1_prot_XP_026271522.1_3761
OG0006101.fa:>FUS_00007301-RA	OG0006101.fa:>lcl|NW_020292254.1_prot_XP_026271465.1_3762
OG0006102.fa:>FUS_00007305-RA	OG0006102.fa:>lcl|NW_020292254.1_prot_XP_026271466.1_3765
OG0006103.fa:>FUS_00007306-RA	OG0006103.fa:>lcl|NW_020292254.1_prot_XP_026271486.1_3766
OG0006104.fa:>FUS_00007307-RA	OG0006104.fa:>lcl|NW_020292254.1_prot_XP_026271485.1_3767
OG0006105.fa:>FUS_00007310-RA	OG0006105.fa:>lcl|NW_020292254.1_prot_XP_026271495.1_3770
OG0006106.fa:>FUS_00007314-RA	OG0006106.fa:>lcl|NW_020292254.1_prot_XP_026271503.1_3780
OG0006107.fa:>FUS_00007315-RA	OG0006107.fa:>lcl|NW_020292254.1_prot_XP_026271500.1_3781
OG0006108.fa:>FUS_00007316-RA	OG0006108.fa:>lcl|NW_020292254.1_prot_XP_026271532.1_3782
OG0006109.fa:>FUS_00007317-RA	OG0006109.fa:>lcl|NW_020292254.1_prot_XP_026271456.1_3783
OG0006110.fa:>FUS_00007318-RA	OG0006110.fa:>lcl|NW_020292254.1_prot_XP_026271455.1_3784
OG0006111.fa:>FUS_00007324-RA	OG0006111.fa:>lcl|NW_020292254.1_prot_XP_026271541.1_3798
OG0006112.fa:>FUS_00007325-RA	OG0006112.fa:>lcl|NW_020292254.1_prot_XP_026271467.1_3801
OG0006113.fa:>FUS_00007327-RA	OG0006113.fa:>lcl|NW_020292254.1_prot_XP_026271431.1_3804
OG0006114.fa:>FUS_00007328-RA	OG0006114.fa:>lcl|NW_020292254.1_prot_XP_026271484.1_3807
OG0006115.fa:>FUS_00007329-RA	OG0006115.fa:>lcl|NW_020292254.1_prot_XP_026271445.1_3808
OG0006116.fa:>FUS_00007345-RA	OG0006116.fa:>lcl|NW_020292254.1_prot_XP_026271547.1_3810
OG0006117.fa:>FUS_00007346-RA	OG0006117.fa:>lcl|NW_020292254.1_prot_XP_026271548.1_3811
OG0006118.fa:>FUS_00007347-RA	OG0006118.fa:>lcl|NW_020292254.1_prot_XP_026271546.1_3812
OG0006119.fa:>FUS_00007350-RA	OG0006119.fa:>lcl|NW_020292254.1_prot_XP_026271441.1_3820
OG0006120.fa:>FUS_00020907-RA	OG0006120.fa:>lcl|NW_020292254.1_prot_XP_026271498.1_3821
OG0006121.fa:>FUS_00020909-RA	OG0006121.fa:>lcl|NW_020292254.1_prot_XP_026271499.1_3822
OG0006122.fa:>FUS_00020910-RA	OG0006122.fa:>lcl|NW_020292254.1_prot_XP_026271535.1_3823
OG0006124.fa:>FUS_00002339-RA	OG0006124.fa:>lcl|NW_020292255.1_prot_XP_026271603.1_3827
OG0006127.fa:>FUS_00008719-RA	OG0006127.fa:>lcl|NW_020292255.1_prot_XP_026271606.1_3848
OG0006129.fa:>FUS_00008717-RA	OG0006129.fa:>lcl|NW_020292255.1_prot_XP_026271609.1_3854
OG0006130.fa:>FUS_00008716-RA	OG0006130.fa:>lcl|NW_020292255.1_prot_XP_026271591.1_3856
OG0006131.fa:>FUS_00008714-RA	OG0006131.fa:>lcl|NW_020292255.1_prot_XP_026271588.1_3860
OG0006132.fa:>FUS_00008228-RA	OG0006132.fa:>lcl|NW_020292255.1_prot_XP_026271610.1_3867
OG0006133.fa:>FUS_00008231-RA	OG0006133.fa:>lcl|NW_020292255.1_prot_XP_026271611.1_3868
OG0006134.fa:>FUS_00008233-RA	OG0006134.fa:>lcl|NW_020292255.1_prot_XP_026271612.1_3869
OG0006135.fa:>FUS_00008234-RA	OG0006135.fa:>lcl|NW_020292255.1_prot_XP_026271552.1_3870
OG0006136.fa:>FUS_00008753-RA	OG0006136.fa:>lcl|NW_020292255.1_prot_XP_026271596.1_3871
OG0006137.fa:>FUS_00014921-RA	OG0006137.fa:>lcl|NW_020292255.1_prot_XP_026271574.1_3872
OG0006138.fa:>FUS_00014922-RA	OG0006138.fa:>lcl|NW_020292255.1_prot_XP_026271613.1_3873
OG0006139.fa:>FUS_00014923-RA	OG0006139.fa:>lcl|NW_020292255.1_prot_XP_026271573.1_3874
OG0006140.fa:>FUS_00014116-RA	OG0006140.fa:>lcl|NW_020292255.1_prot_XP_026271580.1_3877
OG0006141.fa:>FUS_00014115-RA	OG0006141.fa:>lcl|NW_020292255.1_prot_XP_026271581.1_3878
OG0006142.fa:>FUS_00014113-RA	OG0006142.fa:>lcl|NW_020292255.1_prot_XP_026271590.1_3882
OG0006143.fa:>FUS_00014112-RA	OG0006143.fa:>lcl|NW_020292255.1_prot_XP_026271551.1_3883
OG0006144.fa:>FUS_00014111-RA	OG0006144.fa:>lcl|NW_020292255.1_prot_XP_026271550.1_3884
OG0006145.fa:>FUS_00016678-RA	OG0006145.fa:>lcl|NW_020292256.1_prot_XP_026271625.1_3885
OG0006146.fa:>FUS_00016679-RA	OG0006146.fa:>lcl|NW_020292256.1_prot_XP_026271621.1_3886
OG0006147.fa:>FUS_00016680-RA	OG0006147.fa:>lcl|NW_020292256.1_prot_XP_026271618.1_3889
OG0006148.fa:>FUS_00016682-RA	OG0006148.fa:>lcl|NW_020292256.1_prot_XP_026271627.1_3892
OG0006149.fa:>FUS_00015910-RA	OG0006149.fa:>lcl|NW_020292256.1_prot_XP_026271623.1_3895
OG0006150.fa:>FUS_00015350-RA	OG0006150.fa:>lcl|NW_020292256.1_prot_XP_026271670.1_3898
OG0006151.fa:>FUS_00015351-RA	OG0006151.fa:>lcl|NW_020292256.1_prot_XP_026271671.1_3899
OG0006152.fa:>FUS_00015352-RA	OG0006152.fa:>lcl|NW_020292256.1_prot_XP_026271672.1_3900
OG0006153.fa:>FUS_00013835-RA	OG0006153.fa:>lcl|NW_020292256.1_prot_XP_026271643.1_3908
OG0006154.fa:>FUS_00018363-RA	OG0006154.fa:>lcl|NW_020292256.1_prot_XP_026271663.1_3915
OG0006155.fa:>FUS_00018361-RA	OG0006155.fa:>lcl|NW_020292256.1_prot_XP_026271632.1_3920
OG0006156.fa:>FUS_00010236-RA	OG0006156.fa:>lcl|NW_020292256.1_prot_XP_026271636.1_3923
OG0006157.fa:>FUS_00010239-RA	OG0006157.fa:>lcl|NW_020292256.1_prot_XP_026271664.1_3924
OG0006158.fa:>FUS_00010240-RA	OG0006158.fa:>lcl|NW_020292256.1_prot_XP_026271637.1_3925
OG0006159.fa:>FUS_00010241-RA	OG0006159.fa:>lcl|NW_020292256.1_prot_XP_026271665.1_3926
OG0006160.fa:>FUS_00010244-RA	OG0006160.fa:>lcl|NW_020292256.1_prot_XP_026271614.1_3928
OG0006162.fa:>FUS_00010247-RA	OG0006162.fa:>lcl|NW_020292256.1_prot_XP_026271668.1_3931
OG0006164.fa:>FUS_00004664-RA	OG0006164.fa:>lcl|NW_020292257.1_prot_XP_026271746.1_3938
OG0006165.fa:>FUS_00004668-RA	OG0006165.fa:>lcl|NW_020292257.1_prot_XP_026271828.1_3941
OG0006166.fa:>FUS_00004673-RA	OG0006166.fa:>lcl|NW_020292257.1_prot_XP_026271802.1_3942
OG0006167.fa:>FUS_00004674-RA	OG0006167.fa:>lcl|NW_020292257.1_prot_XP_026271834.1_3943
OG0006168.fa:>FUS_00004678-RA	OG0006168.fa:>lcl|NW_020292257.1_prot_XP_026271841.1_3945
OG0006169.fa:>FUS_00004679-RA	OG0006169.fa:>lcl|NW_020292257.1_prot_XP_026271855.1_3946
OG0006170.fa:>FUS_00011670-RA	OG0006170.fa:>lcl|NW_020292257.1_prot_XP_026271859.1_3951
OG0006171.fa:>FUS_00011668-RA	OG0006171.fa:>lcl|NW_020292257.1_prot_XP_026271727.1_3957
OG0006172.fa:>FUS_00011667-RA	OG0006172.fa:>lcl|NW_020292257.1_prot_XP_026271724.1_3958
OG0006173.fa:>FUS_00011665-RA	OG0006173.fa:>lcl|NW_020292257.1_prot_XP_026271725.1_3959
OG0006174.fa:>FUS_00011666-RA	OG0006174.fa:>lcl|NW_020292257.1_prot_XP_026271726.1_3960
OG0006175.fa:>FUS_00001714-RA	OG0006175.fa:>lcl|NW_020292257.1_prot_XP_026271804.1_3963
OG0006176.fa:>FUS_00001715-RA	OG0006176.fa:>lcl|NW_020292257.1_prot_XP_026271832.1_3964
OG0006177.fa:>FUS_00001716-RA	OG0006177.fa:>lcl|NW_020292257.1_prot_XP_026271830.1_3965
OG0006178.fa:>FUS_00001717-RA	OG0006178.fa:>lcl|NW_020292257.1_prot_XP_026271831.1_3966
OG0006179.fa:>FUS_00001718-RA	OG0006179.fa:>lcl|NW_020292257.1_prot_XP_026271738.1_3968
OG0006180.fa:>FUS_00001719-RA	OG0006180.fa:>lcl|NW_020292257.1_prot_XP_026271829.1_3969
OG0006181.fa:>FUS_00001720-RA	OG0006181.fa:>lcl|NW_020292257.1_prot_XP_026271835.1_3970
OG0006182.fa:>FUS_00005764-RA	OG0006182.fa:>lcl|NW_020292257.1_prot_XP_026271745.1_3972
OG0006183.fa:>FUS_00005763-RA	OG0006183.fa:>lcl|NW_020292257.1_prot_XP_026271755.1_3975
OG0006184.fa:>FUS_00008182-RA	OG0006184.fa:>lcl|NW_020292257.1_prot_XP_026271772.1_3983
OG0006186.fa:>FUS_00008183-RA	OG0006186.fa:>lcl|NW_020292257.1_prot_XP_026271880.1_3986
OG0006187.fa:>FUS_00008184-RA	OG0006187.fa:>lcl|NW_020292257.1_prot_XP_026271876.1_3988
OG0006188.fa:>FUS_00011080-RA	OG0006188.fa:>lcl|NW_020292257.1_prot_XP_026271878.1_3989
OG0006189.fa:>FUS_00011075-RA	OG0006189.fa:>lcl|NW_020292257.1_prot_XP_026271798.1_3992
OG0006190.fa:>FUS_00011074-RA	OG0006190.fa:>lcl|NW_020292257.1_prot_XP_026271774.1_3993
OG0006191.fa:>FUS_00008131-RA	OG0006191.fa:>lcl|NW_020292257.1_prot_XP_026271891.1_3999
OG0006192.fa:>FUS_00008132-RA	OG0006192.fa:>lcl|NW_020292257.1_prot_XP_026271896.1_4000
OG0006193.fa:>FUS_00008137-RA	OG0006193.fa:>lcl|NW_020292257.1_prot_XP_026271694.1_4009
OG0006194.fa:>FUS_00008140-RA	OG0006194.fa:>lcl|NW_020292257.1_prot_XP_026271778.1_4014
OG0006195.fa:>FUS_00008141-RA	OG0006195.fa:>lcl|NW_020292257.1_prot_XP_026271801.1_4015
OG0006196.fa:>FUS_00008145-RA	OG0006196.fa:>lcl|NW_020292257.1_prot_XP_026271784.1_4021
OG0006197.fa:>FUS_00008733-RA	OG0006197.fa:>lcl|NW_020292257.1_prot_XP_026271808.1_4032
OG0006198.fa:>FUS_00008734-RA	OG0006198.fa:>lcl|NW_020292257.1_prot_XP_026271812.1_4033
OG0006199.fa:>FUS_00008736-RA	OG0006199.fa:>lcl|NW_020292257.1_prot_XP_026271809.1_4036
OG0006200.fa:>FUS_00008737-RA	OG0006200.fa:>lcl|NW_020292257.1_prot_XP_026271771.1_4039
OG0006201.fa:>FUS_00008738-RA	OG0006201.fa:>lcl|NW_020292257.1_prot_XP_026271766.1_4040
OG0006202.fa:>FUS_00008739-RA	OG0006202.fa:>lcl|NW_020292257.1_prot_XP_026271759.1_4041
OG0006203.fa:>FUS_00008741-RA	OG0006203.fa:>lcl|NW_020292257.1_prot_XP_026271760.1_4042
OG0006204.fa:>FUS_00008744-RA	OG0006204.fa:>lcl|NW_020292257.1_prot_XP_026271786.1_4050
OG0006205.fa:>FUS_00008748-RA	OG0006205.fa:>lcl|NW_020292257.1_prot_XP_026271682.1_4054
OG0006206.fa:>FUS_00020100-RA	OG0006206.fa:>lcl|NW_020292257.1_prot_XP_026271885.1_4058
OG0006207.fa:>FUS_00020101-RA	OG0006207.fa:>lcl|NW_020292257.1_prot_XP_026271886.1_4059
OG0006208.fa:>FUS_00020102-RA	OG0006208.fa:>lcl|NW_020292257.1_prot_XP_026271884.1_4060
OG0006209.fa:>FUS_00020103-RA	OG0006209.fa:>lcl|NW_020292257.1_prot_XP_026271883.1_4061
OG0006210.fa:>FUS_00020104-RA	OG0006210.fa:>lcl|NW_020292257.1_prot_XP_026271684.1_4063
OG0006211.fa:>FUS_00020105-RA	OG0006211.fa:>lcl|NW_020292257.1_prot_XP_026271685.1_4064
OG0006212.fa:>FUS_00020109-RA	OG0006212.fa:>lcl|NW_020292257.1_prot_XP_026271787.1_4070
OG0006213.fa:>FUS_00020112-RA	OG0006213.fa:>lcl|NW_020292257.1_prot_XP_026271817.1_4073
OG0006214.fa:>FUS_00020113-RA	OG0006214.fa:>lcl|NW_020292257.1_prot_XP_026271739.1_4074
OG0006215.fa:>FUS_00020114-RA	OG0006215.fa:>lcl|NW_020292257.1_prot_XP_026271852.1_4076
OG0006216.fa:>FUS_00008694-RA	OG0006216.fa:>lcl|NW_020292257.1_prot_XP_026271693.1_4080
OG0006217.fa:>FUS_00008691-RA	OG0006217.fa:>lcl|NW_020292257.1_prot_XP_026271743.1_4087
OG0006218.fa:>FUS_00008690-RA	OG0006218.fa:>lcl|NW_020292257.1_prot_XP_026271741.1_4088
OG0006219.fa:>FUS_00008689-RA	OG0006219.fa:>lcl|NW_020292257.1_prot_XP_026271740.1_4089
OG0006220.fa:>FUS_00008688-RA	OG0006220.fa:>lcl|NW_020292257.1_prot_XP_026271742.1_4090
OG0006221.fa:>FUS_00008686-RA	OG0006221.fa:>lcl|NW_020292257.1_prot_XP_026271818.1_4091
OG0006222.fa:>FUS_00008683-RA	OG0006222.fa:>lcl|NW_020292257.1_prot_XP_026271897.1_4103
OG0006223.fa:>FUS_00008681-RA	OG0006223.fa:>lcl|NW_020292257.1_prot_XP_026271900.1_4106
OG0006224.fa:>FUS_00008679-RA	OG0006224.fa:>lcl|NW_020292257.1_prot_XP_026271735.1_4110
OG0006225.fa:>FUS_00008676-RA	OG0006225.fa:>lcl|NW_020292257.1_prot_XP_026271791.1_4111
OG0006226.fa:>FUS_00026209-RA	OG0006226.fa:>lcl|NW_020292257.1_prot_XP_026271865.1_4112
OG0006227.fa:>FUS_00008674-RA	OG0006227.fa:>lcl|NW_020292257.1_prot_XP_026271794.1_4113
OG0006228.fa:>FUS_00010403-RA	OG0006228.fa:>lcl|NW_020292257.1_prot_XP_026271714.1_4121
OG0006229.fa:>FUS_00010402-RA	OG0006229.fa:>lcl|NW_020292257.1_prot_XP_026271722.1_4122
OG0006230.fa:>FUS_00010401-RA	OG0006230.fa:>lcl|NW_020292257.1_prot_XP_026271723.1_4123
OG0006231.fa:>FUS_00010400-RA	OG0006231.fa:>lcl|NW_020292257.1_prot_XP_026271792.1_4124
OG0006232.fa:>FUS_00002290-RA	OG0006232.fa:>lcl|NW_020292257.1_prot_XP_026271793.1_4125
OG0006233.fa:>FUS_00002286-RA	OG0006233.fa:>lcl|NW_020292257.1_prot_XP_026271888.1_4128
OG0006234.fa:>FUS_00002285-RA	OG0006234.fa:>lcl|NW_020292257.1_prot_XP_026271889.1_4129
OG0006235.fa:>FUS_00002284-RA	OG0006235.fa:>lcl|NW_020292257.1_prot_XP_026271887.1_4130
OG0006236.fa:>FUS_00002282-RA	OG0006236.fa:>lcl|NW_020292257.1_prot_XP_026271840.1_4134
OG0006237.fa:>FUS_00002281-RA	OG0006237.fa:>lcl|NW_020292257.1_prot_XP_026271843.1_4135
OG0006238.fa:>FUS_00002278-RA	OG0006238.fa:>lcl|NW_020292257.1_prot_XP_026271803.1_4136
OG0006239.fa:>FUS_00015854-RA	OG0006239.fa:>lcl|NW_020292258.1_prot_XP_026271933.1_4141
OG0006241.fa:>FUS_00000560-RA	OG0006241.fa:>lcl|NW_020292258.1_prot_XP_026271947.1_4146
OG0006242.fa:>FUS_00000562-RA	OG0006242.fa:>lcl|NW_020292258.1_prot_XP_026271950.1_4151
OG0006243.fa:>FUS_00000116-RA	OG0006243.fa:>lcl|NW_020292258.1_prot_XP_026271939.1_4152
OG0006244.fa:>FUS_00017798-RA	OG0006244.fa:>lcl|NW_020292258.1_prot_XP_026271940.1_4154
OG0006245.fa:>FUS_00013988-RA	OG0006245.fa:>lcl|NW_020292258.1_prot_XP_026271982.1_4155
OG0006246.fa:>FUS_00013986-RA	OG0006246.fa:>lcl|NW_020292258.1_prot_XP_026271990.1_4157
OG0006247.fa:>FUS_00013985-RA	OG0006247.fa:>lcl|NW_020292258.1_prot_XP_026271988.1_4158
OG0006248.fa:>FUS_00013983-RA	OG0006248.fa:>lcl|NW_020292258.1_prot_XP_026271951.1_4163
OG0006249.fa:>FUS_00013979-RA	OG0006249.fa:>lcl|NW_020292258.1_prot_XP_026271918.1_4167
OG0006250.fa:>FUS_00017615-RA	OG0006250.fa:>lcl|NW_020292258.1_prot_XP_026271926.1_4168
OG0006251.fa:>FUS_00011685-RA	OG0006251.fa:>lcl|NW_020292258.1_prot_XP_026271912.1_4175
OG0006252.fa:>FUS_00011692-RA	OG0006252.fa:>lcl|NW_020292258.1_prot_XP_026271948.1_4183
OG0006253.fa:>FUS_00011693-RA	OG0006253.fa:>lcl|NW_020292258.1_prot_XP_026271949.1_4184
OG0006254.fa:>FUS_00011226-RA	OG0006254.fa:>lcl|NW_020292258.1_prot_XP_026271998.1_4185
OG0006255.fa:>FUS_00011225-RA	OG0006255.fa:>lcl|NW_020292258.1_prot_XP_026271993.1_4188
OG0006256.fa:>FUS_00011224-RA	OG0006256.fa:>lcl|NW_020292258.1_prot_XP_026271996.1_4189
OG0006257.fa:>FUS_00011216-RA	OG0006257.fa:>lcl|NW_020292258.1_prot_XP_026271992.1_4190
OG0006258.fa:>FUS_00011217-RA	OG0006258.fa:>lcl|NW_020292258.1_prot_XP_026271991.1_4191
OG0006259.fa:>FUS_00011228-RA	OG0006259.fa:>lcl|NW_020292258.1_prot_XP_026271956.1_4196
OG0006260.fa:>FUS_00011236-RA	OG0006260.fa:>lcl|NW_020292258.1_prot_XP_026271907.1_4212
OG0006261.fa:>FUS_00011238-RA	OG0006261.fa:>lcl|NW_020292258.1_prot_XP_026271901.1_4217
OG0006262.fa:>FUS_00011240-RA	OG0006262.fa:>lcl|NW_020292258.1_prot_XP_026271954.1_4218
OG0006264.fa:>FUS_00011241-RA	OG0006264.fa:>lcl|NW_020292258.1_prot_XP_026271917.1_4220
OG0006265.fa:>FUS_00011242-RA	OG0006265.fa:>lcl|NW_020292258.1_prot_XP_026271915.1_4221
OG0006266.fa:>FUS_00011243-RA	OG0006266.fa:>lcl|NW_020292258.1_prot_XP_026271914.1_4222
OG0006267.fa:>FUS_00011247-RA	OG0006267.fa:>lcl|NW_020292258.1_prot_XP_026271955.1_4227
OG0006268.fa:>FUS_00019215-RA	OG0006268.fa:>lcl|NW_020292259.1_prot_XP_026272021.1_4228
OG0006269.fa:>FUS_00019212-RA	OG0006269.fa:>lcl|NW_020292259.1_prot_XP_026272046.1_4231
OG0006270.fa:>FUS_00019213-RA	OG0006270.fa:>lcl|NW_020292259.1_prot_XP_026272069.1_4232
OG0006271.fa:>FUS_00019211-RA	OG0006271.fa:>lcl|NW_020292259.1_prot_XP_026272087.1_4235
OG0006272.fa:>FUS_00006653-RA	OG0006272.fa:>lcl|NW_020292259.1_prot_XP_026272015.1_4238
OG0006273.fa:>FUS_00008614-RA	OG0006273.fa:>lcl|NW_020292259.1_prot_XP_026272082.1_4239
OG0006274.fa:>FUS_00008616-RA	OG0006274.fa:>lcl|NW_020292259.1_prot_XP_026272008.1_4240
OG0006275.fa:>FUS_00008617-RA	OG0006275.fa:>lcl|NW_020292259.1_prot_XP_026272010.1_4241
OG0006276.fa:>FUS_00008618-RA	OG0006276.fa:>lcl|NW_020292259.1_prot_XP_026272011.1_4242
OG0006277.fa:>FUS_00013248-RA	OG0006277.fa:>lcl|NW_020292259.1_prot_XP_026272009.1_4243
OG0006278.fa:>FUS_00013253-RA	OG0006278.fa:>lcl|NW_020292259.1_prot_XP_026272023.1_4246
OG0006279.fa:>FUS_00013254-RA	OG0006279.fa:>lcl|NW_020292259.1_prot_XP_026272065.1_4247
OG0006280.fa:>FUS_00013255-RA	OG0006280.fa:>lcl|NW_020292259.1_prot_XP_026272045.1_4248
OG0006281.fa:>FUS_00006725-RA	OG0006281.fa:>lcl|NW_020292259.1_prot_XP_026272074.1_4249
OG0006282.fa:>FUS_00006724-RA	OG0006282.fa:>lcl|NW_020292259.1_prot_XP_026272028.1_4250
OG0006283.fa:>FUS_00013258-RA	OG0006283.fa:>lcl|NW_020292259.1_prot_XP_026272042.1_4254
OG0006284.fa:>FUS_00008619-RA	OG0006284.fa:>lcl|NW_020292259.1_prot_XP_026272033.1_4258
OG0006285.fa:>FUS_00008625-RA	OG0006285.fa:>lcl|NW_020292259.1_prot_XP_026272024.1_4263
OG0006286.fa:>FUS_00008626-RA	OG0006286.fa:>lcl|NW_020292259.1_prot_XP_026272043.1_4264
OG0006287.fa:>FUS_00008627-RA	OG0006287.fa:>lcl|NW_020292259.1_prot_XP_026272044.1_4265
OG0006288.fa:>FUS_00008630-RA	OG0006288.fa:>lcl|NW_020292259.1_prot_XP_026272000.1_4266
OG0006289.fa:>FUS_00006682-RA	OG0006289.fa:>lcl|NW_020292259.1_prot_XP_026271999.1_4268
OG0006290.fa:>FUS_00006685-RA	OG0006290.fa:>lcl|NW_020292259.1_prot_XP_026272025.1_4273
OG0006291.fa:>FUS_00006687-RA	OG0006291.fa:>lcl|NW_020292259.1_prot_XP_026272029.1_4274
OG0006292.fa:>FUS_00006689-RA	OG0006292.fa:>lcl|NW_020292259.1_prot_XP_026272030.1_4277
OG0006293.fa:>FUS_00006722-RA	OG0006293.fa:>lcl|NW_020292259.1_prot_XP_026272066.1_4283
OG0006294.fa:>FUS_00006716-RA	OG0006294.fa:>lcl|NW_020292259.1_prot_XP_026272067.1_4284
OG0006295.fa:>FUS_00006717-RA	OG0006295.fa:>lcl|NW_020292259.1_prot_XP_026272059.1_4285
OG0006296.fa:>FUS_00006718-RA	OG0006296.fa:>lcl|NW_020292259.1_prot_XP_026272057.1_4286
OG0006297.fa:>FUS_00020822-RA	OG0006297.fa:>lcl|NW_020292259.1_prot_XP_026272058.1_4287
OG0006298.fa:>FUS_00020820-RA	OG0006298.fa:>lcl|NW_020292259.1_prot_XP_026272012.1_4290
OG0006299.fa:>FUS_00020819-RA	OG0006299.fa:>lcl|NW_020292259.1_prot_XP_026272002.1_4291
OG0006300.fa:>FUS_00020813-RA	OG0006300.fa:>lcl|NW_020292259.1_prot_XP_026272084.1_4302
OG0006301.fa:>FUS_00020812-RA	OG0006301.fa:>lcl|NW_020292259.1_prot_XP_026272086.1_4303
OG0006302.fa:>FUS_00004977-RA	OG0006302.fa:>lcl|NW_020292259.1_prot_XP_026272085.1_4304
OG0006303.fa:>FUS_00004982-RA	OG0006303.fa:>lcl|NW_020292259.1_prot_XP_026272081.1_4311
OG0006304.fa:>FUS_00012854-RA	OG0006304.fa:>lcl|NW_020292259.1_prot_XP_026272072.1_4312
OG0006305.fa:>FUS_00012856-RA	OG0006305.fa:>lcl|NW_020292259.1_prot_XP_026272064.1_4313
OG0006306.fa:>FUS_00010430-RA	OG0006306.fa:>lcl|NW_020292260.1_prot_XP_026272147.1_4316
OG0006307.fa:>FUS_00010428-RA	OG0006307.fa:>lcl|NW_020292260.1_prot_XP_026272107.1_4319
OG0006308.fa:>FUS_00010427-RA	OG0006308.fa:>lcl|NW_020292260.1_prot_XP_026272106.1_4320
OG0006309.fa:>FUS_00010422-RA	OG0006309.fa:>lcl|NW_020292260.1_prot_XP_026272123.1_4329
OG0006310.fa:>FUS_00010421-RA	OG0006310.fa:>lcl|NW_020292260.1_prot_XP_026272141.1_4335
OG0006311.fa:>FUS_00010420-RA	OG0006311.fa:>lcl|NW_020292260.1_prot_XP_026272136.1_4336
OG0006312.fa:>FUS_00010419-RA	OG0006312.fa:>lcl|NW_020292260.1_prot_XP_026272140.1_4340
OG0006313.fa:>FUS_00024172-RA	OG0006313.fa:>lcl|NW_020292260.1_prot_XP_026272142.1_4341
OG0006314.fa:>FUS_00013888-RA	OG0006314.fa:>lcl|NW_020292260.1_prot_XP_026272119.1_4348
OG0006315.fa:>FUS_00021169-RA	OG0006315.fa:>lcl|NW_020292260.1_prot_XP_026272109.1_4351
OG0006316.fa:>FUS_00008268-RA	OG0006316.fa:>lcl|NW_020292260.1_prot_XP_026272114.1_4352
OG0006317.fa:>FUS_00021168-RA	OG0006317.fa:>lcl|NW_020292260.1_prot_XP_026272115.1_4356
OG0006318.fa:>FUS_00012646-RA	OG0006318.fa:>lcl|NW_020292260.1_prot_XP_026272108.1_4358
OG0006319.fa:>FUS_00012644-RA	OG0006319.fa:>lcl|NW_020292260.1_prot_XP_026272146.1_4360
OG0006321.fa:>FUS_00003373-RA	OG0006321.fa:>lcl|NW_020292261.1_prot_XP_026272202.1_4368
OG0006322.fa:>FUS_00003371-RA	OG0006322.fa:>lcl|NW_020292261.1_prot_XP_026272190.1_4369
OG0006323.fa:>FUS_00003370-RA	OG0006323.fa:>lcl|NW_020292261.1_prot_XP_026272189.1_4370
OG0006324.fa:>FUS_00003369-RA	OG0006324.fa:>lcl|NW_020292261.1_prot_XP_026272188.1_4371
OG0006325.fa:>FUS_00003365-RA	OG0006325.fa:>lcl|NW_020292261.1_prot_XP_026272163.1_4373
OG0006326.fa:>FUS_00003363-RA	OG0006326.fa:>lcl|NW_020292261.1_prot_XP_026272227.1_4374
OG0006327.fa:>FUS_00010835-RA	OG0006327.fa:>lcl|NW_020292261.1_prot_XP_026272177.1_4376
OG0006328.fa:>FUS_00008019-RA	OG0006328.fa:>lcl|NW_020292261.1_prot_XP_026272233.1_4384
OG0006329.fa:>FUS_00004508-RA	OG0006329.fa:>lcl|NW_020292261.1_prot_XP_026272285.1_4391
OG0006330.fa:>FUS_00003488-RA	OG0006330.fa:>lcl|NW_020292261.1_prot_XP_026272193.1_4397
OG0006331.fa:>FUS_00003489-RA	OG0006331.fa:>lcl|NW_020292261.1_prot_XP_026272191.1_4398
OG0006332.fa:>FUS_00003213-RA	OG0006332.fa:>lcl|NW_020292261.1_prot_XP_026272166.1_4401
OG0006333.fa:>FUS_00004482-RA	OG0006333.fa:>lcl|NW_020292261.1_prot_XP_026272167.1_4402
OG0006334.fa:>FUS_00004498-RA	OG0006334.fa:>lcl|NW_020292261.1_prot_XP_026272168.1_4403
OG0006336.fa:>FUS_00003123-RA	OG0006336.fa:>lcl|NW_020292261.1_prot_XP_026272171.1_4408
OG0006337.fa:>FUS_00003122-RA	OG0006337.fa:>lcl|NW_020292261.1_prot_XP_026272172.1_4409
OG0006338.fa:>FUS_00006468-RA	OG0006338.fa:>lcl|NW_020292261.1_prot_XP_026272209.1_4410
OG0006339.fa:>FUS_00006469-RA	OG0006339.fa:>lcl|NW_020292261.1_prot_XP_026272210.1_4411
OG0006340.fa:>FUS_00006471-RA	OG0006340.fa:>lcl|NW_020292261.1_prot_XP_026272173.1_4416
OG0006341.fa:>FUS_00017800-RA	OG0006341.fa:>lcl|NW_020292261.1_prot_XP_026272263.1_4423
OG0006342.fa:>FUS_00017801-RA	OG0006342.fa:>lcl|NW_020292261.1_prot_XP_026272264.1_4424
OG0006343.fa:>FUS_00017802-RA	OG0006343.fa:>lcl|NW_020292261.1_prot_XP_026272216.1_4426
OG0006344.fa:>FUS_00017804-RA	OG0006344.fa:>lcl|NW_020292261.1_prot_XP_026272250.1_4429
OG0006345.fa:>FUS_00008531-RA	OG0006345.fa:>lcl|NW_020292261.1_prot_XP_026272240.1_4432
OG0006346.fa:>FUS_00011881-RA	OG0006346.fa:>lcl|NW_020292261.1_prot_XP_026272205.1_4433
OG0006347.fa:>FUS_00011882-RA	OG0006347.fa:>lcl|NW_020292261.1_prot_XP_026272206.1_4434
OG0006348.fa:>FUS_00010954-RA	OG0006348.fa:>lcl|NW_020292261.1_prot_XP_026272254.1_4437
OG0006349.fa:>FUS_00010951-RA	OG0006349.fa:>lcl|NW_020292261.1_prot_XP_026272244.1_4440
OG0006350.fa:>FUS_00010950-RA	OG0006350.fa:>lcl|NW_020292261.1_prot_XP_026272247.1_4441
OG0006351.fa:>FUS_00023452-RA	OG0006351.fa:>lcl|NW_020292261.1_prot_XP_026272161.1_4453
OG0006352.fa:>FUS_00024130-RA	OG0006352.fa:>lcl|NW_020292261.1_prot_XP_026272182.1_4461
OG0006353.fa:>FUS_00008488-RA	OG0006353.fa:>lcl|NW_020292261.1_prot_XP_026272289.1_4462
OG0006354.fa:>FUS_00008489-RA	OG0006354.fa:>lcl|NW_020292261.1_prot_XP_026272287.1_4463
OG0006355.fa:>FUS_00010964-RA	OG0006355.fa:>lcl|NW_020292261.1_prot_XP_026272185.1_4467
OG0006356.fa:>FUS_00010966-RA	OG0006356.fa:>lcl|NW_020292261.1_prot_XP_026272187.1_4469
OG0006357.fa:>FUS_00015096-RA	OG0006357.fa:>lcl|NW_020292261.1_prot_XP_026272226.1_4470
OG0006358.fa:>FUS_00015097-RA	OG0006358.fa:>lcl|NW_020292261.1_prot_XP_026272224.1_4471
OG0006359.fa:>FUS_00015102-RA	OG0006359.fa:>lcl|NW_020292261.1_prot_XP_026272272.1_4480
OG0006360.fa:>FUS_00015105-RA	OG0006360.fa:>lcl|NW_020292261.1_prot_XP_026272183.1_4488
OG0006361.fa:>FUS_00015107-RA	OG0006361.fa:>lcl|NW_020292261.1_prot_XP_026272277.1_4489
OG0006362.fa:>FUS_00008428-RA	OG0006362.fa:>lcl|NW_020292261.1_prot_XP_026272184.1_4491
OG0006363.fa:>FUS_00006693-RA	OG0006363.fa:>lcl|NW_020292262.1_prot_XP_026272351.1_4494
OG0006364.fa:>FUS_00006694-RA	OG0006364.fa:>lcl|NW_020292262.1_prot_XP_026272335.1_4495
OG0006365.fa:>FUS_00003451-RA	OG0006365.fa:>lcl|NW_020292262.1_prot_XP_026272313.1_4497
OG0006366.fa:>FUS_00003448-RA	OG0006366.fa:>lcl|NW_020292262.1_prot_XP_026272316.1_4500
OG0006367.fa:>FUS_00003446-RA	OG0006367.fa:>lcl|NW_020292262.1_prot_XP_026272338.1_4501
OG0006368.fa:>FUS_00003444-RA	OG0006368.fa:>lcl|NW_020292262.1_prot_XP_026272318.1_4503
OG0006369.fa:>FUS_00003440-RA	OG0006369.fa:>lcl|NW_020292262.1_prot_XP_026272367.1_4506
OG0006370.fa:>FUS_00003436-RA	OG0006370.fa:>lcl|NW_020292262.1_prot_XP_026272357.1_4507
OG0006371.fa:>FUS_00003433-RA	OG0006371.fa:>lcl|NW_020292262.1_prot_XP_026272359.1_4509
OG0006372.fa:>FUS_00003432-RA	OG0006372.fa:>lcl|NW_020292262.1_prot_XP_026272364.1_4510
OG0006373.fa:>FUS_00003431-RA	OG0006373.fa:>lcl|NW_020292262.1_prot_XP_026272363.1_4511
OG0006374.fa:>FUS_00003429-RA	OG0006374.fa:>lcl|NW_020292262.1_prot_XP_026272365.1_4514
OG0006375.fa:>FUS_00003428-RA	OG0006375.fa:>lcl|NW_020292262.1_prot_XP_026272366.1_4515
OG0006376.fa:>FUS_00003425-RA	OG0006376.fa:>lcl|NW_020292262.1_prot_XP_026272342.1_4516
OG0006377.fa:>FUS_00003423-RA	OG0006377.fa:>lcl|NW_020292262.1_prot_XP_026272301.1_4517
OG0006378.fa:>FUS_00003420-RA	OG0006378.fa:>lcl|NW_020292262.1_prot_XP_026272343.1_4518
OG0006379.fa:>FUS_00003421-RA	OG0006379.fa:>lcl|NW_020292262.1_prot_XP_026272302.1_4519
OG0006380.fa:>FUS_00003419-RA	OG0006380.fa:>lcl|NW_020292262.1_prot_XP_026272331.1_4521
OG0006382.fa:>FUS_00004352-RA	OG0006382.fa:>lcl|NW_020292262.1_prot_XP_026272321.1_4525
OG0006383.fa:>FUS_00019384-RA	OG0006383.fa:>lcl|NW_020292262.1_prot_XP_026272344.1_4526
OG0006384.fa:>FUS_00019382-RA	OG0006384.fa:>lcl|NW_020292262.1_prot_XP_026272356.1_4527
OG0006385.fa:>FUS_00019380-RA	OG0006385.fa:>lcl|NW_020292262.1_prot_XP_026272353.1_4531
OG0006386.fa:>FUS_00019386-RA	OG0006386.fa:>lcl|NW_020292262.1_prot_XP_026272295.1_4540
OG0006387.fa:>FUS_00019389-RA	OG0006387.fa:>lcl|NW_020292262.1_prot_XP_026272345.1_4544
OG0006388.fa:>FUS_00019391-RA	OG0006388.fa:>lcl|NW_020292262.1_prot_XP_026272346.1_4548
OG0006389.fa:>FUS_00017822-RA	OG0006389.fa:>lcl|NW_020292262.1_prot_XP_026272325.1_4551
OG0006390.fa:>FUS_00017820-RA	OG0006390.fa:>lcl|NW_020292262.1_prot_XP_026272299.1_4555
OG0006391.fa:>FUS_00017819-RA	OG0006391.fa:>lcl|NW_020292262.1_prot_XP_026272347.1_4556
OG0006392.fa:>FUS_00000967-RA	OG0006392.fa:>lcl|NW_020292263.1_prot_XP_026272423.1_4565
OG0006393.fa:>FUS_00000970-RA	OG0006393.fa:>lcl|NW_020292263.1_prot_XP_026272372.1_4566
OG0006395.fa:>FUS_00000977-RA	OG0006395.fa:>lcl|NW_020292263.1_prot_XP_026272373.1_4569
OG0006397.fa:>FUS_00000778-RA	OG0006397.fa:>lcl|NW_020292263.1_prot_XP_026272374.1_4575
OG0006398.fa:>FUS_00000779-RA	OG0006398.fa:>lcl|NW_020292263.1_prot_XP_026272398.1_4576
OG0006399.fa:>FUS_00000784-RA	OG0006399.fa:>lcl|NW_020292263.1_prot_XP_026272387.1_4579
OG0006400.fa:>FUS_00000786-RA	OG0006400.fa:>lcl|NW_020292263.1_prot_XP_026272386.1_4580
OG0006401.fa:>FUS_00000785-RA	OG0006401.fa:>lcl|NW_020292263.1_prot_XP_026272415.1_4581
OG0006402.fa:>FUS_00000787-RA	OG0006402.fa:>lcl|NW_020292263.1_prot_XP_026272414.1_4582
OG0006403.fa:>FUS_00000788-RA	OG0006403.fa:>lcl|NW_020292263.1_prot_XP_026272381.1_4583
OG0006404.fa:>FUS_00000790-RA	OG0006404.fa:>lcl|NW_020292263.1_prot_XP_026272380.1_4587
OG0006405.fa:>FUS_00000793-RA	OG0006405.fa:>lcl|NW_020292263.1_prot_XP_026272428.1_4588
OG0006406.fa:>FUS_00000794-RA	OG0006406.fa:>lcl|NW_020292263.1_prot_XP_026272427.1_4589
OG0006407.fa:>FUS_00000795-RA	OG0006407.fa:>lcl|NW_020292263.1_prot_XP_026272426.1_4590
OG0006408.fa:>FUS_00000797-RA	OG0006408.fa:>lcl|NW_020292263.1_prot_XP_026272425.1_4591
OG0006409.fa:>FUS_00000645-RA	OG0006409.fa:>lcl|NW_020292263.1_prot_XP_026272422.1_4602
OG0006410.fa:>FUS_00000646-RA	OG0006410.fa:>lcl|NW_020292263.1_prot_XP_026272421.1_4603
OG0006411.fa:>FUS_00000647-RA	OG0006411.fa:>lcl|NW_020292263.1_prot_XP_026272385.1_4604
OG0006412.fa:>FUS_00000649-RA	OG0006412.fa:>lcl|NW_020292263.1_prot_XP_026272392.1_4608
OG0006413.fa:>FUS_00000653-RA	OG0006413.fa:>lcl|NW_020292263.1_prot_XP_026272397.1_4609
OG0006414.fa:>FUS_00017577-RA	OG0006414.fa:>lcl|NW_020292263.1_prot_XP_026272436.1_4610
OG0006415.fa:>FUS_00021001-RA	OG0006415.fa:>lcl|NW_020292263.1_prot_XP_026272435.1_4617
OG0006416.fa:>FUS_00021002-RA	OG0006416.fa:>lcl|NW_020292263.1_prot_XP_026272393.1_4618
OG0006417.fa:>FUS_00021004-RA	OG0006417.fa:>lcl|NW_020292263.1_prot_XP_026272394.1_4619
OG0006418.fa:>FUS_00021005-RA	OG0006418.fa:>lcl|NW_020292263.1_prot_XP_026272438.1_4621
OG0006419.fa:>FUS_00021006-RA	OG0006419.fa:>lcl|NW_020292263.1_prot_XP_026272416.1_4622
OG0006420.fa:>FUS_00013467-RA	OG0006420.fa:>lcl|NW_020292263.1_prot_XP_026272395.1_4623
OG0006422.fa:>FUS_00021585-RA	OG0006422.fa:>lcl|NW_020292264.1_prot_XP_026272473.1_4625
OG0006423.fa:>FUS_00021588-RA	OG0006423.fa:>lcl|NW_020292264.1_prot_XP_026272440.1_4626
OG0006424.fa:>FUS_00021589-RA	OG0006424.fa:>lcl|NW_020292264.1_prot_XP_026272452.1_4637
OG0006425.fa:>FUS_00021590-RA	OG0006425.fa:>lcl|NW_020292264.1_prot_XP_026272454.1_4639
OG0006426.fa:>FUS_00021592-RA	OG0006426.fa:>lcl|NW_020292264.1_prot_XP_026272503.1_4640
OG0006427.fa:>FUS_00021593-RA	OG0006427.fa:>lcl|NW_020292264.1_prot_XP_026272471.1_4641
OG0006428.fa:>FUS_00021594-RA	OG0006428.fa:>lcl|NW_020292264.1_prot_XP_026272470.1_4642
OG0006429.fa:>FUS_00021595-RA	OG0006429.fa:>lcl|NW_020292264.1_prot_XP_026272463.1_4643
OG0006430.fa:>FUS_00021598-RA	OG0006430.fa:>lcl|NW_020292264.1_prot_XP_026272515.1_4647
OG0006431.fa:>FUS_00021599-RA	OG0006431.fa:>lcl|NW_020292264.1_prot_XP_026272457.1_4648
OG0006432.fa:>FUS_00005367-RA	OG0006432.fa:>lcl|NW_020292264.1_prot_XP_026272458.1_4649
OG0006434.fa:>FUS_00003543-RA	OG0006434.fa:>lcl|NW_020292264.1_prot_XP_026272486.1_4654
OG0006435.fa:>FUS_00003541-RA	OG0006435.fa:>lcl|NW_020292264.1_prot_XP_026272505.1_4655
OG0006436.fa:>FUS_00003540-RA	OG0006436.fa:>lcl|NW_020292264.1_prot_XP_026272506.1_4656
OG0006437.fa:>FUS_00003538-RA	OG0006437.fa:>lcl|NW_020292264.1_prot_XP_026272507.1_4658
OG0006438.fa:>FUS_00003535-RA	OG0006438.fa:>lcl|NW_020292264.1_prot_XP_026272480.1_4659
OG0006439.fa:>FUS_00003534-RA	OG0006439.fa:>lcl|NW_020292264.1_prot_XP_026272481.1_4661
OG0006440.fa:>FUS_00003532-RA	OG0006440.fa:>lcl|NW_020292264.1_prot_XP_026272479.1_4666
OG0006441.fa:>FUS_00003531-RA	OG0006441.fa:>lcl|NW_020292264.1_prot_XP_026272478.1_4667
OG0006442.fa:>FUS_00003529-RA	OG0006442.fa:>lcl|NW_020292264.1_prot_XP_026272494.1_4670
OG0006443.fa:>FUS_00003527-RA	OG0006443.fa:>lcl|NW_020292264.1_prot_XP_026272508.1_4671
OG0006444.fa:>FUS_00003526-RA	OG0006444.fa:>lcl|NW_020292264.1_prot_XP_026272498.1_4672
OG0006445.fa:>FUS_00003525-RA	OG0006445.fa:>lcl|NW_020292264.1_prot_XP_026272499.1_4673
OG0006446.fa:>FUS_00005679-RA	OG0006446.fa:>lcl|NW_020292264.1_prot_XP_026272489.1_4674
OG0006447.fa:>FUS_00005678-RA	OG0006447.fa:>lcl|NW_020292264.1_prot_XP_026272488.1_4678
OG0006448.fa:>FUS_00005677-RA	OG0006448.fa:>lcl|NW_020292264.1_prot_XP_026272487.1_4679
OG0006449.fa:>FUS_00005675-RA	OG0006449.fa:>lcl|NW_020292264.1_prot_XP_026272510.1_4680
OG0006450.fa:>FUS_00005672-RA	OG0006450.fa:>lcl|NW_020292264.1_prot_XP_026272511.1_4686
OG0006451.fa:>FUS_00005671-RA	OG0006451.fa:>lcl|NW_020292264.1_prot_XP_026272469.1_4687
OG0006452.fa:>FUS_00018663-RA	OG0006452.fa:>lcl|NW_020292264.1_prot_XP_026272509.1_4693
OG0006453.fa:>FUS_00019865-RA	OG0006453.fa:>lcl|NW_020292265.1_prot_XP_026272585.1_4694
OG0006454.fa:>FUS_00019864-RA	OG0006454.fa:>lcl|NW_020292265.1_prot_XP_026272542.1_4696
OG0006455.fa:>FUS_00019863-RA	OG0006455.fa:>lcl|NW_020292265.1_prot_XP_026272541.1_4697
OG0006456.fa:>FUS_00019862-RA	OG0006456.fa:>lcl|NW_020292265.1_prot_XP_026272540.1_4698
OG0006457.fa:>FUS_00003820-RA	OG0006457.fa:>lcl|NW_020292265.1_prot_XP_026272547.1_4699
OG0006458.fa:>FUS_00003818-RA	OG0006458.fa:>lcl|NW_020292265.1_prot_XP_026272543.1_4702
OG0006459.fa:>FUS_00003821-RA	OG0006459.fa:>lcl|NW_020292265.1_prot_XP_026272612.1_4708
OG0006460.fa:>FUS_00003822-RA	OG0006460.fa:>lcl|NW_020292265.1_prot_XP_026272593.1_4709
OG0006461.fa:>FUS_00003823-RA	OG0006461.fa:>lcl|NW_020292265.1_prot_XP_026272596.1_4710
OG0006462.fa:>FUS_00003825-RA	OG0006462.fa:>lcl|NW_020292265.1_prot_XP_026272594.1_4711
OG0006463.fa:>FUS_00003830-RA	OG0006463.fa:>lcl|NW_020292265.1_prot_XP_026272587.1_4717
OG0006464.fa:>FUS_00008272-RA	OG0006464.fa:>lcl|NW_020292265.1_prot_XP_026272535.1_4718
OG0006465.fa:>FUS_00008863-RA	OG0006465.fa:>lcl|NW_020292265.1_prot_XP_026272533.1_4719
OG0006466.fa:>FUS_00008895-RA	OG0006466.fa:>lcl|NW_020292265.1_prot_XP_026272526.1_4723
OG0006467.fa:>FUS_00008900-RA	OG0006467.fa:>lcl|NW_020292265.1_prot_XP_026272520.1_4728
OG0006468.fa:>FUS_00008901-RA	OG0006468.fa:>lcl|NW_020292265.1_prot_XP_026272607.1_4729
OG0006469.fa:>FUS_00017123-RA	OG0006469.fa:>lcl|NW_020292265.1_prot_XP_026272602.1_4730
OG0006470.fa:>FUS_00017120-RA	OG0006470.fa:>lcl|NW_020292265.1_prot_XP_026272532.1_4734
OG0006471.fa:>FUS_00017117-RA	OG0006471.fa:>lcl|NW_020292265.1_prot_XP_026272566.1_4739
OG0006472.fa:>FUS_00017115-RA	OG0006472.fa:>lcl|NW_020292265.1_prot_XP_026272519.1_4740
OG0006473.fa:>FUS_00017114-RA	OG0006473.fa:>lcl|NW_020292265.1_prot_XP_026272518.1_4741
OG0006474.fa:>FUS_00012648-RA	OG0006474.fa:>lcl|NW_020292265.1_prot_XP_026272528.1_4748
OG0006475.fa:>FUS_00012647-RA	OG0006475.fa:>lcl|NW_020292265.1_prot_XP_026272564.1_4749
OG0006476.fa:>FUS_00012745-RA	OG0006476.fa:>lcl|NW_020292265.1_prot_XP_026272565.1_4752
OG0006477.fa:>FUS_00021944-RA	OG0006477.fa:>lcl|NW_020292265.1_prot_XP_026272568.1_4764
OG0006478.fa:>FUS_00021943-RA	OG0006478.fa:>lcl|NW_020292265.1_prot_XP_026272583.1_4766
OG0006479.fa:>FUS_00021942-RA	OG0006479.fa:>lcl|NW_020292265.1_prot_XP_026272584.1_4767
OG0006480.fa:>FUS_00021941-RA	OG0006480.fa:>lcl|NW_020292265.1_prot_XP_026272574.1_4768
OG0006481.fa:>FUS_00021940-RA	OG0006481.fa:>lcl|NW_020292265.1_prot_XP_026272581.1_4769
OG0006482.fa:>FUS_00021939-RA	OG0006482.fa:>lcl|NW_020292265.1_prot_XP_026272580.1_4770
OG0006483.fa:>FUS_00021938-RA	OG0006483.fa:>lcl|NW_020292265.1_prot_XP_026272634.1_4775
OG0006484.fa:>FUS_00021937-RA	OG0006484.fa:>lcl|NW_020292265.1_prot_XP_026272633.1_4776
OG0006485.fa:>FUS_00003782-RA	OG0006485.fa:>lcl|NW_020292265.1_prot_XP_026272575.1_4777
OG0006486.fa:>FUS_00003784-RA	OG0006486.fa:>lcl|NW_020292265.1_prot_XP_026272606.1_4779
OG0006487.fa:>FUS_00003786-RA	OG0006487.fa:>lcl|NW_020292265.1_prot_XP_026272536.1_4780
OG0006488.fa:>FUS_00003787-RA	OG0006488.fa:>lcl|NW_020292265.1_prot_XP_026272537.1_4781
OG0006489.fa:>FUS_00014419-RA	OG0006489.fa:>lcl|NW_020292265.1_prot_XP_026272623.1_4794
OG0006490.fa:>FUS_00014420-RA	OG0006490.fa:>lcl|NW_020292265.1_prot_XP_026272529.1_4795
OG0006491.fa:>FUS_00014422-RA	OG0006491.fa:>lcl|NW_020292265.1_prot_XP_026272573.1_4799
OG0006492.fa:>FUS_00017030-RA	OG0006492.fa:>lcl|NW_020292266.1_prot_XP_026272678.1_4802
OG0006493.fa:>FUS_00017029-RA	OG0006493.fa:>lcl|NW_020292266.1_prot_XP_026272644.1_4803
OG0006495.fa:>FUS_00008476-RA	OG0006495.fa:>lcl|NW_020292266.1_prot_XP_026272669.1_4805
OG0006496.fa:>FUS_00008475-RA	OG0006496.fa:>lcl|NW_020292266.1_prot_XP_026272662.1_4806
OG0006497.fa:>FUS_00008474-RA	OG0006497.fa:>lcl|NW_020292266.1_prot_XP_026272683.1_4807
OG0006498.fa:>FUS_00008473-RA	OG0006498.fa:>lcl|NW_020292266.1_prot_XP_026272668.1_4808
OG0006499.fa:>FUS_00008471-RA	OG0006499.fa:>lcl|NW_020292266.1_prot_XP_026272679.1_4809
OG0006500.fa:>FUS_00008470-RA	OG0006500.fa:>lcl|NW_020292266.1_prot_XP_026272670.1_4810
OG0006501.fa:>FUS_00008467-RA	OG0006501.fa:>lcl|NW_020292266.1_prot_XP_026272687.1_4816
OG0006502.fa:>FUS_00008466-RA	OG0006502.fa:>lcl|NW_020292266.1_prot_XP_026272647.1_4817
OG0006503.fa:>FUS_00010957-RA	OG0006503.fa:>lcl|NW_020292266.1_prot_XP_026272666.1_4818
OG0006504.fa:>FUS_00011885-RA	OG0006504.fa:>lcl|NW_020292266.1_prot_XP_026272643.1_4826
OG0006505.fa:>FUS_00011880-RA	OG0006505.fa:>lcl|NW_020292266.1_prot_XP_026272671.1_4829
OG0006506.fa:>FUS_00008421-RA	OG0006506.fa:>lcl|NW_020292266.1_prot_XP_026272681.1_4830
OG0006507.fa:>FUS_00008422-RA	OG0006507.fa:>lcl|NW_020292266.1_prot_XP_026272682.1_4831
OG0006508.fa:>FUS_00008378-RA	OG0006508.fa:>lcl|NW_020292266.1_prot_XP_026272657.1_4832
OG0006509.fa:>FUS_00008381-RA	OG0006509.fa:>lcl|NW_020292266.1_prot_XP_026272656.1_4838
OG0006510.fa:>FUS_00011812-RA	OG0006510.fa:>lcl|NW_020292266.1_prot_XP_026272663.1_4846
OG0006511.fa:>FUS_00011815-RA	OG0006511.fa:>lcl|NW_020292266.1_prot_XP_026272661.1_4851
OG0006512.fa:>FUS_00006568-RA	OG0006512.fa:>lcl|NW_020292267.1_prot_XP_026272734.1_4858
OG0006513.fa:>FUS_00006563-RA	OG0006513.fa:>lcl|NW_020292267.1_prot_XP_026272760.1_4863
OG0006514.fa:>FUS_00006562-RA	OG0006514.fa:>lcl|NW_020292267.1_prot_XP_026272718.1_4864
OG0006515.fa:>FUS_00006559-RA	OG0006515.fa:>lcl|NW_020292267.1_prot_XP_026272721.1_4872
OG0006516.fa:>FUS_00006555-RA	OG0006516.fa:>lcl|NW_020292267.1_prot_XP_026272708.1_4879
OG0006517.fa:>FUS_00013241-RA	OG0006517.fa:>lcl|NW_020292267.1_prot_XP_026272762.1_4880
OG0006518.fa:>FUS_00013240-RA	OG0006518.fa:>lcl|NW_020292267.1_prot_XP_026272766.1_4881
OG0006519.fa:>FUS_00013230-RA	OG0006519.fa:>lcl|NW_020292267.1_prot_XP_026272709.1_4886
OG0006520.fa:>FUS_00013228-RA	OG0006520.fa:>lcl|NW_020292267.1_prot_XP_026272710.1_4889
OG0006521.fa:>FUS_00002593-RA	OG0006521.fa:>lcl|NW_020292267.1_prot_XP_026272713.1_4897
OG0006522.fa:>FUS_00014324-RA	OG0006522.fa:>lcl|NW_020292267.1_prot_XP_026272696.1_4903
OG0006523.fa:>FUS_00022365-RA	OG0006523.fa:>lcl|NW_020292267.1_prot_XP_026272692.1_4909
OG0006524.fa:>FUS_00022366-RA	OG0006524.fa:>lcl|NW_020292267.1_prot_XP_026272693.1_4910
OG0006525.fa:>FUS_00022368-RA	OG0006525.fa:>lcl|NW_020292267.1_prot_XP_026272691.1_4911
OG0006526.fa:>FUS_00022369-RA	OG0006526.fa:>lcl|NW_020292267.1_prot_XP_026272758.1_4912
OG0006527.fa:>FUS_00025217-RA	OG0006527.fa:>lcl|NW_020292267.1_prot_XP_026272763.1_4913
OG0006528.fa:>FUS_00025216-RA	OG0006528.fa:>lcl|NW_020292267.1_prot_XP_026272774.1_4914
OG0006529.fa:>FUS_00025213-RA	OG0006529.fa:>lcl|NW_020292267.1_prot_XP_026272775.1_4918
OG0006530.fa:>FUS_00001579-RA	OG0006530.fa:>lcl|NW_020292268.1_prot_XP_026272820.1_4932
OG0006532.fa:>FUS_00001251-RA	OG0006532.fa:>lcl|NW_020292268.1_prot_XP_026272804.1_4938
OG0006533.fa:>FUS_00021220-RA	OG0006533.fa:>lcl|NW_020292268.1_prot_XP_026272808.1_4939
OG0006535.fa:>FUS_00021218-RA	OG0006535.fa:>lcl|NW_020292268.1_prot_XP_026272812.1_4943
OG0006536.fa:>FUS_00007828-RA	OG0006536.fa:>lcl|NW_020292268.1_prot_XP_026272813.1_4944
OG0006537.fa:>FUS_00007827-RA	OG0006537.fa:>lcl|NW_020292268.1_prot_XP_026272778.1_4945
OG0006538.fa:>FUS_00007826-RA	OG0006538.fa:>lcl|NW_020292268.1_prot_XP_026272779.1_4946
OG0006540.fa:>FUS_00007825-RA	OG0006540.fa:>lcl|NW_020292268.1_prot_XP_026272786.1_4949
OG0006541.fa:>FUS_00007824-RA	OG0006541.fa:>lcl|NW_020292268.1_prot_XP_026272781.1_4950
OG0006542.fa:>FUS_00007823-RA	OG0006542.fa:>lcl|NW_020292268.1_prot_XP_026272787.1_4951
OG0006543.fa:>FUS_00007821-RA	OG0006543.fa:>lcl|NW_020292268.1_prot_XP_026272784.1_4952
OG0006544.fa:>FUS_00007819-RA	OG0006544.fa:>lcl|NW_020292268.1_prot_XP_026272780.1_4955
OG0006545.fa:>FUS_00007818-RA	OG0006545.fa:>lcl|NW_020292268.1_prot_XP_026272805.1_4956
OG0006546.fa:>FUS_00007815-RA	OG0006546.fa:>lcl|NW_020292268.1_prot_XP_026272815.1_4958
OG0006547.fa:>FUS_00007814-RA	OG0006547.fa:>lcl|NW_020292268.1_prot_XP_026272790.1_4959
OG0006548.fa:>FUS_00007813-RA	OG0006548.fa:>lcl|NW_020292268.1_prot_XP_026272791.1_4961
OG0006550.fa:>FUS_00007810-RA	OG0006550.fa:>lcl|NW_020292268.1_prot_XP_026272824.1_4967
OG0006551.fa:>FUS_00014040-RA	OG0006551.fa:>lcl|NW_020292268.1_prot_XP_026272829.1_4968
OG0006552.fa:>FUS_00014041-RA	OG0006552.fa:>lcl|NW_020292268.1_prot_XP_026272828.1_4969
OG0006553.fa:>FUS_00014043-RA	OG0006553.fa:>lcl|NW_020292268.1_prot_XP_026272797.1_4970
OG0006554.fa:>FUS_00005931-RA	OG0006554.fa:>lcl|NW_020292268.1_prot_XP_026272788.1_4975
OG0006555.fa:>FUS_00016958-RA	OG0006555.fa:>lcl|NW_020292269.1_prot_XP_026272879.1_4976
OG0006556.fa:>FUS_00016960-RA	OG0006556.fa:>lcl|NW_020292269.1_prot_XP_026272893.1_4977
OG0006557.fa:>FUS_00016961-RA	OG0006557.fa:>lcl|NW_020292269.1_prot_XP_026272887.1_4978
OG0006558.fa:>FUS_00016962-RA	OG0006558.fa:>lcl|NW_020292269.1_prot_XP_026272880.1_4979
OG0006559.fa:>FUS_00016965-RA	OG0006559.fa:>lcl|NW_020292269.1_prot_XP_026272881.1_4980
OG0006560.fa:>FUS_00015180-RA	OG0006560.fa:>lcl|NW_020292269.1_prot_XP_026272859.1_4983
OG0006561.fa:>FUS_00015179-RA	OG0006561.fa:>lcl|NW_020292269.1_prot_XP_026272862.1_4984
OG0006562.fa:>FUS_00015178-RA	OG0006562.fa:>lcl|NW_020292269.1_prot_XP_026272874.1_4985
OG0006563.fa:>FUS_00015174-RA	OG0006563.fa:>lcl|NW_020292269.1_prot_XP_026272867.1_4990
OG0006564.fa:>FUS_00015173-RA	OG0006564.fa:>lcl|NW_020292269.1_prot_XP_026272894.1_4992
OG0006565.fa:>FUS_00008396-RA	OG0006565.fa:>lcl|NW_020292269.1_prot_XP_026272896.1_4993
OG0006566.fa:>FUS_00019413-RA	OG0006566.fa:>lcl|NW_020292269.1_prot_XP_026272900.1_4994
OG0006567.fa:>FUS_00019414-RA	OG0006567.fa:>lcl|NW_020292269.1_prot_XP_026272895.1_4995
OG0006568.fa:>FUS_00019417-RA	OG0006568.fa:>lcl|NW_020292269.1_prot_XP_026272839.1_5000
OG0006569.fa:>FUS_00019418-RA	OG0006569.fa:>lcl|NW_020292269.1_prot_XP_026272838.1_5001
OG0006570.fa:>FUS_00019419-RA	OG0006570.fa:>lcl|NW_020292269.1_prot_XP_026272830.1_5006
OG0006571.fa:>FUS_00019421-RA	OG0006571.fa:>lcl|NW_020292269.1_prot_XP_026272843.1_5008
OG0006572.fa:>FUS_00019422-RA	OG0006572.fa:>lcl|NW_020292269.1_prot_XP_026272835.1_5010
OG0006573.fa:>FUS_00019424-RA	OG0006573.fa:>lcl|NW_020292269.1_prot_XP_026272875.1_5014
OG0006574.fa:>FUS_00007756-RA	OG0006574.fa:>lcl|NW_020292269.1_prot_XP_026272851.1_5016
OG0006575.fa:>FUS_00007755-RA	OG0006575.fa:>lcl|NW_020292269.1_prot_XP_026272853.1_5017
OG0006576.fa:>FUS_00010971-RA	OG0006576.fa:>lcl|NW_020292269.1_prot_XP_026272848.1_5024
OG0006577.fa:>FUS_00010972-RA	OG0006577.fa:>lcl|NW_020292269.1_prot_XP_026272849.1_5025
OG0006578.fa:>FUS_00006248-RA	OG0006578.fa:>lcl|NW_020292269.1_prot_XP_026272850.1_5026
OG0006579.fa:>FUS_00006246-RA	OG0006579.fa:>lcl|NW_020292269.1_prot_XP_026272872.1_5029
OG0006580.fa:>FUS_00006245-RA	OG0006580.fa:>lcl|NW_020292269.1_prot_XP_026272871.1_5030
OG0006581.fa:>FUS_00006244-RA	OG0006581.fa:>lcl|NW_020292269.1_prot_XP_026272890.1_5034
OG0006582.fa:>FUS_00006241-RA	OG0006582.fa:>lcl|NW_020292269.1_prot_XP_026272903.1_5037
OG0006583.fa:>FUS_00006239-RA	OG0006583.fa:>lcl|NW_020292269.1_prot_XP_026272901.1_5039
OG0006584.fa:>FUS_00006238-RA	OG0006584.fa:>lcl|NW_020292269.1_prot_XP_026272909.1_5040
OG0006585.fa:>FUS_00006237-RA	OG0006585.fa:>lcl|NW_020292269.1_prot_XP_026272902.1_5041
OG0006586.fa:>FUS_00006234-RA	OG0006586.fa:>lcl|NW_020292269.1_prot_XP_026272906.1_5042
OG0006587.fa:>FUS_00006235-RA	OG0006587.fa:>lcl|NW_020292269.1_prot_XP_026272905.1_5043
OG0006588.fa:>FUS_00006236-RA	OG0006588.fa:>lcl|NW_020292269.1_prot_XP_026272914.1_5044
OG0006590.fa:>FUS_00006233-RA	OG0006590.fa:>lcl|NW_020292269.1_prot_XP_026272889.1_5049
OG0006591.fa:>FUS_00006232-RA	OG0006591.fa:>lcl|NW_020292269.1_prot_XP_026272888.1_5050
OG0006592.fa:>FUS_00005182-RA	OG0006592.fa:>lcl|NW_020292270.1_prot_XP_026272941.1_5055
OG0006593.fa:>FUS_00005183-RA	OG0006593.fa:>lcl|NW_020292270.1_prot_XP_026272929.1_5056
OG0006594.fa:>FUS_00005186-RA	OG0006594.fa:>lcl|NW_020292270.1_prot_XP_026272915.1_5074
OG0006595.fa:>FUS_00005199-RA	OG0006595.fa:>lcl|NW_020292270.1_prot_XP_026272932.1_5077
OG0006596.fa:>FUS_00023769-RA	OG0006596.fa:>lcl|NW_020292271.1_prot_XP_026272992.1_5079
OG0006597.fa:>FUS_00023770-RA	OG0006597.fa:>lcl|NW_020292271.1_prot_XP_026272989.1_5080
OG0006598.fa:>FUS_00020436-RA	OG0006598.fa:>lcl|NW_020292271.1_prot_XP_026272990.1_5081
OG0006599.fa:>FUS_00020439-RA	OG0006599.fa:>lcl|NW_020292271.1_prot_XP_026272952.1_5084
OG0006600.fa:>FUS_00020440-RA	OG0006600.fa:>lcl|NW_020292271.1_prot_XP_026272949.1_5085
OG0006601.fa:>FUS_00020441-RA	OG0006601.fa:>lcl|NW_020292271.1_prot_XP_026272950.1_5086
OG0006602.fa:>FUS_00014174-RA	OG0006602.fa:>lcl|NW_020292271.1_prot_XP_026272956.1_5087
OG0006603.fa:>FUS_00014175-RA	OG0006603.fa:>lcl|NW_020292271.1_prot_XP_026272954.1_5088
OG0006604.fa:>FUS_00014176-RA	OG0006604.fa:>lcl|NW_020292271.1_prot_XP_026272953.1_5089
OG0006605.fa:>FUS_00014177-RA	OG0006605.fa:>lcl|NW_020292271.1_prot_XP_026272955.1_5090
OG0006606.fa:>FUS_00014179-RA	OG0006606.fa:>lcl|NW_020292271.1_prot_XP_026273001.1_5091
OG0006607.fa:>FUS_00014180-RA	OG0006607.fa:>lcl|NW_020292271.1_prot_XP_026273014.1_5092
OG0006608.fa:>FUS_00014185-RA	OG0006608.fa:>lcl|NW_020292271.1_prot_XP_026273002.1_5102
OG0006609.fa:>FUS_00014189-RA	OG0006609.fa:>lcl|NW_020292271.1_prot_XP_026272957.1_5108
OG0006610.fa:>FUS_00014191-RA	OG0006610.fa:>lcl|NW_020292271.1_prot_XP_026272987.1_5120
OG0006611.fa:>FUS_00014202-RA	OG0006611.fa:>lcl|NW_020292271.1_prot_XP_026272985.1_5123
OG0006612.fa:>FUS_00014203-RA	OG0006612.fa:>lcl|NW_020292271.1_prot_XP_026272986.1_5124
OG0006613.fa:>FUS_00024039-RA	OG0006613.fa:>lcl|NW_020292271.1_prot_XP_026272995.1_5130
OG0006614.fa:>FUS_00024038-RA	OG0006614.fa:>lcl|NW_020292271.1_prot_XP_026272996.1_5131
OG0006615.fa:>FUS_00024037-RA	OG0006615.fa:>lcl|NW_020292271.1_prot_XP_026272988.1_5132
OG0006616.fa:>FUS_00024035-RA	OG0006616.fa:>lcl|NW_020292271.1_prot_XP_026272997.1_5133
OG0006617.fa:>FUS_00024034-RA	OG0006617.fa:>lcl|NW_020292271.1_prot_XP_026272972.1_5134
OG0006618.fa:>FUS_00024028-RA	OG0006618.fa:>lcl|NW_020292271.1_prot_XP_026273015.1_5145
OG0006619.fa:>FUS_00020702-RA	OG0006619.fa:>lcl|NW_020292271.1_prot_XP_026273018.1_5149
OG0006620.fa:>FUS_00002500-RA	OG0006620.fa:>lcl|NW_020292272.1_prot_XP_026273079.1_5154
OG0006621.fa:>FUS_00016836-RA	OG0006621.fa:>lcl|NW_020292272.1_prot_XP_026273080.1_5155
OG0006623.fa:>FUS_00016835-RA	OG0006623.fa:>lcl|NW_020292272.1_prot_XP_026273067.1_5157
OG0006624.fa:>FUS_00016829-RA	OG0006624.fa:>lcl|NW_020292272.1_prot_XP_026273083.1_5165
OG0006625.fa:>FUS_00016827-RA	OG0006625.fa:>lcl|NW_020292272.1_prot_XP_026273084.1_5169
OG0006626.fa:>FUS_00016825-RA	OG0006626.fa:>lcl|NW_020292272.1_prot_XP_026273112.1_5170
OG0006627.fa:>FUS_00016849-RA	OG0006627.fa:>lcl|NW_020292272.1_prot_XP_026273060.1_5189
OG0006628.fa:>FUS_00016850-RA	OG0006628.fa:>lcl|NW_020292272.1_prot_XP_026273061.1_5190
OG0006629.fa:>FUS_00016852-RA	OG0006629.fa:>lcl|NW_020292272.1_prot_XP_026273095.1_5193
OG0006630.fa:>FUS_00016853-RA	OG0006630.fa:>lcl|NW_020292272.1_prot_XP_026273103.1_5194
OG0006631.fa:>FUS_00006949-RA	OG0006631.fa:>lcl|NW_020292272.1_prot_XP_026273097.1_5195
OG0006632.fa:>FUS_00006951-RA	OG0006632.fa:>lcl|NW_020292272.1_prot_XP_026273074.1_5198
OG0006633.fa:>FUS_00006952-RA	OG0006633.fa:>lcl|NW_020292272.1_prot_XP_026273077.1_5200
OG0006634.fa:>FUS_00006953-RA	OG0006634.fa:>lcl|NW_020292272.1_prot_XP_026273078.1_5201
OG0006635.fa:>FUS_00006954-RA	OG0006635.fa:>lcl|NW_020292272.1_prot_XP_026273096.1_5202
OG0006636.fa:>FUS_00006956-RA	OG0006636.fa:>lcl|NW_020292272.1_prot_XP_026273109.1_5203
OG0006637.fa:>FUS_00016845-RA	OG0006637.fa:>lcl|NW_020292272.1_prot_XP_026273053.1_5205
OG0006638.fa:>FUS_00002580-RA	OG0006638.fa:>lcl|NW_020292272.1_prot_XP_026273039.1_5206
OG0006640.fa:>FUS_00002578-RA	OG0006640.fa:>lcl|NW_020292272.1_prot_XP_026273052.1_5219
OG0006641.fa:>FUS_00006500-RA	OG0006641.fa:>lcl|NW_020292272.1_prot_XP_026273055.1_5222
OG0006642.fa:>FUS_00006502-RA	OG0006642.fa:>lcl|NW_020292272.1_prot_XP_026273075.1_5224
OG0006643.fa:>FUS_00006504-RA	OG0006643.fa:>lcl|NW_020292272.1_prot_XP_026273045.1_5227
OG0006644.fa:>FUS_00006506-RA	OG0006644.fa:>lcl|NW_020292272.1_prot_XP_026273044.1_5228
OG0006645.fa:>FUS_00006507-RA	OG0006645.fa:>lcl|NW_020292272.1_prot_XP_026273101.1_5230
OG0006646.fa:>FUS_00006508-RA	OG0006646.fa:>lcl|NW_020292272.1_prot_XP_026273100.1_5231
OG0006647.fa:>FUS_00006509-RA	OG0006647.fa:>lcl|NW_020292272.1_prot_XP_026273073.1_5232
OG0006648.fa:>FUS_00019240-RA	OG0006648.fa:>lcl|NW_020292272.1_prot_XP_026273046.1_5235
OG0006649.fa:>FUS_00020056-RA	OG0006649.fa:>lcl|NW_020292273.1_prot_XP_026273119.1_5239
OG0006650.fa:>FUS_00020055-RA	OG0006650.fa:>lcl|NW_020292273.1_prot_XP_026273243.1_5240
OG0006651.fa:>FUS_00020057-RA	OG0006651.fa:>lcl|NW_020292273.1_prot_XP_026273249.1_5241
OG0006652.fa:>FUS_00020060-RA	OG0006652.fa:>lcl|NW_020292273.1_prot_XP_026273238.1_5242
OG0006653.fa:>FUS_00020061-RA	OG0006653.fa:>lcl|NW_020292273.1_prot_XP_026273247.1_5244
OG0006654.fa:>FUS_00020062-RA	OG0006654.fa:>lcl|NW_020292273.1_prot_XP_026273237.1_5245
OG0006655.fa:>FUS_00020063-RA	OG0006655.fa:>lcl|NW_020292273.1_prot_XP_026273245.1_5246
OG0006656.fa:>FUS_00020064-RA	OG0006656.fa:>lcl|NW_020292273.1_prot_XP_026273242.1_5247
OG0006657.fa:>FUS_00002382-RA	OG0006657.fa:>lcl|NW_020292273.1_prot_XP_026273117.1_5250
OG0006658.fa:>FUS_00002388-RA	OG0006658.fa:>lcl|NW_020292273.1_prot_XP_026273190.1_5251
OG0006659.fa:>FUS_00015004-RA	OG0006659.fa:>lcl|NW_020292273.1_prot_XP_026273231.1_5256
OG0006660.fa:>FUS_00015006-RA	OG0006660.fa:>lcl|NW_020292273.1_prot_XP_026273232.1_5259
OG0006661.fa:>FUS_00015007-RA	OG0006661.fa:>lcl|NW_020292273.1_prot_XP_026273228.1_5260
OG0006662.fa:>FUS_00009267-RA	OG0006662.fa:>lcl|NW_020292273.1_prot_XP_026273235.1_5261
OG0006663.fa:>FUS_00009265-RA	OG0006663.fa:>lcl|NW_020292273.1_prot_XP_026273120.1_5262
OG0006664.fa:>FUS_00009263-RA	OG0006664.fa:>lcl|NW_020292273.1_prot_XP_026273186.1_5265
OG0006665.fa:>FUS_00009262-RA	OG0006665.fa:>lcl|NW_020292273.1_prot_XP_026273187.1_5266
OG0006666.fa:>FUS_00009261-RA	OG0006666.fa:>lcl|NW_020292273.1_prot_XP_026273218.1_5267
OG0006667.fa:>FUS_00009259-RA	OG0006667.fa:>lcl|NW_020292273.1_prot_XP_026273209.1_5272
OG0006668.fa:>FUS_00007200-RA	OG0006668.fa:>lcl|NW_020292273.1_prot_XP_026273253.1_5274
OG0006669.fa:>FUS_00007202-RA	OG0006669.fa:>lcl|NW_020292273.1_prot_XP_026273178.1_5277
OG0006670.fa:>FUS_00007203-RA	OG0006670.fa:>lcl|NW_020292273.1_prot_XP_026273174.1_5278
OG0006671.fa:>FUS_00007206-RA	OG0006671.fa:>lcl|NW_020292273.1_prot_XP_026273146.1_5282
OG0006672.fa:>FUS_00007207-RA	OG0006672.fa:>lcl|NW_020292273.1_prot_XP_026273145.1_5283
OG0006674.fa:>FUS_00016066-RA	OG0006674.fa:>lcl|NW_020292273.1_prot_XP_026273121.1_5286
OG0006675.fa:>FUS_00016067-RA	OG0006675.fa:>lcl|NW_020292273.1_prot_XP_026273168.1_5287
OG0006676.fa:>FUS_00016068-RA	OG0006676.fa:>lcl|NW_020292273.1_prot_XP_026273170.1_5288
OG0006677.fa:>FUS_00016069-RA	OG0006677.fa:>lcl|NW_020292273.1_prot_XP_026273169.1_5289
OG0006678.fa:>FUS_00016070-RA	OG0006678.fa:>lcl|NW_020292273.1_prot_XP_026273173.1_5290
OG0006679.fa:>FUS_00016074-RA	OG0006679.fa:>lcl|NW_020292273.1_prot_XP_026273149.1_5291
OG0006680.fa:>FUS_00016073-RA	OG0006680.fa:>lcl|NW_020292273.1_prot_XP_026273148.1_5293
OG0006681.fa:>FUS_00009268-RA	OG0006681.fa:>lcl|NW_020292273.1_prot_XP_026273154.1_5294
OG0006682.fa:>FUS_00009269-RA	OG0006682.fa:>lcl|NW_020292273.1_prot_XP_026273166.1_5296
OG0006683.fa:>FUS_00009271-RA	OG0006683.fa:>lcl|NW_020292273.1_prot_XP_026273147.1_5302
OG0006684.fa:>FUS_00015017-RA	OG0006684.fa:>lcl|NW_020292273.1_prot_XP_026273165.1_5304
OG0006685.fa:>FUS_00015018-RA	OG0006685.fa:>lcl|NW_020292273.1_prot_XP_026273159.1_5305
OG0006686.fa:>FUS_00015019-RA	OG0006686.fa:>lcl|NW_020292273.1_prot_XP_026273162.1_5306
OG0006687.fa:>FUS_00015021-RA	OG0006687.fa:>lcl|NW_020292273.1_prot_XP_026273161.1_5307
OG0006688.fa:>FUS_00015022-RA	OG0006688.fa:>lcl|NW_020292273.1_prot_XP_026273155.1_5308
OG0006689.fa:>FUS_00015023-RA	OG0006689.fa:>lcl|NW_020292273.1_prot_XP_026273163.1_5309
OG0006690.fa:>FUS_00015024-RA	OG0006690.fa:>lcl|NW_020292273.1_prot_XP_026273131.1_5310
OG0006691.fa:>FUS_00015025-RA	OG0006691.fa:>lcl|NW_020292273.1_prot_XP_026273122.1_5313
OG0006692.fa:>FUS_00015028-RA	OG0006692.fa:>lcl|NW_020292273.1_prot_XP_026273197.1_5317
OG0006693.fa:>FUS_00015029-RA	OG0006693.fa:>lcl|NW_020292273.1_prot_XP_026273198.1_5318
OG0006694.fa:>FUS_00015030-RA	OG0006694.fa:>lcl|NW_020292273.1_prot_XP_026273203.1_5319
OG0006695.fa:>FUS_00015032-RA	OG0006695.fa:>lcl|NW_020292273.1_prot_XP_026273205.1_5321
OG0006696.fa:>FUS_00015033-RA	OG0006696.fa:>lcl|NW_020292273.1_prot_XP_026273204.1_5322
OG0006697.fa:>FUS_00015034-RA	OG0006697.fa:>lcl|NW_020292273.1_prot_XP_026273202.1_5324
OG0006698.fa:>FUS_00006831-RA	OG0006698.fa:>lcl|NW_020292273.1_prot_XP_026273138.1_5327
OG0006699.fa:>FUS_00006827-RA	OG0006699.fa:>lcl|NW_020292273.1_prot_XP_026273199.1_5331
OG0006701.fa:>FUS_00006821-RA	OG0006701.fa:>lcl|NW_020292273.1_prot_XP_026273177.1_5341
OG0006702.fa:>FUS_00006819-RA	OG0006702.fa:>lcl|NW_020292273.1_prot_XP_026273221.1_5342
OG0006703.fa:>FUS_00006818-RA	OG0006703.fa:>lcl|NW_020292273.1_prot_XP_026273208.1_5343
OG0006704.fa:>FUS_00006817-RA	OG0006704.fa:>lcl|NW_020292273.1_prot_XP_026273222.1_5344
OG0006705.fa:>FUS_00021494-RA	OG0006705.fa:>lcl|NW_020292273.1_prot_XP_026273126.1_5345
OG0006706.fa:>FUS_00021492-RA	OG0006706.fa:>lcl|NW_020292273.1_prot_XP_026273219.1_5346
OG0006707.fa:>FUS_00019574-RA	OG0006707.fa:>lcl|NW_020292273.1_prot_XP_026273127.1_5348
OG0006708.fa:>FUS_00019575-RA	OG0006708.fa:>lcl|NW_020292273.1_prot_XP_026273129.1_5349
OG0006709.fa:>FUS_00019576-RA	OG0006709.fa:>lcl|NW_020292273.1_prot_XP_026273130.1_5351
OG0006711.fa:>FUS_00019578-RA	OG0006711.fa:>lcl|NW_020292273.1_prot_XP_026273180.1_5355
OG0006712.fa:>FUS_00019062-RA	OG0006712.fa:>lcl|NW_020292273.1_prot_XP_026273201.1_5359
[truncated: 5,913 more rows]

## Sheet: Table S5
query_id	subject_id	dN	dS	dNdS	query_SeqLen	subject_SeqLen	query_AlignLen	subject_AlignLen	query_Gaps	subject_Gaps	query_GapLen	subject_GapLen	query_Ident	subject_Ident	query_Similar	subject_Similar	query_Differ	subject_Differ	query_%Change	subject_%Change
FUS_00000003-RA	lcl|NW_020292500.1_prot_XP_026285230.1_16098	0.0565	0.0367	0.6498	263	263	263	263	0	0	0	0	263	245	0	7	0	11	0	6.84411
FUS_00000006-RA	lcl|NW_020292500.1_prot_XP_026285220.1_16104	0.0656	0.0438	0.6668	514	515	516	516	1	1	2	1	514	472	0	24	0	19	0.387597	8.52713
FUS_00000008-RA	lcl|NW_020292500.1_prot_XP_026285225.1_16107	0.0672	0.0472	0.7029	376	376	376	376	0	0	0	0	376	342	0	11	0	23	0	9.04255
FUS_00000009-RA	lcl|NW_020292500.1_prot_XP_026285218.1_16108	0.0865	0.0323	0.373	282	788	452	788	3	0	170	0	282	773	0	3	0	12	37.6106	1.90355
FUS_00000014-RA	lcl|NW_020292500.1_prot_XP_026285217.1_16114	0.0292	0.0149	0.5113	330	333	333	333	1	0	3	0	330	322	0	6	0	5	0.900901	3.3033
FUS_00000023-RA	lcl|NW_020292500.1_prot_XP_026285203.1_16121	0.2239	0.0787	0.3516	213	234	237	237	11	3	24	3	213	206	0	13	0	15	10.1266	13.0802
FUS_00000026-RA	lcl|NW_020292500.1_prot_XP_026285194.1_16125	0.0966	0.0482	0.4986	311	311	311	311	0	0	0	0	311	282	0	19	0	10	0	9.32476
FUS_00000030-RA	lcl|NW_020292500.1_prot_XP_026285199.1_16132	0.0077	0.0041	0.5315	439	439	439	439	0	0	0	0	439	435	0	3	0	1	0	0.911162
FUS_00000034-RA	lcl|NW_020292634.1_prot_XP_026287434.1_18099	0.2108	0.2422	1.149	589	565	593	591	3	2	4	26	589	371	0	80	0	114	0.674536	37.225
FUS_00000037-RA	lcl|NW_020292500.1_prot_XP_026285200.1_16133	0.0414	0.0165	0.3997	364	444	366	444	1	0	2	0	364	431	0	8	0	5	0.546448	2.92793
FUS_00000038-RA	lcl|NW_020292500.1_prot_XP_026285233.1_16134	0.3141	0.1461	0.465	1131	1034	1161	1102	8	12	30	68	1131	802	0	80	0	152	2.58398	27.2232
FUS_00000040-RA	lcl|NW_020292653.1_prot_XP_026287686.1_18300	0.0591	0.0454	0.7669	555	557	558	558	1	1	3	1	555	510	0	23	0	24	0.537634	8.60215
FUS_00000041-RA	lcl|NW_020292653.1_prot_XP_026287649.1_18302	0.0506	0.0306	0.6049	445	444	445	445	0	1	0	1	445	415	0	11	0	18	0	6.74157
FUS_00000043-RA	lcl|NW_020292301.1_prot_XP_026275972.1_7714	0.1883	0.1189	0.6315	1340	803	1386	1373	2	17	46	570	1340	659	0	55	0	89	3.3189	52.0029
FUS_00000044-RA	lcl|NW_020292301.1_prot_XP_026275860.1_7715	0.0812	0.048	0.5916	1445	1552	1561	1561	4	2	116	9	1445	1422	0	61	0	69	7.43113	8.90455
FUS_00000045-RA	lcl|NW_020292301.1_prot_XP_026275871.1_7720	0.0843	0.0425	0.5038	195	198	195	198	0	0	0	0	195	185	0	5	0	8	0	6.56566
FUS_00000046-RA	lcl|NW_020292282.1_prot_XP_026274286.1_6264	0.0677	0.0404	0.5969	529	529	529	529	0	0	0	0	529	488	0	17	0	24	0	7.75047
FUS_00000048-RA	lcl|NW_020292226.1_prot_XP_026280822.1_1315	0.0938	0.0544	0.5798	408	408	409	409	1	1	1	1	408	367	0	22	0	19	0.244499	10.2689
FUS_00000051-RA	lcl|NW_020292226.1_prot_XP_026281653.1_1311	0.0508	0.0379	0.7461	666	666	666	666	0	0	0	0	666	619	0	26	0	21	0	7.05706
FUS_00000052-RA	lcl|NW_020292226.1_prot_XP_026281663.1_1310	0.0018	0.001	0.5459	444	444	444	444	0	0	0	0	444	443	0	1	0	0	0	0.225225
FUS_00000053-RA	lcl|NW_020292226.1_prot_XP_026281676.1_1309	0.2329	0.2763	1.1862	243	281	283	284	6	2	40	3	243	188	0	34	0	59	14.1343	33.8028
FUS_00000056-RA	lcl|NW_020292226.1_prot_XP_026282292.1_1302	0.1037	0.0307	0.2957	679	658	702	702	6	8	23	44	679	623	0	14	0	21	3.27635	11.2536
FUS_00000057-RA	lcl|NW_020292226.1_prot_XP_026281640.1_1301	0.1934	0.2063	1.067	306	310	308	312	1	2	2	2	306	211	0	42	0	57	0.649351	32.3718
FUS_00000058-RA	lcl|NW_020292226.1_prot_XP_026281597.1_1299	0.0118	0.0079	0.671	799	800	800	800	1	0	1	0	799	787	0	7	0	6	0.125	1.625
FUS_00000060-RA	lcl|NW_020292226.1_prot_XP_026281115.1_1296	0.1003	0.0732	0.7294	294	294	294	294	0	0	0	0	294	251	0	20	0	23	0	14.6259
FUS_00000063-RA	lcl|NW_020292226.1_prot_XP_026281136.1_1290	0.1466	0.0496	0.3381	498	283	514	298	4	6	16	15	498	264	0	7	0	12	3.11284	11.4094
FUS_00000064-RA	lcl|NW_020292226.1_prot_XP_026280979.1_1288	0.2518	0.1066	0.4234	1623	1464	1656	1636	3	18	33	172	1623	1219	0	72	0	173	1.99275	25.489
FUS_00000065-RA	lcl|NW_020292226.1_prot_XP_026282194.1_1287	0.0193	0.0146	0.7555	585	255	585	544	0	2	0	289	585	249	0	1	0	5	0	54.2279
FUS_00000066-RA	lcl|NW_020292226.1_prot_XP_026282204.1_1286	0.001	0.0004	0.3807	195	195	195	195	0	0	0	0	195	195	0	0	0	0	0	0
FUS_00000069-RA	lcl|NW_020292226.1_prot_XP_026282182.1_1278	0.2485	0.1565	0.6297	245	273	245	276	0	1	0	3	245	211	0	27	0	35	0	23.5507
FUS_00000070-RA	lcl|NW_020292226.1_prot_XP_026281701.1_1276	0.0912	0.0292	0.3201	663	657	667	665	3	2	4	8	663	622	0	13	0	22	0.5997	6.46617
FUS_00000071-RA	lcl|NW_020292226.1_prot_XP_026281720.1_1275	0.0583	0.031	0.5326	320	322	322	322	1	0	2	0	320	303	0	11	0	8	0.621118	5.90062
FUS_00000073-RA	lcl|NW_020292226.1_prot_XP_026281585.1_1274	0.1007	0.0796	0.7909	301	294	302	300	1	4	1	6	301	253	0	22	0	19	0.331126	15.6667
FUS_00000075-RA	lcl|NW_020292226.1_prot_XP_026282070.1_1271	0.0372	0.0352	0.9466	420	395	420	420	0	1	0	25	420	367	0	16	0	12	0	12.619
FUS_00000076-RA	lcl|NW_020295787.1_prot_XP_026292115.1_22263	0.0129	0.009	0.6993	468	355	468	355	0	0	0	0	468	348	0	4	0	3	0	1.97183
FUS_00000079-RA	lcl|NW_020292226.1_prot_XP_026281935.1_1265	0.0067	0.003	0.4567	594	590	594	590	0	0	0	0	594	586	0	2	0	2	0	0.677966
FUS_00000080-RA	lcl|NW_020292226.1_prot_XP_026282022.1_1264	0.1599	0.0695	0.4345	564	494	564	554	0	6	0	60	564	439	0	10	0	45	0	20.7581
FUS_00000082-RA	lcl|NW_020292226.1_prot_XP_026282034.1_1263	0.0434	0.0265	0.6098	385	385	385	385	0	0	0	0	385	364	0	12	0	9	0	5.45455
FUS_00000083-RA	lcl|NW_020292226.1_prot_XP_026282217.1_1233	0.1038	0.0746	0.7185	1682	1656	1700	1700	9	7	18	44	1682	1428	0	96	0	132	1.05882	16
FUS_00000086-RA	lcl|NW_020295466.1_prot_XP_026292077.1_22231	0.2082	0.1651	0.7927	347	283	351	285	3	2	4	2	347	205	0	32	0	46	1.1396	28.0702
FUS_00000087-RA	lcl|NW_020292405.1_prot_XP_026282140.1_13348	0.1506	0.1192	0.7917	614	622	628	628	4	3	14	6	614	496	0	63	0	63	2.2293	21.0191
FUS_00000090-RA	lcl|NW_020292738.1_prot_XP_026288968.1_19481	0.1303	0.0984	0.7556	376	374	379	379	2	2	3	5	376	310	0	27	0	37	0.791557	18.2058
FUS_00000094-RA	lcl|NW_020292223.1_prot_XP_026276951.1_914	0.0653	0.0425	0.6504	285	289	289	289	2	0	4	0	285	265	0	14	0	10	1.38408	8.3045
FUS_00000096-RA	lcl|NW_020292223.1_prot_XP_026277725.1_909	0.108	0.0673	0.6233	651	603	659	650	3	10	8	47	651	535	0	24	0	44	1.21396	17.6923
FUS_00000100-RA	lcl|NW_020292226.1_prot_XP_026281487.1_1231	0.0058	0.003	0.5116	461	461	461	461	0	0	0	0	461	458	0	1	0	2	0	0.650759
FUS_00000101-RA	lcl|NW_020292226.1_prot_XP_026281522.1_1230	0.1294	0.1032	0.7974	143	144	144	161	1	2	1	17	143	122	0	12	0	10	0.694444	24.2236
FUS_00000104-RA	lcl|NW_020292226.1_prot_XP_026281884.1_1221	0.0818	0.0573	0.7007	972	972	972	972	0	0	0	0	972	865	0	62	0	45	0	11.0082
FUS_00000112-RA	lcl|NW_020292370.1_prot_XP_026280112.1_11544	0.2914	0.0649	0.2226	169	252	249	252	1	0	80	0	169	235	0	9	0	8	32.1285	6.74603
FUS_00000116-RA	lcl|NW_020292258.1_prot_XP_026271939.1_4152	0.2366	0.3217	1.3597	2548	7838	7504	7996	63	44	4956	158	2548	6899	0	305	0	634	66.0448	13.7194
FUS_00000117-RA	lcl|NW_020292226.1_prot_XP_026281026.1_1356	0.133	0.0757	0.5695	3444	3409	3447	3506	3	13	3	97	3444	2963	0	199	0	247	0.087032	15.4877
FUS_00000119-RA	lcl|NW_020292279.1_prot_XP_026273779.1_5818	0.1597	0.0738	0.4619	338	334	346	346	3	2	8	12	338	293	0	11	0	30	2.31214	15.3179
FUS_00000120-RA	lcl|NW_020292279.1_prot_XP_026273778.1_5817	0.1807	0.1413	0.782	660	624	670	641	4	1	10	17	660	482	0	53	0	89	1.49254	24.805
FUS_00000121-RA	lcl|NW_020292439.1_prot_XP_026283628.1_14705	0.0726	0.0511	0.7043	535	536	536	536	1	0	1	0	535	485	0	30	0	21	0.186567	9.51492
FUS_00000122-RA	lcl|NW_020292439.1_prot_XP_026283629.1_14704	0.22	0.1725	0.784	251	530	573	530	3	0	322	0	251	471	0	25	0	34	56.1955	11.1321
FUS_00000123-RA	lcl|NW_020292218.1_prot_XP_026271427.1_370	0.0956	0.0641	0.6701	390	392	393	393	1	1	3	1	390	345	0	25	0	22	0.763359	12.2137
FUS_00000125-RA	lcl|NW_020292218.1_prot_XP_026294283.1_372	0.0818	0.0221	0.2706	582	527	582	546	0	6	0	19	582	504	0	8	0	15	0	7.69231
FUS_00000130-RA	lcl|NW_020292218.1_prot_XP_026294610.1_377	0.0596	0.0416	0.6977	1124	1128	1126	1128	1	0	2	0	1124	1039	0	48	0	41	0.17762	7.89007
FUS_00000136-RA	lcl|NW_020292218.1_prot_XP_026271354.1_388	0.2759	0.2296	0.8325	333	332	333	333	0	1	0	1	333	212	0	50	0	70	0	36.3363
FUS_00000138-RA	lcl|NW_020292590.1_prot_XP_026286808.1_17537	0.0898	0.0674	0.7509	1158	1011	1170	1151	4	6	12	140	1158	892	0	58	0	61	1.02564	22.5022
FUS_00000141-RA	lcl|NW_020292699.1_prot_XP_026288538.1_19094	0.477	0.3707	0.7772	231	271	317	311	7	4	86	40	231	195	0	25	0	51	27.1293	37.299
FUS_00000142-RA	lcl|NW_020292738.1_prot_XP_026288969.1_19477	0.1083	0.0798	0.7369	843	836	853	857	3	7	10	21	843	724	0	43	0	69	1.17233	15.5193
FUS_00000147-RA	lcl|NW_020292226.1_prot_XP_026280918.1_1242	0.1899	0.0893	0.4704	952	1075	968	1128	7	15	16	53	952	942	0	43	0	90	1.65289	16.4894
FUS_00000148-RA	lcl|NW_020292226.1_prot_XP_026280896.1_1245	0.0397	0.0199	0.5024	392	402	402	402	3	0	10	0	392	387	0	7	0	8	2.48756	3.73134
FUS_00000149-RA	lcl|NW_020292226.1_prot_XP_026280931.1_1246	0.4454	0.1585	0.3558	1602	267	1602	1059	0	2	0	792	1602	198	0	37	0	32	0	81.3031
FUS_00000150-RA	lcl|NW_020292226.1_prot_XP_026280957.1_1248	0.0391	0.0209	0.5337	165	147	165	201	0	1	0	54	165	142	0	4	0	1	0	29.3532
FUS_00000151-RA	lcl|NW_020292226.1_prot_XP_026282046.1_1249	0.3326	0.1973	0.5932	383	384	397	405	4	9	14	21	383	274	0	32	0	78	3.52645	32.3457
FUS_00000153-RA	lcl|NW_020292226.1_prot_XP_026282008.1_1250	0.3533	0.1184	0.3351	309	279	320	318	4	10	11	39	309	232	0	15	0	32	3.4375	27.044
FUS_00000154-RA	lcl|NW_020292226.1_prot_XP_026281819.1_1251	0.009	0.0042	0.4679	211	211	211	211	0	0	0	0	211	209	0	1	0	1	0	0.947867
FUS_00000155-RA	lcl|NW_020292535.1_prot_XP_026286039.1_16851	0.1095	0.0742	0.6778	843	763	897	818	6	2	54	55	843	672	0	37	0	54	6.02007	17.8484
FUS_00000157-RA	lcl|NW_020292915.1_prot_XP_026290169.1_20541	0.0718	0.0494	0.6879	281	278	281	281	0	1	0	3	281	250	0	13	0	15	0	11.032
FUS_00000159-RA	lcl|NW_020292223.1_prot_XP_026278054.1_859	0.0405	0.0255	0.6316	419	906	561	920	7	3	142	14	419	886	0	6	0	14	25.3119	3.69565
FUS_00000164-RA	lcl|NW_020292590.1_prot_XP_026286800.1_17534	0.094	0.0574	0.6107	929	934	934	934	1	0	5	0	929	833	0	47	0	54	0.535332	10.8137
FUS_00000165-RA	lcl|NW_020292590.1_prot_XP_026286807.1_17536	0.0053	0.0035	0.6712	254	260	260	260	2	0	6	0	254	258	0	0	0	2	2.30769	0.769231
FUS_00000174-RA	lcl|NW_020292408.1_prot_XP_026282267.1_13539	0.1984	0.0798	0.4023	932	962	974	979	8	7	42	17	932	827	0	65	0	70	4.31212	15.526
FUS_00000176-RA	lcl|NW_020292408.1_prot_XP_026282276.1_13544	0.1001	0.0638	0.6374	1772	1836	1827	1857	11	8	55	21	1772	1636	0	71	0	129	3.0104	11.9009
FUS_00000177-RA	lcl|NW_020292408.1_prot_XP_026282331.1_13545	0.2856	0.1657	0.5801	95	141	95	143	0	2	0	2	95	117	0	8	0	16	0	18.1818
FUS_00000181-RA	lcl|NW_020292408.1_prot_XP_026282307.1_13553	0.0969	0.0676	0.6976	686	619	686	688	0	3	0	69	686	539	0	51	0	29	0	21.657
FUS_00000182-RA	lcl|NW_020292408.1_prot_XP_026282328.1_13554	0.0936	0.0735	0.7853	381	384	387	387	4	2	6	3	381	332	0	26	0	26	1.55039	14.2119
FUS_00000185-RA	lcl|NW_020292408.1_prot_XP_026282333.1_13562	0.2645	0.287	1.0853	67	97	100	97	1	0	33	0	67	73	0	9	0	15	33	24.7423
FUS_00000186-RA	lcl|NW_020292408.1_prot_XP_026282367.1_13563	0.1216	0.1054	0.8669	130	130	130	130	0	0	0	0	130	107	0	16	0	7	0	17.6923
FUS_00000188-RA	lcl|NW_020292408.1_prot_XP_026282382.1_13538	0.1079	0.0701	0.6495	343	343	343	343	0	0	0	0	343	299	0	27	0	17	0	12.828
FUS_00000189-RA	lcl|NW_020292408.1_prot_XP_026282384.1_13537	0.0353	0.0256	0.724	90	90	90	90	0	0	0	0	90	86	0	1	0	3	0	4.44444
FUS_00000191-RA	lcl|NW_020292408.1_prot_XP_026282380.1_13536	0.0111	0.007	0.6295	559	526	559	526	0	0	0	0	559	518	0	5	0	3	0	1.52091
FUS_00000193-RA	lcl|NW_020292408.1_prot_XP_026282381.1_13531	0.0899	0.0595	0.6622	413	413	413	413	0	0	0	0	413	369	0	26	0	18	0	10.6538
FUS_00000196-RA	lcl|NW_020292408.1_prot_XP_026282339.1_13530	0.0258	0.0142	0.549	334	334	334	334	0	0	0	0	334	325	0	4	0	5	0	2.69461
FUS_00000197-RA	lcl|NW_020292282.1_prot_XP_026274253.1_6276	0.0303	0.0177	0.5843	469	469	469	469	0	0	0	0	469	454	0	9	0	6	0	3.19829
FUS_00000198-RA	lcl|NW_020292282.1_prot_XP_026274254.1_6277	0.0894	0.0712	0.7965	460	461	461	461	1	0	1	0	460	402	0	34	0	25	0.21692	12.7983
FUS_00000199-RA	lcl|NW_020292302.1_prot_XP_026276046.1_7867	0.0292	0.0129	0.4405	1641	1520	1674	1579	3	5	33	59	1641	1487	0	10	0	23	1.97133	5.82647
FUS_00000200-RA	lcl|NW_020292302.1_prot_XP_026276038.1_7868	0.2575	0.0583	0.2266	379	309	399	399	5	6	20	90	379	282	0	14	0	13	5.01253	29.3233
FUS_00000201-RA	lcl|NW_020292302.1_prot_XP_026276045.1_7866	0.1735	0.121	0.6975	160	166	166	166	2	0	6	0	160	131	0	12	0	23	3.61446	21.0843
FUS_00000202-RA	lcl|NW_020292345.1_prot_XP_026279009.1_10518	0.0608	0.0225	0.3702	394	394	394	394	0	0	0	0	394	378	0	8	0	8	0	4.06091
FUS_00000204-RA	lcl|NW_020292345.1_prot_XP_026279007.1_10511	0.0192	0.0095	0.4941	767	767	767	767	0	0	0	0	767	752	0	9	0	6	0	1.95567
FUS_00000205-RA	lcl|NW_020292345.1_prot_XP_026279011.1_10510	0.0184	0.0125	0.6801	289	289	289	289	0	0	0	0	289	281	0	6	0	2	0	2.76817
FUS_00000208-RA	lcl|NW_020292388.1_prot_XP_026281239.1_12480	0.0791	0.0223	0.282	452	453	452	475	0	3	0	22	452	440	0	6	0	7	0	7.36842
FUS_00000209-RA	lcl|NW_020292388.1_prot_XP_026281238.1_12481	0.2294	0.0563	0.2452	388	240	402	258	4	5	14	18	388	217	0	8	0	15	3.48259	15.8915
FUS_00000213-RA	lcl|NW_020292388.1_prot_XP_026281167.1_12494	0.0783	0.0495	0.6323	2034	2060	2061	2061	4	1	27	1	2034	1873	0	93	0	94	1.31004	9.12178
FUS_00000216-RA	lcl|NW_020292388.1_prot_XP_026281216.1_12508	0.1517	0.0999	0.6586	834	849	834	849	0	0	0	0	834	698	0	85	0	66	0	17.7856
FUS_00000219-RA	lcl|NW_020292388.1_prot_XP_026281219.1_12509	0.0231	0.0169	0.7307	455	639	584	640	5	1	129	1	455	622	0	11	0	6	22.089	2.8125
FUS_00000223-RA	lcl|NW_020292388.1_prot_XP_026281214.1_12518	0.156	0.0468	0.2996	161	151	161	151	0	0	0	0	161	136	0	8	0	7	0	9.93378
FUS_00000228-RA	lcl|NW_020292388.1_prot_XP_026281235.1_12525	0.1469	0.0925	0.6299	485	488	489	489	1	1	4	1	485	409	0	30	0	49	0.817996	16.3599
FUS_00000231-RA	lcl|NW_020292388.1_prot_XP_026281231.1_12532	0.2729	0.1102	0.4038	222	285	262	325	4	1	40	40	222	253	0	10	0	22	15.2672	22.1538
FUS_00000232-RA	lcl|NW_020292388.1_prot_XP_026281215.1_12533	0.2106	0.1255	0.5958	586	396	595	459	6	12	9	63	586	317	0	22	0	57	1.5126	30.9368
FUS_00000236-RA	lcl|NW_020292388.1_prot_XP_026281194.1_12542	0.0236	0.0153	0.6474	414	429	430	430	2	1	16	1	414	416	0	2	0	11	3.72093	3.25581
FUS_00000237-RA	lcl|NW_020292388.1_prot_XP_026281193.1_12544	0.0346	0.0158	0.4569	432	434	434	434	2	0	2	0	432	425	0	2	0	7	0.460829	2.07373
FUS_00000238-RA	lcl|NW_020292388.1_prot_XP_026281195.1_12545	0.001	0.0007	0.7477	397	406	399	406	1	0	2	0	397	406	0	0	0	0	0.501253	0
FUS_00000240-RA	lcl|NW_020292301.1_prot_XP_026275906.1_7747	0.021	0.0087	0.413	212	212	212	212	0	0	0	0	212	208	0	2	0	2	0	1.88679
FUS_00000242-RA	lcl|NW_020292301.1_prot_XP_026275907.1_7744	0.3324	0.2623	0.7891	145	144	146	150	1	2	1	6	145	101	0	16	0	27	0.684932	32.6667
FUS_00000248-RA	lcl|NW_020292301.1_prot_XP_026275882.1_7737	0.1165	0.0629	0.5405	662	660	663	663	1	1	1	3	662	582	0	29	0	49	0.15083	12.2172
FUS_00000250-RA	lcl|NW_020293441.1_prot_XP_026291257.1_21502	0.0663	0.0476	0.717	458	443	464	449	1	2	6	6	458	412	0	15	0	16	1.2931	8.24053
FUS_00000252-RA	lcl|NW_020292301.1_prot_XP_026275915.1_7734	0.2486	0.072	0.2898	252	228	261	238	3	6	9	10	252	200	0	9	0	19	3.44828	15.9664
FUS_00000254-RA	lcl|NW_020292301.1_prot_XP_026275909.1_7731	0.0376	0.0249	0.6634	1137	1137	1137	1137	0	0	0	0	1137	1080	0	35	0	22	0	5.01319
FUS_00000256-RA	lcl|NW_020292301.1_prot_XP_026275908.1_7727	0.0595	0.0188	0.316	1615	1410	1618	1422	2	8	3	12	1615	1356	0	31	0	23	0.185414	4.64135
FUS_00000258-RA	lcl|NW_020292301.1_prot_XP_026275899.1_7726	0.1025	0.0702	0.6848	204	201	204	204	0	1	0	3	204	174	0	16	0	11	0	14.7059
FUS_00000259-RA	lcl|NW_020292301.1_prot_XP_026275865.1_7725	0.192	0.1473	0.7674	186	368	340	379	2	5	154	11	186	326	0	15	0	27	45.2941	13.9842
FUS_00000262-RA	lcl|NW_020292405.1_prot_XP_026282133.1_13339	0.0425	0.0253	0.5948	874	467	876	821	1	3	2	354	874	442	0	15	0	10	0.22831	46.1632
FUS_00000263-RA	lcl|NW_020292367.1_prot_XP_026280047.1_11450	0.0778	0.0547	0.703	104	128	128	128	1	0	24	0	104	120	0	3	0	5	18.75	6.25
FUS_00000264-RA	lcl|NW_020292363.1_prot_XP_026279833.1_11267	0.1949	0.1658	0.851	294	292	297	297	2	1	3	5	294	216	0	37	0	39	1.0101	27.2727
FUS_00000266-RA	lcl|NW_020292363.1_prot_XP_026279836.1_11269	0.001	0.0004	0.4097	243	243	243	243	0	0	0	0	243	243	0	0	0	0	0	0
FUS_00000267-RA	lcl|NW_020292363.1_prot_XP_026279825.1_11271	0.1362	0.1106	0.8119	656	691	711	717	1	4	55	26	656	573	0	50	0	68	7.73558	20.0837
FUS_00000268-RA	lcl|NW_020292363.1_prot_XP_026279820.1_11272	0.0932	0.0591	0.6338	1185	1187	1190	1196	4	4	5	9	1185	1054	0	65	0	68	0.420168	11.8729
FUS_00000269-RA	lcl|NW_020292423.1_prot_XP_026282970.1_14092	0.0599	0.03	0.5005	106	106	106	106	0	0	0	0	106	100	0	2	0	4	0	5.66038
FUS_00000272-RA	lcl|NW_020292423.1_prot_XP_026282973.1_14095	0.0166	0.0099	0.5962	552	552	552	552	0	0	0	0	552	541	0	7	0	4	0	1.99275
FUS_00000273-RA	lcl|NW_020292423.1_prot_XP_026282985.1_14099	0.124	0.0354	0.2855	1796	1613	1798	1700	1	12	2	87	1796	1515	0	41	0	57	0.111235	10.8824
FUS_00000274-RA	lcl|NW_020292423.1_prot_XP_026282988.1_14103	0.135	0.1096	0.8117	570	587	587	587	5	0	17	0	570	481	0	40	0	66	2.89608	18.0579
FUS_00000275-RA	lcl|NW_020294263.1_prot_XP_026291819.1_22004	0.2808	0.3773	1.3438	144	93	145	119	1	3	1	26	144	49	0	20	0	24	0.689655	58.8235
FUS_00000276-RA	lcl|NW_020292423.1_prot_XP_026282976.1_14105	0.0849	0.0169	0.1995	161	644	624	647	1	1	463	3	161	639	0	3	0	2	74.1987	1.23648
FUS_00000277-RA	lcl|NW_020292423.1_prot_XP_026282960.1_14104	0.1354	0.0565	0.4175	89	89	89	89	0	0	0	0	89	79	0	7	0	3	0	11.236
FUS_00000278-RA	lcl|NW_020292423.1_prot_XP_026282978.1_14107	0.036	0.0263	0.731	481	1577	1114	1578	4	1	633	1	481	1553	0	10	0	14	56.8223	1.58428
FUS_00000282-RA	lcl|NW_020292423.1_prot_XP_026282963.1_14108	0.0416	0.0152	0.3644	717	709	721	721	2	4	4	12	717	686	0	4	0	19	0.554785	4.85437
FUS_00000286-RA	lcl|NW_020292423.1_prot_XP_026282962.1_14114	0.339	0.2172	0.6406	124	441	420	442	7	1	296	1	124	403	0	15	0	23	70.4762	8.82353
FUS_00000287-RA	lcl|NW_020292423.1_prot_XP_026282979.1_14115	0.1898	0.1192	0.6279	352	303	386	326	3	4	34	23	352	261	0	7	0	35	8.80829	19.9386
FUS_00000288-RA	lcl|NW_020292423.1_prot_XP_026282965.1_14116	0.157	0.0747	0.4757	695	681	713	713	6	8	18	32	695	592	0	41	0	48	2.52454	16.9705
FUS_00000290-RA	lcl|NW_020292423.1_prot_XP_026282954.1_14120	0.1196	0.0943	0.7885	960	964	971	965	3	1	11	1	960	805	0	78	0	81	1.13285	16.5803
FUS_00000291-RA	lcl|NW_020292423.1_prot_XP_026282955.1_14121	0.069	0.0558	0.8081	212	212	212	212	0	0	0	0	212	188	0	10	0	14	0	11.3208
FUS_00000293-RA	lcl|NW_020292465.1_prot_XP_026284352.1_15354	0.1311	0.0565	0.4306	223	269	223	269	0	0	0	0	223	242	0	14	0	13	0	10.0372
FUS_00000294-RA	lcl|NW_020292465.1_prot_XP_026284351.1_15353	0.1328	0.0662	0.4983	313	318	319	319	5	1	6	1	313	282	0	11	0	25	1.88088	11.5987
FUS_00000295-RA	lcl|NW_020292465.1_prot_XP_026284353.1_15352	0.009	0.0037	0.4119	249	249	249	249	0	0	0	0	249	247	0	1	0	1	0	0.803213
FUS_00000296-RA	lcl|NW_020292465.1_prot_XP_026284354.1_15351	0.0132	0.0061	0.459	230	230	230	230	0	0	0	0	230	227	0	3	0	0	0	1.30435
FUS_00000297-RA	lcl|NW_020292465.1_prot_XP_026284349.1_15350	0.1098	0.0896	0.8157	465	457	466	466	1	1	1	9	465	389	0	31	0	37	0.214592	16.5236
FUS_00000298-RA	lcl|NW_020292465.1_prot_XP_026284357.1_15349	0.1314	0.11	0.837	989	991	1001	1001	4	2	12	10	989	810	0	80	0	101	1.1988	19.0809
FUS_00000299-RA	lcl|NW_020292465.1_prot_XP_026284362.1_15348	0.0553	0.0301	0.545	1808	1825	1831	1831	8	4	23	6	1808	1717	0	59	0	49	1.25614	6.22611
FUS_00000300-RA	lcl|NW_020292465.1_prot_XP_026284363.1_15347	0.2105	0.0921	0.4375	609	648	644	684	4	9	35	36	609	552	0	33	0	63	5.43478	19.2982
FUS_00000304-RA	lcl|NW_020292465.1_prot_XP_026284360.1_15344	0.4434	0.331	0.7466	580	637	709	711	11	11	129	74	580	428	0	70	0	139	18.1946	39.8031
FUS_00000308-RA	lcl|NW_020292465.1_prot_XP_026284371.1_15343	0.1148	0.0363	0.3162	1152	1098	1504	1227	10	4	352	129	1152	1049	0	15	0	34	23.4043	14.5069
FUS_00000309-RA	lcl|NW_020292465.1_prot_XP_026284366.1_15341	0.0373	0.0279	0.7463	1325	742	1325	742	0	0	0	0	1325	698	0	27	0	17	0	5.92992
FUS_00000310-RA	lcl|NW_020292465.1_prot_XP_026284370.1_15340	0.119	0.0776	0.6518	1164	429	1167	430	1	1	3	1	1164	366	0	33	0	30	0.257069	14.8837
FUS_00000311-RA	lcl|NW_020292465.1_prot_XP_026284365.1_15337	0.0444	0.0341	0.7678	903	980	940	980	2	0	37	0	903	924	0	29	0	27	3.93617	5.71429
FUS_00000313-RA	lcl|NW_020292408.1_prot_XP_026282306.1_13522	0.3299	0.1419	0.4301	622	605	641	619	3	2	19	14	622	474	0	52	0	79	2.96412	23.4249
FUS_00000315-RA	lcl|NW_020292408.1_prot_XP_026282364.1_13521	0.5202	0.1803	0.3466	128	123	139	139	2	3	11	16	128	90	0	12	0	21	7.91367	35.2518
FUS_00000316-RA	lcl|NW_020292408.1_prot_XP_026282338.1_13520	0.0858	0.0494	0.5758	181	181	181	181	0	0	0	0	181	163	0	10	0	8	0	9.94475
FUS_00000317-RA	lcl|NW_020292408.1_prot_XP_026282334.1_13517	0.0402	0.0288	0.7175	661	656	661	661	0	1	0	5	661	617	0	30	0	9	0	6.65658
FUS_00000318-RA	lcl|NW_020292408.1_prot_XP_026282359.1_13514	0.2476	0.0919	0.3711	540	533	557	545	1	3	17	12	540	453	0	30	0	50	3.05206	16.8807
FUS_00000320-RA	lcl|NW_020292408.1_prot_XP_026282302.1_13513	0.0442	0.0311	0.7028	902	1023	1011	1023	2	0	109	0	902	965	0	31	0	27	10.7814	5.6696
FUS_00000321-RA	lcl|NW_020292408.1_prot_XP_026282303.1_13512	0.0503	0.0194	0.3859	361	51	361	51	0	0	0	0	361	50	0	0	0	1	0	1.96078
FUS_00000323-RA	lcl|NW_020292408.1_prot_XP_026282371.1_13509	0.3166	0.2469	0.7799	318	328	348	351	2	5	30	23	318	225	0	43	0	60	8.62069	35.8974
FUS_00000326-RA	lcl|NW_020292408.1_prot_XP_026282298.1_13501	0.0519	0.0268	0.5161	244	244	244	244	0	0	0	0	244	231	0	8	0	5	0	5.32787
FUS_00000327-RA	lcl|NW_020292408.1_prot_XP_026282301.1_13500	0.3195	0.1861	0.5824	215	220	225	223	4	2	10	3	215	160	0	20	0	40	4.44444	28.2511
FUS_00000328-RA	lcl|NW_020292408.1_prot_XP_026282315.1_13499	0.0687	0.0946	1.3769	186	183	205	197	3	2	19	14	186	157	0	8	0	18	9.26829	20.3046
FUS_00000329-RA	lcl|NW_020292408.1_prot_XP_026282305.1_13498	0.2025	0.1608	0.7942	1723	1872	1898	1897	19	8	175	25	1723	1443	0	179	0	250	9.22023	23.9325
FUS_00000330-RA	lcl|NW_020292408.1_prot_XP_026282350.1_13497	0.0887	0.0638	0.7192	979	964	1005	1005	9	7	26	41	979	852	0	59	0	53	2.58706	15.2239
FUS_00000333-RA	lcl|NW_020292408.1_prot_XP_026282342.1_13491	0.0158	0.0094	0.595	381	421	421	421	1	0	40	0	381	413	0	3	0	5	9.50119	1.90024
FUS_00000334-RA	lcl|NW_020292408.1_prot_XP_026282349.1_13490	0.0642	0.0514	0.8004	145	145	145	145	0	0	0	0	145	131	0	6	0	8	0	9.65517
FUS_00000335-RA	lcl|NW_020292408.1_prot_XP_026282341.1_13489	0.1083	0.0647	0.5974	516	522	521	522	1	0	5	0	516	462	0	27	0	33	0.959693	11.4943
FUS_00000337-RA	lcl|NW_020292408.1_prot_XP_026282347.1_13484	0.0304	0.023	0.7572	251	249	251	251	0	2	0	2	251	237	0	7	0	5	0	5.57769
FUS_00000340-RA	lcl|NW_020292408.1_prot_XP_026282283.1_13483	0.0196	0.012	0.6112	714	689	714	689	0	0	0	0	714	672	0	10	0	7	0	2.46734
FUS_00000342-RA	lcl|NW_020292345.1_prot_XP_026278981.1_10521	0.1434	0.0544	0.3797	350	863	651	878	4	4	301	15	350	834	0	10	0	19	46.2366	5.01139
FUS_00000351-RA	lcl|NW_020292345.1_prot_XP_026278984.1_10529	0.0787	0.0539	0.6843	1569	1588	1576	1593	3	3	7	5	1569	1435	0	63	0	90	0.444162	9.91839
FUS_00000352-RA	lcl|NW_020292345.1_prot_XP_026278982.1_10520	0.0215	0.0129	0.5991	699	699	699	699	0	0	0	0	699	682	0	9	0	8	0	2.43205
FUS_00000353-RA	lcl|NW_020292345.1_prot_XP_026278983.1_10519	0.0318	0.032	1.0067	146	147	147	147	1	0	1	0	146	139	0	3	0	5	0.680272	5.44218
FUS_00000354-RA	lcl|NW_020292279.1_prot_XP_026273742.1_5835	0.0121	0.0046	0.3821	381	380	381	381	0	1	0	1	381	376	0	3	0	1	0	1.31234
FUS_00000356-RA	lcl|NW_020292279.1_prot_XP_026273796.1_5833	0.1288	0.09	0.6989	824	824	827	827	1	1	3	3	824	704	0	59	0	61	0.362757	14.873
FUS_00000362-RA	lcl|NW_020292279.1_prot_XP_026273788.1_5820	0.0456	0.0318	0.6968	856	856	857	857	1	1	1	1	856	801	0	30	0	25	0.116686	6.53442
FUS_00000363-RA	lcl|NW_020294492.1_prot_XP_026291883.1_22061	0.1975	0.0524	0.2654	235	152	235	152	0	0	0	0	235	138	0	10	0	4	0	9.21053
FUS_00000364-RA	lcl|NW_020292439.1_prot_XP_026283661.1_14699	0.1421	0.0643	0.4521	594	559	617	617	11	11	23	58	594	499	0	15	0	45	3.72771	19.1248
FUS_00000365-RA	lcl|NW_020292439.1_prot_XP_026283647.1_14698	0.223	0.0687	0.3079	521	520	521	521	0	1	0	1	521	462	0	27	0	31	0	11.3244
FUS_00000368-RA	lcl|NW_020292439.1_prot_XP_026283652.1_14694	0.2228	0.1132	0.5083	419	357	423	357	1	0	4	0	419	294	0	25	0	38	0.945626	17.6471
FUS_00000369-RA	lcl|NW_020292439.1_prot_XP_026283660.1_14693	0.14	0.09	0.6434	1060	567	1067	1109	2	5	7	542	1060	495	0	22	0	50	0.656045	55.3652
FUS_00000371-RA	lcl|NW_020292439.1_prot_XP_026283638.1_14692	0.281	0.1574	0.56	1180	1187	1238	1236	13	15	58	49	1180	911	0	90	0	186	4.68498	26.2945
FUS_00000372-RA	lcl|NW_020292439.1_prot_XP_026283649.1_14690	0.0603	0.0428	0.7094	358	359	358	359	0	0	0	0	358	328	0	23	0	8	0	8.6351
FUS_00000374-RA	lcl|NW_020292439.1_prot_XP_026283655.1_14689	0.055	0.0382	0.6937	567	567	567	567	0	0	0	0	567	524	0	19	0	24	0	7.58377
FUS_00000375-RA	lcl|NW_020292353.1_prot_XP_026279331.1_10843	0.0827	0.0206	0.2495	410	422	410	422	0	0	0	0	410	405	0	5	0	12	0	4.02844
FUS_00000377-RA	lcl|NW_020292353.1_prot_XP_026279335.1_10841	0.2401	0.2058	0.8572	194	323	233	323	7	0	39	0	194	274	0	13	0	36	16.7382	15.1703
FUS_00000382-RA	lcl|NW_020292353.1_prot_XP_026279336.1_10833	0.2479	0.1253	0.5053	617	610	622	622	1	6	5	12	617	483	0	59	0	68	0.803859	22.3473
FUS_00000385-RA	lcl|NW_020292353.1_prot_XP_026279337.1_10830	0.4617	0.3329	0.721	342	336	353	342	1	3	11	6	342	194	0	42	0	100	3.11615	43.2749
FUS_00000388-RA	lcl|NW_020292353.1_prot_XP_026279348.1_10827	0.2235	0.1045	0.4676	253	236	260	260	3	3	7	24	253	197	0	19	0	20	2.69231	24.2308
FUS_00000391-RA	lcl|NW_020292353.1_prot_XP_026279319.1_10824	0.1703	0.1398	0.821	262	272	265	288	1	4	3	16	262	220	0	15	0	37	1.13207	23.6111
FUS_00000392-RA	lcl|NW_020292377.1_prot_XP_026280544.1_11886	0.1273	0.1103	0.8668	433	433	433	433	0	0	0	0	433	350	0	39	0	44	0	19.1686
FUS_00000393-RA	lcl|NW_020292377.1_prot_XP_026280522.1_11887	0.1884	0.1046	0.555	338	348	338	348	0	0	0	0	338	288	0	24	0	36	0	17.2414
FUS_00000396-RA	lcl|NW_020292377.1_prot_XP_026280523.1_11892	0.0585	0.0531	0.9076	299	286	299	299	0	1	0	13	299	258	0	14	0	14	0	13.7124
FUS_00000397-RA	lcl|NW_020292377.1_prot_XP_026280526.1_11896	0.2413	0.068	0.2817	125	125	125	125	0	0	0	0	125	111	0	8	0	6	0	11.2
FUS_00000399-RA	lcl|NW_020292377.1_prot_XP_026280521.1_11899	0.0982	0.0716	0.7292	428	427	430	433	2	1	2	6	428	374	0	18	0	35	0.465116	13.6259
FUS_00000400-RA	lcl|NW_020292377.1_prot_XP_026280516.1_11900	0.1826	0.1596	0.8741	449	454	468	468	4	3	19	14	449	343	0	46	0	65	4.05983	26.7094
FUS_00000406-RA	lcl|NW_020292377.1_prot_XP_026280548.1_11903	0.0201	0.0165	0.8203	217	220	220	220	1	0	3	0	217	212	0	5	0	3	1.36364	3.63636
FUS_00000407-RA	lcl|NW_020292377.1_prot_XP_026280545.1_11904	0.001	0.0007	0.7105	124	124	124	124	0	0	0	0	124	124	0	0	0	0	0	0
FUS_00000410-RA	lcl|NW_020292377.1_prot_XP_026280549.1_11905	0.1142	0.039	0.3412	780	773	781	781	1	5	1	8	780	718	0	25	0	30	0.128041	8.06658
FUS_00000411-RA	lcl|NW_020292377.1_prot_XP_026280543.1_11907	0.1085	0.0301	0.2778	1087	1070	1089	1089	1	4	2	19	1087	1011	0	29	0	30	0.183655	7.16253
FUS_00000412-RA	lcl|NW_020292363.1_prot_XP_026279828.1_11284	0.1606	0.0451	0.2808	442	446	448	448	2	2	6	2	442	409	0	11	0	26	1.33929	8.70536
FUS_00000413-RA	lcl|NW_020292363.1_prot_XP_026279812.1_11285	0.092	0.0274	0.298	325	327	326	329	1	1	1	2	325	309	0	7	0	11	0.306748	6.07903
FUS_00000414-RA	lcl|NW_020292363.1_prot_XP_026279817.1_11286	0.1806	0.053	0.2936	405	290	408	306	1	7	3	16	405	257	0	10	0	23	0.735294	16.0131
FUS_00000417-RA	lcl|NW_020292282.1_prot_XP_026274262.1_6287	0.0557	0.038	0.6828	1344	1347	1347	1347	2	0	3	0	1344	1253	0	51	0	43	0.222717	6.97847
FUS_00000419-RA	lcl|NW_020292282.1_prot_XP_026274271.1_6285	0.2952	0.0941	0.3186	694	1786	1783	1793	12	2	1089	7	694	1675	0	33	0	78	61.0768	6.58115
FUS_00000422-RA	lcl|NW_020292282.1_prot_XP_026274239.1_6284	0.2095	0.0827	0.395	853	831	864	862	2	10	11	31	853	713	0	51	0	67	1.27315	17.2854
FUS_00000424-RA	lcl|NW_020292282.1_prot_XP_026274243.1_6282	0.0251	0.0148	0.5902	503	503	503	503	0	0	0	0	503	488	0	12	0	3	0	2.98211
FUS_00000425-RA	lcl|NW_020292282.1_prot_XP_026274255.1_6278	0.001	0.0007	0.6859	119	125	125	125	1	0	6	0	119	125	0	0	0	0	4.8	0
FUS_00000426-RA	lcl|NW_020292673.1_prot_XP_026288043.1_18677	0.0123	0.0104	0.8423	229	229	229	229	0	0	0	0	229	224	0	2	0	3	0	2.18341
FUS_00000428-RA	lcl|NW_020292673.1_prot_XP_026288058.1_18673	0.0241	0.0178	0.7392	668	666	668	668	0	1	0	2	668	642	0	14	0	10	0	3.89222
FUS_00000429-RA	lcl|NW_020292673.1_prot_XP_026288047.1_18672	0.0264	0.0171	0.6478	404	404	404	404	0	0	0	0	404	389	0	9	0	6	0	3.71287
FUS_00000430-RA	lcl|NW_020292673.1_prot_XP_026288077.1_18669	0.1357	0.044	0.324	1791	867	1802	1637	3	9	11	770	1791	800	0	27	0	40	0.610433	51.1301
FUS_00000431-RA	lcl|NW_020292673.1_prot_XP_026288065.1_18671	0.5942	0.2624	0.4416	424	344	426	429	2	7	2	85	424	221	0	45	0	78	0.469484	48.4848
FUS_00000433-RA	lcl|NW_020292673.1_prot_XP_026288051.1_18664	0.0234	0.0205	0.877	439	439	439	439	0	0	0	0	439	422	0	10	0	7	0	3.87244
FUS_00000434-RA	lcl|NW_020292673.1_prot_XP_026288049.1_18663	0.1559	0.1261	0.8088	606	626	633	633	5	2	27	7	606	502	0	54	0	70	4.2654	20.6951
FUS_00000435-RA	lcl|NW_020292673.1_prot_XP_026288075.1_18662	0.1707	0.2177	1.2749	1201	904	1291	1294	12	34	90	390	1201	650	0	79	0	175	6.97134	49.7682
FUS_00000436-RA	lcl|NW_020292673.1_prot_XP_026288074.1_18661	0.2067	0.1518	0.7342	885	859	987	994	13	16	102	135	885	679	0	73	0	107	10.3343	31.6901
FUS_00000437-RA	lcl|NW_020292673.1_prot_XP_026288048.1_18660	0.4338	0.3275	0.7549	442	487	517	517	15	10	75	30	442	332	0	39	0	116	14.5068	35.7834
FUS_00000441-RA	lcl|NW_020292673.1_prot_XP_026288057.1_18656	0.3539	0.1875	0.5299	878	749	901	899	4	18	23	150	878	562	0	55	0	132	2.55272	37.4861
FUS_00000443-RA	lcl|NW_020292673.1_prot_XP_026288071.1_18654	0.1664	0.1546	0.9291	684	308	687	683	1	13	3	375	684	242	0	18	0	48	0.436681	64.5681
FUS_00000447-RA	lcl|NW_020292279.1_prot_XP_026273748.1_5783	0.0631	0.0449	0.7117	365	333	365	333	0	0	0	0	365	304	0	13	0	16	0	8.70871
FUS_00000448-RA	lcl|NW_020292279.1_prot_XP_026273749.1_5784	0.1433	0.1565	1.0917	337	287	344	294	4	3	7	7	337	222	0	24	0	41	2.03488	24.4898
FUS_00000449-RA	lcl|NW_020292279.1_prot_XP_026273746.1_5785	0.0275	0.0141	0.5147	383	398	398	398	2	0	15	0	383	387	0	5	0	6	3.76884	2.76382
FUS_00000454-RA	lcl|NW_020292279.1_prot_XP_026273765.1_5794	0.1805	0.0682	0.3781	595	683	721	730	10	13	126	47	595	616	0	14	0	53	17.4757	15.6164
FUS_00000455-RA	lcl|NW_020292279.1_prot_XP_026273787.1_5795	0.1892	0.1108	0.5858	538	620	617	635	7	5	79	15	538	546	0	12	0	62	12.8039	14.0157
FUS_00000459-RA	lcl|NW_020292279.1_prot_XP_026273737.1_5806	0.1075	0.0741	0.6889	82	238	149	238	1	0	67	0	82	226	0	8	0	4	44.9664	5.04202
FUS_00000461-RA	lcl|NW_020292279.1_prot_XP_026273733.1_5807	0.075	0.0522	0.6965	474	475	478	480	1	1	4	5	474	428	0	21	0	26	0.83682	10.8333
FUS_00000464-RA	lcl|NW_020292282.1_prot_XP_026274233.1_6254	0.2861	0.1132	0.3957	456	460	469	475	2	3	13	15	456	379	0	39	0	42	2.77185	20.2105
FUS_00000468-RA	lcl|NW_020292282.1_prot_XP_026274238.1_6250	0.1152	0.0309	0.2679	754	953	758	971	2	5	4	18	754	911	0	21	0	21	0.527704	6.1792
FUS_00000470-RA	lcl|NW_020292282.1_prot_XP_026274237.1_6249	0.0067	0.0012	0.1748	422	379	422	379	0	0	0	0	422	378	0	1	0	0	0	0.263852
FUS_00000471-RA	lcl|NW_020292282.1_prot_XP_026274231.1_6248	0.1263	0.0595	0.4716	1149	1145	1157	1157	5	6	8	12	1149	1015	0	54	0	76	0.691443	12.2731
FUS_00000472-RA	lcl|NW_020292282.1_prot_XP_026274251.1_6247	0.146	0.099	0.6781	1416	1404	1444	1444	5	6	28	40	1416	1173	0	98	0	133	1.93906	18.7673
FUS_00000473-RA	lcl|NW_020292282.1_prot_XP_026274245.1_6246	0.0342	0.0213	0.6229	646	646	646	646	0	0	0	0	646	618	0	16	0	12	0	4.33437
FUS_00000474-RA	lcl|NW_020292282.1_prot_XP_026274244.1_6245	0.1197	0.0577	0.4826	946	934	966	966	8	12	20	32	946	842	0	27	0	65	2.07039	12.8364
FUS_00000477-RA	lcl|NW_020292244.1_prot_XP_026293939.1_2898	0.1014	0.0425	0.4191	1227	439	1233	456	2	6	6	17	1227	409	0	7	0	23	0.486618	10.307
FUS_00000479-RA	lcl|NW_020292284.1_prot_XP_026274536.1_6540	0.0624	0.0477	0.7651	447	447	447	447	0	0	0	0	447	408	0	20	0	19	0	8.72483
FUS_00000481-RA	lcl|NW_020292284.1_prot_XP_026274509.1_6542	0.0622	0.0154	0.2469	374	323	374	352	0	2	0	29	374	312	0	6	0	5	0	11.3636
FUS_00000482-RA	lcl|NW_020292284.1_prot_XP_026274517.1_6544	0.2882	0.1781	0.6181	918	557	960	754	10	9	42	197	918	433	0	44	0	80	4.375	42.5729
FUS_00000483-RA	lcl|NW_020292284.1_prot_XP_026274535.1_6545	0.2557	0.1385	0.5416	403	414	429	442	8	11	26	28	403	333	0	19	0	62	6.06061	24.6606
FUS_00000484-RA	lcl|NW_020292284.1_prot_XP_026274532.1_6546	0.1979	0.0876	0.4427	497	503	503	504	1	1	6	1	497	425	0	39	0	39	1.19284	15.6746
FUS_00000486-RA	lcl|NW_020292284.1_prot_XP_026274534.1_6548	0.0056	0.002	0.3586	445	445	445	445	0	0	0	0	445	443	0	2	0	0	0	0.449438
FUS_00000490-RA	lcl|NW_020292579.1_prot_XP_026286671.1_17414	0.0365	0.0133	0.3657	842	736	852	736	2	0	10	0	842	718	0	4	0	14	1.17371	2.44565
FUS_00000493-RA	lcl|NW_020292579.1_prot_XP_026286659.1_17416	0.2319	0.1231	0.5308	317	255	326	311	2	7	9	56	317	211	0	8	0	36	2.76074	32.1543
FUS_00000494-RA	lcl|NW_020292998.1_prot_XP_026290471.1_20813	0.1599	0.0598	0.3739	580	660	608	682	5	5	28	22	580	599	0	19	0	42	4.60526	12.1701
FUS_00000496-RA	lcl|NW_020292684.1_prot_XP_026288198.1_18789	0.0767	0.0618	0.806	665	684	686	685	2	1	21	1	665	600	0	41	0	43	3.06122	12.4088
FUS_00000497-RA	lcl|NW_020292684.1_prot_XP_026288202.1_18788	0.074	0.0598	0.8087	650	906	651	906	1	0	1	0	650	835	0	48	0	23	0.15361	7.83664
FUS_00000498-RA	lcl|NW_020292621.1_prot_XP_026287312.1_17981	0.121	0.0831	0.6868	348	356	356	356	2	0	8	0	348	303	0	26	0	27	2.24719	14.8876
FUS_00000499-RA	lcl|NW_020292621.1_prot_XP_026287309.1_17982	0.0717	0.0478	0.6663	1479	871	1479	1243	0	6	0	372	1479	795	0	41	0	35	0	36.0418
FUS_00000502-RA	lcl|NW_020296855.1_prot_XP_026292477.1_22584	0.0127	0.0049	0.3856	444	94	444	94	0	0	0	0	444	93	0	1	0	0	0	1.06383
FUS_00000503-RA	lcl|NW_020292621.1_prot_XP_026287302.1_17987	0.1593	0.0686	0.4307	477	644	589	659	8	5	112	15	477	592	0	19	0	33	19.0153	10.1669
FUS_00000504-RA	lcl|NW_020292621.1_prot_XP_026287307.1_17988	0.2058	0.1572	0.7638	114	127	125	129	2	2	11	2	114	100	0	8	0	19	8.8	22.4806
FUS_00000505-RA	lcl|NW_020292621.1_prot_XP_026287303.1_17989	0.0879	0.0701	0.7982	600	165	600	283	0	2	0	118	600	143	0	14	0	8	0	49.47
FUS_00000507-RA	lcl|NW_020292229.1_prot_XP_026285110.1_1603	0.138	0.0457	0.3313	1115	953	1244	1244	5	9	129	291	1115	885	0	21	0	47	10.3698	28.8585
FUS_00000509-RA	lcl|NW_020292229.1_prot_XP_026284061.1_1600	0.0236	0.0149	0.6297	2465	2463	2465	2465	0	2	0	2	2465	2387	0	43	0	33	0	3.1643
FUS_00000510-RA	lcl|NW_020292229.1_prot_XP_026285393.1_1599	0.0524	0.0405	0.7725	141	158	158	158	1	0	17	0	141	150	0	5	0	3	10.7595	5.06329
FUS_00000512-RA	lcl|NW_020292229.1_prot_XP_026285381.1_1598	0.059	0.0356	0.6034	260	237	260	260	0	1	0	23	260	220	0	7	0	10	0	15.3846
FUS_00000514-RA	lcl|NW_020292631.1_prot_XP_026287395.1_18075	0.2983	0.1295	0.4341	1279	1076	1286	1132	3	9	7	56	1279	854	0	91	0	131	0.544324	24.5583
FUS_00000515-RA	lcl|NW_020292631.1_prot_XP_026287404.1_18076	0.3543	0.2536	0.7156	1055	1093	1109	1108	14	7	54	15	1055	688	0	150	0	255	4.86925	37.9061
FUS_00000520-RA	lcl|NW_020293921.1_prot_XP_026291702.1_21900	0.0297	0.0039	0.1301	259	221	263	258	1	1	4	37	259	219	0	0	0	2	1.52091	15.1163
FUS_00000522-RA	lcl|NW_020292347.1_prot_XP_026279039.1_10555	0.058	0.0397	0.6851	1572	1574	1583	1582	4	4	11	8	1572	1456	0	65	0	53	0.694883	7.9646
FUS_00000523-RA	lcl|NW_020292229.1_prot_XP_026284687.1_1615	0.1271	0.064	0.5032	1613	1588	1640	1640	6	13	27	52	1613	1414	0	58	0	116	1.64634	13.7805
FUS_00000526-RA	lcl|NW_020292229.1_prot_XP_026285170.1_1612	0.2456	0.0737	0.3001	1239	1286	1337	1337	10	10	98	51	1239	1146	0	44	0	96	7.32984	14.2857
FUS_00000531-RA	lcl|NW_020292229.1_prot_XP_026285157.1_1610	0.025	0.0121	0.4848	4917	19827	7603	19831	4	2	2686	4	4917	19709	0	69	0	49	35.3282	0.615198
FUS_00000536-RA	lcl|NW_020292459.1_prot_XP_026284244.1_15212	0.2432	0.1208	0.4965	464	389	486	486	5	2	22	97	464	317	0	22	0	50	4.52675	34.7737
FUS_00000537-RA	lcl|NW_020292459.1_prot_XP_026284209.1_15211	0.1642	0.0589	0.3589	471	457	473	473	1	7	2	16	471	406	0	28	0	23	0.422833	14.1649
FUS_00000538-RA	lcl|NW_020292459.1_prot_XP_026284219.1_15210	0.2258	0.093	0.4118	654	650	694	694	12	7	40	44	654	564	0	31	0	55	5.76369	18.732
FUS_00000540-RA	lcl|NW_020292459.1_prot_XP_026284221.1_15209	0.4147	0.095	0.2292	464	468	468	469	1	1	4	1	464	400	0	34	0	34	0.854701	14.7122
FUS_00000543-RA	lcl|NW_020292244.1_prot_XP_026293902.1_2972	0.2051	0.1278	0.6231	534	583	544	603	2	4	10	20	534	471	0	40	0	72	1.83824	21.8905
FUS_00000544-RA	lcl|NW_020292348.1_prot_XP_026279066.1_10589	0.144	0.0438	0.3044	795	801	804	809	3	4	9	8	795	738	0	33	0	30	1.1194	8.77627
FUS_00000547-RA	lcl|NW_020292348.1_prot_XP_026279063.1_10594	0.0635	0.047	0.7393	920	920	923	923	2	3	3	3	920	834	0	42	0	44	0.325027	9.64247
FUS_00000549-RA	lcl|NW_020292348.1_prot_XP_026279122.1_10595	0.1741	0.1247	0.7161	845	919	847	921	1	1	2	2	845	733	0	84	0	102	0.236128	20.4126
FUS_00000553-RA	lcl|NW_020292348.1_prot_XP_026279053.1_10603	0.156	0.0514	0.3292	217	199	217	206	0	1	0	7	217	181	0	11	0	7	0	12.1359
FUS_00000554-RA	lcl|NW_020292348.1_prot_XP_026279040.1_10604	0.0879	0.0593	0.675	1404	1367	1408	1369	2	1	4	2	1404	1228	0	71	0	68	0.284091	10.2995
FUS_00000556-RA	lcl|NW_020292348.1_prot_XP_026279048.1_10607	0.112	0.0633	0.565	596	596	596	596	0	0	0	0	596	529	0	38	0	29	0	11.2416
FUS_00000557-RA	lcl|NW_020292348.1_prot_XP_026279092.1_10610	0.0983	0.0291	0.2961	325	320	325	325	0	3	0	5	325	300	0	9	0	11	0	7.69231
FUS_00000560-RA	lcl|NW_020292258.1_prot_XP_026271947.1_4146	0.0526	0.0272	0.5175	135	135	135	135	0	0	0	0	135	127	0	4	0	4	0	5.92593
FUS_00000562-RA	lcl|NW_020292258.1_prot_XP_026271950.1_4151	0.0634	0.0135	0.2129	680	580	680	627	0	2	0	47	680	564	0	11	0	5	0	10.0478
FUS_00000565-RA	lcl|NW_020292631.1_prot_XP_026287407.1_18066	0.2215	0.0879	0.3969	373	194	373	267	0	3	0	73	373	166	0	16	0	12	0	37.8277
FUS_00000572-RA	lcl|NW_020292481.1_prot_XP_026284657.1_15687	0.0666	0.0447	0.6717	895	899	904	904	4	3	9	5	895	823	0	33	0	43	0.995575	8.96018
FUS_00000573-RA	lcl|NW_020292481.1_prot_XP_026284662.1_15688	0.0616	0.0483	0.7841	406	406	406	406	0	0	0	0	406	373	0	14	0	19	0	8.12808
FUS_00000576-RA	lcl|NW_020292379.1_prot_XP_026280635.1_11982	0.1155	0.1003	0.8683	398	472	473	473	3	1	75	1	398	398	0	38	0	36	15.8562	15.8562
FUS_00000577-RA	lcl|NW_020292244.1_prot_XP_026293918.1_2940	0.0585	0.0395	0.6749	692	693	693	693	1	0	1	0	692	643	0	29	0	21	0.1443	7.21501
FUS_00000580-RA	lcl|NW_020292244.1_prot_XP_026293913.1_2935	0.1248	0.126	1.009	409	410	410	410	1	0	1	0	409	328	0	31	0	51	0.243902	20
FUS_00000582-RA	lcl|NW_020292244.1_prot_XP_026293914.1_2932	0.1218	0.1212	0.9948	242	242	242	242	0	0	0	0	242	190	0	29	0	23	0	21.4876
FUS_00000589-RA	lcl|NW_020292459.1_prot_XP_026284222.1_15213	0.0185	0.0131	0.7088	455	455	455	455	0	0	0	0	455	442	0	4	0	9	0	2.85714
FUS_00000593-RA	lcl|NW_020292459.1_prot_XP_026284212.1_15221	0.3314	0.1193	0.3599	561	557	570	572	3	3	9	15	561	451	0	43	0	63	1.57895	21.1538
FUS_00000597-RA	lcl|NW_020292459.1_prot_XP_026284208.1_15229	0.1171	0.0892	0.7618	613	615	616	616	2	1	3	1	613	522	0	36	0	57	0.487013	15.2597
FUS_00000598-RA	lcl|NW_020292459.1_prot_XP_026284206.1_15230	0.0437	0.0285	0.6523	791	791	791	791	0	0	0	0	791	746	0	23	0	22	0	5.689
FUS_00000599-RA	lcl|NW_020292459.1_prot_XP_026284207.1_15231	0.1833	0.1769	0.9652	680	622	698	698	5	5	18	76	680	461	0	65	0	96	2.5788	33.9542
FUS_00000610-RA	lcl|NW_020292459.1_prot_XP_026284210.1_15249	0.0459	0.012	0.2614	647	556	647	563	0	4	0	7	647	545	0	2	0	9	0	3.19716
FUS_00000616-RA	lcl|NW_020292452.1_prot_XP_026284003.1_15030	0.0271	0.0184	0.6784	744	744	744	744	0	0	0	0	744	716	0	17	0	11	0	3.76344
FUS_00000619-RA	lcl|NW_020292452.1_prot_XP_026284001.1_15036	0.119	0.071	0.5968	2677	2418	2851	2454	12	11	174	36	2677	2118	0	117	0	183	6.10312	13.6919
FUS_00000620-RA	lcl|NW_020292452.1_prot_XP_026284021.1_15037	0.0755	0.059	0.7814	224	236	234	236	1	0	10	0	224	216	0	9	0	11	4.2735	8.47458
FUS_00000623-RA	lcl|NW_020292452.1_prot_XP_026284020.1_15048	0.0535	0.0381	0.7128	375	370	375	375	0	2	0	5	375	343	0	13	0	14	0	8.53333
FUS_00000625-RA	lcl|NW_020292229.1_prot_XP_026284113.1_1511	0.0989	0.0655	0.6626	1223	1170	1234	1227	4	10	11	57	1223	1029	0	62	0	79	0.89141	16.1369
FUS_00000626-RA	lcl|NW_020292229.1_prot_XP_026284824.1_1510	0.2473	0.0883	0.357	123	120	123	128	0	2	0	8	123	99	0	9	0	12	0	22.6562
FUS_00000627-RA	lcl|NW_020292229.1_prot_XP_026284750.1_1509	0.257	0.1048	0.4079	129	121	129	129	0	3	0	8	129	98	0	9	0	14	0	24.031
FUS_00000628-RA	lcl|NW_020292229.1_prot_XP_026285040.1_1507	0.394	0.1772	0.4497	215	456	219	505	1	3	4	49	215	419	0	7	0	30	1.82648	17.0297
FUS_00000629-RA	lcl|NW_020292379.1_prot_XP_026280604.1_11995	0.0567	0.0325	0.573	1261	1260	1261	1261	0	1	0	1	1261	1182	0	43	0	35	0	6.26487
FUS_00000632-RA	lcl|NW_020292229.1_prot_XP_026284603.1_1590	0.2688	0.1877	0.6985	102	377	108	377	1	0	6	0	102	349	0	11	0	17	5.55556	7.42706
FUS_00000633-RA	lcl|NW_020292386.1_prot_XP_026280965.1_12307	0.072	0.0451	0.6271	1013	1014	1015	1015	2	1	2	1	1013	926	0	43	0	45	0.197044	8.76847
FUS_00000636-RA	lcl|NW_020292386.1_prot_XP_026280974.1_12310	0.0729	0.0686	0.9415	166	162	166	162	0	0	0	0	166	141	0	13	0	8	0	12.963
FUS_00000637-RA	lcl|NW_020292381.1_prot_XP_026280721.1_12072	0.0681	0.031	0.4548	794	758	794	794	0	3	0	36	794	714	0	17	0	27	0	10.0756
FUS_00000638-RA	lcl|NW_020292381.1_prot_XP_026280722.1_12071	0.0529	0.0394	0.7457	84	84	84	84	0	0	0	0	84	79	0	2	0	3	0	5.95238
FUS_00000645-RA	lcl|NW_020292263.1_prot_XP_026272422.1_4602	0.0912	0.063	0.6916	1360	912	1367	948	3	1	7	36	1360	804	0	52	0	56	0.51207	15.1899
FUS_00000646-RA	lcl|NW_020292263.1_prot_XP_026272421.1_4603	0.1837	0.0916	0.4988	255	278	288	292	5	5	33	14	255	241	0	10	0	27	11.4583	17.4658
FUS_00000647-RA	lcl|NW_020292263.1_prot_XP_026272385.1_4604	0.0529	0.0206	0.3887	291	346	346	346	3	0	55	0	291	334	0	6	0	6	15.896	3.46821
FUS_00000649-RA	lcl|NW_020292263.1_prot_XP_026272392.1_4608	0.1446	0.1837	1.2705	9066	9045	10837	11070	34	67	1771	2025	9066	7060	0	882	0	1103	16.3422	36.224
FUS_00000653-RA	lcl|NW_020292263.1_prot_XP_026272397.1_4609	0.2511	0.0775	0.3086	399	397	400	400	1	1	1	3	399	343	0	20	0	34	0.25	14.25
FUS_00000656-RA	lcl|NW_020292481.1_prot_XP_026284648.1_15593	0.2357	0.0627	0.2662	530	495	536	495	3	0	6	0	530	444	0	22	0	29	1.1194	10.303
FUS_00000659-RA	lcl|NW_020293422.1_prot_XP_026291239.1_21488	0.0921	0.0674	0.7325	457	458	460	461	2	1	3	3	457	406	0	27	0	25	0.652174	11.9306
FUS_00000660-RA	lcl|NW_020292810.1_prot_XP_026289581.1_20025	0.1069	0.044	0.4114	509	445	682	694	2	3	173	249	509	430	0	6	0	9	25.3666	38.0403
FUS_00000663-RA	lcl|NW_020292284.1_prot_XP_026274543.1_6523	0.0701	0.059	0.8423	654	567	654	654	0	2	0	87	654	504	0	38	0	25	0	22.9358
FUS_00000666-RA	lcl|NW_020292284.1_prot_XP_026274547.1_6527	0.0582	0.0239	0.4107	372	427	372	450	0	3	0	23	372	410	0	9	0	8	0	8.88889
FUS_00000667-RA	lcl|NW_020292362.1_prot_XP_026279760.1_11240	0.0313	0.0174	0.5556	1058	1061	1061	1061	1	0	3	0	1058	1030	0	14	0	17	0.282752	2.92177
FUS_00000668-RA	lcl|NW_020292362.1_prot_XP_026279803.1_11238	0.0252	0.0205	0.8104	239	239	239	239	0	0	0	0	239	229	0	7	0	3	0	4.1841
FUS_00000669-RA	lcl|NW_020292284.1_prot_XP_026274555.1_6528	0.1656	0.1625	0.9815	512	515	525	526	6	2	13	11	512	381	0	68	0	66	2.47619	27.5665
FUS_00000670-RA	lcl|NW_020292284.1_prot_XP_026274556.1_6529	0.087	0.048	0.5515	225	225	225	225	0	0	0	0	225	204	0	12	0	9	0	9.33333
FUS_00000673-RA	lcl|NW_020292284.1_prot_XP_026274549.1_6532	0.2132	0.1288	0.6043	1026	1066	1045	1071	7	5	19	5	1026	845	0	75	0	146	1.81818	21.1018
FUS_00000676-RA	lcl|NW_020293083.1_prot_XP_026290764.1_21068	0.0071	0.0055	0.7744	674	584	674	584	0	0	0	0	674	577	0	7	0	0	0	1.19863
FUS_00000677-RA	lcl|NW_020292284.1_prot_XP_026274551.1_6536	0.2033	0.1774	0.8723	470	469	475	475	2	2	5	6	470	343	0	54	0	72	1.05263	27.7895
FUS_00000678-RA	lcl|NW_020292284.1_prot_XP_026274559.1_6535	0.0319	0.0196	0.6144	142	146	146	146	1	0	4	0	142	141	0	3	0	2	2.73973	3.42466
FUS_00000680-RA	lcl|NW_020292481.1_prot_XP_026284631.1_15668	0.0345	0.0189	0.5467	749	749	749	749	0	0	0	0	749	720	0	17	0	12	0	3.87183
FUS_00000683-RA	lcl|NW_020292481.1_prot_XP_026284699.1_15667	0.4679	0.3353	0.7165	239	276	265	278	3	1	26	2	239	176	0	39	0	61	9.81132	36.6906
FUS_00000687-RA	lcl|NW_020292229.1_prot_XP_026284837.1_1649	0.2814	0.1119	0.3975	484	459	522	521	5	9	38	62	484	377	0	31	0	51	7.27969	27.6392
FUS_00000691-RA	lcl|NW_020292433.1_prot_XP_026283449.1_14503	0.0443	0.0164	0.3693	840	1502	1455	1505	3	2	615	3	840	1474	0	11	0	17	42.268	2.0598
FUS_00000697-RA	lcl|NW_020292578.1_prot_XP_026286647.1_17395	0.2374	0.0855	0.3601	532	512	553	553	6	13	21	41	532	439	0	18	0	55	3.79747	20.6148
FUS_00000698-RA	lcl|NW_020292578.1_prot_XP_026286655.1_17396	0.0423	0.013	0.3072	4811	4405	4818	4526	2	6	7	121	4811	4295	0	59	0	51	0.145288	5.10384
FUS_00000700-RA	lcl|NW_020292578.1_prot_XP_026286650.1_17397	0.0026	0.0011	0.4163	418	418	418	418	0	0	0	0	418	417	0	0	0	1	0	0.239234
FUS_00000701-RA	lcl|NW_020292578.1_prot_XP_026286648.1_17398	0.1178	0.0788	0.6689	621	620	636	636	3	4	15	16	621	541	0	38	0	41	2.35849	14.9371
FUS_00000702-RA	lcl|NW_020292280.1_prot_XP_026273958.1_5935	0.001	0.0007	0.7086	198	198	198	198	0	0	0	0	198	198	0	0	0	0	0	0
FUS_00000703-RA	lcl|NW_020292280.1_prot_XP_026273956.1_5934	0.0537	0.0138	0.2577	299	298	299	299	0	1	0	1	299	291	0	1	0	6	0	2.67558
FUS_00000705-RA	lcl|NW_020292280.1_prot_XP_026273851.1_5933	0.4321	0.3258	0.7538	216	454	216	455	0	1	0	1	216	358	0	45	0	51	0	21.3187
FUS_00000707-RA	lcl|NW_020292280.1_prot_XP_026274146.1_5928	0.1694	0.0865	0.5105	1248	748	1333	1267	10	9	85	519	1248	650	0	34	0	64	6.37659	48.6977
FUS_00000710-RA	lcl|NW_020292280.1_prot_XP_026273971.1_5923	0.0749	0.0194	0.2589	243	222	243	243	0	1	0	21	243	212	0	5	0	5	0	12.7572
FUS_00000712-RA	lcl|NW_020292280.1_prot_XP_026273838.1_5922	0.0715	0.0386	0.5403	341	384	347	384	2	0	6	0	341	365	0	3	0	16	1.72911	4.94792
FUS_00000715-RA	lcl|NW_020292280.1_prot_XP_026273963.1_5919	0.0599	0.0398	0.6643	1313	1329	1335	1330	2	1	22	1	1313	1233	0	36	0	60	1.64794	7.29323
FUS_00000716-RA	lcl|NW_020292280.1_prot_XP_026273965.1_5917	0.0951	0.0475	0.4996	175	229	177	238	1	2	2	9	175	212	0	9	0	8	1.12994	10.9244
FUS_00000717-RA	lcl|NW_020292280.1_prot_XP_026274034.1_5916	0.0424	0.0164	0.3865	294	254	298	255	2	1	4	1	294	246	0	3	0	5	1.34228	3.52941
FUS_00000719-RA	lcl|NW_020292280.1_prot_XP_026274038.1_5912	0.1877	0.1435	0.7643	1054	1043	1057	1049	1	2	3	6	1054	799	0	99	0	145	0.283822	23.8322
FUS_00000720-RA	lcl|NW_020292280.1_prot_XP_026274044.1_5911	0.1183	0.0401	0.339	554	495	556	544	1	2	2	49	554	458	0	23	0	14	0.359712	15.8088
FUS_00000722-RA	lcl|NW_020292280.1_prot_XP_026273973.1_5906	0.0641	0.0371	0.5784	445	446	453	453	1	1	8	7	445	415	0	9	0	22	1.766	8.38852
FUS_00000723-RA	lcl|NW_020292280.1_prot_XP_026273954.1_5903	0.017	0.0073	0.427	125	125	125	125	0	0	0	0	125	123	0	2	0	0	0	1.6
FUS_00000724-RA	lcl|NW_020292280.1_prot_XP_026273991.1_5901	0.3779	0.1248	0.3302	224	148	240	189	3	3	16	41	224	125	0	3	0	20	6.66667	33.8624
FUS_00000726-RA	lcl|NW_020292280.1_prot_XP_026273959.1_5900	0.0645	0.0474	0.7347	1116	1117	1119	1119	1	2	3	2	1116	1020	0	63	0	34	0.268097	8.84718
FUS_00000727-RA	lcl|NW_020292280.1_prot_XP_026273892.1_6045	0.0799	0.0657	0.822	537	230	537	230	0	0	0	0	537	200	0	14	0	16	0	13.0435
FUS_00000728-RA	lcl|NW_020292280.1_prot_XP_026273895.1_6043	0.088	0.0437	0.4965	105	105	105	105	0	0	0	0	105	97	0	4	0	4	0	7.61905
FUS_00000730-RA	lcl|NW_020292280.1_prot_XP_026273884.1_6039	0.2715	0.3245	1.1951	481	537	536	546	7	2	55	9	481	329	0	68	0	140	10.2612	39.7436
FUS_00000731-RA	lcl|NW_020292280.1_prot_XP_026273886.1_6040	0.0498	0.0416	0.836	145	145	145	145	0	0	0	0	145	132	0	6	0	7	0	8.96552
FUS_00000734-RA	lcl|NW_020292280.1_prot_XP_026274057.1_6033	0.0646	0.0277	0.4279	613	608	617	617	2	1	4	9	613	574	0	12	0	22	0.648298	6.96921
FUS_00000741-RA	lcl|NW_020292280.1_prot_XP_026274037.1_6016	0.24	0.0572	0.2383	116	116	116	116	0	0	0	0	116	103	0	5	0	8	0	11.2069
FUS_00000742-RA	lcl|NW_020292280.1_prot_XP_026274036.1_6015	0.1634	0.0335	0.2052	156	153	161	161	1	3	5	8	156	146	0	3	0	4	3.10559	9.31677
FUS_00000745-RA	lcl|NW_020292280.1_prot_XP_026274035.1_6013	0.0551	0.0243	0.4409	309	310	310	310	1	0	1	0	309	295	0	8	0	7	0.322581	4.83871
FUS_00000747-RA	lcl|NW_020292280.1_prot_XP_026274152.1_6012	0.1249	0.0499	0.3993	413	383	416	416	1	11	3	33	413	347	0	15	0	21	0.721154	16.5865
FUS_00000748-RA	lcl|NW_020292280.1_prot_XP_026273961.1_6011	0.0691	0.0238	0.3443	335	335	335	335	0	0	0	0	335	320	0	7	0	8	0	4.47761
FUS_00000749-RA	lcl|NW_020292280.1_prot_XP_026274093.1_6010	0.2905	0.1192	0.4104	537	618	551	648	4	2	14	30	537	517	0	30	0	71	2.54083	20.216
FUS_00000750-RA	lcl|NW_020292280.1_prot_XP_026274099.1_6009	0.1481	0.1846	1.2463	326	327	340	340	4	5	14	13	326	242	0	39	0	46	4.11765	28.8235
FUS_00000751-RA	lcl|NW_020292280.1_prot_XP_026274094.1_6008	0.211	0.1894	0.8977	518	528	524	528	4	0	6	0	518	378	0	58	0	92	1.14504	28.4091
FUS_00000752-RA	lcl|NW_020292280.1_prot_XP_026274101.1_6007	0.5253	0.2688	0.5116	133	102	136	105	1	2	3	3	133	61	0	16	0	25	2.20588	41.9048
FUS_00000753-RA	lcl|NW_020292280.1_prot_XP_026274097.1_6006	0.3073	0.1683	0.5478	429	411	433	430	2	3	4	19	429	313	0	35	0	63	0.923788	27.2093
FUS_00000754-RA	lcl|NW_020292280.1_prot_XP_026274095.1_6005	0.2057	0.1545	0.7509	528	517	535	533	3	3	7	16	528	399	0	39	0	79	1.30841	25.1407
FUS_00000755-RA	lcl|NW_020292280.1_prot_XP_026274096.1_6004	0.0099	0.0065	0.656	491	491	491	491	0	0	0	0	491	485	0	5	0	1	0	1.222
FUS_00000756-RA	lcl|NW_020292280.1_prot_XP_026274098.1_6003	0.2803	0.1299	0.4633	348	380	383	388	5	4	35	8	348	309	0	24	0	47	9.13838	20.3608
FUS_00000760-RA	lcl|NW_020292684.1_prot_XP_026288209.1_18794	0.036	0.024	0.6674	251	258	251	258	0	0	0	0	251	247	0	6	0	5	0	4.26357
FUS_00000762-RA	lcl|NW_020292684.1_prot_XP_026288210.1_18792	0.0448	0.0137	0.3064	229	229	229	229	0	0	0	0	229	223	0	3	0	3	0	2.62009
FUS_00000763-RA	lcl|NW_020292998.1_prot_XP_026290472.1_20810	0.0844	0.042	0.4973	399	377	400	400	1	4	1	23	399	351	0	9	0	17	0.25	12.25
FUS_00000768-RA	lcl|NW_020292655.1_prot_XP_026287803.1_18432	0.2175	0.1199	0.551	533	574	595	586	7	2	62	12	533	487	0	14	0	73	10.4202	16.8942
FUS_00000772-RA	lcl|NW_020292381.1_prot_XP_026280698.1_12054	0.1318	0.0381	0.2892	490	553	492	554	2	1	2	1	490	519	0	18	0	16	0.406504	6.31769
FUS_00000775-RA	lcl|NW_020292631.1_prot_XP_026287403.1_18074	0.0473	0.0493	1.0428	84	84	84	84	0	0	0	0	84	77	0	4	0	3	0	8.33333
FUS_00000776-RA	lcl|NW_020292229.1_prot_XP_026284908.1_1595	0.3329	0.198	0.5948	402	775	573	797	6	5	171	22	402	673	0	17	0	85	29.8429	15.5583
FUS_00000778-RA	lcl|NW_020292263.1_prot_XP_026272374.1_4575	0.0406	0.0206	0.5077	656	661	661	661	2	0	5	0	656	634	0	13	0	14	0.75643	4.08472
FUS_00000779-RA	lcl|NW_020292263.1_prot_XP_026272398.1_4576	0.1192	0.0403	0.338	516	519	523	523	1	1	7	4	516	480	0	11	0	28	1.33843	8.2218
FUS_00000784-RA	lcl|NW_020292263.1_prot_XP_026272387.1_4579	0.0983	0.036	0.3664	1052	991	1055	1055	3	10	3	64	1052	924	0	27	0	40	0.28436	12.4171
FUS_00000785-RA	lcl|NW_020292263.1_prot_XP_026272415.1_4581	0.3451	0.1948	0.5646	362	150	426	186	2	4	64	36	362	131	0	9	0	10	15.0235	29.5699
FUS_00000786-RA	lcl|NW_020292263.1_prot_XP_026272386.1_4580	0.6995	0.3216	0.4598	424	343	449	449	6	13	25	106	424	221	0	41	0	81	5.56793	50.7795
FUS_00000787-RA	lcl|NW_020292263.1_prot_XP_026272414.1_4582	0.1142	0.0786	0.6881	876	880	881	881	2	1	5	1	876	754	0	70	0	56	0.567537	14.4154
FUS_00000788-RA	lcl|NW_020292263.1_prot_XP_026272381.1_4583	0.0983	0.0537	0.5466	229	229	229	229	0	0	0	0	229	205	0	14	0	10	0	10.4803
FUS_00000790-RA	lcl|NW_020292263.1_prot_XP_026272380.1_4587	0.0279	0.008	0.2859	421	397	421	397	0	0	0	0	421	391	0	3	0	3	0	1.51134
FUS_00000793-RA	lcl|NW_020292263.1_prot_XP_026272428.1_4588	0.1306	0.0979	0.7496	450	436	450	441	0	2	0	5	450	364	0	34	0	38	0	17.4603
FUS_00000794-RA	lcl|NW_020292263.1_prot_XP_026272427.1_4589	0.0697	0.0556	0.7972	511	452	524	452	1	0	13	0	511	401	0	29	0	22	2.48092	11.2832
FUS_00000795-RA	lcl|NW_020292263.1_prot_XP_026272426.1_4590	0.0508	0.0345	0.6791	822	845	832	845	4	0	10	0	822	791	0	20	0	34	1.20192	6.39053
FUS_00000797-RA	lcl|NW_020292263.1_prot_XP_026272425.1_4591	0.1994	0.1655	0.8302	962	961	966	961	2	0	4	0	962	698	0	125	0	138	0.414079	27.3673
FUS_00000799-RA	lcl|NW_020292394.1_prot_XP_026281468.1_12737	0.085	0.0459	0.5404	266	267	267	267	1	0	1	0	266	243	0	14	0	10	0.374532	8.98876
FUS_00000800-RA	lcl|NW_020292394.1_prot_XP_026281469.1_12736	0.143	0.1381	0.9654	156	153	156	153	0	0	0	0	156	117	0	12	0	24	0	23.5294
FUS_00000801-RA	lcl|NW_020292394.1_prot_XP_026281454.1_12735	0.075	0.0787	1.0485	413	414	414	414	1	0	1	0	413	353	0	38	0	23	0.241546	14.7343
FUS_00000807-RA	lcl|NW_020292394.1_prot_XP_026281451.1_12729	0.1199	0.0842	0.7025	254	253	254	253	0	0	0	0	254	214	0	20	0	19	0	15.415
FUS_00000808-RA	lcl|NW_020292394.1_prot_XP_026281450.1_12728	0.1153	0.097	0.8412	388	391	391	391	2	0	3	0	388	332	0	33	0	26	0.767263	15.0895
FUS_00000811-RA	lcl|NW_020292394.1_prot_XP_026281449.1_12724	0.0649	0.045	0.693	426	426	426	426	0	0	0	0	426	390	0	18	0	18	0	8.4507
FUS_00000812-RA	lcl|NW_020292386.1_prot_XP_026280990.1_12272	0.0708	0.0207	0.2919	298	683	298	698	0	6	0	15	298	670	0	3	0	10	0	4.01146
FUS_00000825-RA	lcl|NW_020292490.1_prot_XP_026284924.1_15902	0.5407	0.0355	0.0657	133	100	133	100	0	0	0	0	133	93	0	3	0	4	0	7
FUS_00000847-RA	lcl|NW_020292458.1_prot_XP_026284188.1_15201	0.19	0.0831	0.4375	479	678	676	685	5	2	197	7	479	614	0	22	0	42	29.142	10.365
FUS_00000853-RA	lcl|NW_020292304.1_prot_XP_026276116.1_7917	0.1815	0.1337	0.7369	206	307	280	316	3	2	74	9	206	273	0	7	0	27	26.4286	13.6076
FUS_00000868-RA	lcl|NW_020292684.1_prot_XP_026288201.1_18799	0.11	0.0345	0.3139	504	492	508	508	1	6	4	16	504	463	0	5	0	24	0.787402	8.85827
FUS_00000871-RA	lcl|NW_020292684.1_prot_XP_026288199.1_18798	0.0816	0.0578	0.7084	749	752	752	752	2	0	3	0	749	669	0	32	0	51	0.398936	11.0372
FUS_00000872-RA	lcl|NW_020292684.1_prot_XP_026288200.1_18797	0.0659	0.0465	0.706	309	316	316	316	1	0	7	0	309	287	0	16	0	13	2.21519	9.17722
FUS_00000873-RA	lcl|NW_020292669.1_prot_XP_026287978.1_18589	0.0913	0.0924	1.0112	217	217	217	217	0	0	0	0	217	178	0	26	0	13	0	17.9724
FUS_00000874-RA	lcl|NW_020292669.1_prot_XP_026287977.1_18588	0.115	0.0749	0.6513	224	228	228	228	1	0	4	0	224	197	0	17	0	14	1.75439	13.5965
FUS_00000876-RA	lcl|NW_020292566.1_prot_XP_026286566.1_17304	0.2359	0.1798	0.7625	351	365	378	385	6	2	27	20	351	279	0	40	0	46	7.14286	27.5325
FUS_00000878-RA	lcl|NW_020292566.1_prot_XP_026286568.1_17303	0.1256	0.0937	0.7464	393	218	393	218	0	0	0	0	393	180	0	22	0	16	0	17.4312
FUS_00000886-RA	lcl|NW_020292566.1_prot_XP_026286534.1_17292	0.0383	0.0236	0.6169	639	639	639	639	0	0	0	0	639	610	0	16	0	13	0	4.53834
FUS_00000887-RA	lcl|NW_020292566.1_prot_XP_026286538.1_17291	0.1769	0.0405	0.2289	311	298	311	299	0	1	0	1	311	274	0	10	0	14	0	8.3612
FUS_00000889-RA	lcl|NW_020292566.1_prot_XP_026286540.1_17287	0.0541	0.0602	1.114	71	93	71	93	0	0	0	0	71	84	0	7	0	2	0	9.67742
FUS_00000893-RA	lcl|NW_020292544.1_prot_XP_026286270.1_17057	0.0823	0.047	0.5704	471	857	684	857	7	0	213	0	471	819	0	16	0	22	31.1404	4.43407
FUS_00000895-RA	lcl|NW_020292544.1_prot_XP_026286271.1_17058	0.0632	0.0168	0.2657	430	450	430	452	0	1	0	2	430	435	0	6	0	9	0	3.76106
FUS_00000897-RA	lcl|NW_020292544.1_prot_XP_026286253.1_17062	0.0021	0.0015	0.6924	313	313	313	313	0	0	0	0	313	312	0	0	0	1	0	0.319489
FUS_00000899-RA	lcl|NW_020292414.1_prot_XP_026282500.1_13687	0.1692	0.1664	0.9837	500	499	501	501	1	2	1	2	500	377	0	50	0	72	0.199601	24.7505
FUS_00000901-RA	lcl|NW_020292414.1_prot_XP_026282503.1_13684	0.2179	0.2449	1.1241	140	203	191	207	5	1	51	4	140	164	0	8	0	31	26.7016	20.7729
FUS_00000907-RA	lcl|NW_020292229.1_prot_XP_026284872.1_1578	0.0831	0.0595	0.7155	327	327	327	327	0	0	0	0	327	286	0	28	0	13	0	12.5382
FUS_00000920-RA	lcl|NW_020292244.1_prot_XP_026293869.1_2913	0.0627	0.0418	0.6672	645	640	645	645	0	3	0	5	645	588	0	26	0	26	0	8.83721
FUS_00000921-RA	lcl|NW_020292244.1_prot_XP_026293873.1_2910	0.0663	0.0256	0.3853	519	327	519	519	0	3	0	192	519	311	0	4	0	12	0	40.0771
FUS_00000922-RA	lcl|NW_020292244.1_prot_XP_026293876.1_2909	0.1449	0.0435	0.3004	590	540	616	542	2	1	26	2	590	503	0	15	0	22	4.22078	7.19557
FUS_00000923-RA	lcl|NW_020292244.1_prot_XP_026293872.1_2908	0.0344	0.0223	0.6476	389	395	395	395	1	0	6	0	389	379	0	11	0	5	1.51899	4.05063
FUS_00000924-RA	lcl|NW_020292244.1_prot_XP_026293870.1_2907	0.0639	0.0556	0.8688	520	521	526	526	2	2	6	5	520	471	0	22	0	28	1.14068	10.4563
FUS_00000925-RA	lcl|NW_020292244.1_prot_XP_026293891.1_2905	0.0691	0.0448	0.6495	4630	3768	4630	4136	0	2	0	368	4630	3446	0	176	0	146	0	16.6828
FUS_00000926-RA	lcl|NW_020292244.1_prot_XP_026293916.1_2902	0.1473	0.0427	0.29	524	515	524	524	0	1	0	9	524	475	0	13	0	27	0	9.35115
FUS_00000928-RA	lcl|NW_020292244.1_prot_XP_026293890.1_2901	0.4648	0.2963	0.6375	558	718	613	786	8	12	55	68	558	530	0	52	0	136	8.97227	32.57
FUS_00000931-RA	lcl|NW_020292229.1_prot_XP_026284428.1_1520	0.0112	0.0068	0.6031	64	77	64	77	0	0	0	0	64	76	0	1	0	0	0	1.2987
FUS_00000939-RA	lcl|NW_020292229.1_prot_XP_026285086.1_1554	0.1535	0.0801	0.5219	770	905	958	955	7	8	188	50	770	807	0	39	0	59	19.6242	15.4974
FUS_00000940-RA	lcl|NW_020292229.1_prot_XP_026285029.1_1555	0.1744	0.1599	0.9165	394	403	407	407	2	2	13	4	394	306	0	47	0	50	3.1941	24.8157
FUS_00000942-RA	lcl|NW_020292229.1_prot_XP_026284638.1_1547	0.1487	0.0916	0.616	635	620	636	629	1	2	1	9	635	514	0	41	0	65	0.157233	18.283
FUS_00000943-RA	lcl|NW_020292229.1_prot_XP_026284650.1_1546	0.0707	0.0456	0.6448	361	361	361	361	0	0	0	0	361	329	0	18	0	14	0	8.86427
FUS_00000944-RA	lcl|NW_020292229.1_prot_XP_026285074.1_1545	0.3868	0.1941	0.5019	960	829	1014	985	13	14	54	156	960	611	0	53	0	165	5.32544	37.9695
FUS_00000951-RA	lcl|NW_020292229.1_prot_XP_026284416.1_1542	0.2464	0.2106	0.8549	97	109	98	116	1	1	1	7	97	78	0	13	0	18	1.02041	32.7586
FUS_00000952-RA	lcl|NW_020292229.1_prot_XP_026284307.1_1532	0.0535	0.0209	0.3907	355	375	355	377	0	1	0	2	355	361	0	9	0	5	0	4.24403
FUS_00000953-RA	lcl|NW_020292229.1_prot_XP_026284392.1_1531	0.0498	0.0368	0.7396	268	268	268	268	0	0	0	0	268	250	0	7	0	11	0	6.71642
FUS_00000955-RA	lcl|NW_020292444.1_prot_XP_026283785.1_14836	0.0122	0.0072	0.596	323	323	323	323	0	0	0	0	323	318	0	2	0	3	0	1.54799
FUS_00000957-RA	lcl|NW_020292444.1_prot_XP_026283784.1_14839	0.2914	0.3536	1.2134	521	530	546	551	5	5	25	21	521	300	0	81	0	149	4.57875	45.5535
FUS_00000958-RA	lcl|NW_020292444.1_prot_XP_026283791.1_14840	0.0507	0.0314	0.6202	395	402	395	402	0	0	0	0	395	379	0	11	0	12	0	5.72139
FUS_00000959-RA	lcl|NW_020292444.1_prot_XP_026283790.1_14842	0.3387	0.1948	0.575	311	295	312	307	1	3	1	12	311	213	0	28	0	54	0.320513	30.6189
FUS_00000960-RA	lcl|NW_020292444.1_prot_XP_026283792.1_14841	0.0215	0.0134	0.6223	336	336	336	336	0	0	0	0	336	326	0	8	0	2	0	2.97619
FUS_00000967-RA	lcl|NW_020292263.1_prot_XP_026272423.1_4565	0.1984	0.075	0.3778	457	777	779	790	11	5	322	13	457	731	0	10	0	36	41.335	7.46835
FUS_00000970-RA	lcl|NW_020292263.1_prot_XP_026272372.1_4566	0.0948	0.0796	0.8393	328	572	551	573	2	1	223	1	328	525	0	20	0	27	40.4719	8.37696
FUS_00000977-RA	lcl|NW_020292263.1_prot_XP_026272373.1_4569	0.0744	0.0466	0.6258	968	503	969	507	1	1	1	4	968	457	0	27	0	19	0.103199	9.86193
FUS_00000985-RA	lcl|NW_020292578.1_prot_XP_026286656.1_17386	0.1678	0.0533	0.3175	518	515	518	518	0	2	0	3	518	467	0	24	0	24	0	9.84556
FUS_00000986-RA	lcl|NW_020292578.1_prot_XP_026286658.1_17385	0.2355	0.1086	0.4612	172	89	180	90	3	1	8	1	172	77	0	6	0	6	4.44444	14.4444
FUS_00000991-RA	lcl|NW_020292347.1_prot_XP_026279037.1_10553	0.0389	0.013	0.334	460	111	460	111	0	0	0	0	460	108	0	0	0	3	0	2.7027
FUS_00000992-RA	lcl|NW_020292621.1_prot_XP_026287304.1_17980	0.1644	0.0493	0.3	423	334	426	336	2	1	3	2	423	305	0	7	0	22	0.704225	9.22619
FUS_00000994-RA	lcl|NW_020292348.1_prot_XP_026279164.1_10569	0.0246	0.0126	0.5102	322	322	322	322	0	0	0	0	322	313	0	6	0	3	0	2.79503
FUS_00000995-RA	lcl|NW_020292348.1_prot_XP_026279163.1_10568	0.2983	0.2297	0.77	398	468	453	498	4	2	55	30	398	348	0	46	0	74	12.1413	30.1205
FUS_00000996-RA	lcl|NW_020292348.1_prot_XP_026279162.1_10567	0.0895	0.0604	0.6751	958	991	995	995	2	2	37	4	958	887	0	47	0	57	3.71859	10.8543
FUS_00000999-RA	lcl|NW_020292229.1_prot_XP_026285340.1_1634	0.0741	0.0493	0.665	406	406	406	406	0	0	0	0	406	366	0	25	0	15	0	9.85222
FUS_00001000-RA	lcl|NW_020292229.1_prot_XP_026285309.1_1635	0.0758	0.0672	0.8861	1401	1406	1408	1408	4	1	7	2	1401	1231	0	86	0	89	0.497159	12.571
FUS_00001001-RA	lcl|NW_020292229.1_prot_XP_026285351.1_1636	0.0646	0.0465	0.7193	329	330	329	330	0	0	0	0	329	301	0	16	0	13	0	8.78788
FUS_00001002-RA	lcl|NW_020292229.1_prot_XP_026285288.1_1637	0.1808	0.0543	0.3004	353	376	353	376	0	0	0	0	353	337	0	25	0	14	0	10.3723
FUS_00001003-RA	lcl|NW_020292229.1_prot_XP_026285247.1_1638	0.407	0.121	0.2972	578	487	579	526	1	3	1	39	578	393	0	45	0	49	0.172712	25.2852
FUS_00001006-RA	lcl|NW_020292229.1_prot_XP_026285297.1_1644	0.5061	0.1927	0.3807	483	445	485	453	2	2	2	8	483	308	0	57	0	80	0.412371	32.0088
FUS_00001008-RA	lcl|NW_020292229.1_prot_XP_026285224.1_1645	0.0667	0.0217	0.3258	918	867	947	947	2	7	29	80	918	830	0	19	0	18	3.0623	12.3548
FUS_00001009-RA	lcl|NW_020292229.1_prot_XP_026284173.1_1646	0.0431	0.021	0.486	714	699	715	715	1	5	1	16	714	670	0	15	0	14	0.13986	6.29371
FUS_00001012-RA	lcl|NW_020292362.1_prot_XP_026279781.1_11215	0.1134	0.0831	0.7332	2840	2869	2873	2873	5	3	33	4	2840	2463	0	203	0	203	1.14863	14.2708
FUS_00001013-RA	lcl|NW_020292518.1_prot_XP_026285670.1_16538	0.0199	0.0148	0.7448	1010	917	1010	1010	0	1	0	93	1010	887	0	16	0	14	0	12.1782
FUS_00001014-RA	lcl|NW_020292518.1_prot_XP_026285704.1_16539	0.0475	0.0308	0.6489	654	660	660	660	2	0	6	0	654	617	0	16	0	27	0.909091	6.51515
FUS_00001015-RA	lcl|NW_020292284.1_prot_XP_026274548.1_6538	0.1372	0.1053	0.7678	1688	1120	1691	1518	3	9	3	398	1688	906	0	91	0	123	0.17741	40.3162
FUS_00001016-RA	lcl|NW_020292229.1_prot_XP_026285487.1_1566	0.0863	0.0533	0.618	464	465	466	466	1	1	2	1	464	419	0	19	0	27	0.429185	10.0858
FUS_00001017-RA	lcl|NW_020292386.1_prot_XP_026280966.1_12302	0.1173	0.0908	0.774	746	745	750	750	2	1	4	5	746	623	0	56	0	66	0.533333	16.9333
FUS_00001020-RA	lcl|NW_020292386.1_prot_XP_026280970.1_12303	0.0604	0.0348	0.5764	342	536	400	544	1	1	58	8	342	512	0	14	0	10	14.5	5.88235
FUS_00001021-RA	lcl|NW_020292229.1_prot_XP_026285516.1_1568	0.0866	0.0787	0.9089	326	333	331	335	4	1	5	2	326	284	0	27	0	22	1.51057	15.2239
FUS_00001023-RA	lcl|NW_020292481.1_prot_XP_026284702.1_15619	0.0554	0.0409	0.7379	917	919	920	920	2	1	3	1	917	843	0	47	0	29	0.326087	8.36956
FUS_00001024-RA	lcl|NW_020292362.1_prot_XP_026279786.1_11218	0.0511	0.019	0.3719	722	782	788	788	2	1	66	6	722	762	0	9	0	11	8.37563	3.29949
FUS_00001028-RA	lcl|NW_020292386.1_prot_XP_026281116.1_12301	0.1313	0.0817	0.6221	140	140	143	140	1	0	3	0	140	126	0	3	0	11	2.0979	10
FUS_00001029-RA	lcl|NW_020292669.1_prot_XP_026287968.1_18582	0.106	0.0771	0.7268	644	685	644	686	0	1	0	1	644	598	0	45	0	42	0	12.828
FUS_00001030-RA	lcl|NW_020292669.1_prot_XP_026287969.1_18581	0.2104	0.1096	0.5209	631	623	635	635	3	3	4	12	631	514	0	44	0	65	0.629921	19.0551
FUS_00001032-RA	lcl|NW_020292280.1_prot_XP_026274102.1_5867	0.5919	0.2513	0.4246	116	120	120	120	3	0	4	0	116	81	0	13	0	26	3.33333	32.5
FUS_00001035-RA	lcl|NW_020292444.1_prot_XP_026283776.1_14826	0.0129	0.0044	0.3397	1222	1545	1316	1647	3	2	94	102	1222	1539	0	1	0	5	7.14286	6.55738
FUS_00001037-RA	lcl|NW_020292229.1_prot_XP_026284185.1_1648	0.2495	0.2482	0.9948	527	537	539	541	5	1	12	4	527	346	0	63	0	128	2.22634	36.0444
FUS_00001039-RA	lcl|NW_020292229.1_prot_XP_026284160.1_1647	0.2436	0.1735	0.712	1811	1802	1820	1820	4	4	9	18	1811	1296	0	230	0	276	0.494505	28.7912
FUS_00001040-RA	lcl|NW_020292280.1_prot_XP_026274123.1_5872	0.336	0.1714	0.5102	418	421	422	422	3	1	4	1	418	311	0	43	0	67	0.947867	26.3033
FUS_00001041-RA	lcl|NW_020292280.1_prot_XP_026274121.1_5871	0.361	0.1749	0.4844	542	528	546	540	3	2	4	12	542	392	0	52	0	84	0.732601	27.4074
FUS_00001044-RA	lcl|NW_020292280.1_prot_XP_026274103.1_5866	0.2242	0.1465	0.6532	122	119	125	124	2	2	3	5	122	92	0	8	0	19	2.4	25.8065
FUS_00001045-RA	lcl|NW_020292280.1_prot_XP_026274078.1_5865	0.4598	0.2173	0.4725	272	277	281	281	4	2	9	4	272	193	0	32	0	52	3.20285	31.3167
FUS_00001047-RA	lcl|NW_020292280.1_prot_XP_026274069.1_5863	0.4458	0.3947	0.8854	445	336	449	455	3	15	4	119	445	192	0	38	0	106	0.890869	57.8022
FUS_00001048-RA	lcl|NW_020292461.1_prot_XP_026284262.1_15253	0.2337	0.097	0.4152	584	308	596	516	4	5	12	208	584	268	0	19	0	21	2.01342	48.062
FUS_00001049-RA	lcl|NW_020292280.1_prot_XP_026273977.1_5861	0.2598	0.1142	0.4396	577	490	580	536	1	4	3	46	577	397	0	39	0	54	0.517241	25.9328
FUS_00001055-RA	lcl|NW_020292280.1_prot_XP_026274124.1_5873	0.0583	0.0366	0.6271	927	957	959	959	2	2	32	2	927	891	0	38	0	28	3.33681	7.09072
FUS_00001056-RA	lcl|NW_020292280.1_prot_XP_026274133.1_5875	0.0257	0.0169	0.6566	433	433	433	433	0	0	0	0	433	417	0	10	0	6	0	3.69515
FUS_00001058-RA	lcl|NW_020292280.1_prot_XP_026274137.1_5878	0.048	0.0323	0.6722	681	681	681	681	0	0	0	0	681	640	0	21	0	20	0	6.02056
FUS_00001060-RA	lcl|NW_020292280.1_prot_XP_026273872.1_5883	0.0293	0.0122	0.4158	803	792	806	796	1	1	3	4	803	774	0	6	0	12	0.372208	2.76382
FUS_00001063-RA	lcl|NW_020292229.1_prot_XP_026285529.1_1564	0.0467	0.0258	0.5518	373	318	373	373	0	1	0	55	373	303	0	10	0	5	0	18.7668
FUS_00001064-RA	lcl|NW_020292229.1_prot_XP_026285504.1_1562	0.2422	0.1157	0.4778	231	344	349	349	1	2	118	5	231	299	0	20	0	25	33.8109	14.3266
FUS_00001065-RA	lcl|NW_020292229.1_prot_XP_026285280.1_1561	0.2286	0.0615	0.2691	391	392	392	392	1	0	1	0	391	351	0	24	0	17	0.255102	10.4592
FUS_00001068-RA	lcl|NW_020292229.1_prot_XP_026285236.1_1559	0.0867	0.0326	0.3764	1429	1310	1471	1446	3	4	42	136	1429	1235	0	19	0	56	2.8552	14.592
FUS_00001070-RA	lcl|NW_020292229.1_prot_XP_026284815.1_1556	0.1587	0.0803	0.5062	326	336	326	336	0	0	0	0	326	290	0	20	0	26	0	13.6905
FUS_00001072-RA	lcl|NW_020292244.1_prot_XP_026293895.1_2958	0.1077	0.0428	0.3977	937	876	941	941	3	7	4	65	937	806	0	30	0	40	0.42508	14.3464
FUS_00001074-RA	lcl|NW_020292244.1_prot_XP_026293937.1_2955	0.0346	0.0256	0.7386	516	385	517	385	1	0	1	0	516	369	0	8	0	8	0.193424	4.15584
FUS_00001077-RA	lcl|NW_020292244.1_prot_XP_026293927.1_2952	0.1649	0.1346	0.8162	423	422	423	423	0	1	0	1	423	334	0	41	0	47	0	21.0402
FUS_00001078-RA	lcl|NW_020292229.1_prot_XP_026284615.1_1591	0.0403	0.0322	0.799	365	367	367	367	1	0	2	0	365	347	0	10	0	10	0.544959	5.44959
FUS_00001079-RA	lcl|NW_020292229.1_prot_XP_026284581.1_1592	0.0734	0.0432	0.5891	512	506	517	517	1	1	5	11	512	471	0	15	0	20	0.967118	8.89749
FUS_00001094-RA	lcl|NW_020292444.1_prot_XP_026283783.1_14835	0.1767	0.127	0.7185	1104	1092	1109	1108	4	8	5	16	1104	870	0	95	0	127	0.450857	21.4801
FUS_00001095-RA	lcl|NW_020292525.1_prot_XP_026285795.1_16636	0.0176	0.0173	0.9796	155	155	155	155	0	0	0	0	155	150	0	2	0	3	0	3.22581
FUS_00001098-RA	lcl|NW_020292394.1_prot_XP_026281465.1_12753	0.2763	0.1675	0.606	342	438	358	445	2	3	16	7	342	355	0	24	0	59	4.46927	20.2247
FUS_00001100-RA	lcl|NW_020292394.1_prot_XP_026281453.1_12750	0.0631	0.0473	0.7492	424	425	425	425	1	0	1	0	424	391	0	16	0	18	0.235294	8
FUS_00001101-RA	lcl|NW_020292394.1_prot_XP_026281435.1_12747	0.0311	0.0187	0.6018	680	668	680	669	0	1	0	1	680	645	0	11	0	12	0	3.58744
FUS_00001102-RA	lcl|NW_020292394.1_prot_XP_026281464.1_12746	0.1868	0.3126	1.674	127	184	174	190	7	3	47	6	127	140	0	10	0	34	27.0115	26.3158
FUS_00001103-RA	lcl|NW_020292394.1_prot_XP_026281463.1_12745	0.3061	0.1901	0.6211	264	310	264	310	0	0	0	0	264	235	0	25	0	50	0	24.1935
FUS_00001105-RA	lcl|NW_020292394.1_prot_XP_026281473.1_12742	0.1559	0.0567	0.364	317	316	317	317	0	1	0	1	317	278	0	19	0	19	0	12.3028
FUS_00001106-RA	lcl|NW_020292394.1_prot_XP_026281472.1_12740	0.2993	0.1202	0.4016	647	477	651	515	1	5	4	38	647	394	0	29	0	54	0.614439	23.4951
FUS_00001107-RA	lcl|NW_020292414.1_prot_XP_026282516.1_13678	0.3265	0.1648	0.5046	411	355	419	394	1	2	8	39	411	276	0	35	0	44	1.90931	29.9492
FUS_00001108-RA	lcl|NW_020292414.1_prot_XP_026282517.1_13679	0.084	0.0572	0.6805	505	621	582	622	5	1	77	1	505	571	0	22	0	28	13.2302	8.19936
FUS_00001109-RA	lcl|NW_020292414.1_prot_XP_026282495.1_13680	0.2089	0.1105	0.5288	574	553	586	571	5	3	12	18	574	470	0	24	0	59	2.04778	17.6883
FUS_00001110-RA	lcl|NW_020292414.1_prot_XP_026282493.1_13681	0.1637	0.0725	0.4429	609	588	610	610	1	8	1	22	609	514	0	32	0	42	0.163934	15.7377
FUS_00001112-RA	lcl|NW_020295807.1_prot_XP_026292117.1_22266	0.2372	0.1268	0.5345	252	261	287	298	5	4	35	37	252	216	0	17	0	28	12.1951	27.5168
FUS_00001114-RA	lcl|NW_020292414.1_prot_XP_026282519.1_13682	0.3768	0.226	0.5998	945	925	1024	1012	14	18	79	87	945	662	0	62	0	201	7.71484	34.585
FUS_00001115-RA	lcl|NW_020292410.1_prot_XP_026282416.1_13621	0.1699	0.1439	0.8466	283	282	283	283	0	1	0	1	283	213	0	40	0	29	0	24.735
FUS_00001116-RA	lcl|NW_020292410.1_prot_XP_026282418.1_13620	0.075	0.0452	0.6022	191	191	191	191	0	0	0	0	191	176	0	6	0	9	0	7.8534
FUS_00001118-RA	lcl|NW_020292410.1_prot_XP_026282442.1_13615	0.2038	0.0643	0.3156	605	550	610	610	3	9	5	60	605	489	0	22	0	39	0.819672	19.8361
FUS_00001119-RA	lcl|NW_020292410.1_prot_XP_026282428.1_13614	0.1663	0.0334	0.2006	273	274	276	276	1	2	3	2	273	256	0	11	0	7	1.08696	7.24638
FUS_00001120-RA	lcl|NW_020292410.1_prot_XP_026282441.1_13613	0.1634	0.0564	0.3453	291	300	305	305	3	2	14	5	291	271	0	11	0	18	4.59016	11.1475
FUS_00001124-RA	lcl|NW_020292410.1_prot_XP_026282427.1_13612	0.2374	0.1655	0.6972	203	268	269	274	6	4	66	6	203	215	0	15	0	38	24.5353	21.5328
FUS_00001126-RA	lcl|NW_020292410.1_prot_XP_026282440.1_13609	0.242	0.0796	0.3288	334	270	334	327	0	5	0	57	334	236	0	15	0	19	0	27.8287
FUS_00001130-RA	lcl|NW_020292410.1_prot_XP_026282431.1_13603	0.1917	0.0805	0.4201	464	437	472	472	5	11	8	35	464	374	0	19	0	44	1.69491	20.7627
FUS_00001133-RA	lcl|NW_020292410.1_prot_XP_026282409.1_13602	0.0551	0.0113	0.2045	269	270	270	270	1	0	1	0	269	264	0	3	0	3	0.37037	2.22222
FUS_00001135-RA	lcl|NW_020292410.1_prot_XP_026282414.1_13601	0.1524	0.0439	0.288	272	269	274	274	1	3	2	5	272	249	0	9	0	11	0.729927	9.12409
FUS_00001136-RA	lcl|NW_020292410.1_prot_XP_026282407.1_13599	0.0842	0.0118	0.1402	341	306	345	306	3	0	4	0	341	298	0	1	0	7	1.15942	2.61438
FUS_00001137-RA	lcl|NW_020292410.1_prot_XP_026282420.1_13598	0.0367	0.005	0.1351	314	275	314	314	0	1	0	39	314	272	0	0	0	3	0	13.3758
FUS_00001138-RA	lcl|NW_020292410.1_prot_XP_026282415.1_13597	0.2005	0.0516	0.2574	351	355	359	358	3	3	8	3	351	323	0	14	0	18	2.22841	9.77654
FUS_00001141-RA	lcl|NW_020293269.1_prot_XP_026291114.1_21317	0.1134	0.0398	0.3508	476	464	484	472	1	4	8	8	476	427	0	21	0	16	1.65289	9.5339
FUS_00001146-RA	lcl|NW_020292253.1_prot_XP_026271367.1_3711	0.1838	0.0875	0.4758	410	410	434	434	3	10	24	24	410	358	0	17	0	35	5.52995	17.5115
FUS_00001147-RA	lcl|NW_020292253.1_prot_XP_026271366.1_3710	0.0353	0.026	0.7378	693	693	693	693	0	0	0	0	693	660	0	17	0	16	0	4.7619
FUS_00001153-RA	lcl|NW_020292829.1_prot_XP_026289738.1_20178	0.0527	0.0385	0.7308	616	616	617	617	1	1	1	1	616	573	0	19	0	24	0.162075	7.13128
FUS_00001154-RA	lcl|NW_020292829.1_prot_XP_026289736.1_20176	0.0445	0.0291	0.6552	702	656	702	702	0	2	0	46	702	619	0	19	0	18	0	11.8234
FUS_00001155-RA	lcl|NW_020292829.1_prot_XP_026289727.1_20174	0.0322	0.0206	0.6387	865	831	865	860	0	1	0	29	865	799	0	15	0	17	0	7.09302
FUS_00001158-RA	lcl|NW_020292829.1_prot_XP_026289726.1_20164	0.081	0.0592	0.7304	1370	1381	1385	1385	3	2	15	4	1370	1229	0	81	0	71	1.08303	11.2635
FUS_00001162-RA	lcl|NW_020292792.1_prot_XP_026289489.1_19944	0.2171	0.295	1.359	1124	946	1151	1020	8	7	27	74	1124	577	0	149	0	220	2.34579	43.4314
FUS_00001168-RA	lcl|NW_020292528.1_prot_XP_026285862.1_16697	0.3023	0.2106	0.6966	1920	1887	2118	2116	32	26	198	229	1920	1349	0	153	0	385	9.34844	36.2476
FUS_00001174-RA	lcl|NW_020292709.1_prot_XP_026288588.1_19141	0.0668	0.0387	0.5789	2154	2098	2175	2176	4	5	21	78	2154	1945	0	64	0	89	0.965517	10.6158
FUS_00001175-RA	lcl|NW_020292253.1_prot_XP_026271393.1_3651	0.1193	0.081	0.6793	887	889	890	890	1	1	3	1	887	758	0	61	0	70	0.337079	14.8315
FUS_00001177-RA	lcl|NW_020292253.1_prot_XP_026271306.1_3648	0.0272	0.0141	0.5191	228	345	228	345	0	0	0	0	228	338	0	4	0	3	0	2.02899
FUS_00001179-RA	lcl|NW_020292253.1_prot_XP_026271316.1_3645	0.0362	0.0177	0.4895	707	707	707	707	0	0	0	0	707	680	0	17	0	10	0	3.81895
FUS_00001180-RA	lcl|NW_020292253.1_prot_XP_026271426.1_3644	0.1576	0.0544	0.3453	765	696	779	779	5	17	14	83	765	628	0	21	0	47	1.79718	19.3838
FUS_00001182-RA	lcl|NW_020292253.1_prot_XP_026271340.1_3622	0.07	0.0122	0.1745	2184	1968	2196	2172	3	5	12	204	2184	1932	0	12	0	24	0.546448	11.0497
FUS_00001183-RA	lcl|NW_020292253.1_prot_XP_026271327.1_3612	0.4358	0.4295	0.9854	1222	957	1319	1323	14	29	97	366	1222	542	0	104	0	311	7.35406	59.0325
FUS_00001185-RA	lcl|NW_020292253.1_prot_XP_026271329.1_3609	0.0708	0.0489	0.6911	349	349	350	349	1	0	1	0	349	318	0	13	0	18	0.285714	8.88252
FUS_00001187-RA	lcl|NW_020292253.1_prot_XP_026271425.1_3608	0.1334	0.0542	0.4064	396	140	396	247	0	3	0	107	396	128	0	4	0	8	0	48.1781
FUS_00001189-RA	lcl|NW_020292253.1_prot_XP_026271324.1_3605	0.0664	0.0396	0.5965	364	360	369	369	1	2	5	9	364	335	0	15	0	10	1.35501	9.21409
FUS_00001190-RA	lcl|NW_020293183.1_prot_XP_026290967.1_21245	0.001	0.0002	0.2012	245	121	266	121	1	0	21	0	245	121	0	0	0	0	7.89474	0
FUS_00001191-RA	lcl|NW_020292292.1_prot_XP_026275183.1_7161	0.1032	0.077	0.7464	855	841	859	857	2	1	4	16	855	728	0	44	0	69	0.465658	15.0525
FUS_00001192-RA	lcl|NW_020292292.1_prot_XP_026275184.1_7160	0.1295	0.0798	0.6163	835	797	839	816	2	6	4	19	835	686	0	41	0	70	0.476758	15.9314
FUS_00001194-RA	lcl|NW_020292292.1_prot_XP_026275180.1_7162	0.1211	0.0713	0.5884	1158	1327	1218	1372	9	12	60	45	1158	1211	0	33	0	83	4.92611	11.7347
FUS_00001200-RA	lcl|NW_020292234.1_prot_XP_026288927.1_1957	0.2994	0.2456	0.8205	148	221	194	221	3	0	46	0	148	174	0	11	0	36	23.7113	21.267
FUS_00001204-RA	lcl|NW_020292234.1_prot_XP_026289031.1_1960	0.5874	0.4481	0.7629	604	569	612	612	4	13	8	43	604	278	0	82	0	209	1.30719	54.5752
FUS_00001205-RA	lcl|NW_020292234.1_prot_XP_026288937.1_1962	0.0782	0.0446	0.5707	1538	1582	1582	1582	4	0	44	0	1538	1453	0	58	0	71	2.78129	8.15423
FUS_00001207-RA	lcl|NW_020292253.1_prot_XP_026271387.1_3695	0.0974	0.0515	0.5283	698	681	700	700	1	7	2	19	698	612	0	31	0	38	0.285714	12.5714
FUS_00001209-RA	lcl|NW_020292228.1_prot_XP_026283941.1_1467	0.138	0.09	0.6522	353	314	353	351	0	2	0	37	353	264	0	18	0	32	0	24.7863
FUS_00001210-RA	lcl|NW_020292228.1_prot_XP_026283906.1_1466	0.3264	0.2418	0.7408	662	871	812	917	10	10	150	46	662	666	0	67	0	138	18.4729	27.3719
FUS_00001213-RA	lcl|NW_020292431.1_prot_XP_026283306.1_14422	0.2097	0.3684	1.7566	196	370	350	376	5	2	154	6	196	277	0	43	0	50	44	26.3298
FUS_00001215-RA	lcl|NW_020292829.1_prot_XP_026289759.1_20186	0.2162	0.0996	0.4607	1146	1518	1183	1708	9	18	37	190	1146	1365	0	38	0	115	3.12764	20.082
FUS_00001216-RA	lcl|NW_020292648.1_prot_XP_026287621.1_18268	0.169	0.1314	0.7772	773	777	778	778	3	1	5	1	773	612	0	62	0	103	0.642673	21.3368
FUS_00001217-RA	lcl|NW_020292648.1_prot_XP_026287626.1_18267	0.045	0.0356	0.7914	400	302	401	302	1	0	1	0	400	279	0	17	0	6	0.249377	7.61589
FUS_00001218-RA	lcl|NW_020292648.1_prot_XP_026287622.1_18266	0.2272	0.0703	0.3094	887	720	899	881	5	8	12	161	887	631	0	35	0	54	1.33482	28.3768
FUS_00001222-RA	lcl|NW_020292648.1_prot_XP_026287627.1_18263	0.0577	0.0159	0.2749	2513	1364	2545	1383	4	8	32	19	2513	1326	0	21	0	17	1.25737	4.12148
FUS_00001226-RA	lcl|NW_020292228.1_prot_XP_026283448.1_1481	0.0986	0.0567	0.5749	899	1045	899	1057	0	4	0	12	899	948	0	50	0	47	0	10.3122
FUS_00001228-RA	lcl|NW_020292228.1_prot_XP_026283851.1_1482	0.1209	0.0631	0.522	201	201	201	201	0	0	0	0	201	178	0	11	0	12	0	11.4428
FUS_00001229-RA	lcl|NW_020292228.1_prot_XP_026283815.1_1483	0.0343	0.0199	0.5809	750	750	750	750	0	0	0	0	750	723	0	20	0	7	0	3.6
FUS_00001230-RA	lcl|NW_020292228.1_prot_XP_026283798.1_1484	0.0628	0.0352	0.5609	1083	1090	1090	1090	2	0	7	0	1083	1016	0	34	0	40	0.642202	6.78899
FUS_00001231-RA	lcl|NW_020292228.1_prot_XP_026283827.1_1486	0.1728	0.1322	0.7647	468	491	469	491	1	0	1	0	468	387	0	37	0	67	0.21322	21.1813
FUS_00001232-RA	lcl|NW_020292339.1_prot_XP_026278674.1_10232	0.0041	0.0032	0.7801	408	429	429	429	1	0	21	0	408	426	0	2	0	1	4.89511	0.699301
FUS_00001237-RA	lcl|NW_020293812.1_prot_XP_026291470.1_21854	0.208	0.0956	0.4597	1683	1567	1802	1722	15	18	119	155	1683	1335	0	65	0	167	6.60377	22.4739
FUS_00001242-RA	lcl|NW_020292375.1_prot_XP_026280382.1_11813	0.062	0.0389	0.6281	1058	1109	1122	1122	4	1	64	13	1058	1031	0	38	0	40	5.7041	8.11052
FUS_00001244-RA	lcl|NW_020292375.1_prot_XP_026280387.1_11814	0.0823	0.0258	0.314	1366	405	1369	1360	2	2	3	955	1366	387	0	7	0	11	0.219138	71.5441
FUS_00001245-RA	lcl|NW_020293812.1_prot_XP_026291554.1_21823	0.174	0.1253	0.7202	209	354	308	357	3	1	99	3	209	312	0	23	0	19	32.1429	12.605
FUS_00001250-RA	lcl|NW_020292829.1_prot_XP_026289762.1_20201	0.0196	0.0152	0.7729	265	266	266	266	1	0	1	0	265	257	0	5	0	4	0.37594	3.38346
FUS_00001251-RA	lcl|NW_020292268.1_prot_XP_026272804.1_4938	0.0274	0.0161	0.5876	562	562	562	562	0	0	0	0	562	543	0	12	0	7	0	3.38078
FUS_00001253-RA	lcl|NW_020292455.1_prot_XP_026284131.1_15125	0.0521	0.0269	0.5166	472	472	472	472	0	0	0	0	472	450	0	9	0	13	0	4.66102
FUS_00001255-RA	lcl|NW_020292455.1_prot_XP_026284096.1_15128	0.0876	0.0621	0.7092	173	176	177	177	1	1	4	1	173	157	0	4	0	15	2.25989	11.2994
FUS_00001257-RA	lcl|NW_020292455.1_prot_XP_026284092.1_15129	0.0716	0.0431	0.6025	471	491	471	492	0	1	0	1	471	453	0	15	0	23	0	7.92683
FUS_00001258-RA	lcl|NW_020292253.1_prot_XP_026271372.1_3683	0.071	0.0508	0.715	207	207	207	207	0	0	0	0	207	187	0	12	0	8	0	9.66184
FUS_00001260-RA	lcl|NW_020292228.1_prot_XP_026283718.1_1468	0.0455	0.0321	0.7047	531	532	532	532	1	0	1	0	531	499	0	15	0	18	0.18797	6.20301
FUS_00001261-RA	lcl|NW_020292228.1_prot_XP_026283707.1_1469	0.0234	0.0116	0.4962	671	669	671	671	0	1	0	2	671	653	0	8	0	8	0	2.68256
FUS_00001262-RA	lcl|NW_020292228.1_prot_XP_026283863.1_1470	0.072	0.0256	0.3558	1069	1010	1072	1028	3	6	3	18	1069	956	0	24	0	30	0.279851	7.00389
FUS_00001264-RA	lcl|NW_020296064.1_prot_XP_026292291.1_22420	0.0415	0.013	0.3123	402	171	402	270	0	1	0	99	402	167	0	3	0	1	0	38.1481
FUS_00001265-RA	lcl|NW_020292228.1_prot_XP_026283503.1_1472	0.0976	0.0796	0.8161	546	546	546	546	0	0	0	0	546	467	0	38	0	41	0	14.4689
FUS_00001266-RA	lcl|NW_020292228.1_prot_XP_026283729.1_1473	0.0131	0.0047	0.3609	186	186	186	186	0	0	0	0	186	184	0	1	0	1	0	1.07527
FUS_00001269-RA	lcl|NW_020292228.1_prot_XP_026283436.1_1476	0.0417	0.0184	0.4408	3055	3236	3134	3242	4	1	79	6	3055	3124	0	62	0	50	2.52074	3.63973
FUS_00001271-RA	lcl|NW_020292339.1_prot_XP_026278650.1_10215	0.0377	0.0194	0.5139	381	392	384	392	1	0	3	0	381	380	0	2	0	10	0.78125	3.06122
FUS_00001272-RA	lcl|NW_020292339.1_prot_XP_026278651.1_10216	0.108	0.0689	0.6383	327	328	327	328	0	0	0	0	327	287	0	23	0	18	0	12.5
FUS_00001274-RA	lcl|NW_020292324.1_prot_XP_026277565.1_9219	0.0311	0.013	0.4192	429	425	429	429	0	1	0	4	429	413	0	6	0	6	0	3.7296
FUS_00001277-RA	lcl|NW_020292829.1_prot_XP_026289702.1_20187	0.0559	0.032	0.5727	1122	847	1134	847	4	0	12	0	1122	794	0	32	0	21	1.0582	6.25738
FUS_00001278-RA	lcl|NW_020292829.1_prot_XP_026289718.1_20188	0.02	0.0113	0.5629	517	516	517	517	0	1	0	1	517	506	0	5	0	5	0	2.12766
FUS_00001279-RA	lcl|NW_020292829.1_prot_XP_026289717.1_20192	0.0468	0.0276	0.5894	568	538	569	549	1	1	1	11	568	509	0	13	0	16	0.175747	7.28597
FUS_00001283-RA	lcl|NW_020292480.1_prot_XP_026284617.1_15585	0.2116	0.1385	0.6547	549	350	551	551	1	9	2	201	549	276	0	32	0	42	0.362976	49.9093
FUS_00001284-RA	lcl|NW_020292480.1_prot_XP_026284630.1_15584	0.2947	0.2223	0.7544	314	202	339	339	7	7	25	137	314	148	0	19	0	35	7.37463	56.3422
FUS_00001285-RA	lcl|NW_020292480.1_prot_XP_026284628.1_15583	0.2763	0.1978	0.7156	436	437	437	437	1	0	1	0	436	305	0	53	0	79	0.228833	30.206
FUS_00001286-RA	lcl|NW_020292219.1_prot_XP_026272847.1_407	0.195	0.159	0.8154	185	185	185	185	0	0	0	0	185	141	0	24	0	20	0	23.7838
FUS_00001287-RA	lcl|NW_020292219.1_prot_XP_026272761.1_406	0.0927	0.0508	0.5479	1437	761	1499	800	7	5	62	39	1437	701	0	14	0	46	4.13609	12.375
FUS_00001288-RA	lcl|NW_020292219.1_prot_XP_026272424.1_404	0.2001	0.1026	0.513	229	229	233	232	1	1	4	3	229	194	0	10	0	25	1.71674	16.3793
FUS_00001289-RA	lcl|NW_020292219.1_prot_XP_026272288.1_403	0.1377	0.0659	0.4787	218	214	219	217	1	1	1	3	218	192	0	10	0	12	0.456621	11.5207
FUS_00001291-RA	lcl|NW_020292602.1_prot_XP_026287035.1_17753	0.1717	0.0594	0.3458	445	557	450	581	1	7	5	24	445	510	0	22	0	25	1.11111	12.2203
FUS_00001294-RA	lcl|NW_020292602.1_prot_XP_026287018.1_17748	0.0745	0.051	0.6838	1008	1007	1017	1017	1	3	9	10	1008	903	0	53	0	51	0.884956	11.2094
FUS_00001295-RA	lcl|NW_020292414.1_prot_XP_026282520.1_13695	0.0981	0.0472	0.4811	1782	1863	1908	1917	9	18	126	54	1782	1713	0	50	0	100	6.60377	10.6416
FUS_00001297-RA	lcl|NW_020292414.1_prot_XP_026282512.1_13694	0.056	0.0385	0.6865	1659	1663	1668	1668	4	2	9	5	1659	1533	0	69	0	61	0.539568	8.09352
FUS_00001299-RA	lcl|NW_020292829.1_prot_XP_026289701.1_20122	0.1958	0.1311	0.6698	382	407	409	411	1	1	27	4	382	317	0	58	0	32	6.60147	22.871
FUS_00001300-RA	lcl|NW_020292829.1_prot_XP_026289700.1_20123	0.0195	0.0086	0.4426	407	407	407	407	0	0	0	0	407	401	0	3	0	3	0	1.4742
FUS_00001302-RA	lcl|NW_020292829.1_prot_XP_026289703.1_20124	0.0723	0.0295	0.4077	384	530	499	530	3	0	115	0	384	513	0	6	0	11	23.0461	3.20755
FUS_00001303-RA	lcl|NW_020292829.1_prot_XP_026289768.1_20125	0.0418	0.0209	0.5004	843	812	844	844	1	4	1	32	843	775	0	18	0	19	0.118483	8.17536
FUS_00001305-RA	lcl|NW_020292829.1_prot_XP_026289777.1_20129	0.0809	0.0593	0.7338	156	156	156	156	0	0	0	0	156	138	0	11	0	7	0	11.5385
FUS_00001310-RA	lcl|NW_020292829.1_prot_XP_026289757.1_20139	0.0259	0.0133	0.5125	737	841	821	841	3	0	84	0	737	825	0	4	0	12	10.2314	1.9025
FUS_00001312-RA	lcl|NW_020292829.1_prot_XP_026289689.1_20140	0.0498	0.0323	0.6482	678	679	678	688	0	2	0	9	678	637	0	26	0	16	0	7.41279
FUS_00001313-RA	lcl|NW_020292829.1_prot_XP_026289696.1_20143	0.2039	0.0903	0.443	367	368	375	375	4	2	8	7	367	316	0	14	0	38	2.13333	15.7333
FUS_00001315-RA	lcl|NW_020292829.1_prot_XP_026289704.1_20149	0.1471	0.0552	0.3754	475	475	475	475	0	0	0	0	475	429	0	21	0	25	0	9.68421
FUS_00001319-RA	lcl|NW_020292829.1_prot_XP_026289758.1_20154	0.0551	0.0333	0.6039	2778	2755	2789	2793	2	6	11	38	2778	2588	0	74	0	93	0.394407	7.33978
FUS_00001320-RA	lcl|NW_020292829.1_prot_XP_026289780.1_20155	0.1421	0.1029	0.7237	602	575	602	576	0	1	0	1	602	471	0	52	0	52	0	18.2292
FUS_00001322-RA	lcl|NW_020292829.1_prot_XP_026289764.1_20156	0.1196	0.0225	0.188	317	494	323	497	1	2	6	3	317	482	0	3	0	9	1.85759	3.01811
FUS_00001323-RA	lcl|NW_020292829.1_prot_XP_026289725.1_20157	0.1936	0.0864	0.4466	1697	1466	1738	1543	12	21	41	77	1697	1253	0	75	0	138	2.35903	18.7946
FUS_00001324-RA	lcl|NW_020292292.1_prot_XP_026275243.1_7083	0.0025	0.0007	0.28	643	805	661	805	2	0	18	0	643	804	0	1	0	0	2.72315	0.124224
FUS_00001327-RA	lcl|NW_020292292.1_prot_XP_026275172.1_7088	0.4672	0.159	0.3404	132	154	144	156	5	2	12	2	132	128	0	4	0	22	8.33333	17.9487
FUS_00001328-RA	lcl|NW_020292292.1_prot_XP_026275227.1_7090	0.1757	0.0515	0.2928	604	571	621	621	6	8	17	50	604	519	0	11	0	41	2.73752	16.4251
FUS_00001330-RA	lcl|NW_020292292.1_prot_XP_026275185.1_7091	0.0855	0.0731	0.8546	1098	1093	1100	1100	1	6	2	7	1098	947	0	69	0	77	0.181818	13.9091
FUS_00001331-RA	lcl|NW_020292292.1_prot_XP_026275186.1_7092	0.0541	0.0405	0.7489	321	321	321	321	0	0	0	0	321	295	0	16	0	10	0	8.09969
FUS_00001332-RA	lcl|NW_020292292.1_prot_XP_026275192.1_7093	0.0501	0.0346	0.6916	1589	1263	1590	1266	1	3	1	3	1589	1172	0	49	0	42	0.062893	7.42496
FUS_00001333-RA	lcl|NW_020292253.1_prot_XP_026271370.1_3663	0.0947	0.1004	1.0596	193	190	193	190	0	0	0	0	193	156	0	19	0	15	0	17.8947
FUS_00001334-RA	lcl|NW_020292253.1_prot_XP_026271330.1_3662	0.0833	0.0568	0.6827	581	586	586	586	3	0	5	0	581	526	0	31	0	29	0.853242	10.2389
FUS_00001335-RA	lcl|NW_020292292.1_prot_XP_026275220.1_7159	0.0774	0.0366	0.4736	956	955	957	957	1	1	1	2	956	888	0	41	0	26	0.104493	7.21003
FUS_00001343-RA	lcl|NW_020292253.1_prot_XP_026271369.1_3665	0.1629	0.0639	0.3922	165	717	166	717	1	0	1	0	165	699	0	12	0	6	0.60241	2.51046
FUS_00001346-RA	lcl|NW_020292253.1_prot_XP_026271315.1_3672	0.1149	0.0651	0.5666	197	198	198	198	1	0	1	0	197	173	0	16	0	9	0.50505	12.6263
FUS_00001347-RA	lcl|NW_020292253.1_prot_XP_026271314.1_3673	0.0062	0.0036	0.586	293	253	293	253	0	0	0	0	293	251	0	2	0	0	0	0.790514
FUS_00001349-RA	lcl|NW_020292253.1_prot_XP_026271406.1_3677	0.0762	0.0514	0.6743	271	270	271	270	0	0	0	0	271	243	0	11	0	16	0	10
FUS_00001350-RA	lcl|NW_020292253.1_prot_XP_026271404.1_3678	0.3054	0.3781	1.2381	317	315	334	332	7	6	17	17	317	176	0	46	0	93	5.08982	46.988
FUS_00001356-RA	lcl|NW_020292292.1_prot_XP_026275195.1_7096	0.172	0.0877	0.5098	756	518	761	538	3	9	5	20	756	441	0	29	0	48	0.65703	18.0297
FUS_00001357-RA	lcl|NW_020292292.1_prot_XP_026275187.1_7097	0.2882	0.1319	0.4575	88	79	90	79	1	0	2	0	88	65	0	4	0	10	2.22222	17.7215
FUS_00001358-RA	lcl|NW_020292292.1_prot_XP_026275219.1_7098	0.0665	0.055	0.8267	227	226	227	226	0	0	0	0	227	204	0	8	0	14	0	9.73451
FUS_00001359-RA	lcl|NW_020292292.1_prot_XP_026275218.1_7099	0.0475	0.0364	0.7663	206	206	206	206	0	0	0	0	206	196	0	3	0	7	0	4.85437
FUS_00001365-RA	lcl|NW_020293812.1_prot_XP_026291420.1_21789	0.2823	0.1509	0.5344	582	581	583	583	1	2	1	2	582	452	0	67	0	62	0.171527	22.47
FUS_00001366-RA	lcl|NW_020293812.1_prot_XP_026291421.1_21788	0.1906	0.0976	0.5122	911	1118	1207	1183	13	4	296	65	911	998	0	36	0	84	24.5236	15.6382
FUS_00001370-RA	lcl|NW_020292602.1_prot_XP_026287043.1_17756	0.0512	0.0363	0.7078	588	597	597	597	1	0	9	0	588	558	0	24	0	15	1.50754	6.53266
FUS_00001380-RA	lcl|NW_020292219.1_prot_XP_026272027.1_392	0.2035	0.0815	0.4002	159	226	171	248	3	6	12	22	159	204	0	5	0	17	7.01754	17.7419
FUS_00001381-RA	lcl|NW_020292219.1_prot_XP_026272437.1_391	0.1252	0.0513	0.41	383	397	399	399	1	1	16	2	383	361	0	18	0	18	4.01002	9.52381
FUS_00001392-RA	lcl|NW_020292274.1_prot_XP_026273261.1_5366	0.0319	0.0215	0.6752	411	411	411	411	0	0	0	0	411	393	0	14	0	4	0	4.37956
FUS_00001393-RA	lcl|NW_020292274.1_prot_XP_026273262.1_5367	0.2684	0.3608	1.344	416	408	436	436	8	6	20	28	416	230	0	59	0	119	4.58716	47.2477
FUS_00001394-RA	lcl|NW_020292274.1_prot_XP_026273260.1_5368	0.2189	0.0841	0.3843	685	686	692	692	3	3	7	6	685	587	0	44	0	55	1.01156	15.1734
FUS_00001395-RA	lcl|NW_020292274.1_prot_XP_026273275.1_5369	0.1261	0.0568	0.4504	1169	1170	1192	1192	6	11	23	22	1169	1053	0	38	0	79	1.92953	11.6611
FUS_00001396-RA	lcl|NW_020292274.1_prot_XP_026273277.1_5370	0.0854	0.0719	0.8416	361	363	363	363	1	0	2	0	361	318	0	21	0	24	0.550964	12.3967
FUS_00001398-RA	lcl|NW_020292324.1_prot_XP_026277533.1_9270	0.0515	0.0331	0.6427	2050	2050	2053	2053	2	2	3	3	2050	1919	0	73	0	58	0.146128	6.52703
FUS_00001399-RA	lcl|NW_020292274.1_prot_XP_026273257.1_5373	0.0401	0.0352	0.8763	240	240	240	240	0	0	0	0	240	225	0	12	0	3	0	6.25
FUS_00001400-RA	lcl|NW_020292324.1_prot_XP_026277534.1_9271	0.1143	0.047	0.4115	446	345	447	351	1	2	1	6	446	313	0	16	0	16	0.223714	10.8262
FUS_00001402-RA	lcl|NW_020293354.1_prot_XP_026291189.1_21438	0.3353	0.1823	0.5437	183	268	225	273	3	2	42	5	183	238	0	5	0	25	18.6667	12.8205
FUS_00001403-RA	lcl|NW_020293512.1_prot_XP_026291292.1_21532	0.2638	0.1048	0.3971	238	221	244	237	3	2	6	16	238	189	0	4	0	28	2.45902	20.2532
FUS_00001407-RA	lcl|NW_020292636.1_prot_XP_026287475.1_18155	0.0455	0.0293	0.6443	689	689	689	689	0	0	0	0	689	655	0	19	0	15	0	4.93469
FUS_00001409-RA	lcl|NW_020292636.1_prot_XP_026287478.1_18152	0.0707	0.0342	0.4847	383	383	383	383	0	0	0	0	383	359	0	14	0	10	0	6.26632
FUS_00001412-RA	lcl|NW_020292607.1_prot_XP_026287107.1_17815	0.0366	0.0277	0.7558	1041	659	1041	1033	0	6	0	374	1041	627	0	16	0	16	0	39.303
FUS_00001420-RA	lcl|NW_020292339.1_prot_XP_026278636.1_10236	0.0277	0.0187	0.6776	1484	1479	1484	1484	0	1	0	5	1484	1424	0	30	0	25	0	4.04313
FUS_00001421-RA	lcl|NW_020292474.1_prot_XP_026284523.1_15491	0.0066	0.0063	0.9618	140	140	140	140	0	0	0	0	140	138	0	2	0	0	0	1.42857
FUS_00001427-RA	lcl|NW_020292221.1_prot_XP_026274203.1_667	0.2944	0.195	0.6625	2118	2126	2137	2135	9	5	19	9	2118	1512	0	247	0	367	0.889097	29.1803
FUS_00001428-RA	lcl|NW_020292221.1_prot_XP_026274724.1_666	0.2278	0.2298	1.0089	962	953	963	963	1	5	1	10	962	626	0	155	0	172	0.103842	34.9948
FUS_00001431-RA	lcl|NW_020292221.1_prot_XP_026274190.1_663	0.2752	0.2608	0.9477	281	357	358	396	11	9	77	39	281	270	0	24	0	63	21.5084	31.8182
FUS_00001432-RA	lcl|NW_020292221.1_prot_XP_026273512.1_662	0.076	0.0609	0.8019	2637	439	2643	2570	1	10	6	2131	2637	396	0	17	0	26	0.227015	84.5914
FUS_00001433-RA	lcl|NW_020292221.1_prot_XP_026273544.1_661	0.4006	0.4426	1.1048	172	176	186	189	5	6	14	13	172	90	0	30	0	56	7.52688	52.381
FUS_00001434-RA	lcl|NW_020292221.1_prot_XP_026273558.1_660	0.0114	0.0106	0.9268	88	88	88	88	0	0	0	0	88	87	0	0	0	1	0	1.13636
FUS_00001435-RA	lcl|NW_020292221.1_prot_XP_026273524.1_659	0.1315	0.0804	0.6116	384	385	387	385	2	0	3	0	384	330	0	28	0	27	0.775194	14.2857
FUS_00001436-RA	lcl|NW_020292221.1_prot_XP_026273499.1_658	0.3945	0.1968	0.4988	506	505	506	506	0	1	0	1	506	356	0	75	0	74	0	29.6443
FUS_00001440-RA	lcl|NW_020292221.1_prot_XP_026275256.1_655	0.0991	0.0415	0.4186	637	476	653	591	8	7	16	115	637	443	0	9	0	24	2.45023	25.0423
FUS_00001441-RA	lcl|NW_020292221.1_prot_XP_026274615.1_654	0.0761	0.0527	0.6925	816	819	820	820	2	1	4	1	816	738	0	41	0	40	0.487805	10
FUS_00001442-RA	lcl|NW_020292221.1_prot_XP_026274641.1_653	0.242	0.1952	0.8067	95	101	95	101	0	0	0	0	95	72	0	12	0	17	0	28.7129
FUS_00001443-RA	lcl|NW_020292221.1_prot_XP_026274655.1_652	0.038	0.034	0.8943	93	93	93	93	0	0	0	0	93	86	0	5	0	2	0	7.52688
FUS_00001444-RA	lcl|NW_020292221.1_prot_XP_026274624.1_651	0.133	0.1226	0.922	480	491	492	492	2	1	12	1	480	390	0	50	0	51	2.43902	20.7317
FUS_00001445-RA	lcl|NW_020292221.1_prot_XP_026274585.1_648	0.0149	0.0085	0.5668	1398	1398	1398	1398	0	0	0	0	1398	1374	0	15	0	9	0	1.71674
FUS_00001446-RA	lcl|NW_020292221.1_prot_XP_026273423.1_647	0.155	0.0802	0.5174	331	323	337	337	3	8	6	14	331	278	0	13	0	32	1.78042	17.5074
FUS_00001449-RA	lcl|NW_020292221.1_prot_XP_026274276.1_642	0.0373	0.0244	0.655	772	774	774	774	2	0	2	0	772	736	0	17	0	21	0.258398	4.90956
FUS_00001450-RA	lcl|NW_020292221.1_prot_XP_026273755.1_637	0.0274	0.0143	0.5227	453	438	453	442	0	2	0	4	453	426	0	7	0	5	0	3.61991
FUS_00001451-RA	lcl|NW_020292221.1_prot_XP_026273709.1_635	0.2302	0.172	0.7472	498	525	541	538	9	6	43	13	498	394	0	40	0	91	7.94824	26.7658
FUS_00001452-RA	lcl|NW_020292221.1_prot_XP_026275244.1_634	0.1202	0.0498	0.414	382	232	383	239	1	3	1	7	382	209	0	13	0	10	0.261097	12.5523
FUS_00001453-RA	lcl|NW_020292221.1_prot_XP_026273582.1_633	0.2041	0.0807	0.3955	359	223	359	224	0	1	0	1	359	194	0	14	0	15	0	13.3929
FUS_00001454-RA	lcl|NW_020292221.1_prot_XP_026275230.1_632	0.3635	0.3478	0.957	710	837	782	961	16	22	72	124	710	590	0	73	0	174	9.20716	38.6056
FUS_00001455-RA	lcl|NW_020292221.1_prot_XP_026273571.1_631	0.0611	0.0366	0.5993	245	245	245	245	0	0	0	0	245	227	0	8	0	10	0	7.34694
FUS_00001456-RA	lcl|NW_020292221.1_prot_XP_026274851.1_630	0.2078	0.1031	0.4961	691	661	705	717	5	10	14	56	691	552	0	40	0	69	1.98582	23.0126
FUS_00001458-RA	lcl|NW_020292221.1_prot_XP_026275190.1_627	0.0842	0.0482	0.5728	310	304	310	310	0	2	0	6	310	278	0	7	0	19	0	10.3226
FUS_00001459-RA	lcl|NW_020292221.1_prot_XP_026273850.1_626	0.0258	0.0178	0.6921	618	613	618	618	0	1	0	5	618	590	0	14	0	9	0	4.53074
FUS_00001460-RA	lcl|NW_020292221.1_prot_XP_026273865.1_625	0.001	0.0006	0.6462	89	90	90	90	1	0	1	0	89	90	0	0	0	0	1.11111	0
FUS_00001461-RA	lcl|NW_020292221.1_prot_XP_026274504.1_624	0.3243	0.116	0.3576	224	155	228	168	2	5	4	13	224	129	0	8	0	18	1.75439	23.2143
FUS_00001462-RA	lcl|NW_020292221.1_prot_XP_026275178.1_623	0.2506	0.0995	0.3969	904	1540	1475	1611	12	17	571	71	904	1394	0	48	0	98	38.7119	13.4699
FUS_00001465-RA	lcl|NW_020292221.1_prot_XP_026273658.1_622	0.341	0.1164	0.3414	510	506	510	507	0	1	0	1	510	405	0	45	0	56	0	20.1183
FUS_00001466-RA	lcl|NW_020292221.1_prot_XP_026273685.1_621	0.3298	0.1515	0.4595	293	203	300	224	3	6	7	21	293	159	0	12	0	32	2.33333	29.0179
FUS_00001467-RA	lcl|NW_020292221.1_prot_XP_026273647.1_620	0.0266	0.0169	0.6376	513	513	513	513	0	0	0	0	513	494	0	11	0	8	0	3.7037
FUS_00001469-RA	lcl|NW_020292221.1_prot_XP_026274526.1_615	0.1859	0.1392	0.7489	319	318	319	318	0	0	0	0	319	244	0	40	0	34	0	23.2704
FUS_00001470-RA	lcl|NW_020292221.1_prot_XP_026274574.1_614	0.0402	0.028	0.6962	350	349	350	350	0	1	0	1	350	331	0	14	0	4	0	5.42857
FUS_00001473-RA	lcl|NW_020292292.1_prot_XP_026275221.1_7158	0.2411	0.1216	0.5045	536	541	542	542	2	1	6	1	536	436	0	50	0	55	1.10701	19.5572
FUS_00001474-RA	lcl|NW_020292292.1_prot_XP_026275224.1_7157	0.0976	0.0454	0.4651	444	463	462	464	4	1	18	1	444	429	0	10	0	24	3.8961	7.5431
FUS_00001476-RA	lcl|NW_020292292.1_prot_XP_026275188.1_7152	0.043	0.0298	0.6923	392	392	392	392	0	0	0	0	392	368	0	11	0	13	0	6.12245
FUS_00001477-RA	lcl|NW_020292292.1_prot_XP_026275179.1_7149	0.221	0.1156	0.523	1562	1060	1590	1312	7	15	28	252	1562	873	0	59	0	128	1.76101	33.4604
FUS_00001478-RA	lcl|NW_020292292.1_prot_XP_026275177.1_7148	0.1315	0.0967	0.7352	1037	1053	1083	1090	6	6	46	37	1037	901	0	50	0	102	4.24746	17.3394
FUS_00001480-RA	lcl|NW_020292292.1_prot_XP_026275196.1_7147	0.1409	0.1107	0.7857	590	592	593	593	1	1	3	1	590	490	0	56	0	46	0.505902	17.3693
FUS_00001481-RA	lcl|NW_020292292.1_prot_XP_026275197.1_7146	0.0321	0.0255	0.7946	199	199	199	199	0	0	0	0	199	188	0	4	0	7	0	5.52764
FUS_00001482-RA	lcl|NW_020292514.1_prot_XP_026285567.1_16426	0.3468	0.5761	1.661	439	194	447	353	3	7	8	159	439	81	0	40	0	73	1.78971	77.0538
FUS_00001483-RA	lcl|NW_020292292.1_prot_XP_026275176.1_7145	0.1243	0.07	0.5628	670	462	673	673	2	10	3	211	670	411	0	17	0	34	0.445765	38.9302
FUS_00001489-RA	lcl|NW_020292292.1_prot_XP_026275165.1_7140	0.1167	0.0478	0.4101	713	645	719	676	3	8	6	31	713	593	0	24	0	28	0.834492	12.2781
FUS_00001490-RA	lcl|NW_020292292.1_prot_XP_026275168.1_7139	0.295	0.1939	0.6572	389	413	419	432	5	3	30	19	389	310	0	36	0	67	7.1599	28.2407
FUS_00001492-RA	lcl|NW_020292294.1_prot_XP_026275318.1_7217	0.634	0.1932	0.3047	155	141	157	148	1	2	2	7	155	104	0	16	0	21	1.27388	29.7297
FUS_00001493-RA	lcl|NW_020292294.1_prot_XP_026275356.1_7218	0.1236	0.0831	0.6723	277	284	277	321	0	2	0	37	277	248	0	22	0	14	0	22.7414
FUS_00001494-RA	lcl|NW_020292294.1_prot_XP_026275357.1_7219	0.0286	0.0152	0.5309	150	150	150	150	0	0	0	0	150	145	0	2	0	3	0	3.33333
FUS_00001495-RA	lcl|NW_020292294.1_prot_XP_026275355.1_7220	0.0746	0.0532	0.7134	364	364	364	364	0	0	0	0	364	329	0	15	0	20	0	9.61538
FUS_00001498-RA	lcl|NW_020292294.1_prot_XP_026275319.1_7227	0.1144	0.0547	0.4782	376	439	461	465	3	7	85	26	376	404	0	9	0	26	18.4382	13.1183
FUS_00001500-RA	lcl|NW_020292294.1_prot_XP_026275320.1_7228	0.158	0.0818	0.5175	421	423	423	423	2	0	2	0	421	370	0	27	0	26	0.472813	12.5296
FUS_00001503-RA	lcl|NW_020292294.1_prot_XP_026275359.1_7230	0.1354	0.0569	0.42	114	451	114	451	0	0	0	0	114	438	0	6	0	7	0	2.88248
FUS_00001505-RA	lcl|NW_020292294.1_prot_XP_026275360.1_7231	0.2126	0.0635	0.2989	660	367	677	418	5	4	17	51	660	331	0	9	0	27	2.51108	20.8134
FUS_00001506-RA	lcl|NW_020292294.1_prot_XP_026275313.1_7232	0.0461	0.0305	0.6613	275	271	275	273	0	1	0	2	275	256	0	8	0	7	0	6.22711
FUS_00001508-RA	lcl|NW_020292294.1_prot_XP_026275312.1_7235	0.0334	0.0217	0.6513	1031	1029	1037	1037	2	2	6	8	1031	985	0	27	0	17	0.578592	5.01447
FUS_00001509-RA	lcl|NW_020292294.1_prot_XP_026275332.1_7236	0.0481	0.0357	0.7431	494	494	494	494	0	0	0	0	494	459	0	21	0	14	0	7.08502
FUS_00001511-RA	lcl|NW_020292639.1_prot_XP_026287519.1_18175	0.0456	0.029	0.6375	583	588	589	589	2	1	6	1	583	553	0	22	0	13	1.01868	6.11205
FUS_00001516-RA	lcl|NW_020292824.1_prot_XP_026289660.1_20107	0.2084	0.2542	1.2196	618	638	630	644	5	3	12	6	618	409	0	99	0	130	1.90476	36.4907
FUS_00001518-RA	lcl|NW_020292824.1_prot_XP_026289657.1_20104	0.0307	0.0087	0.2851	254	254	254	254	0	0	0	0	254	250	0	2	0	2	0	1.5748
FUS_00001523-RA	lcl|NW_020292219.1_prot_XP_026272622.1_504	0.2353	0.1886	0.8016	341	779	656	782	19	1	315	3	341	688	0	35	0	56	48.0183	12.0205
FUS_00001529-RA	lcl|NW_020292219.1_prot_XP_026271770.1_497	0.0208	0.012	0.5749	2230	3460	3429	3473	3	4	1199	13	2230	3405	0	29	0	26	34.9665	1.95796
FUS_00001530-RA	lcl|NW_020292219.1_prot_XP_026271868.1_496	0.0664	0.0834	1.2568	93	115	93	115	0	0	0	0	93	101	0	7	0	7	0	12.1739
FUS_00001532-RA	lcl|NW_020292219.1_prot_XP_026271892.1_492	0.392	0.2035	0.5191	142	100	145	121	1	4	3	21	142	70	0	9	0	21	2.06896	42.1488
FUS_00001535-RA	lcl|NW_020292219.1_prot_XP_026271881.1_491	0.3189	0.1165	0.3654	275	689	294	719	5	3	19	30	275	641	0	16	0	32	6.46258	10.8484
FUS_00001539-RA	lcl|NW_020292219.1_prot_XP_026272582.1_486	0.3324	0.1494	0.4495	402	412	422	422	3	4	20	10	402	318	0	40	0	54	4.73934	24.6445
FUS_00001540-RA	lcl|NW_020292219.1_prot_XP_026272572.1_485	0.3875	0.2749	0.7092	908	997	1103	1077	32	18	195	80	908	707	0	115	0	175	17.6791	34.3547
FUS_00001541-RA	lcl|NW_020292219.1_prot_XP_026272180.1_484	0.3519	0.2094	0.595	274	348	353	356	8	4	79	8	274	267	0	28	0	53	22.3796	25
FUS_00001542-RA	lcl|NW_020292219.1_prot_XP_026272715.1_483	0.2472	0.2042	0.8259	653	654	658	658	4	1	5	4	653	463	0	68	0	123	0.759878	29.6353
FUS_00001543-RA	lcl|NW_020292219.1_prot_XP_026271904.1_482	0.0396	0.0248	0.626	1184	1356	1185	1358	1	1	1	2	1184	1304	0	23	0	29	0.084388	3.97644
FUS_00001544-RA	lcl|NW_020292219.1_prot_XP_026271927.1_481	0.0542	0.0521	0.9599	316	317	320	320	2	2	4	3	316	286	0	20	0	11	1.25	10.625
FUS_00001545-RA	lcl|NW_020292219.1_prot_XP_026271916.1_480	0.0657	0.04	0.6085	400	401	401	401	1	0	1	0	400	367	0	16	0	18	0.249377	8.4788
FUS_00001547-RA	lcl|NW_020292219.1_prot_XP_026272083.1_479	0.3663	0.2226	0.6077	260	674	647	674	12	0	387	0	260	604	0	17	0	53	59.8145	10.3858
FUS_00001550-RA	lcl|NW_020292602.1_prot_XP_026287016.1_17743	0.0908	0.0656	0.7222	1021	993	1022	993	1	0	1	0	1021	877	0	53	0	63	0.097847	11.6818
FUS_00001553-RA	lcl|NW_020292602.1_prot_XP_026287021.1_17745	0.0631	0.015	0.2381	212	247	212	250	0	1	0	3	212	242	0	2	0	3	0	3.2
FUS_00001556-RA	lcl|NW_020292602.1_prot_XP_026287020.1_17746	0.2205	0.1918	0.8695	367	365	372	376	1	1	5	11	367	256	0	33	0	76	1.34409	31.9149
FUS_00001557-RA	lcl|NW_020292602.1_prot_XP_026287019.1_17747	0.0296	0.0206	0.6938	718	716	718	718	0	1	0	2	718	685	0	21	0	10	0	4.5961
FUS_00001558-RA	lcl|NW_020292414.1_prot_XP_026282496.1_13688	0.0284	0.0122	0.43	149	199	149	199	0	0	0	0	149	195	0	2	0	2	0	2.01005
FUS_00001559-RA	lcl|NW_020292228.1_prot_XP_026283775.1_1506	0.3415	0.286	0.8374	1839	1829	1916	1909	21	28	77	80	1839	1146	0	221	0	462	4.01879	39.9686
FUS_00001560-RA	lcl|NW_020292228.1_prot_XP_026283668.1_1505	0.3735	0.1348	0.361	411	362	412	427	1	5	1	65	411	294	0	23	0	45	0.242718	31.1475
FUS_00001562-RA	lcl|NW_020292228.1_prot_XP_026283874.1_1504	0.1832	0.0815	0.4452	618	614	638	659	7	12	20	45	618	535	0	25	0	54	3.1348	18.8164
FUS_00001563-RA	lcl|NW_020292228.1_prot_XP_026283657.1_1502	0.2317	0.104	0.4486	639	1086	1114	1129	3	2	475	43	639	990	0	40	0	56	42.6391	12.3118
FUS_00001566-RA	lcl|NW_020292228.1_prot_XP_026283646.1_1501	0.065	0.0348	0.535	4801	4276	4801	4454	0	9	0	178	4801	4000	0	156	0	120	0	10.1931
FUS_00001568-RA	lcl|NW_020292228.1_prot_XP_026283634.1_1497	0.2599	0.2955	1.1371	425	464	493	490	4	1	68	26	425	306	0	66	0	92	13.7931	37.551
FUS_00001570-RA	lcl|NW_020292228.1_prot_XP_026283992.1_1494	0.1309	0.0651	0.4972	232	246	237	246	1	0	5	0	232	219	0	19	0	8	2.1097	10.9756
FUS_00001571-RA	lcl|NW_020292228.1_prot_XP_026283223.1_1493	0.176	0.0718	0.4076	685	770	701	787	4	5	16	17	685	683	0	41	0	46	2.28245	13.2147
FUS_00001573-RA	lcl|NW_020292228.1_prot_XP_026283191.1_1491	0.2241	0.1731	0.7725	1302	1307	1322	1323	8	3	20	16	1302	956	0	155	0	196	1.51286	27.74
FUS_00001574-RA	lcl|NW_020292228.1_prot_XP_026283236.1_1490	0.103	0.0886	0.8603	513	484	519	486	5	1	6	2	513	407	0	39	0	38	1.15607	16.2551
FUS_00001576-RA	lcl|NW_020292228.1_prot_XP_026283838.1_1487	0.2304	0.1684	0.7306	244	244	245	244	1	0	1	0	244	174	0	29	0	41	0.408163	28.6885
FUS_00001577-RA	lcl|NW_020292292.1_prot_XP_026275167.1_7138	0.246	0.2017	0.8199	435	441	452	453	8	4	17	12	435	310	0	54	0	77	3.76106	31.5673
FUS_00001579-RA	lcl|NW_020292268.1_prot_XP_026272820.1_4932	0.0735	0.0503	0.6846	307	323	326	326	3	2	19	3	307	295	0	13	0	15	5.82822	9.5092
FUS_00001581-RA	lcl|NW_020292384.1_prot_XP_026280798.1_12147	0.2796	0.2109	0.7544	378	351	378	353	0	1	0	2	378	248	0	35	0	68	0	29.745
FUS_00001582-RA	lcl|NW_020292253.1_prot_XP_026271421.1_3652	0.104	0.076	0.7308	506	504	507	507	1	2	1	3	506	445	0	21	0	38	0.197239	12.2288
FUS_00001583-RA	lcl|NW_020292219.1_prot_XP_026272308.1_468	0.0384	0.0254	0.6619	1258	1227	1278	1278	5	3	20	51	1258	1170	0	31	0	26	1.56495	8.4507
FUS_00001585-RA	lcl|NW_020292219.1_prot_XP_026272329.1_471	0.0772	0.0463	0.5997	623	624	624	624	1	0	1	0	623	570	0	20	0	34	0.160256	8.65385
FUS_00001586-RA	lcl|NW_020292219.1_prot_XP_026272546.1_472	0.0526	0.0447	0.8499	237	277	237	277	0	0	0	0	237	256	0	11	0	10	0	7.58123
FUS_00001587-RA	lcl|NW_020292219.1_prot_XP_026272559.1_473	0.1117	0.043	0.3851	194	203	200	205	2	2	6	2	194	190	0	4	0	9	3	7.31707
FUS_00001588-RA	lcl|NW_020292219.1_prot_XP_026272390.1_474	0.1798	0.0342	0.1903	237	201	242	221	3	1	5	20	237	190	0	4	0	7	2.06612	14.0271
FUS_00001589-RA	lcl|NW_020292219.1_prot_XP_026272861.1_475	0.3135	0.0982	0.3134	195	178	196	196	1	6	1	18	195	156	0	7	0	15	0.510204	20.4082
FUS_00001592-RA	lcl|NW_020292339.1_prot_XP_026278652.1_10198	0.0652	0.0443	0.68	354	354	354	354	0	0	0	0	354	324	0	17	0	13	0	8.47458
FUS_00001593-RA	lcl|NW_020292339.1_prot_XP_026278656.1_10197	0.1674	0.0645	0.3852	196	129	197	129	1	0	1	0	196	123	0	3	0	3	0.507614	4.65116
FUS_00001594-RA	lcl|NW_020292253.1_prot_XP_026271392.1_3717	0.4341	0.1713	0.3946	534	530	537	534	3	1	3	4	534	393	0	65	0	72	0.558659	26.4045
FUS_00001596-RA	lcl|NW_020292253.1_prot_XP_026271429.1_3718	0.0983	0.0419	0.4263	66	104	81	105	1	1	15	1	66	100	0	2	0	2	18.5185	4.7619
FUS_00001598-RA	lcl|NW_020292240.1_prot_XP_026293534.1_2517	0.2465	0.0873	0.3542	412	567	528	583	5	5	116	16	412	511	0	11	0	45	21.9697	12.3499
FUS_00001599-RA	lcl|NW_020292240.1_prot_XP_026293535.1_2518	0.1887	0.0923	0.4892	218	216	218	218	0	2	0	2	218	184	0	12	0	20	0	15.5963
FUS_00001600-RA	lcl|NW_020292240.1_prot_XP_026293536.1_2519	0.0908	0.0381	0.4199	503	503	503	503	0	0	0	0	503	469	0	21	0	13	0	6.75944
FUS_00001601-RA	lcl|NW_020292240.1_prot_XP_026293549.1_2520	0.0821	0.0408	0.4965	711	799	719	822	2	3	8	23	711	744	0	21	0	34	1.11266	9.48905
FUS_00001602-RA	lcl|NW_020292240.1_prot_XP_026293550.1_2521	0.0361	0.0175	0.4849	670	670	670	670	0	0	0	0	670	646	0	13	0	11	0	3.58209
FUS_00001603-RA	lcl|NW_020292240.1_prot_XP_026293555.1_2522	0.001	0.0005	0.494	110	110	110	110	0	0	0	0	110	110	0	0	0	0	0	0
FUS_00001606-RA	lcl|NW_020292240.1_prot_XP_026293489.1_2526	0.1514	0.0652	0.4306	222	451	288	451	3	0	66	0	222	427	0	15	0	9	22.9167	5.32151
FUS_00001609-RA	lcl|NW_020292240.1_prot_XP_026293490.1_2527	0.2876	0.1527	0.5309	1181	1473	1599	1672	14	14	418	199	1181	1261	0	66	0	146	26.1413	24.5813
FUS_00001610-RA	lcl|NW_020292240.1_prot_XP_026293522.1_2528	0.1505	0.0839	0.5576	158	159	158	161	0	1	0	2	158	142	0	3	0	14	0	11.8012
FUS_00001611-RA	lcl|NW_020292240.1_prot_XP_026293520.1_2529	0.1084	0.0557	0.5137	609	604	611	611	1	3	2	7	609	539	0	31	0	34	0.327332	11.784
FUS_00001612-RA	lcl|NW_020292240.1_prot_XP_026293521.1_2530	0.3381	0.2828	0.8363	265	246	281	322	3	3	16	76	265	194	0	13	0	39	5.69395	39.7516
FUS_00001618-RA	lcl|NW_020292522.1_prot_XP_026285771.1_16615	0.2673	0.1699	0.6354	452	965	852	975	6	3	400	10	452	843	0	52	0	70	46.9484	13.5385
FUS_00001622-RA	lcl|NW_020292522.1_prot_XP_026285769.1_16621	0.0315	0.0175	0.5538	1442	1266	1453	1267	1	1	11	1	1442	1219	0	22	0	25	0.757054	3.78848
FUS_00001623-RA	lcl|NW_020292487.1_prot_XP_026284853.1_15818	0.104	0.065	0.6253	342	343	343	343	1	0	1	0	342	304	0	18	0	21	0.291545	11.3703
FUS_00001626-RA	lcl|NW_020292487.1_prot_XP_026284849.1_15808	0.118	0.0688	0.5831	550	550	550	550	0	0	0	0	550	481	0	38	0	31	0	12.5455
FUS_00001629-RA	lcl|NW_020292451.1_prot_XP_026283960.1_15020	0.0226	0.0159	0.7053	1370	1372	1372	1372	2	0	2	0	1370	1327	0	21	0	24	0.145773	3.27988
FUS_00001636-RA	lcl|NW_020292464.1_prot_XP_026284322.1_15312	0.1198	0.0512	0.4272	657	472	657	475	0	2	0	3	657	429	0	17	0	26	0	9.68421
FUS_00001637-RA	lcl|NW_020292464.1_prot_XP_026284311.1_15313	0.2546	0.1379	0.5417	460	401	514	516	7	7	54	115	460	328	0	23	0	50	10.5058	36.4341
FUS_00001638-RA	lcl|NW_020292464.1_prot_XP_026284321.1_15314	0.0913	0.0278	0.3049	972	1006	1061	1075	9	5	89	69	972	963	0	13	0	30	8.38831	10.4186
FUS_00001639-RA	lcl|NW_020292464.1_prot_XP_026284329.1_15315	0.1032	0.0354	0.3426	862	642	864	865	2	2	2	223	862	600	0	12	0	30	0.231481	30.6358
FUS_00001642-RA	lcl|NW_020292464.1_prot_XP_026284328.1_15317	0.1197	0.0858	0.7167	628	659	666	666	8	3	38	7	628	565	0	31	0	63	5.70571	15.1652
FUS_00001643-RA	lcl|NW_020292464.1_prot_XP_026284333.1_15316	0.1048	0.0817	0.7792	319	423	384	423	2	0	65	0	319	380	0	17	0	26	16.9271	10.1655
FUS_00001644-RA	lcl|NW_020292464.1_prot_XP_026284327.1_15318	0.0379	0.0249	0.6585	813	891	813	892	0	1	0	1	813	850	0	24	0	17	0	4.70852
FUS_00001645-RA	lcl|NW_020292464.1_prot_XP_026284331.1_15319	0.0063	0.0078	1.2289	116	114	116	114	0	0	0	0	116	112	0	1	0	1	0	1.75439
FUS_00001648-RA	lcl|NW_020292464.1_prot_XP_026284330.1_15323	0.0465	0.0363	0.7808	479	479	479	479	0	0	0	0	479	447	0	18	0	14	0	6.68058
FUS_00001653-RA	lcl|NW_020292464.1_prot_XP_026284342.1_15331	0.1906	0.1181	0.6198	1243	1371	1277	1486	15	26	34	115	1243	1162	0	61	0	148	2.66249	21.8035
FUS_00001655-RA	lcl|NW_020292464.1_prot_XP_026284313.1_15333	0.2175	0.2407	1.1067	245	197	257	258	2	7	12	61	245	136	0	13	0	48	4.66926	47.2868
FUS_00001656-RA	lcl|NW_020292464.1_prot_XP_026284343.1_15332	0.3028	0.1768	0.5837	307	287	333	343	6	10	26	56	307	220	0	15	0	52	7.80781	35.8601
FUS_00001657-RA	lcl|NW_020292464.1_prot_XP_026284312.1_15334	0.001	0.0005	0.4601	336	336	336	336	0	0	0	0	336	336	0	0	0	0	0	0
FUS_00001658-RA	lcl|NW_020292464.1_prot_XP_026284319.1_15335	0.0795	0.0479	0.6023	128	128	128	128	0	0	0	0	128	117	0	7	0	4	0	8.59375
FUS_00001670-RA	lcl|NW_020292771.1_prot_XP_026289267.1_19737	0.7445	0.2836	0.3809	212	207	214	214	1	2	2	7	212	124	0	23	0	60	0.934579	42.0561
FUS_00001672-RA	lcl|NW_020292648.1_prot_XP_026287617.1_18271	0.1346	0.0558	0.4144	908	732	919	896	5	7	11	164	908	662	0	26	0	44	1.19695	26.1161
FUS_00001673-RA	lcl|NW_020292648.1_prot_XP_026287618.1_18272	0.0051	0.0022	0.4343	219	219	219	219	0	0	0	0	219	218	0	1	0	0	0	0.456621
FUS_00001674-RA	lcl|NW_020292451.1_prot_XP_026283998.1_14990	0.2932	0.4207	1.4347	178	304	205	304	4	0	27	0	178	211	0	36	0	57	13.1707	30.5921
FUS_00001675-RA	lcl|NW_020292451.1_prot_XP_026283999.1_14991	0.1238	0.1064	0.8596	337	299	338	315	1	1	1	16	337	249	0	22	0	28	0.295858	20.9524
FUS_00001676-RA	lcl|NW_020292451.1_prot_XP_026283967.1_14992	0.2055	0.1235	0.6007	456	478	456	479	0	1	0	1	456	375	0	51	0	52	0	21.7119
FUS_00001678-RA	lcl|NW_020292451.1_prot_XP_026283975.1_14999	0.1798	0.1091	0.6066	408	463	430	475	6	6	22	12	408	405	0	18	0	40	5.11628	14.7368
FUS_00001679-RA	lcl|NW_020292451.1_prot_XP_026283996.1_15000	0.234	0.1849	0.7903	642	657	700	700	15	7	58	43	642	501	0	42	0	114	8.28571	28.4286
FUS_00001680-RA	lcl|NW_020292451.1_prot_XP_026283994.1_15002	0.0244	0.0185	0.7551	218	218	218	218	0	0	0	0	218	210	0	3	0	5	0	3.66973
FUS_00001681-RA	lcl|NW_020292451.1_prot_XP_026283993.1_15003	0.0661	0.0456	0.6894	290	290	290	290	0	0	0	0	290	267	0	13	0	10	0	7.93103
FUS_00001683-RA	lcl|NW_020292451.1_prot_XP_026283997.1_15008	0.1632	0.1028	0.6299	1613	1609	1669	1676	18	16	56	67	1613	1340	0	91	0	178	3.3553	20.0477
FUS_00001685-RA	lcl|NW_020292451.1_prot_XP_026283985.1_15010	0.1543	0.1125	0.7294	1312	947	1323	1479	3	3	11	532	1312	788	0	72	0	87	0.831444	46.7208
FUS_00001686-RA	lcl|NW_020292451.1_prot_XP_026283986.1_15011	0.3987	0.2991	0.7503	930	911	952	952	9	9	22	41	930	545	0	133	0	233	2.31092	42.7521
FUS_00001690-RA	lcl|NW_020292487.1_prot_XP_026284854.1_15799	0.3261	0.2559	0.7847	156	155	156	156	0	1	0	1	156	97	0	25	0	33	0	37.8205
FUS_00001691-RA	lcl|NW_020292487.1_prot_XP_026284882.1_15798	0.0374	0.0222	0.5949	355	1853	355	1853	0	0	0	0	355	1837	0	10	0	6	0	0.863465
FUS_00001700-RA	lcl|NW_020292487.1_prot_XP_026284865.1_15797	0.0138	0.0067	0.4849	268	369	268	369	0	0	0	0	268	367	0	0	0	2	0	0.542005
FUS_00001706-RA	lcl|NW_020292487.1_prot_XP_026284870.1_15788	0.0257	0.013	0.5064	259	253	259	253	0	0	0	0	259	247	0	1	0	5	0	2.37154
FUS_00001708-RA	lcl|NW_020292487.1_prot_XP_026284869.1_15787	0.0723	0.0364	0.5035	341	347	347	347	2	0	6	0	341	324	0	13	0	10	1.72911	6.62824
FUS_00001712-RA	lcl|NW_020292487.1_prot_XP_026284868.1_15785	0.0338	0.0159	0.4698	674	670	676	676	1	1	2	6	674	647	0	10	0	13	0.295858	4.28994
FUS_00001713-RA	lcl|NW_020292487.1_prot_XP_026284866.1_15784	0.1887	0.1239	0.6563	988	943	988	945	0	1	0	2	988	737	0	95	0	111	0	22.0106
FUS_00001714-RA	lcl|NW_020292257.1_prot_XP_026271804.1_3963	0.6129	0.3745	0.6111	105	104	118	118	2	2	13	14	105	65	0	15	0	24	11.0169	44.9153
FUS_00001715-RA	lcl|NW_020292257.1_prot_XP_026271832.1_3964	0.2316	0.1613	0.6964	274	246	275	254	1	4	1	8	274	182	0	28	0	36	0.363636	28.3465
FUS_00001716-RA	lcl|NW_020292257.1_prot_XP_026271830.1_3965	0.0748	0.0453	0.6046	267	267	267	267	0	0	0	0	267	241	0	10	0	16	0	9.73783
FUS_00001717-RA	lcl|NW_020292257.1_prot_XP_026271831.1_3966	0.0244	0.0198	0.8112	252	252	252	252	0	0	0	0	252	241	0	8	0	3	0	4.36508
FUS_00001718-RA	lcl|NW_020292257.1_prot_XP_026271738.1_3968	0.0819	0.0456	0.5566	1089	1145	1118	1146	5	1	29	1	1089	1050	0	33	0	62	2.59392	8.37696
FUS_00001719-RA	lcl|NW_020292257.1_prot_XP_026271829.1_3969	0.1651	0.1158	0.7012	406	416	440	439	4	3	34	23	406	343	0	37	0	36	7.72727	21.8679
FUS_00001720-RA	lcl|NW_020292257.1_prot_XP_026271835.1_3970	0.0221	0.0124	0.5579	141	144	144	144	1	0	3	0	141	140	0	1	0	3	2.08333	2.77778
FUS_00001721-RA	lcl|NW_020292490.1_prot_XP_026284905.1_15823	0.2148	0.1014	0.4719	1397	1339	1456	1475	16	26	59	136	1397	1128	0	72	0	139	4.0522	23.5254
FUS_00001731-RA	lcl|NW_020292394.1_prot_XP_026281425.1_12719	0.3436	0.3648	1.0617	444	566	584	584	19	8	140	18	444	376	0	47	0	143	23.9726	35.6164
FUS_00001733-RA	lcl|NW_020292394.1_prot_XP_026281424.1_12720	0.0827	0.0433	0.5236	1240	1442	1283	1444	4	1	43	2	1240	1339	0	44	0	59	3.35152	7.27147
FUS_00001752-RA	lcl|NW_020292280.1_prot_XP_026273890.1_6048	0.1378	0.132	0.9582	291	304	302	304	2	0	11	0	291	242	0	35	0	27	3.64238	20.3947
FUS_00001753-RA	lcl|NW_020292280.1_prot_XP_026273893.1_6049	0.178	0.1557	0.8745	201	219	204	219	1	0	3	0	201	168	0	19	0	32	1.47059	23.2877
FUS_00001756-RA	lcl|NW_020292280.1_prot_XP_026273952.1_6050	0.0369	0.0184	0.4996	584	557	586	563	1	3	2	6	584	540	0	9	0	8	0.341297	4.08526
FUS_00001757-RA	lcl|NW_020292280.1_prot_XP_026273953.1_6051	0.0572	0.0304	0.5316	497	497	497	497	0	0	0	0	497	467	0	18	0	12	0	6.03622
FUS_00001758-RA	lcl|NW_020292229.1_prot_XP_026284458.1_1571	0.0468	0.0301	0.6439	1230	1230	1231	1231	1	1	1	1	1230	1155	0	44	0	31	0.081235	6.17384
FUS_00001759-RA	lcl|NW_020292381.1_prot_XP_026280711.1_12097	0.0316	0.0202	0.6399	555	555	555	555	0	0	0	0	555	532	0	10	0	13	0	4.14414
FUS_00001761-RA	lcl|NW_020292362.1_prot_XP_026279780.1_11252	0.1123	0.0362	0.3222	1150	1162	1194	1194	13	11	44	32	1150	1090	0	28	0	44	3.68509	8.71022
FUS_00001762-RA	lcl|NW_020292362.1_prot_XP_026279806.1_11250	0.3349	0.1297	0.3871	286	278	305	292	5	4	19	14	286	225	0	11	0	42	6.22951	22.9452
FUS_00001765-RA	lcl|NW_020292481.1_prot_XP_026284689.1_15609	0.0759	0.0556	0.7326	269	268	271	273	1	1	2	5	269	238	0	14	0	16	0.738007	12.8205
FUS_00001767-RA	lcl|NW_020292481.1_prot_XP_026284709.1_15611	0.1148	0.084	0.7317	344	347	347	347	1	0	3	0	344	297	0	21	0	29	0.864553	14.4092
FUS_00001769-RA	lcl|NW_020292229.1_prot_XP_026284275.1_1526	0.0996	0.0628	0.6309	630	629	630	630	0	1	0	1	630	553	0	36	0	40	0	12.2222
FUS_00001770-RA	lcl|NW_020292229.1_prot_XP_026284266.1_1527	0.0416	0.0269	0.6476	649	651	651	651	1	0	2	0	649	614	0	16	0	21	0.30722	5.68356
FUS_00001777-RA	lcl|NW_020292229.1_prot_XP_026284403.1_1528	0.0959	0.0518	0.5395	220	230	230	230	1	0	10	0	220	209	0	12	0	9	4.34783	9.13044
FUS_00001779-RA	lcl|NW_020292631.1_prot_XP_026287417.1_18077	0.1832	0.1696	0.9261	530	533	535	535	2	1	5	2	530	387	0	62	0	84	0.934579	27.6636
FUS_00001780-RA	lcl|NW_020292631.1_prot_XP_026287420.1_18080	0.1473	0.1213	0.8233	511	492	513	509	1	3	2	17	511	392	0	46	0	54	0.389864	22.9862
FUS_00001781-RA	lcl|NW_020292280.1_prot_XP_026273912.1_5962	0.2748	0.1784	0.6494	341	370	345	382	3	3	4	12	341	283	0	34	0	53	1.15942	25.9162
FUS_00001783-RA	lcl|NW_020292280.1_prot_XP_026273899.1_5966	0.1248	0.0789	0.6322	624	622	625	625	1	2	1	3	624	537	0	35	0	50	0.16	14.08
FUS_00001785-RA	lcl|NW_020292280.1_prot_XP_026273902.1_5971	0.0627	0.0365	0.5818	567	567	567	567	0	0	0	0	567	524	0	19	0	24	0	7.58377
FUS_00001786-RA	lcl|NW_020292280.1_prot_XP_026273904.1_5972	0.0307	0.0179	0.5843	466	474	474	474	1	0	8	0	466	458	0	9	0	7	1.68776	3.37553
FUS_00001787-RA	lcl|NW_020292280.1_prot_XP_026273907.1_5973	0.19	0.1023	0.5386	419	420	423	423	2	1	4	3	419	344	0	39	0	37	0.945626	18.6761
FUS_00001788-RA	lcl|NW_020292280.1_prot_XP_026273905.1_5974	0.0439	0.0335	0.7641	475	439	475	477	0	1	0	38	475	411	0	18	0	10	0	13.8365
FUS_00001789-RA	lcl|NW_020292280.1_prot_XP_026273901.1_5976	0.0682	0.0287	0.4205	577	570	577	577	0	3	0	7	577	537	0	13	0	20	0	6.93241
FUS_00001792-RA	lcl|NW_020292280.1_prot_XP_026274007.1_5980	0.027	0.0131	0.4857	247	247	247	247	0	0	0	0	247	240	0	5	0	2	0	2.83401
FUS_00001793-RA	lcl|NW_020292280.1_prot_XP_026274008.1_5981	0.1559	0.1283	0.8231	515	490	524	524	3	5	9	34	515	378	0	49	0	63	1.71756	27.8626
FUS_00001794-RA	lcl|NW_020292280.1_prot_XP_026273997.1_5982	0.0509	0.0318	0.625	343	402	343	403	0	1	0	1	343	380	0	13	0	9	0	5.7072
FUS_00001801-RA	lcl|NW_020292280.1_prot_XP_026273942.1_5856	0.0719	0.0613	0.8532	307	307	307	307	0	0	0	0	307	269	0	23	0	15	0	12.3779
FUS_00001804-RA	lcl|NW_020292229.1_prot_XP_026284786.1_1624	0.14	0.1102	0.7868	668	674	676	676	2	1	8	2	668	550	0	48	0	76	1.18343	18.6391
FUS_00001805-RA	lcl|NW_020292410.1_prot_XP_026282435.1_13626	0.1351	0.107	0.7919	2077	1555	2086	1596	3	5	9	41	2077	1262	0	157	0	136	0.431448	20.9273
FUS_00001806-RA	lcl|NW_020292244.1_prot_XP_026293903.1_2926	0.2889	0.1029	0.3562	737	723	738	738	1	7	1	15	737	592	0	52	0	79	0.135501	19.7832
FUS_00001807-RA	lcl|NW_020292244.1_prot_XP_026293950.1_2966	0.0125	0.0089	0.7139	250	250	250	250	0	0	0	0	250	245	0	5	0	0	0	2
FUS_00001808-RA	lcl|NW_020292244.1_prot_XP_026293947.1_2967	0.2706	0.2519	0.9307	750	731	783	779	9	8	33	48	750	495	0	91	0	145	4.21456	36.457
FUS_00001809-RA	lcl|NW_020292244.1_prot_XP_026293951.1_2968	0.0089	0.0075	0.8376	126	126	126	126	0	0	0	0	126	124	0	1	0	1	0	1.5873
FUS_00001812-RA	lcl|NW_020292244.1_prot_XP_026293897.1_2971	0.0466	0.0378	0.8098	624	623	624	624	0	1	0	1	624	576	0	24	0	23	0	7.69231
FUS_00001813-RA	lcl|NW_020292304.1_prot_XP_026276132.1_7998	0.0335	0.0197	0.589	816	801	816	816	0	3	0	15	816	768	0	16	0	17	0	5.88235
FUS_00001833-RA	lcl|NW_020292315.1_prot_XP_026277184.1_8865	0.3066	0.1528	0.4982	1447	988	1521	1507	19	27	74	519	1447	779	0	65	0	144	4.86522	48.3079
FUS_00001834-RA	lcl|NW_020292304.1_prot_XP_026276087.1_7956	0.163	0.0923	0.5666	297	293	300	306	1	3	3	13	297	252	0	14	0	27	1	17.6471
FUS_00001836-RA	lcl|NW_020292304.1_prot_XP_026276086.1_7961	0.0368	0.0205	0.559	384	382	384	382	0	0	0	0	384	368	0	8	0	6	0	3.66492
FUS_00001838-RA	lcl|NW_020292280.1_prot_XP_026273814.1_6061	0.0228	0.0111	0.4883	165	165	165	165	0	0	0	0	165	161	0	4	0	0	0	2.42424
FUS_00001839-RA	lcl|NW_020292280.1_prot_XP_026273811.1_6060	0.0387	0.0266	0.6872	297	279	303	279	1	0	6	0	297	268	0	3	0	8	1.9802	3.94265
FUS_00001840-RA	lcl|NW_020292280.1_prot_XP_026273807.1_6059	0.0425	0.0333	0.7841	408	408	408	408	0	0	0	0	408	382	0	18	0	8	0	6.37255
FUS_00001842-RA	lcl|NW_020292304.1_prot_XP_026276181.1_7970	0.0969	0.0608	0.6274	515	525	533	533	1	3	18	8	515	467	0	32	0	26	3.37711	12.3827
FUS_00001843-RA	lcl|NW_020292304.1_prot_XP_026276178.1_7971	0.1009	0.0517	0.5124	1362	1419	1450	1446	7	9	88	27	1362	1303	0	33	0	83	6.06897	9.88935
FUS_00001844-RA	lcl|NW_020292304.1_prot_XP_026276107.1_7975	0.1521	0.1156	0.7599	458	459	459	459	1	0	1	0	458	366	0	51	0	42	0.217865	20.2614
FUS_00001845-RA	lcl|NW_020292304.1_prot_XP_026276108.1_7976	0.0872	0.0257	0.2951	401	405	405	405	2	0	4	0	401	387	0	6	0	12	0.987654	4.44444
FUS_00001847-RA	lcl|NW_020292304.1_prot_XP_026276147.1_7980	0.0804	0.0626	0.7791	336	248	337	248	1	0	1	0	336	221	0	13	0	14	0.296736	10.8871
FUS_00001848-RA	lcl|NW_020292304.1_prot_XP_026276156.1_7985	0.0248	0.0141	0.5673	910	848	910	858	0	1	0	10	910	824	0	18	0	6	0	3.9627
FUS_00001851-RA	lcl|NW_020292304.1_prot_XP_026276170.1_7994	0.1766	0.0725	0.4104	575	584	597	597	5	6	22	13	575	512	0	26	0	46	3.68509	14.2379
FUS_00001854-RA	lcl|NW_020292304.1_prot_XP_026276130.1_7996	0.0289	0.0172	0.5962	630	630	630	630	0	0	0	0	630	609	0	9	0	12	0	3.33333
FUS_00001862-RA	lcl|NW_020292348.1_prot_XP_026279133.1_10573	0.0416	0.0271	0.6525	293	453	350	456	2	1	57	3	293	438	0	7	0	8	16.2857	3.94737
FUS_00001866-RA	lcl|NW_020292348.1_prot_XP_026279084.1_10578	0.0899	0.0268	0.298	894	873	896	896	1	1	2	23	894	830	0	23	0	20	0.223214	7.36607
FUS_00001867-RA	lcl|NW_020292244.1_prot_XP_026293943.1_2959	0.0871	0.0521	0.5979	253	253	253	253	0	0	0	0	253	228	0	15	0	10	0	9.88142
FUS_00001869-RA	lcl|NW_020292244.1_prot_XP_026293880.1_2961	0.0283	0.0134	0.474	478	478	478	478	0	0	0	0	478	464	0	10	0	4	0	2.92887
FUS_00001870-RA	lcl|NW_020292244.1_prot_XP_026293884.1_2963	0.07	0.046	0.6571	116	146	138	146	1	0	22	0	116	137	0	5	0	4	15.942	6.16438
FUS_00001872-RA	lcl|NW_020292244.1_prot_XP_026293865.1_2924	0.0614	0.0428	0.6968	1355	1356	1356	1356	1	0	1	0	1355	1243	0	70	0	43	0.073746	8.33333
FUS_00001874-RA	lcl|NW_020292244.1_prot_XP_026293864.1_2923	0.3233	0.1865	0.577	1490	1504	1524	1528	15	7	34	24	1490	1092	0	158	0	254	2.23097	28.534
FUS_00001875-RA	lcl|NW_020292244.1_prot_XP_026293878.1_2922	0.0971	0.0391	0.403	589	516	595	522	4	3	6	6	589	477	0	20	0	19	1.0084	8.62069
FUS_00001876-RA	lcl|NW_020292244.1_prot_XP_026293879.1_2921	0.0154	0.0102	0.6629	492	493	494	494	1	1	2	1	492	482	0	8	0	3	0.404858	2.42915
FUS_00001877-RA	lcl|NW_020292244.1_prot_XP_026293877.1_2920	0.0523	0.0329	0.6281	586	576	586	586	0	3	0	10	586	539	0	28	0	9	0	8.02048
FUS_00001880-RA	lcl|NW_020292244.1_prot_XP_026293894.1_2916	0.1585	0.0716	0.4517	584	590	627	621	6	2	43	31	584	529	0	14	0	47	6.85805	14.8148
FUS_00001881-RA	lcl|NW_020292244.1_prot_XP_026293874.1_2915	0.1518	0.128	0.8433	204	227	227	227	1	0	23	0	204	186	0	21	0	20	10.1322	18.0617
FUS_00001882-RA	lcl|NW_020292244.1_prot_XP_026293875.1_2914	0.0285	0.0235	0.8271	212	212	212	212	0	0	0	0	212	201	0	4	0	7	0	5.18868
FUS_00001883-RA	lcl|NW_020292304.1_prot_XP_026276136.1_7940	0.035	0.022	0.6296	295	295	295	295	0	0	0	0	295	284	0	6	0	5	0	3.72881
FUS_00001884-RA	lcl|NW_020292304.1_prot_XP_026276135.1_7939	0.04	0.0285	0.7135	320	320	320	320	0	0	0	0	320	301	0	12	0	7	0	5.9375
FUS_00001885-RA	lcl|NW_020292304.1_prot_XP_026276146.1_7938	0.0106	0.0076	0.7181	180	180	180	180	0	0	0	0	180	177	0	1	0	2	0	1.66667
FUS_00001886-RA	lcl|NW_020292304.1_prot_XP_026276140.1_7937	0.0822	0.0612	0.7446	864	673	864	780	0	4	0	107	864	596	0	38	0	39	0	23.5897
FUS_00001887-RA	lcl|NW_020292304.1_prot_XP_026276141.1_7936	0.101	0.0811	0.8037	638	643	643	643	2	0	5	0	638	557	0	35	0	51	0.777605	13.3748
FUS_00001890-RA	lcl|NW_020292386.1_prot_XP_026281062.1_12312	0.1438	0.0452	0.3145	320	391	374	437	5	9	54	46	320	369	0	9	0	13	14.4385	15.5606
FUS_00001894-RA	lcl|NW_020292386.1_prot_XP_026281001.1_12313	0.0646	0.0507	0.7853	162	162	162	162	0	0	0	0	162	149	0	7	0	6	0	8.02469
FUS_00001896-RA	lcl|NW_020292386.1_prot_XP_026280997.1_12317	0.0838	0.0513	0.6123	633	630	633	633	0	1	0	3	633	571	0	22	0	37	0	9.79463
FUS_00001897-RA	lcl|NW_020292386.1_prot_XP_026281064.1_12320	0.1182	0.0283	0.2395	471	1027	482	1035	2	4	11	8	471	1005	0	3	0	19	2.28216	2.89855
FUS_00001899-RA	lcl|NW_020292386.1_prot_XP_026281066.1_12321	0.4435	0.1863	0.42	280	266	280	266	0	0	0	0	280	196	0	30	0	40	0	26.3158
FUS_00001900-RA	lcl|NW_020292386.1_prot_XP_026281067.1_12322	0.2842	0.1168	0.411	271	616	293	616	2	0	22	0	271	568	0	29	0	19	7.50853	7.79221
FUS_00001902-RA	lcl|NW_020292386.1_prot_XP_026281045.1_12323	0.2146	0.1591	0.7413	609	612	612	612	2	0	3	0	609	457	0	64	0	91	0.490196	25.3268
FUS_00001905-RA	lcl|NW_020292386.1_prot_XP_026281050.1_12326	0.0598	0.0314	0.5243	226	225	226	226	0	1	0	1	226	210	0	8	0	7	0	7.07965
FUS_00001906-RA	lcl|NW_020292386.1_prot_XP_026281054.1_12328	0.2175	0.154	0.7078	261	265	266	266	1	1	5	1	261	203	0	29	0	33	1.8797	23.6842
FUS_00001907-RA	lcl|NW_020292386.1_prot_XP_026281053.1_12329	0.0731	0.0464	0.6346	288	283	288	290	0	1	0	7	288	257	0	18	0	8	0	11.3793
FUS_00001909-RA	lcl|NW_020292452.1_prot_XP_026284025.1_15050	0.3362	0.2906	0.8642	426	428	442	437	4	3	16	9	426	255	0	74	0	99	3.61991	41.6476
FUS_00001910-RA	lcl|NW_020292452.1_prot_XP_026284022.1_15049	0.2457	0.1657	0.6741	2599	2644	2657	2657	20	5	58	13	2599	1953	0	280	0	411	2.18291	26.496
FUS_00001913-RA	lcl|NW_020292280.1_prot_XP_026273867.1_5893	0.0049	0.007	1.4399	67	67	67	67	0	0	0	0	67	66	0	1	0	0	0	1.49254
FUS_00001914-RA	lcl|NW_020292280.1_prot_XP_026274130.1_5894	0.0614	0.0417	0.6791	390	389	391	391	1	1	1	2	390	355	0	22	0	12	0.255754	9.20716
FUS_00001915-RA	lcl|NW_020292280.1_prot_XP_026274129.1_5895	0.0401	0.0282	0.7016	1133	1129	1155	1155	7	9	22	26	1133	1071	0	37	0	21	1.90476	7.27273
FUS_00001916-RA	lcl|NW_020292280.1_prot_XP_026274131.1_5896	0.1263	0.0424	0.336	171	226	222	226	3	0	51	0	171	214	0	2	0	10	22.973	5.30973
FUS_00001918-RA	lcl|NW_020292280.1_prot_XP_026273987.1_5897	0.0657	0.0429	0.6533	160	160	160	160	0	0	0	0	160	149	0	3	0	8	0	6.875
FUS_00001919-RA	lcl|NW_020292280.1_prot_XP_026273986.1_5898	0.0409	0.0181	0.4435	382	382	382	382	0	0	0	0	382	370	0	8	0	4	0	3.14136
FUS_00001920-RA	lcl|NW_020292379.1_prot_XP_026280645.1_11983	0.0909	0.0422	0.4637	408	382	410	410	2	10	2	28	408	356	0	4	0	22	0.487805	13.1707
FUS_00001923-RA	lcl|NW_020292379.1_prot_XP_026280619.1_11987	0.0199	0.0161	0.8093	572	575	572	575	0	0	0	0	572	561	0	7	0	7	0	2.43478
FUS_00001924-RA	lcl|NW_020292379.1_prot_XP_026280620.1_11986	0.0083	0.0044	0.5268	109	110	109	110	0	0	0	0	109	109	0	0	0	1	0	0.909091
FUS_00001925-RA	lcl|NW_020292362.1_prot_XP_026279794.1_11222	0.0248	0.015	0.6045	489	487	489	489	0	1	0	2	489	474	0	7	0	6	0	3.06749
FUS_00001926-RA	lcl|NW_020292362.1_prot_XP_026279775.1_11223	0.082	0.0363	0.4428	525	473	529	475	1	1	4	2	525	442	0	16	0	15	0.756144	6.94737
FUS_00001931-RA	lcl|NW_020292362.1_prot_XP_026279804.1_11226	0.1291	0.1263	0.9776	356	357	356	357	0	0	0	0	356	279	0	47	0	31	0	21.8487
FUS_00001933-RA	lcl|NW_020292362.1_prot_XP_026279798.1_11229	0.1407	0.1138	0.809	184	235	184	235	0	0	0	0	184	202	0	12	0	21	0	14.0426
FUS_00001934-RA	lcl|NW_020292362.1_prot_XP_026279796.1_11230	0.0206	0.0198	0.9594	293	293	293	293	0	0	0	0	293	280	0	12	0	1	0	4.43686
FUS_00001936-RA	lcl|NW_020292362.1_prot_XP_026279766.1_11237	0.2875	0.2163	0.7524	1023	1042	1051	1051	11	7	28	9	1023	706	0	126	0	210	2.66413	32.8259
FUS_00001937-RA	lcl|NW_020292280.1_prot_XP_026274112.1_6068	0.0735	0.0419	0.5698	1166	1167	1179	1179	1	4	13	12	1166	1070	0	51	0	46	1.10263	9.24512
FUS_00001940-RA	lcl|NW_020292280.1_prot_XP_026274114.1_6074	0.071	0.028	0.395	501	502	516	516	3	4	15	14	501	475	0	7	0	20	2.90698	7.94574
FUS_00001941-RA	lcl|NW_020292280.1_prot_XP_026273951.1_6076	0.0185	0.0138	0.7462	254	254	254	254	0	0	0	0	254	247	0	4	0	3	0	2.75591
FUS_00001944-RA	lcl|NW_020292280.1_prot_XP_026274029.1_6077	0.0979	0.0388	0.3966	505	658	678	675	5	3	173	17	505	625	0	12	0	21	25.5162	7.40741
FUS_00001947-RA	lcl|NW_020292456.1_prot_XP_026284143.1_15161	0.3888	0.1247	0.3206	245	146	252	150	3	1	7	4	245	125	0	3	0	18	2.77778	16.6667
FUS_00001951-RA	lcl|NW_020292456.1_prot_XP_026284144.1_15165	0.6045	0.7862	1.3005	909	587	1013	982	13	19	104	395	909	273	0	49	0	265	10.2665	72.1996
FUS_00001953-RA	lcl|NW_020292456.1_prot_XP_026284145.1_15166	0.8341	0.4483	0.5374	216	380	229	387	6	3	13	7	216	282	0	34	0	64	5.67686	27.1318
FUS_00001955-RA	lcl|NW_020292456.1_prot_XP_026284146.1_15167	0.2475	0.1783	0.7201	856	1218	915	1230	6	5	59	12	856	985	0	84	0	149	6.44809	19.9187
FUS_00001956-RA	lcl|NW_020292456.1_prot_XP_026284148.1_15168	0.0332	0.0175	0.5258	206	206	206	206	0	0	0	0	206	199	0	5	0	2	0	3.39806
FUS_00001958-RA	lcl|NW_020292456.1_prot_XP_026284152.1_15170	0.1421	0.0458	0.322	1753	1783	1763	1840	3	11	10	57	1753	1637	0	65	0	81	0.567215	11.0326
FUS_00001961-RA	lcl|NW_020292315.1_prot_XP_026277145.1_8890	0.0684	0.0404	0.5908	1408	1408	1410	1410	1	1	2	2	1408	1304	0	43	0	61	0.141844	7.51773
FUS_00001977-RA	lcl|NW_020292410.1_prot_XP_026282436.1_13627	0.0372	0.0306	0.824	566	577	577	577	2	0	11	0	566	538	0	27	0	12	1.90641	6.7591
FUS_00001978-RA	lcl|NW_020292566.1_prot_XP_026286542.1_17324	0.0854	0.063	0.7372	636	637	639	639	1	1	3	2	636	564	0	33	0	40	0.469484	11.7371
FUS_00001979-RA	lcl|NW_020293344.1_prot_XP_026291181.1_21435	0.2767	0.1348	0.4874	488	547	541	584	5	12	53	37	488	460	0	26	0	61	9.79667	21.2329
FUS_00001983-RA	lcl|NW_020292304.1_prot_XP_026276117.1_7918	0.1526	0.0572	0.3747	201	273	201	275	0	2	0	2	201	252	0	8	0	13	0	8.36364
FUS_00001984-RA	lcl|NW_020292304.1_prot_XP_026276098.1_7919	0.1233	0.0964	0.7819	420	403	420	403	0	0	0	0	420	334	0	33	0	36	0	17.1216
FUS_00001994-RA	lcl|NW_020292304.1_prot_XP_026276110.1_7927	0.2259	0.1122	0.4968	506	424	507	448	1	5	1	24	506	345	0	35	0	44	0.197239	22.9911
FUS_00001996-RA	lcl|NW_020292304.1_prot_XP_026276148.1_7928	0.2049	0.1159	0.5656	430	424	430	429	0	3	0	5	430	342	0	35	0	47	0	20.2797
FUS_00001999-RA	lcl|NW_020292304.1_prot_XP_026276118.1_7930	0.1317	0.0298	0.2261	511	359	511	387	0	3	0	28	511	345	0	0	0	14	0	10.8527
FUS_00002000-RA	lcl|NW_020292304.1_prot_XP_026276150.1_7931	0.5155	0.1584	0.3072	280	215	297	246	3	10	17	31	280	168	0	12	0	35	5.72391	31.7073
FUS_00002003-RA	lcl|NW_020292304.1_prot_XP_026276119.1_7932	0.1991	0.0913	0.4585	254	621	363	636	4	3	109	15	254	588	0	9	0	24	30.0275	7.54717
FUS_00002004-RA	lcl|NW_020292304.1_prot_XP_026276142.1_7933	0.0232	0.0164	0.7077	427	427	427	427	0	0	0	0	427	412	0	10	0	5	0	3.51288
FUS_00002005-RA	lcl|NW_020292362.1_prot_XP_026279783.1_11213	0.0528	0.0344	0.652	1061	1062	1062	1062	1	0	1	0	1061	990	0	39	0	33	0.094162	6.77966
FUS_00002006-RA	lcl|NW_020292362.1_prot_XP_026279787.1_11212	0.3689	0.2723	0.7381	404	268	409	386	2	9	5	118	404	172	0	34	0	62	1.22249	55.4404
FUS_00002007-RA	lcl|NW_020292362.1_prot_XP_026279795.1_11211	0.3014	0.1674	0.5552	688	714	703	738	5	7	15	24	688	534	0	61	0	119	2.13371	27.6423
FUS_00002011-RA	lcl|NW_020292227.1_prot_XP_026282861.1_1358	0.1256	0.0373	0.2969	553	534	570	549	4	3	17	15	553	503	0	12	0	19	2.98246	8.37887
FUS_00002013-RA	lcl|NW_020292450.1_prot_XP_026283956.1_14987	0.2086	0.1235	0.5922	107	174	114	186	2	1	7	12	107	156	0	8	0	10	6.14035	16.129
FUS_00002020-RA	lcl|NW_020292450.1_prot_XP_026283950.1_14982	0.0684	0.0356	0.5203	69	69	69	69	0	0	0	0	69	65	0	4	0	0	0	5.7971
FUS_00002026-RA	lcl|NW_020292450.1_prot_XP_026283945.1_14980	0.5207	0.4243	0.8148	189	160	206	169	2	3	17	9	189	88	0	21	0	51	8.25243	47.929
FUS_00002028-RA	lcl|NW_020292239.1_prot_XP_026293416.1_2505	0.0585	0.0328	0.5608	817	789	817	817	0	4	0	28	817	750	0	15	0	24	0	8.20073
FUS_00002029-RA	lcl|NW_020292239.1_prot_XP_026293419.1_2511	0.0447	0.0203	0.454	387	387	387	387	0	0	0	0	387	373	0	6	0	8	0	3.61757
FUS_00002031-RA	lcl|NW_020292239.1_prot_XP_026293403.1_2512	0.2506	0.1246	0.4973	867	753	888	864	7	11	21	111	867	612	0	45	0	96	2.36486	29.1667
FUS_00002033-RA	lcl|NW_020295396.1_prot_XP_026292066.1_22222	0.2781	0.1849	0.6649	643	444	660	448	2	2	17	4	643	316	0	50	0	78	2.57576	29.4643
FUS_00002034-RA	lcl|NW_020293269.1_prot_XP_026291095.1_21353	0.3043	0.155	0.5091	374	336	375	410	1	7	1	74	374	263	0	21	0	52	0.266667	35.8537
FUS_00002036-RA	lcl|NW_020293269.1_prot_XP_026291081.1_21352	0.0421	0.013	0.3075	361	410	401	426	2	2	40	16	361	402	0	4	0	4	9.97506	5.6338
FUS_00002037-RA	lcl|NW_020293269.1_prot_XP_026291083.1_21351	0.001	0.0002	0.2068	202	202	202	202	0	0	0	0	202	202	0	0	0	0	0	0
FUS_00002038-RA	lcl|NW_020292296.1_prot_XP_026275593.1_7424	0.0199	0.0146	0.7347	941	941	941	941	0	0	0	0	941	912	0	11	0	18	0	3.08183
FUS_00002040-RA	lcl|NW_020292296.1_prot_XP_026275599.1_7428	0.001	0.0003	0.2934	173	173	173	173	0	0	0	0	173	173	0	0	0	0	0	0
FUS_00002041-RA	lcl|NW_020292296.1_prot_XP_026275546.1_7431	0.3196	0.1974	0.6177	1824	509	1830	1825	5	13	6	1316	1824	368	0	48	0	93	0.327869	79.8356
FUS_00002054-RA	lcl|NW_020292296.1_prot_XP_026275486.1_7435	0.0167	0.0078	0.4709	985	1018	1019	1023	2	1	34	5	985	1007	0	4	0	7	3.33661	1.56403
FUS_00002055-RA	lcl|NW_020292506.1_prot_XP_026285395.1_16281	0.1519	0.0796	0.5239	1040	921	1065	963	9	15	25	42	1040	796	0	43	0	82	2.34742	17.3416
FUS_00002058-RA	lcl|NW_020292823.1_prot_XP_026289648.1_20083	0.273	0.1372	0.5026	1179	1189	1308	1306	12	25	129	117	1179	939	0	88	0	162	9.86239	28.1011
FUS_00002061-RA	lcl|NW_020292823.1_prot_XP_026289645.1_20082	0.0868	0.0506	0.5829	310	375	366	375	1	0	56	0	310	349	0	12	0	14	15.3005	6.93333
FUS_00002062-RA	lcl|NW_020293268.1_prot_XP_026291046.1_21313	0.0698	0.0435	0.6233	208	202	208	202	0	0	0	0	208	185	0	9	0	8	0	8.41584
FUS_00002067-RA	lcl|NW_020293120.1_prot_XP_026290882.1_21172	0.1189	0.1328	1.1167	97	276	263	276	4	0	166	0	97	258	0	6	0	12	63.1179	6.52174
FUS_00002081-RA	lcl|NW_020292626.1_prot_XP_026287358.1_18030	0.0484	0.0465	0.9605	194	647	242	649	1	1	48	2	194	632	0	11	0	4	19.8347	2.61942
FUS_00002082-RA	lcl|NW_020292505.1_prot_XP_026285333.1_16251	0.3562	0.1312	0.3683	508	480	539	512	7	8	31	32	508	381	0	38	0	61	5.75139	25.5859
FUS_00002084-RA	lcl|NW_020292505.1_prot_XP_026285325.1_16250	0.0905	0.0409	0.4514	1841	1824	1843	1841	2	5	2	17	1841	1683	0	61	0	80	0.108519	8.58229
FUS_00002085-RA	lcl|NW_020292505.1_prot_XP_026285326.1_16249	0.0506	0.0364	0.7186	487	487	487	487	0	0	0	0	487	450	0	22	0	15	0	7.59754
FUS_00002086-RA	lcl|NW_020292404.1_prot_XP_026282080.1_13331	0.0995	0.117	1.1761	269	621	590	621	3	0	321	0	269	569	0	27	0	25	54.4068	8.37359
FUS_00002087-RA	lcl|NW_020292404.1_prot_XP_026282119.1_13332	0.4641	0.3156	0.6799	263	248	282	278	8	8	19	30	263	155	0	34	0	59	6.73759	44.2446
FUS_00002089-RA	lcl|NW_020292285.1_prot_XP_026274721.1_6588	0.0618	0.0326	0.5276	387	401	400	401	1	0	13	0	387	375	0	10	0	16	3.25	6.48379
FUS_00002090-RA	lcl|NW_020292285.1_prot_XP_026274719.1_6591	0.0292	0.0172	0.589	777	709	777	709	0	0	0	0	777	686	0	12	0	11	0	3.24401
FUS_00002091-RA	lcl|NW_020292285.1_prot_XP_026274720.1_6592	0.0349	0.026	0.7464	470	467	471	471	1	2	1	4	470	443	0	18	0	6	0.212314	5.9448
FUS_00002092-RA	lcl|NW_020292285.1_prot_XP_026274716.1_6593	0.1539	0.1113	0.7228	932	905	935	935	2	1	3	30	932	726	0	84	0	95	0.320856	22.3529
FUS_00002093-RA	lcl|NW_020292285.1_prot_XP_026274688.1_6673	0.0232	0.0157	0.6768	155	124	161	124	2	0	6	0	155	120	0	1	0	3	3.72671	3.22581
FUS_00002096-RA	lcl|NW_020292285.1_prot_XP_026274651.1_6668	0.0273	0.0113	0.4138	502	231	502	231	0	0	0	0	502	225	0	5	0	1	0	2.5974
FUS_00002100-RA	lcl|NW_020292285.1_prot_XP_026274663.1_6666	0.2615	0.1759	0.6728	523	475	553	533	9	11	30	58	523	352	0	32	0	91	5.42495	33.9587
FUS_00002101-RA	lcl|NW_020292285.1_prot_XP_026274664.1_6665	0.0795	0.0568	0.7138	179	179	179	179	0	0	0	0	179	162	0	8	0	9	0	9.49721
FUS_00002104-RA	lcl|NW_020292309.1_prot_XP_026276631.1_8395	0.1483	0.1541	1.0395	414	416	417	417	3	1	3	1	414	310	0	45	0	61	0.719424	25.6595
FUS_00002105-RA	lcl|NW_020292309.1_prot_XP_026276630.1_8394	0.0585	0.037	0.6324	793	781	805	805	2	5	12	24	793	727	0	14	0	40	1.49068	9.68944
FUS_00002108-RA	lcl|NW_020292232.1_prot_XP_026286893.1_1780	0.066	0.0372	0.5629	376	298	376	497	0	1	0	199	376	286	0	7	0	5	0	42.4547
FUS_00002110-RA	lcl|NW_020292240.1_prot_XP_026293472.1_2622	0.0643	0.0245	0.3813	595	590	595	595	0	2	0	5	595	561	0	18	0	11	0	5.71429
FUS_00002117-RA	lcl|NW_020292240.1_prot_XP_026293478.1_2614	0.0483	0.0288	0.595	799	795	799	799	0	1	0	4	799	750	0	22	0	23	0	6.13267
FUS_00002121-RA	lcl|NW_020292240.1_prot_XP_026293487.1_2605	0.0822	0.079	0.9617	729	1293	1028	1301	5	5	299	8	729	1199	0	30	0	64	29.0856	7.84012
FUS_00002122-RA	lcl|NW_020292240.1_prot_XP_026293546.1_2604	0.0902	0.0951	1.055	466	515	470	517	2	1	4	2	466	440	0	38	0	37	0.851064	14.8936
FUS_00002125-RA	lcl|NW_020292240.1_prot_XP_026293496.1_2603	0.1416	0.2415	1.7059	95	359	305	359	7	0	210	0	95	329	0	13	0	17	68.8525	8.35655
FUS_00002127-RA	lcl|NW_020292240.1_prot_XP_026293525.1_2600	0.0744	0.0426	0.573	249	260	249	261	0	1	0	1	249	242	0	7	0	11	0	7.27969
FUS_00002128-RA	lcl|NW_020292240.1_prot_XP_026293461.1_2597	0.0173	0.0103	0.5995	1023	1023	1023	1023	0	0	0	0	1023	1001	0	10	0	12	0	2.15054
FUS_00002129-RA	lcl|NW_020292240.1_prot_XP_026293516.1_2590	0.062	0.0417	0.6719	547	547	547	547	0	0	0	0	547	505	0	27	0	15	0	7.67825
FUS_00002135-RA	lcl|NW_020292240.1_prot_XP_026293514.1_2587	0.0566	0.0522	0.9219	206	394	237	394	1	0	31	0	206	376	0	8	0	10	13.0802	4.56853
FUS_00002136-RA	lcl|NW_020292240.1_prot_XP_026293450.1_2583	0.0541	0.0297	0.5492	2250	2266	2267	2267	3	1	17	1	2250	2145	0	58	0	63	0.74989	5.38156
FUS_00002138-RA	lcl|NW_020292240.1_prot_XP_026293495.1_2580	0.0821	0.0446	0.5433	1681	1605	1686	1686	3	17	5	81	1681	1474	0	39	0	92	0.29656	12.5741
FUS_00002143-RA	lcl|NW_020292240.1_prot_XP_026293538.1_2579	0.0725	0.0616	0.8505	474	475	474	477	0	1	0	2	474	419	0	30	0	26	0	12.1593
FUS_00002144-RA	lcl|NW_020292240.1_prot_XP_026293527.1_2578	0.1315	0.0944	0.718	265	266	268	268	1	2	3	2	265	217	0	24	0	25	1.1194	19.0298
FUS_00002147-RA	lcl|NW_020292240.1_prot_XP_026293494.1_2576	0.1635	0.0223	0.1362	100	665	100	679	0	1	0	14	100	663	0	1	0	1	0	2.35641
FUS_00002151-RA	lcl|NW_020292681.1_prot_XP_026288166.1_18747	0.0675	0.0409	0.6064	434	431	434	434	0	2	0	3	434	399	0	15	0	17	0	8.06452
FUS_00002158-RA	lcl|NW_020292404.1_prot_XP_026282104.1_13315	0.0563	0.0364	0.6475	685	691	691	691	2	0	6	0	685	644	0	31	0	16	0.868307	6.80174
FUS_00002159-RA	lcl|NW_020294834.1_prot_XP_026291982.1_22147	0.1139	0.0518	0.4548	372	350	372	372	0	3	0	22	372	316	0	11	0	23	0	15.0538
FUS_00002165-RA	lcl|NW_020292619.1_prot_XP_026287293.1_17966	0.0228	0.0133	0.5817	1072	945	1072	959	0	2	0	14	1072	919	0	16	0	10	0	4.17101
FUS_00002166-RA	lcl|NW_020292619.1_prot_XP_026287297.1_17967	0.001	0.0002	0.1695	157	147	157	147	0	0	0	0	157	147	0	0	0	0	0	0
FUS_00002169-RA	lcl|NW_020292619.1_prot_XP_026287287.1_17971	0.0299	0.0264	0.8837	207	205	207	205	0	0	0	0	207	195	0	4	0	6	0	4.87805
FUS_00002170-RA	lcl|NW_020292619.1_prot_XP_026287286.1_17972	0.1557	0.1157	0.7431	233	225	233	225	0	0	0	0	233	181	0	23	0	21	0	19.5556
FUS_00002171-RA	lcl|NW_020292619.1_prot_XP_026287292.1_17973	0.1668	0.1329	0.7966	754	288	759	753	3	15	5	465	754	228	0	22	0	38	0.658762	69.7211
FUS_00002172-RA	lcl|NW_020292296.1_prot_XP_026275585.1_7402	0.3888	0.5447	1.4008	484	369	490	555	3	17	6	186	484	198	0	38	0	133	1.22449	64.3243
FUS_00002174-RA	lcl|NW_020292217.1_prot_XP_026289336.1_188	0.1907	0.0641	0.3363	398	434	443	443	6	2	45	9	398	393	0	17	0	24	10.158	11.2867
FUS_00002175-RA	lcl|NW_020292217.1_prot_XP_026289443.1_189	0.1271	0.1288	1.0133	394	505	680	505	1	0	286	0	394	462	0	20	0	23	42.0588	8.51485
FUS_00002176-RA	lcl|NW_020292217.1_prot_XP_026289550.1_190	0.1387	0.0934	0.6732	523	517	545	523	5	4	22	6	523	445	0	19	0	53	4.0367	14.914
FUS_00002179-RA	lcl|NW_020292217.1_prot_XP_026289654.1_199	0.1622	0.1116	0.6881	5348	5351	5413	5414	10	7	65	63	5348	4339	0	463	0	549	1.20081	19.8559
FUS_00002181-RA	lcl|NW_020292217.1_prot_XP_026293588.1_202	0.1792	0.125	0.6976	454	364	462	397	3	7	8	33	454	291	0	22	0	51	1.7316	26.7003
FUS_00002183-RA	lcl|NW_020292479.1_prot_XP_026284611.1_15573	0.0915	0.0551	0.6016	376	393	393	393	1	0	17	0	376	354	0	17	0	22	4.3257	9.92366
FUS_00002184-RA	lcl|NW_020292479.1_prot_XP_026284612.1_15572	0.0151	0.0138	0.9152	355	355	355	355	0	0	0	0	355	344	0	7	0	4	0	3.09859
FUS_00002189-RA	lcl|NW_020292479.1_prot_XP_026284597.1_15561	0.1296	0.1489	1.1493	369	115	387	341	2	5	18	226	369	95	0	5	0	15	4.65116	72.1408
FUS_00002190-RA	lcl|NW_020292479.1_prot_XP_026284604.1_15559	0.0902	0.0355	0.3931	484	485	490	490	2	2	6	5	484	455	0	12	0	18	1.22449	7.14286
FUS_00002192-RA	lcl|NW_020292479.1_prot_XP_026284594.1_15558	0.3062	0.1806	0.5896	395	387	404	393	3	1	9	6	395	290	0	35	0	62	2.22772	26.2087
FUS_00002193-RA	lcl|NW_020292479.1_prot_XP_026284593.1_15557	0.0617	0.0327	0.5293	636	640	637	642	1	1	1	2	636	607	0	17	0	16	0.156986	5.45171
FUS_00002194-RA	lcl|NW_020292479.1_prot_XP_026284595.1_15556	0.1615	0.0775	0.4797	778	769	785	785	4	7	7	16	778	664	0	34	0	71	0.89172	15.414
FUS_00002200-RA	lcl|NW_020292296.1_prot_XP_026275469.1_7413	0.074	0.0416	0.5621	1177	1948	1902	1978	10	9	725	30	1177	1871	0	23	0	54	38.1178	5.4095
FUS_00002201-RA	lcl|NW_020292296.1_prot_XP_026275536.1_7355	0.184	0.1236	0.6716	1420	1544	1482	1662	16	18	62	118	1420	1301	0	78	0	165	4.18354	21.7208
FUS_00002202-RA	lcl|NW_020292296.1_prot_XP_026275535.1_7354	0.414	0.2033	0.4912	567	635	662	659	10	7	95	24	567	478	0	49	0	108	14.3505	27.4659
FUS_00002205-RA	lcl|NW_020292296.1_prot_XP_026275510.1_7350	0.038	0.0367	0.9656	222	223	223	223	1	0	1	0	222	207	0	11	0	5	0.44843	7.17489
FUS_00002207-RA	lcl|NW_020292296.1_prot_XP_026275534.1_7345	0.1443	0.0579	0.4015	558	485	567	514	2	5	9	29	558	436	0	18	0	31	1.5873	15.1751
FUS_00002208-RA	lcl|NW_020292296.1_prot_XP_026275533.1_7344	0.128	0.0677	0.5286	371	328	371	347	0	1	0	19	371	285	0	24	0	19	0	17.8674
FUS_00002221-RA	lcl|NW_020292296.1_prot_XP_026275520.1_7343	0.2058	0.0924	0.4489	385	374	386	386	1	3	1	12	385	314	0	23	0	37	0.259067	18.6528
FUS_00002222-RA	lcl|NW_020292296.1_prot_XP_026275521.1_7342	0.1563	0.0999	0.639	330	330	330	330	0	0	0	0	330	271	0	31	0	28	0	17.8788
FUS_00002224-RA	lcl|NW_020292296.1_prot_XP_026275431.1_7338	0.0152	0.0103	0.6746	539	527	539	539	0	1	0	12	539	516	0	7	0	4	0	4.26716
FUS_00002225-RA	lcl|NW_020292296.1_prot_XP_026275433.1_7337	0.1187	0.0829	0.6984	201	248	241	252	1	1	40	4	201	221	0	13	0	14	16.5975	12.3016
FUS_00002226-RA	lcl|NW_020292296.1_prot_XP_026275436.1_7336	0.0206	0.0165	0.7982	142	142	142	142	0	0	0	0	142	137	0	2	0	3	0	3.52113
FUS_00002228-RA	lcl|NW_020292296.1_prot_XP_026275530.1_7334	0.1829	0.0869	0.475	409	512	410	533	1	6	1	21	409	457	0	18	0	37	0.243902	14.2589
FUS_00002229-RA	lcl|NW_020292296.1_prot_XP_026275582.1_7332	0.1063	0.0757	0.7125	336	329	350	350	5	7	14	21	336	289	0	14	0	26	4	17.4286
FUS_00002230-RA	lcl|NW_020292296.1_prot_XP_026275524.1_7331	0.1443	0.0618	0.4281	561	529	694	704	6	4	133	175	561	486	0	23	0	20	19.1643	30.9659
FUS_00002231-RA	lcl|NW_020292296.1_prot_XP_026275479.1_7330	0.4499	0.4299	0.9555	396	798	846	826	16	8	450	28	396	638	0	40	0	120	53.1915	22.7603
FUS_00002232-RA	lcl|NW_020292296.1_prot_XP_026275527.1_7329	0.2943	0.2889	0.9814	486	534	501	544	3	2	15	10	486	345	0	79	0	110	2.99401	36.5809
FUS_00002233-RA	lcl|NW_020292296.1_prot_XP_026275528.1_7328	0.2076	0.0729	0.3511	229	182	230	184	1	1	1	2	229	155	0	13	0	14	0.434783	15.7609
FUS_00002234-RA	lcl|NW_020292296.1_prot_XP_026275584.1_7327	0.2397	0.0952	0.3974	356	362	369	369	6	4	13	7	356	303	0	16	0	43	3.52304	17.8862
FUS_00002237-RA	lcl|NW_020292296.1_prot_XP_026275461.1_7326	0.1998	0.0837	0.419	238	230	239	239	1	4	1	9	238	195	0	11	0	24	0.41841	18.41
FUS_00002238-RA	lcl|NW_020292296.1_prot_XP_026275460.1_7325	0.2535	0.2387	0.9418	1652	1872	1897	1897	31	12	245	25	1652	1304	0	217	0	351	12.9151	31.2599
FUS_00002239-RA	lcl|NW_020292296.1_prot_XP_026275553.1_7323	0.0932	0.0525	0.5633	469	331	469	331	0	0	0	0	469	296	0	11	0	24	0	10.574
FUS_00002241-RA	lcl|NW_020292296.1_prot_XP_026275480.1_7320	0.1508	0.1104	0.7323	841	856	862	862	5	3	21	6	841	705	0	60	0	91	2.4362	18.2135
FUS_00002242-RA	lcl|NW_020292296.1_prot_XP_026275483.1_7319	0.0977	0.0465	0.4761	220	219	220	220	0	1	0	1	220	198	0	5	0	16	0	10
FUS_00002244-RA	lcl|NW_020292296.1_prot_XP_026275558.1_7317	0.0727	0.0461	0.6349	558	563	574	571	2	2	16	8	558	515	0	23	0	25	2.78746	9.80736
FUS_00002245-RA	lcl|NW_020292296.1_prot_XP_026275512.1_7316	0.031	0.02	0.6457	186	186	186	186	0	0	0	0	186	178	0	7	0	1	0	4.30107
FUS_00002251-RA	lcl|NW_020292296.1_prot_XP_026275501.1_7311	0.2728	0.0565	0.2071	156	118	163	162	2	2	7	44	156	107	0	5	0	6	4.29448	33.9506
FUS_00002259-RA	lcl|NW_020292320.1_prot_XP_026277350.1_9043	0.1379	0.0864	0.6261	961	745	968	1106	2	4	7	361	961	654	0	48	0	43	0.72314	40.868
FUS_00002260-RA	lcl|NW_020292320.1_prot_XP_026277346.1_9047	0.2333	0.2324	0.9963	577	572	608	585	7	4	31	13	577	395	0	77	0	100	5.09868	32.4786
FUS_00002266-RA	lcl|NW_020292320.1_prot_XP_026277332.1_9055	0.0373	0.0247	0.6606	2243	2244	2244	2244	1	0	1	0	2243	2137	0	60	0	47	0.044563	4.76827
FUS_00002267-RA	lcl|NW_020292320.1_prot_XP_026277333.1_9053	0.0524	0.0371	0.7089	327	330	333	330	1	0	6	0	327	310	0	7	0	13	1.8018	6.06061
FUS_00002269-RA	lcl|NW_020292320.1_prot_XP_026277337.1_9059	0.1045	0.0341	0.3269	266	224	266	243	0	2	0	19	266	207	0	9	0	8	0	14.8148
FUS_00002270-RA	lcl|NW_020292320.1_prot_XP_026277335.1_9061	0.0525	0.0307	0.5844	474	474	474	474	0	0	0	0	474	444	0	16	0	14	0	6.32911
FUS_00002272-RA	lcl|NW_020292320.1_prot_XP_026277334.1_9062	0.0783	0.0489	0.6247	1591	975	1592	1379	1	6	1	404	1591	889	0	43	0	43	0.062814	35.533
FUS_00002273-RA	lcl|NW_020292320.1_prot_XP_026277349.1_9063	0.001	0.0004	0.352	147	147	147	147	0	0	0	0	147	147	0	0	0	0	0	0
FUS_00002278-RA	lcl|NW_020292257.1_prot_XP_026271803.1_4136	0.0584	0.0405	0.6926	1291	1311	1314	1313	2	1	23	2	1291	1212	0	46	0	53	1.75038	7.69231
FUS_00002281-RA	lcl|NW_020292257.1_prot_XP_026271843.1_4135	0.0439	0.0311	0.7076	394	396	396	396	2	0	2	0	394	373	0	11	0	12	0.50505	5.80808
FUS_00002282-RA	lcl|NW_020292257.1_prot_XP_026271840.1_4134	0.001	0.0004	0.3722	124	124	124	124	0	0	0	0	124	124	0	0	0	0	0	0
FUS_00002284-RA	lcl|NW_020292257.1_prot_XP_026271887.1_4130	0.0326	0.0189	0.5805	720	719	720	720	0	1	0	1	720	693	0	15	0	11	0	3.75
FUS_00002285-RA	lcl|NW_020292257.1_prot_XP_026271889.1_4129	0.0133	0.0081	0.6082	399	399	399	399	0	0	0	0	399	393	0	1	0	5	0	1.50376
FUS_00002286-RA	lcl|NW_020292257.1_prot_XP_026271888.1_4128	0.0355	0.0201	0.5674	521	522	522	522	1	0	1	0	521	500	0	9	0	13	0.191571	4.21456
FUS_00002290-RA	lcl|NW_020292257.1_prot_XP_026271793.1_4125	0.0954	0.0336	0.3521	1851	1971	1999	1999	11	9	148	28	1851	1854	0	47	0	70	7.4037	7.25363
FUS_00002292-RA	lcl|NW_020292233.1_prot_XP_026288759.1_1877	0.0291	0.0182	0.6229	914	669	914	914	0	1	0	245	914	642	0	15	0	12	0	29.7593
FUS_00002294-RA	lcl|NW_020292233.1_prot_XP_026288746.1_1873	0.0571	0.0158	0.2766	165	165	165	165	0	0	0	0	165	159	0	3	0	3	0	3.63636
FUS_00002295-RA	lcl|NW_020292233.1_prot_XP_026288205.1_1872	0.0443	0.0166	0.3746	82	177	88	177	1	0	6	0	82	174	0	2	0	1	6.81818	1.69491
FUS_00002296-RA	lcl|NW_020292233.1_prot_XP_026288494.1_1871	0.1293	0.039	0.3014	387	391	392	392	2	1	5	1	387	363	0	17	0	11	1.27551	7.39796
FUS_00002297-RA	lcl|NW_020292233.1_prot_XP_026288464.1_1870	0.2739	0.0832	0.3036	310	245	310	265	0	2	0	20	310	212	0	15	0	18	0	20
FUS_00002300-RA	lcl|NW_020292233.1_prot_XP_026288398.1_1863	0.0969	0.0585	0.6035	815	866	866	866	3	0	51	0	815	778	0	42	0	46	5.88915	10.1617
FUS_00002301-RA	lcl|NW_020292233.1_prot_XP_026288424.1_1862	0.0941	0.0582	0.6186	298	302	303	302	1	0	5	0	298	270	0	13	0	19	1.65017	10.596
FUS_00002302-RA	lcl|NW_020292233.1_prot_XP_026288447.1_1861	0.0442	0.039	0.8831	188	188	188	188	0	0	0	0	188	173	0	7	0	8	0	7.97872
FUS_00002303-RA	lcl|NW_020292233.1_prot_XP_026288434.1_1860	0.0073	0.0018	0.2479	233	233	233	233	0	0	0	0	233	232	0	0	0	1	0	0.429185
FUS_00002306-RA	lcl|NW_020292233.1_prot_XP_026288385.1_1856	0.1565	0.1205	0.7698	961	922	963	924	1	1	2	2	961	733	0	87	0	102	0.207684	20.671
FUS_00002307-RA	lcl|NW_020292233.1_prot_XP_026288411.1_1855	0.1836	0.1888	1.028	316	316	323	323	4	2	7	7	316	234	0	26	0	56	2.16718	27.5542
FUS_00002309-RA	lcl|NW_020297358.1_prot_XP_026292575.1_22670	0.1338	0.0365	0.2732	712	417	712	523	0	3	0	106	712	389	0	13	0	15	0	25.6214
FUS_00002310-RA	lcl|NW_020292233.1_prot_XP_026288561.1_1849	0.357	0.0994	0.2783	283	380	290	408	3	12	7	28	283	338	0	15	0	27	2.41379	17.1569
FUS_00002312-RA	lcl|NW_020292233.1_prot_XP_026288535.1_1845	0.1093	0.0514	0.4705	1166	239	1167	250	1	5	1	11	1166	214	0	9	0	16	0.08569	14.4
FUS_00002317-RA	lcl|NW_020292317.1_prot_XP_026277250.1_8930	0.165	0.0536	0.3251	861	2474	2403	2483	15	4	1542	9	861	2407	0	18	0	49	64.1698	3.06081
FUS_00002318-RA	lcl|NW_020292675.1_prot_XP_026288108.1_18713	0.0224	0.0115	0.5147	205	205	205	205	0	0	0	0	205	201	0	0	0	4	0	1.95122
FUS_00002319-RA	lcl|NW_020292675.1_prot_XP_026288106.1_18710	0.0705	0.0482	0.6837	357	374	375	376	1	1	18	2	357	338	0	25	0	11	4.8	10.1064
FUS_00002322-RA	lcl|NW_020292675.1_prot_XP_026288110.1_18708	0.0158	0.0094	0.5953	148	148	148	148	0	0	0	0	148	145	0	3	0	0	0	2.02703
FUS_00002328-RA	lcl|NW_020292506.1_prot_XP_026285396.1_16279	0.0657	0.0212	0.3223	593	705	600	718	4	4	7	13	593	681	0	8	0	16	1.16667	5.1532
FUS_00002329-RA	lcl|NW_020292506.1_prot_XP_026285394.1_16278	0.1382	0.0526	0.3808	344	671	683	691	4	8	339	20	344	638	0	10	0	23	49.634	7.67004
FUS_00002333-RA	lcl|NW_020293076.1_prot_XP_026290743.1_21051	0.0629	0.0482	0.7657	542	540	551	551	2	2	9	11	542	496	0	22	0	22	1.63339	9.98185
FUS_00002339-RA	lcl|NW_020292255.1_prot_XP_026271603.1_3827	0.4041	0.317	0.7846	798	910	869	969	18	15	71	59	798	597	0	92	0	221	8.17031	38.3901
FUS_00002342-RA	lcl|NW_020292721.1_prot_XP_026288813.1_19336	0.069	0.0394	0.5712	301	301	301	301	0	0	0	0	301	277	0	14	0	10	0	7.97342
FUS_00002343-RA	lcl|NW_020292721.1_prot_XP_026288803.1_19337	0.0625	0.0375	0.6002	1308	1298	1387	1387	4	11	79	89	1308	1233	0	21	0	44	5.69575	11.1031
FUS_00002345-RA	lcl|NW_020292242.1_prot_XP_026293774.1_2796	0.1352	0.102	0.7546	210	208	210	210	0	2	0	2	210	169	0	29	0	10	0	19.5238
FUS_00002346-RA	lcl|NW_020292242.1_prot_XP_026293773.1_2795	0.1397	0.1238	0.8859	225	227	225	227	0	0	0	0	225	179	0	21	0	27	0	21.1454
FUS_00002347-RA	lcl|NW_020292242.1_prot_XP_026293772.1_2794	0.0394	0.0254	0.6446	272	272	272	272	0	0	0	0	272	259	0	12	0	1	0	4.77941
FUS_00002349-RA	lcl|NW_020292420.1_prot_XP_026282876.1_14025	0.0658	0.0245	0.3727	363	350	363	350	0	0	0	0	363	334	0	7	0	9	0	4.57143
FUS_00002350-RA	lcl|NW_020292420.1_prot_XP_026282887.1_14026	0.059	0.0371	0.6289	415	415	415	415	0	0	0	0	415	385	0	15	0	15	0	7.22892
FUS_00002351-RA	lcl|NW_020292420.1_prot_XP_026282894.1_14029	0.2133	0.2051	0.9615	393	215	393	385	0	3	0	170	393	151	0	24	0	40	0	60.7792
FUS_00002352-RA	lcl|NW_020292420.1_prot_XP_026282912.1_14030	0.2153	0.0882	0.4095	635	535	674	675	4	9	39	140	635	468	0	24	0	43	5.78635	30.6667
FUS_00002355-RA	lcl|NW_020292420.1_prot_XP_026282909.1_14034	0.0221	0.0108	0.4894	348	336	348	336	0	0	0	0	348	328	0	4	0	4	0	2.38095
FUS_00002356-RA	lcl|NW_020292420.1_prot_XP_026282904.1_14035	0.2502	0.1571	0.628	931	954	970	970	10	5	39	16	931	726	0	70	0	158	4.02062	25.1546
FUS_00002359-RA	lcl|NW_020292420.1_prot_XP_026282903.1_14042	0.1001	0.0188	0.188	176	321	176	321	0	0	0	0	176	314	0	3	0	4	0	2.18068
FUS_00002362-RA	lcl|NW_020292420.1_prot_XP_026282913.1_14045	0.2589	0.1112	0.4297	1366	1384	1475	1482	9	23	109	98	1366	1171	0	57	0	156	7.38983	20.9852
FUS_00002364-RA	lcl|NW_020292658.1_prot_XP_026287833.1_18459	0.0569	0.0338	0.5942	574	541	574	541	0	0	0	0	574	502	0	17	0	22	0	7.20887
FUS_00002365-RA	lcl|NW_020292658.1_prot_XP_026287834.1_18458	0.2837	0.1689	0.5953	274	332	353	353	3	6	79	21	274	267	0	16	0	49	22.3796	24.3626
FUS_00002366-RA	lcl|NW_020292658.1_prot_XP_026287835.1_18457	0.2406	0.1387	0.5765	179	185	187	186	3	1	8	1	179	146	0	19	0	20	4.27808	21.5054
FUS_00002367-RA	lcl|NW_020292658.1_prot_XP_026287813.1_18456	0.3855	0.2055	0.533	215	460	343	474	4	3	128	14	215	398	0	19	0	43	37.3178	16.0338
FUS_00002368-RA	lcl|NW_020292658.1_prot_XP_026287840.1_18455	0.3298	0.1134	0.3439	224	217	227	227	3	4	3	10	224	179	0	10	0	28	1.32159	21.1454
FUS_00002369-RA	lcl|NW_020292658.1_prot_XP_026287839.1_18454	0.1036	0.0641	0.6187	372	372	372	372	0	0	0	0	372	328	0	21	0	23	0	11.828
FUS_00002370-RA	lcl|NW_020292658.1_prot_XP_026287838.1_18453	0.8231	0.1594	0.1936	129	139	148	145	1	3	19	6	129	111	0	9	0	19	12.8378	23.4483
FUS_00002372-RA	lcl|NW_020292658.1_prot_XP_026287812.1_18452	0.3668	0.1294	0.3527	479	454	482	482	1	5	3	28	479	357	0	38	0	59	0.622407	25.9336
FUS_00002376-RA	lcl|NW_020292658.1_prot_XP_026287827.1_18449	1.274	0.3075	0.2413	133	132	136	137	1	2	3	5	133	86	0	18	0	28	2.20588	37.2263
FUS_00002379-RA	lcl|NW_020292658.1_prot_XP_026287825.1_18448	0.4749	0.1116	0.235	149	146	149	149	0	2	0	3	149	118	0	12	0	16	0	20.8054
FUS_00002380-RA	lcl|NW_020292658.1_prot_XP_026287841.1_18447	0.0809	0.0214	0.265	337	413	340	437	1	2	3	24	337	400	0	7	0	6	0.882353	8.46682
FUS_00002382-RA	lcl|NW_020292273.1_prot_XP_026273117.1_5250	0.1412	0.0534	0.3783	1137	1077	1163	1143	4	10	26	66	1137	987	0	30	0	60	2.2356	13.6483
FUS_00002388-RA	lcl|NW_020292273.1_prot_XP_026273190.1_5251	0.0284	0.019	0.6701	480	464	480	464	0	0	0	0	480	445	0	12	0	7	0	4.09483
FUS_00002391-RA	lcl|NW_020292284.1_prot_XP_026274525.1_6512	0.0551	0.0144	0.2611	1122	890	1122	895	0	1	0	5	1122	867	0	9	0	14	0	3.12849
FUS_00002392-RA	lcl|NW_020292440.1_prot_XP_026283667.1_14733	0.108	0.0301	0.2783	396	204	396	264	0	2	0	60	396	190	0	10	0	4	0	28.0303
FUS_00002393-RA	lcl|NW_020292440.1_prot_XP_026283681.1_14734	0.1652	0.1223	0.7404	532	532	532	532	0	0	0	0	532	425	0	37	0	70	0	20.1128
FUS_00002394-RA	lcl|NW_020292440.1_prot_XP_026283679.1_14735	0.0524	0.0321	0.6131	631	631	631	631	0	0	0	0	631	594	0	21	0	16	0	5.86371
FUS_00002397-RA	lcl|NW_020292440.1_prot_XP_026283670.1_14737	0.0827	0.0468	0.5658	1265	1272	1281	1286	7	5	16	14	1265	1172	0	41	0	59	1.24902	8.8647
FUS_00002398-RA	lcl|NW_020292440.1_prot_XP_026283671.1_14738	0.0588	0.0267	0.4543	1004	1007	1004	1007	0	0	0	0	1004	959	0	30	0	18	0	4.76663
FUS_00002404-RA	lcl|NW_020292440.1_prot_XP_026283682.1_14739	0.0102	0.0074	0.7295	184	184	184	184	0	0	0	0	184	181	0	1	0	2	0	1.63044
FUS_00002406-RA	lcl|NW_020292440.1_prot_XP_026283673.1_14741	0.121	0.0267	0.221	218	266	218	266	0	0	0	0	218	255	0	6	0	5	0	4.13534
FUS_00002407-RA	lcl|NW_020292440.1_prot_XP_026283692.1_14747	0.0658	0.0349	0.5308	300	300	300	300	0	0	0	0	300	280	0	12	0	8	0	6.66667
FUS_00002408-RA	lcl|NW_020292440.1_prot_XP_026283684.1_14748	0.0482	0.0382	0.7919	1304	1282	1310	1310	2	1	6	28	1304	1184	0	60	0	38	0.458015	9.61832
FUS_00002409-RA	lcl|NW_020292242.1_prot_XP_026293799.1_2793	0.1527	0.0876	0.5739	488	485	490	490	1	2	2	5	488	413	0	19	0	53	0.408163	15.7143
FUS_00002410-RA	lcl|NW_020292242.1_prot_XP_026293801.1_2792	0.1663	0.1296	0.7793	199	193	199	199	0	1	0	6	199	154	0	18	0	21	0	22.6131
FUS_00002412-RA	lcl|NW_020292242.1_prot_XP_026293802.1_2789	0.1731	0.1352	0.7808	84	55	84	55	0	0	0	0	84	43	0	8	0	4	0	21.8182
FUS_00002413-RA	lcl|NW_020292242.1_prot_XP_026293800.1_2788	0.189	0.156	0.8255	408	385	410	394	1	2	2	9	408	289	0	43	0	53	0.487805	26.6497
FUS_00002420-RA	lcl|NW_020292242.1_prot_XP_026293761.1_2782	0.0799	0.068	0.8518	324	236	340	401	3	5	16	165	324	216	0	5	0	15	4.70588	46.1347
FUS_00002424-RA	lcl|NW_020292242.1_prot_XP_026293763.1_2778	0.0457	0.0401	0.8775	182	190	202	202	6	4	20	12	182	178	0	3	0	9	9.90099	11.8812
FUS_00002430-RA	lcl|NW_020292242.1_prot_XP_026293760.1_2774	0.0519	0.0529	1.0193	310	309	310	310	0	1	0	1	310	278	0	18	0	13	0	10.3226
FUS_00002431-RA	lcl|NW_020292242.1_prot_XP_026293775.1_2773	0.0507	0.0302	0.5955	303	303	303	303	0	0	0	0	303	283	0	11	0	9	0	6.60066
FUS_00002435-RA	lcl|NW_020292325.1_prot_XP_026277643.1_9305	0.0334	0.0234	0.7014	478	483	483	483	1	0	5	0	478	460	0	14	0	9	1.0352	4.7619
FUS_00002437-RA	lcl|NW_020292325.1_prot_XP_026277639.1_9310	0.0226	0.0108	0.4783	512	375	512	375	0	0	0	0	512	367	0	5	0	3	0	2.13333
FUS_00002444-RA	lcl|NW_020292412.1_prot_XP_026282472.1_13645	0.0508	0.0352	0.694	156	156	156	156	0	0	0	0	156	146	0	5	0	5	0	6.41026
FUS_00002445-RA	lcl|NW_020292412.1_prot_XP_026282469.1_13646	0.1471	0.1009	0.6858	180	180	180	180	0	0	0	0	180	149	0	16	0	15	0	17.2222
FUS_00002446-RA	lcl|NW_020292412.1_prot_XP_026282470.1_13647	0.0113	0.0074	0.6548	178	178	178	178	0	0	0	0	178	175	0	3	0	0	0	1.68539
FUS_00002449-RA	lcl|NW_020292291.1_prot_XP_026275071.1_7023	0.1131	0.0369	0.3258	548	539	554	540	1	1	6	1	548	501	0	17	0	21	1.08303	7.22222
FUS_00002450-RA	lcl|NW_020292291.1_prot_XP_026275072.1_7024	0.0122	0.0084	0.6881	213	213	213	213	0	0	0	0	213	209	0	3	0	1	0	1.87793
FUS_00002452-RA	lcl|NW_020292291.1_prot_XP_026275042.1_7028	0.1386	0.1019	0.735	413	413	413	413	0	0	0	0	413	345	0	32	0	36	0	16.4649
FUS_00002453-RA	lcl|NW_020292641.1_prot_XP_026287550.1_18198	0.307	0.1434	0.4673	464	184	464	187	0	1	0	3	464	142	0	13	0	29	0	24.0642
FUS_00002454-RA	lcl|NW_020292641.1_prot_XP_026287549.1_18199	0.0932	0.0784	0.8412	423	431	432	431	4	0	9	0	423	373	0	29	0	29	2.08333	13.4571
FUS_00002455-RA	lcl|NW_020292328.1_prot_XP_026277786.1_9437	0.1352	0.0797	0.5894	143	160	143	160	0	0	0	0	143	142	0	7	0	11	0	11.25
FUS_00002457-RA	lcl|NW_020292328.1_prot_XP_026277784.1_9444	0.1018	0.0682	0.6694	785	433	786	434	1	1	1	1	785	380	0	16	0	37	0.127226	12.4424
FUS_00002458-RA	lcl|NW_020292328.1_prot_XP_026277785.1_9445	0.1982	0.1566	0.7902	157	407	401	432	4	5	244	25	157	376	0	8	0	23	60.8479	12.963
FUS_00002463-RA	lcl|NW_020292328.1_prot_XP_026277863.1_9455	0.0343	0.017	0.4961	426	426	426	426	0	0	0	0	426	413	0	7	0	6	0	3.05164
FUS_00002464-RA	lcl|NW_020292328.1_prot_XP_026277864.1_9456	0.0473	0.032	0.6778	351	350	351	351	0	1	0	1	351	327	0	12	0	11	0	6.83761
FUS_00002466-RA	lcl|NW_020292328.1_prot_XP_026277861.1_9459	0.1474	0.0505	0.3427	667	626	671	667	3	2	4	41	667	570	0	35	0	21	0.596125	14.5427
FUS_00002467-RA	lcl|NW_020292328.1_prot_XP_026277846.1_9460	0.1447	0.083	0.5735	332	312	332	332	0	2	0	20	332	265	0	22	0	25	0	20.1807
FUS_00002469-RA	lcl|NW_020292328.1_prot_XP_026277816.1_9461	0.0393	0.0095	0.2416	193	199	199	199	1	0	6	0	193	195	0	2	0	2	3.01507	2.01005
FUS_00002478-RA	lcl|NW_020292630.1_prot_XP_026287382.1_18063	0.0268	0.0125	0.4654	183	183	183	183	0	0	0	0	183	179	0	2	0	2	0	2.18579
FUS_00002479-RA	lcl|NW_020292630.1_prot_XP_026287381.1_18062	0.2524	0.1462	0.5791	372	318	373	318	1	0	1	0	372	247	0	31	0	40	0.268097	22.327
FUS_00002481-RA	lcl|NW_020292328.1_prot_XP_026277840.1_9465	0.0046	0.0013	0.288	332	332	332	332	0	0	0	0	332	331	0	1	0	0	0	0.301205
FUS_00002483-RA	lcl|NW_020292328.1_prot_XP_026277817.1_9462	0.0629	0.044	0.6989	983	855	983	983	0	6	0	128	983	792	0	26	0	37	0	19.4303
FUS_00002485-RA	lcl|NW_020292743.1_prot_XP_026288991.1_19509	0.194	0.0465	0.2399	226	235	240	243	2	3	14	8	226	217	0	10	0	8	5.83333	10.6996
FUS_00002486-RA	lcl|NW_020292612.1_prot_XP_026287213.1_17864	0.392	0.1136	0.2898	435	373	451	410	8	7	16	37	435	301	0	25	0	47	3.54767	26.5854
FUS_00002488-RA	lcl|NW_020298014.1_prot_XP_026292654.1_22741	0.1243	0.0481	0.3871	94	164	94	166	0	1	0	2	94	154	0	3	0	7	0	7.22892
FUS_00002489-RA	lcl|NW_020292612.1_prot_XP_026287206.1_17863	0.0256	0.0154	0.5986	180	180	180	180	0	0	0	0	180	175	0	2	0	3	0	2.77778
FUS_00002490-RA	lcl|NW_020292281.1_prot_XP_026274180.1_6223	0.7619	0.4171	0.5474	540	495	564	564	8	13	24	69	540	265	0	54	0	176	4.25532	53.0142
FUS_00002492-RA	lcl|NW_020292281.1_prot_XP_026274179.1_6224	0.2443	0.1357	0.5554	1071	614	1094	620	6	1	23	6	1071	494	0	49	0	71	2.10238	20.3226
FUS_00002493-RA	lcl|NW_020292281.1_prot_XP_026274208.1_6226	0.1348	0.0556	0.4122	484	635	646	646	6	3	162	11	484	595	0	11	0	29	25.0774	7.89474
FUS_00002494-RA	lcl|NW_020292281.1_prot_XP_026274178.1_6227	0.2098	0.0734	0.3499	606	532	609	609	2	11	3	77	606	466	0	19	0	47	0.492611	23.4811
FUS_00002498-RA	lcl|NW_020292281.1_prot_XP_026274209.1_6231	0.1599	0.0735	0.4593	792	1043	799	1133	2	20	7	90	792	951	0	33	0	59	0.876095	16.0635
FUS_00002499-RA	lcl|NW_020292281.1_prot_XP_026274211.1_6232	0.1367	0.077	0.5632	1129	1151	1220	1212	7	11	91	61	1129	1018	0	42	0	91	7.45902	16.0066
FUS_00002500-RA	lcl|NW_020292272.1_prot_XP_026273079.1_5154	0.1143	0.0453	0.3959	357	594	581	619	4	4	224	25	357	564	0	9	0	21	38.5542	8.8853
FUS_00002502-RA	lcl|NW_020292364.1_prot_XP_026279887.1_11301	0.1769	0.1556	0.88	173	220	215	232	1	1	42	12	173	194	0	9	0	17	19.5349	16.3793
FUS_00002510-RA	lcl|NW_020292364.1_prot_XP_026279904.1_11305	0.1621	0.0772	0.4759	398	463	480	487	6	11	82	24	398	419	0	10	0	34	17.0833	13.963
FUS_00002511-RA	lcl|NW_020311266.1_prot_XP_026292967.1_23016	0.1949	0.0685	0.3513	136	83	136	107	0	1	0	24	136	74	0	1	0	8	0	30.8411
FUS_00002521-RA	lcl|NW_020292364.1_prot_XP_026279862.1_11325	0.1088	0.0886	0.8142	890	1163	1268	1273	15	13	378	110	890	1048	0	37	0	78	29.8107	17.6748
FUS_00002522-RA	lcl|NW_020292364.1_prot_XP_026279860.1_11326	0.0476	0.0385	0.8088	258	257	263	263	2	1	5	6	258	241	0	7	0	9	1.90114	8.36502
FUS_00002523-RA	lcl|NW_020292281.1_prot_XP_026274226.1_6198	0.0956	0.0826	0.8632	238	239	239	239	1	0	1	0	238	204	0	13	0	22	0.41841	14.6444
FUS_00002524-RA	lcl|NW_020292281.1_prot_XP_026274221.1_6199	0.0688	0.0444	0.6443	1355	1377	1379	1379	3	2	24	2	1355	1268	0	57	0	52	1.74039	8.04931
FUS_00002525-RA	lcl|NW_020292281.1_prot_XP_026274194.1_6206	0.0662	0.0354	0.5347	421	426	432	432	2	2	11	6	421	397	0	15	0	14	2.5463	8.10185
FUS_00002526-RA	lcl|NW_020292281.1_prot_XP_026274198.1_6207	0.0641	0.0513	0.8005	298	333	299	333	1	0	1	0	298	308	0	13	0	12	0.334448	7.50751
FUS_00002541-RA	lcl|NW_020292249.1_prot_XP_026294444.1_3426	0.2402	0.1056	0.4398	228	979	686	980	7	1	458	1	228	939	0	17	0	23	66.7638	4.18367
FUS_00002551-RA	lcl|NW_020292330.1_prot_XP_026277941.1_9617	0.1782	0.1467	0.8234	1519	1512	1567	1535	10	10	48	23	1519	1163	0	159	0	190	3.06318	24.2345
FUS_00002552-RA	lcl|NW_020292330.1_prot_XP_026277979.1_9618	0.1776	0.0519	0.292	243	523	253	529	4	1	10	6	243	502	0	8	0	13	3.95257	5.10397
FUS_00002555-RA	lcl|NW_020292330.1_prot_XP_026277989.1_9621	0.2113	0.2099	0.9934	198	197	198	198	0	1	0	1	198	133	0	29	0	35	0	32.8283
FUS_00002556-RA	lcl|NW_020292350.1_prot_XP_026279245.1_10734	0.0518	0.0274	0.5289	2282	2185	2287	2214	2	9	5	29	2282	2070	0	49	0	66	0.218627	6.50406
FUS_00002557-RA	lcl|NW_020292350.1_prot_XP_026279258.1_10733	0.0707	0.0465	0.6574	3300	520	3300	2732	0	5	0	2212	3300	472	0	26	0	22	0	82.7233
FUS_00002565-RA	lcl|NW_020293716.1_prot_XP_026291369.1_21598	0.0786	0.0315	0.4015	225	225	225	225	0	0	0	0	225	211	0	5	0	9	0	6.22222
FUS_00002566-RA	lcl|NW_020292612.1_prot_XP_026287150.1_17852	0.1233	0.0614	0.4977	294	452	410	454	3	2	116	2	294	427	0	8	0	17	28.2927	5.94714
FUS_00002568-RA	lcl|NW_020292612.1_prot_XP_026287201.1_17853	0.2902	0.1126	0.3881	354	148	361	161	4	3	7	13	354	121	0	7	0	20	1.93906	24.8447
FUS_00002571-RA	lcl|NW_020292328.1_prot_XP_026277825.1_9503	0.0634	0.0298	0.4697	421	421	421	421	0	0	0	0	421	397	0	10	0	14	0	5.70071
FUS_00002573-RA	lcl|NW_020292328.1_prot_XP_026277841.1_9504	0.1785	0.0496	0.2776	966	582	969	691	1	6	3	109	966	526	0	26	0	30	0.309598	23.8784
FUS_00002574-RA	lcl|NW_020292328.1_prot_XP_026277839.1_9508	0.1174	0.0273	0.2322	249	249	249	249	0	0	0	0	249	235	0	7	0	7	0	5.62249
FUS_00002578-RA	lcl|NW_020292272.1_prot_XP_026273052.1_5219	0.3081	0.1129	0.3665	878	781	903	839	4	8	25	58	878	648	0	45	0	88	2.76855	22.7652
FUS_00002580-RA	lcl|NW_020292272.1_prot_XP_026273039.1_5206	0.0367	0.0164	0.445	1413	1279	1423	1423	3	5	10	144	1413	1236	0	24	0	19	0.702741	13.1413
FUS_00002582-RA	lcl|NW_020292407.1_prot_XP_026282248.1_13452	0.0687	0.0345	0.5029	326	328	332	328	2	0	6	0	326	306	0	13	0	9	1.80723	6.70732
FUS_00002583-RA	lcl|NW_020292407.1_prot_XP_026282247.1_13450	0.1729	0.1646	0.9522	671	890	692	976	12	19	21	86	671	751	0	45	0	94	3.03468	23.0533
FUS_00002586-RA	lcl|NW_020292407.1_prot_XP_026282246.1_13449	0.1069	0.0724	0.6774	225	229	230	230	2	1	5	1	225	200	0	13	0	16	2.17391	13.0435
FUS_00002593-RA	lcl|NW_020292267.1_prot_XP_026272713.1_4897	0.001	0.0002	0.1719	449	449	449	449	0	0	0	0	449	449	0	0	0	0	0	0
FUS_00002594-RA	lcl|NW_020292831.1_prot_XP_026289804.1_20211	0.1108	0.048	0.4335	640	551	640	567	0	6	0	16	640	506	0	16	0	29	0	10.7584
FUS_00002595-RA	lcl|NW_020292831.1_prot_XP_026289795.1_20212	0.2228	0.1424	0.6393	242	241	242	242	0	1	0	1	242	185	0	26	0	30	0	23.5537
FUS_00002596-RA	lcl|NW_020292831.1_prot_XP_026289790.1_20215	0.0467	0.0267	0.5722	1667	1664	1667	1667	0	2	0	3	1667	1577	0	44	0	43	0	5.39892
FUS_00002598-RA	lcl|NW_020292249.1_prot_XP_026294445.1_3411	0.0424	0.0582	1.3734	3803	3950	4708	4756	15	12	905	806	3803	3638	0	145	0	167	19.2226	23.5071
FUS_00002599-RA	lcl|NW_020292249.1_prot_XP_026294410.1_3413	0.1041	0.0755	0.7245	1271	1144	1278	1239	3	3	7	95	1271	995	0	70	0	79	0.547731	19.6933
FUS_00002600-RA	lcl|NW_020292249.1_prot_XP_026294412.1_3415	0.0314	0.016	0.5107	552	557	557	557	2	0	5	0	552	538	0	10	0	9	0.897666	3.41113
FUS_00002601-RA	lcl|NW_020292249.1_prot_XP_026294432.1_3416	0.0481	0.0295	0.6127	267	269	271	271	1	1	4	2	267	257	0	5	0	7	1.47602	5.16605
FUS_00002602-RA	lcl|NW_020292249.1_prot_XP_026294418.1_3417	0.2241	0.0708	0.3159	1310	1351	1352	1382	11	5	42	31	1310	1192	0	71	0	88	3.10651	13.7482
FUS_00002607-RA	lcl|NW_020292249.1_prot_XP_026294425.1_3420	0.2849	0.0985	0.3459	700	861	859	886	4	9	159	25	700	750	0	41	0	70	18.5099	15.3499
FUS_00002609-RA	lcl|NW_020292249.1_prot_XP_026294426.1_3423	0.1677	0.0396	0.2359	309	335	329	335	1	0	20	0	309	311	0	15	0	9	6.07903	7.16418
FUS_00002610-RA	lcl|NW_020292249.1_prot_XP_026294442.1_3424	0.2976	0.1529	0.5137	351	451	448	456	2	1	97	5	351	366	0	37	0	48	21.6518	19.7368
FUS_00002612-RA	lcl|NW_020292368.1_prot_XP_026280069.1_11488	0.13	0.1052	0.8089	908	910	917	918	2	6	9	8	908	746	0	72	0	92	0.981461	18.7364
FUS_00002614-RA	lcl|NW_020292368.1_prot_XP_026280064.1_11487	0.0593	0.0335	0.565	609	609	609	609	0	0	0	0	609	569	0	24	0	16	0	6.56814
FUS_00002620-RA	lcl|NW_020292368.1_prot_XP_026280071.1_11482	0.0442	0.0289	0.6547	931	931	931	931	0	0	0	0	931	882	0	29	0	20	0	5.26316
FUS_00002622-RA	lcl|NW_020292368.1_prot_XP_026280056.1_11481	0.063	0.0696	1.105	264	404	404	404	5	0	140	0	264	372	0	17	0	15	34.6535	7.92079
FUS_00002623-RA	lcl|NW_020292368.1_prot_XP_026280076.1_11480	0.1225	0.0833	0.6799	457	463	457	468	0	2	0	5	457	397	0	32	0	34	0	15.1709
FUS_00002627-RA	lcl|NW_020292397.1_prot_XP_026281615.1_12821	0.0617	0.0423	0.6858	792	792	795	795	3	1	3	3	792	726	0	43	0	23	0.377358	8.67924
FUS_00002630-RA	lcl|NW_020292397.1_prot_XP_026281569.1_12827	0.0661	0.0462	0.6984	617	616	617	616	0	0	0	0	617	570	0	20	0	26	0	7.46753
FUS_00002631-RA	lcl|NW_020292397.1_prot_XP_026281551.1_12828	0.2337	0.1001	0.4282	875	876	903	903	8	9	28	27	875	730	0	69	0	77	3.10078	19.1584
FUS_00002634-RA	lcl|NW_020292397.1_prot_XP_026281552.1_12835	0.2566	0.1502	0.5856	1227	610	1227	1230	0	7	0	620	1227	459	0	74	0	77	0	62.6829
FUS_00002635-RA	lcl|NW_020292397.1_prot_XP_026281580.1_12836	0.3807	0.1585	0.4163	518	510	526	520	3	5	8	10	518	377	0	53	0	80	1.52091	27.5
FUS_00002636-RA	lcl|NW_020292397.1_prot_XP_026281581.1_12837	0.1041	0.0508	0.4879	437	450	456	456	2	2	19	6	437	407	0	22	0	21	4.16667	10.7456
FUS_00002638-RA	lcl|NW_020292397.1_prot_XP_026281574.1_12839	0.1226	0.0535	0.4362	542	513	543	532	1	3	1	19	542	464	0	24	0	25	0.184162	12.782
FUS_00002639-RA	lcl|NW_020292397.1_prot_XP_026281571.1_12840	0.0252	0.0132	0.5238	963	927	963	927	0	0	0	0	963	901	0	15	0	11	0	2.80475
FUS_00002640-RA	lcl|NW_020292397.1_prot_XP_026281570.1_12841	0.008	0.0048	0.598	470	470	470	470	0	0	0	0	470	465	0	3	0	2	0	1.06383
FUS_00002642-RA	lcl|NW_020292397.1_prot_XP_026281588.1_12846	0.0254	0.0181	0.714	425	425	425	425	0	0	0	0	425	408	0	10	0	7	0	4
FUS_00002643-RA	lcl|NW_020292397.1_prot_XP_026281590.1_12848	0.0185	0.0126	0.6779	364	364	364	364	0	0	0	0	364	354	0	6	0	4	0	2.74725
FUS_00002645-RA	lcl|NW_020292397.1_prot_XP_026281587.1_12851	0.001	0.0004	0.3904	446	446	446	446	0	0	0	0	446	446	0	0	0	0	0	0
FUS_00002647-RA	lcl|NW_020292397.1_prot_XP_026281612.1_12855	0.0385	0.0249	0.6464	532	532	532	532	0	0	0	0	532	506	0	10	0	16	0	4.88722
FUS_00002648-RA	lcl|NW_020292397.1_prot_XP_026281611.1_12856	0.0553	0.0351	0.6347	1005	1005	1005	1005	0	0	0	0	1005	935	0	27	0	43	0	6.96517
FUS_00002650-RA	lcl|NW_020292397.1_prot_XP_026281598.1_12859	0.0119	0.0076	0.6407	534	534	534	534	0	0	0	0	534	526	0	7	0	1	0	1.49813
FUS_00002652-RA	lcl|NW_020296895.1_prot_XP_026292485.1_22591	0.0228	0.0201	0.8812	203	203	203	203	0	0	0	0	203	195	0	4	0	4	0	3.94089
FUS_00002654-RA	lcl|NW_020292397.1_prot_XP_026281560.1_12869	0.5887	0.2787	0.4734	547	565	562	588	4	5	15	23	547	368	0	67	0	130	2.66904	37.415
FUS_00002655-RA	lcl|NW_020293134.1_prot_XP_026290898.1_21184	0.0181	0.0136	0.7469	265	268	268	268	1	0	3	0	265	260	0	5	0	3	1.1194	2.98508
FUS_00002657-RA	lcl|NW_020292403.1_prot_XP_026282054.1_13293	0.0706	0.0325	0.4607	2959	3531	3382	3547	9	5	423	16	2959	3336	0	92	0	103	12.5074	5.94869
FUS_00002658-RA	lcl|NW_020292403.1_prot_XP_026282062.1_13292	0.0575	0.0442	0.7679	238	251	253	253	1	1	15	2	238	235	0	5	0	11	5.92885	7.11463
FUS_00002660-RA	lcl|NW_020292403.1_prot_XP_026282060.1_13287	0.0527	0.0276	0.5246	500	500	500	500	0	0	0	0	500	471	0	10	0	19	0	5.8
FUS_00002661-RA	lcl|NW_020292403.1_prot_XP_026282061.1_13286	0.1314	0.0267	0.2032	421	422	425	425	1	1	4	3	421	399	0	7	0	16	0.941176	6.11765
FUS_00002670-RA	lcl|NW_020292403.1_prot_XP_026282068.1_13284	0.4914	0.1621	0.3299	437	371	442	392	3	6	5	21	437	279	0	34	0	58	1.13122	28.8265
FUS_00002672-RA	lcl|NW_020292403.1_prot_XP_026282073.1_13279	0.0071	0.0032	0.4474	140	140	140	140	0	0	0	0	140	139	0	1	0	0	0	0.714286
FUS_00002675-RA	lcl|NW_020292296.1_prot_XP_026275537.1_7509	0.126	0.1141	0.906	274	275	275	275	1	0	1	0	274	229	0	17	0	29	0.363636	16.7273
FUS_00002676-RA	lcl|NW_020292296.1_prot_XP_026275552.1_7507	0.1377	0.1458	1.0589	835	823	859	829	4	4	24	6	835	644	0	66	0	113	2.79395	22.316
FUS_00002677-RA	lcl|NW_020292296.1_prot_XP_026275478.1_7506	0.1877	0.2131	1.1352	239	237	240	240	1	1	1	3	239	156	0	35	0	46	0.416667	35
FUS_00002678-RA	lcl|NW_020292296.1_prot_XP_026275477.1_7505	0.0321	0.0337	1.0501	1207	939	1227	950	3	4	20	11	1207	878	0	24	0	37	1.62999	7.57895
FUS_00002679-RA	lcl|NW_020292296.1_prot_XP_026275515.1_7503	0.0192	0.0157	0.8188	425	425	426	426	1	1	1	1	425	413	0	3	0	9	0.234742	3.05164
FUS_00002681-RA	lcl|NW_020292296.1_prot_XP_026275551.1_7499	0.3188	0.1481	0.4646	362	335	382	382	6	7	20	47	362	261	0	20	0	54	5.2356	31.6754
FUS_00002682-RA	lcl|NW_020292296.1_prot_XP_026275488.1_7498	0.1597	0.0687	0.4303	2268	2535	2657	2635	6	13	389	100	2268	2269	0	99	0	167	14.6406	13.8899
FUS_00002687-RA	lcl|NW_020292296.1_prot_XP_026275640.1_7493	0.0554	0.0443	0.8001	319	319	319	319	0	0	0	0	319	290	0	20	0	9	0	9.09091
FUS_00002688-RA	lcl|NW_020292296.1_prot_XP_026275638.1_7492	0.0277	0.0244	0.8788	404	404	404	404	0	0	0	0	404	384	0	10	0	10	0	4.9505
FUS_00002689-RA	lcl|NW_020292296.1_prot_XP_026275642.1_7491	0.047	0.0409	0.8711	207	207	207	207	0	0	0	0	207	191	0	8	0	8	0	7.72947
FUS_00002690-RA	lcl|NW_020292296.1_prot_XP_026275641.1_7490	0.1102	0.1142	1.0365	674	269	680	269	1	0	6	0	674	218	0	25	0	26	0.882353	18.9591
FUS_00002691-RA	lcl|NW_020292285.1_prot_XP_026274587.1_6677	0.0996	0.0625	0.6278	123	122	123	123	0	1	0	1	123	107	0	4	0	11	0	13.0081
FUS_00002692-RA	lcl|NW_020292285.1_prot_XP_026274582.1_6678	0.0267	0.0188	0.7054	1198	1203	1204	1204	1	1	6	1	1198	1156	0	28	0	19	0.498339	3.98671
FUS_00002693-RA	lcl|NW_020292285.1_prot_XP_026274586.1_6679	0.016	0.0084	0.5219	163	163	163	163	0	0	0	0	163	160	0	2	0	1	0	1.84049
FUS_00002694-RA	lcl|NW_020296935.1_prot_XP_026292491.1_22596	0.3352	0.1767	0.5271	371	187	372	232	1	4	1	45	371	141	0	14	0	32	0.268817	39.2241
FUS_00002695-RA	lcl|NW_020292285.1_prot_XP_026274687.1_6680	0.0717	0.0358	0.499	781	635	802	696	2	6	21	61	781	591	0	23	0	21	2.61845	15.0862
FUS_00002698-RA	lcl|NW_020292285.1_prot_XP_026274617.1_6682	0.1942	0.0828	0.4262	347	463	418	465	3	1	71	2	347	419	0	21	0	23	16.9856	9.89247
FUS_00002699-RA	lcl|NW_020292285.1_prot_XP_026274618.1_6683	0.0396	0.0345	0.872	1072	857	1080	1080	2	5	8	223	1072	809	0	21	0	27	0.740741	25.0926
FUS_00002701-RA	lcl|NW_020292296.1_prot_XP_026275591.1_7468	0.0911	0.0351	0.3849	370	370	370	370	0	0	0	0	370	346	0	15	0	9	0	6.48649
FUS_00002709-RA	lcl|NW_020292296.1_prot_XP_026275562.1_7474	0.1408	0.0217	0.1543	157	148	157	157	0	2	0	9	157	141	0	2	0	5	0	10.1911
FUS_00002711-RA	lcl|NW_020292296.1_prot_XP_026275624.1_7476	0.0465	0.0318	0.6832	338	338	338	338	0	0	0	0	338	318	0	10	0	10	0	5.91716
FUS_00002713-RA	lcl|NW_020292296.1_prot_XP_026275625.1_7483	0.1515	0.0975	0.6437	327	328	327	328	0	0	0	0	327	281	0	15	0	32	0	14.3293
FUS_00002714-RA	lcl|NW_020292296.1_prot_XP_026275626.1_7484	0.0217	0.0163	0.7509	195	195	195	195	0	0	0	0	195	188	0	5	0	2	0	3.58974
FUS_00002715-RA	lcl|NW_020292296.1_prot_XP_026275628.1_7485	0.2901	0.2913	1.0043	124	124	124	124	0	0	0	0	124	80	0	24	0	20	0	35.4839
FUS_00002716-RA	lcl|NW_020292296.1_prot_XP_026275559.1_7486	0.2133	0.164	0.7688	1163	1180	1197	1197	7	4	34	17	1163	924	0	104	0	152	2.84043	22.807
FUS_00002718-RA	lcl|NW_020292296.1_prot_XP_026275422.1_7487	0.1186	0.077	0.6495	216	427	372	432	3	3	156	5	216	399	0	12	0	16	41.9355	7.63889
FUS_00002721-RA	lcl|NW_020292296.1_prot_XP_026275561.1_7489	0.052	0.0248	0.4769	694	807	729	817	2	8	35	10	694	775	0	13	0	19	4.8011	5.14076
FUS_00002724-RA	lcl|NW_020292296.1_prot_XP_026275459.1_7438	0.2268	0.2357	1.0393	102	102	102	102	0	0	0	0	102	67	0	14	0	21	0	34.3137
FUS_00002725-RA	lcl|NW_020292296.1_prot_XP_026275456.1_7439	0.3015	0.2172	0.7203	1016	1046	1037	1056	13	4	21	10	1016	727	0	118	0	201	2.02507	31.1553
FUS_00002726-RA	lcl|NW_020292296.1_prot_XP_026275458.1_7440	0.1376	0.1378	1.0012	180	204	180	204	0	0	0	0	180	166	0	21	0	17	0	18.6275
FUS_00002727-RA	lcl|NW_020292296.1_prot_XP_026275457.1_7441	0.0391	0.0294	0.7534	571	557	571	571	0	2	0	14	571	524	0	15	0	18	0	8.23117
FUS_00002731-RA	lcl|NW_020292285.1_prot_XP_026274671.1_6623	0.1123	0.1043	0.9285	572	592	646	646	17	11	74	54	572	523	0	15	0	54	11.4551	19.0402
FUS_00002733-RA	lcl|NW_020292285.1_prot_XP_026274693.1_6625	0.1674	0.0717	0.4283	437	438	447	447	4	2	10	9	437	385	0	24	0	29	2.23714	13.8702
FUS_00002734-RA	lcl|NW_020292285.1_prot_XP_026274692.1_6626	0.0564	0.0155	0.2751	448	444	448	448	0	2	0	4	448	430	0	11	0	3	0	4.01786
FUS_00002735-RA	lcl|NW_020292285.1_prot_XP_026274697.1_6627	0.1092	0.0406	0.3716	290	290	290	290	0	0	0	0	290	274	0	3	0	13	0	5.51724
FUS_00002736-RA	lcl|NW_020292285.1_prot_XP_026274691.1_6628	0.2445	0.0813	0.3326	582	580	589	594	3	5	7	14	582	498	0	31	0	51	1.18846	16.1616
FUS_00002738-RA	lcl|NW_020292285.1_prot_XP_026274694.1_6629	0.1952	0.1324	0.6785	348	347	348	349	0	1	0	2	348	267	0	39	0	41	0	23.4957
FUS_00002743-RA	lcl|NW_020292285.1_prot_XP_026274654.1_6585	0.0473	0.034	0.7185	615	611	615	617	0	2	0	6	615	573	0	20	0	18	0	7.13128
FUS_00002749-RA	lcl|NW_020292511.1_prot_XP_026285532.1_16398	0.064	0.0407	0.6356	808	769	815	815	3	2	7	46	808	717	0	18	0	34	0.858896	12.0245
FUS_00002750-RA	lcl|NW_020292511.1_prot_XP_026285512.1_16399	0.1919	0.1539	0.8018	387	387	387	387	0	0	0	0	387	296	0	39	0	52	0	23.5142
FUS_00002752-RA	lcl|NW_020292463.1_prot_XP_026284303.1_15300	0.0495	0.0202	0.4083	226	226	226	226	0	0	0	0	226	220	0	2	0	4	0	2.65487
FUS_00002753-RA	lcl|NW_020292463.1_prot_XP_026284283.1_15306	0.1533	0.0798	0.5204	782	808	854	854	3	5	72	46	782	712	0	39	0	57	8.43091	16.6276
FUS_00002754-RA	lcl|NW_020292463.1_prot_XP_026284287.1_15307	0.0915	0.045	0.4914	239	239	239	239	0	0	0	0	239	216	0	11	0	12	0	9.62343
FUS_00002756-RA	lcl|NW_020292296.1_prot_XP_026275571.1_7456	0.0855	0.0811	0.9493	425	429	430	429	1	0	5	0	425	367	0	31	0	31	1.16279	14.4522
FUS_00002757-RA	lcl|NW_020292296.1_prot_XP_026275574.1_7458	0.0858	0.0297	0.3468	258	231	260	260	2	4	2	29	258	217	0	4	0	10	0.769231	16.5385
FUS_00002758-RA	lcl|NW_020292296.1_prot_XP_026275573.1_7457	0.0817	0.0586	0.7167	260	297	260	298	0	1	0	1	260	271	0	10	0	16	0	9.0604
FUS_00002759-RA	lcl|NW_020292296.1_prot_XP_026275570.1_7460	0.2269	0.1501	0.6616	515	512	516	516	1	1	1	4	515	389	0	55	0	68	0.193798	24.6124
FUS_00002760-RA	lcl|NW_020292296.1_prot_XP_026275560.1_7461	0.0136	0.0101	0.7418	747	747	747	747	0	0	0	0	747	731	0	11	0	5	0	2.1419
FUS_00002764-RA	lcl|NW_020292404.1_prot_XP_026282108.1_13335	0.1269	0.0586	0.462	254	891	711	891	11	0	457	0	254	864	0	15	0	12	64.2757	3.0303
FUS_00002777-RA	lcl|NW_020292296.1_prot_XP_026275497.1_7403	0.1294	0.1034	0.7986	527	530	532	532	2	1	5	2	527	432	0	53	0	45	0.93985	18.797
FUS_00002778-RA	lcl|NW_020292296.1_prot_XP_026275496.1_7404	0.1389	0.0934	0.6726	787	788	789	790	2	1	2	2	787	660	0	47	0	81	0.253485	16.4557
FUS_00002779-RA	lcl|NW_020292296.1_prot_XP_026275541.1_7406	0.1674	0.0857	0.5118	666	301	666	351	0	4	0	50	666	256	0	17	0	28	0	27.0655
FUS_00002782-RA	lcl|NW_020292463.1_prot_XP_026284284.1_15292	0.1515	0.0849	0.5605	405	567	405	589	0	2	0	22	405	518	0	20	0	29	0	12.0543
FUS_00002787-RA	lcl|NW_020292504.1_prot_XP_026285307.1_16209	0.1621	0.0672	0.4143	252	249	254	254	1	3	2	5	252	217	0	12	0	20	0.787402	14.5669
FUS_00002788-RA	lcl|NW_020292504.1_prot_XP_026285319.1_16208	0.0443	0.0296	0.6686	467	466	467	467	0	1	0	1	467	438	0	19	0	9	0	6.20985
FUS_00002790-RA	lcl|NW_020292504.1_prot_XP_026285323.1_16207	0.0986	0.0803	0.8144	1129	1089	1144	1132	3	2	15	43	1129	940	0	65	0	84	1.31119	16.9611
FUS_00002791-RA	lcl|NW_020292504.1_prot_XP_026285304.1_16206	0.0283	0.0234	0.8266	154	154	154	154	0	0	0	0	154	147	0	3	0	4	0	4.54545
FUS_00002792-RA	lcl|NW_020292504.1_prot_XP_026285303.1_16205	0.0425	0.035	0.8248	324	208	326	208	1	0	2	0	324	192	0	10	0	6	0.613497	7.69231
FUS_00002793-RA	lcl|NW_020292504.1_prot_XP_026285305.1_16204	0.1393	0.1566	1.1241	120	123	120	123	0	0	0	0	120	93	0	15	0	15	0	24.3902
FUS_00002795-RA	lcl|NW_020292504.1_prot_XP_026285306.1_16200	0.1412	0.1714	1.2136	74	109	108	109	2	0	34	0	74	91	0	5	0	13	31.4815	16.5138
FUS_00002796-RA	lcl|NW_020292504.1_prot_XP_026285302.1_16199	0.0586	0.0343	0.5846	347	352	348	352	1	0	1	0	347	328	0	10	0	14	0.287356	6.81818
FUS_00002798-RA	lcl|NW_020292504.1_prot_XP_026285318.1_16197	0.2373	0.205	0.8636	2241	2330	2517	2544	43	45	276	214	2241	1724	0	158	0	448	10.9654	32.2327
FUS_00002800-RA	lcl|NW_020292504.1_prot_XP_026285295.1_16194	0.0792	0.0321	0.4057	407	381	407	407	0	3	0	26	407	355	0	13	0	13	0	12.7764
FUS_00002801-RA	lcl|NW_020292504.1_prot_XP_026285296.1_16193	0.0448	0.028	0.6264	219	216	219	219	0	1	0	3	219	204	0	8	0	4	0	6.84931
FUS_00002809-RA	lcl|NW_020292803.1_prot_XP_026289539.1_19994	0.0675	0.047	0.6962	497	497	497	497	0	0	0	0	497	452	0	26	0	19	0	9.05433
FUS_00002811-RA	lcl|NW_020292803.1_prot_XP_026289546.1_19998	0.115	0.0951	0.8271	265	263	265	276	0	3	0	13	265	227	0	15	0	21	0	17.7536
FUS_00002817-RA	lcl|NW_020292306.1_prot_XP_026276369.1_8139	0.2832	0.2617	0.9239	848	1084	1087	1114	22	10	239	30	848	810	0	94	0	180	21.9871	27.289
FUS_00002818-RA	lcl|NW_020292917.1_prot_XP_026290189.1_20562	0.1794	0.077	0.4289	606	1438	1364	1471	8	4	758	33	606	1364	0	33	0	41	55.5718	7.27396
FUS_00002823-RA	lcl|NW_020292506.1_prot_XP_026285397.1_16280	0.0276	0.0184	0.6687	726	751	745	765	1	1	19	14	726	732	0	4	0	15	2.55034	4.31372
FUS_00002828-RA	lcl|NW_020292366.1_prot_XP_026280022.1_11355	0.1002	0.0607	0.6062	2705	3709	3232	3731	10	8	527	22	2705	3416	0	137	0	156	16.3057	8.44278
FUS_00002831-RA	lcl|NW_020292366.1_prot_XP_026279947.1_11357	0.0517	0.0385	0.7462	1351	1348	1355	1355	3	1	4	7	1351	1250	0	55	0	43	0.295203	7.74908
FUS_00002834-RA	lcl|NW_020292366.1_prot_XP_026279938.1_11360	0.0053	0.0027	0.5033	501	506	506	506	1	0	5	0	501	503	0	2	0	1	0.988142	0.592885
FUS_00002835-RA	lcl|NW_020292366.1_prot_XP_026279941.1_11361	0.05	0.0347	0.6944	153	149	153	153	0	1	0	4	153	138	0	5	0	6	0	9.80392
FUS_00002837-RA	lcl|NW_020292366.1_prot_XP_026279957.1_11362	0.1206	0.0944	0.7826	704	837	835	848	12	4	131	11	704	733	0	35	0	69	15.6886	13.5613
FUS_00002838-RA	lcl|NW_020292366.1_prot_XP_026279980.1_11363	0.212	0.2114	0.9972	204	205	205	205	1	0	1	0	204	138	0	28	0	39	0.487805	32.6829
FUS_00002839-RA	lcl|NW_020292366.1_prot_XP_026279978.1_11364	0.0644	0.0679	1.0555	346	347	347	347	1	0	1	0	346	303	0	31	0	13	0.288184	12.6801
FUS_00002840-RA	lcl|NW_020292366.1_prot_XP_026279979.1_11365	0.1632	0.1374	0.842	297	299	297	299	0	0	0	0	297	232	0	35	0	32	0	22.408
FUS_00002841-RA	lcl|NW_020292366.1_prot_XP_026279958.1_11366	0.065	0.0568	0.873	708	761	757	800	7	6	49	39	708	699	0	17	0	45	6.47292	12.625
FUS_00002844-RA	lcl|NW_020292366.1_prot_XP_026279946.1_11367	0.1506	0.1476	0.9803	501	509	502	517	1	5	1	8	501	385	0	50	0	74	0.199203	25.5319
FUS_00002847-RA	lcl|NW_020292475.1_prot_XP_026284527.1_15500	0.0597	0.0427	0.7149	598	598	598	598	0	0	0	0	598	551	0	24	0	23	0	7.85953
FUS_00002848-RA	lcl|NW_020292355.1_prot_XP_026279410.1_10909	0.1652	0.1125	0.6813	624	645	683	683	12	8	59	38	624	539	0	46	0	60	8.63836	21.0835
FUS_00002850-RA	lcl|NW_020292218.1_prot_XP_026293932.1_284	0.0069	0.0048	0.6956	191	191	191	191	0	0	0	0	191	189	0	1	0	1	0	1.04712
FUS_00002851-RA	lcl|NW_020292218.1_prot_XP_026293919.1_285	0.2894	0.119	0.4111	464	447	480	480	3	6	16	33	464	367	0	31	0	49	3.33333	23.5417
FUS_00002852-RA	lcl|NW_020292218.1_prot_XP_026293996.1_286	0.2965	0.1214	0.4094	338	267	343	349	3	8	5	82	338	219	0	13	0	35	1.45773	37.2493
FUS_00002856-RA	lcl|NW_020292218.1_prot_XP_026294011.1_293	0.3749	0.3301	0.8806	1522	800	1547	1479	8	20	25	679	1522	482	0	98	0	220	1.61603	67.4104
FUS_00002857-RA	lcl|NW_020292498.1_prot_XP_026285155.1_16064	0.2257	0.0907	0.402	465	357	497	495	4	8	32	138	465	309	0	23	0	25	6.43863	37.5758
FUS_00002858-RA	lcl|NW_020292498.1_prot_XP_026285143.1_16061	0.0176	0.0138	0.7853	713	714	714	714	1	0	1	0	713	694	0	12	0	8	0.140056	2.80112
FUS_00002859-RA	lcl|NW_020292498.1_prot_XP_026285144.1_16059	0.0133	0.0106	0.7941	370	370	370	370	0	0	0	0	370	362	0	5	0	3	0	2.16216
FUS_00002862-RA	lcl|NW_020292498.1_prot_XP_026285147.1_16055	0.0735	0.08	1.0895	1023	1023	1027	1027	2	3	4	4	1023	874	0	64	0	85	0.389484	14.8978
FUS_00002863-RA	lcl|NW_020292498.1_prot_XP_026285152.1_16053	0.2401	0.1713	0.7134	430	269	442	296	4	3	12	27	430	204	0	22	0	43	2.71493	31.0811
FUS_00002866-RA	lcl|NW_020292232.1_prot_XP_026287522.1_1782	0.0637	0.042	0.6592	1291	1291	1291	1292	0	1	0	1	1291	1188	0	48	0	55	0	8.04954
FUS_00002867-RA	lcl|NW_020292366.1_prot_XP_026279931.1_11439	0.0906	0.0728	0.8035	161	161	161	161	0	0	0	0	161	137	0	17	0	7	0	14.9068
FUS_00002868-RA	lcl|NW_020292366.1_prot_XP_026279926.1_11438	0.1357	0.0723	0.533	1215	1178	1234	1226	4	9	19	48	1215	1032	0	54	0	92	1.53971	15.8238
FUS_00002869-RA	lcl|NW_020292366.1_prot_XP_026279932.1_11437	0.0464	0.0196	0.4234	120	98	120	98	0	0	0	0	120	96	0	0	0	2	0	2.04082
FUS_00002871-RA	lcl|NW_020292366.1_prot_XP_026279954.1_11435	0.0253	0.0176	0.6957	757	674	757	757	0	1	0	83	757	647	0	16	0	11	0	14.531
FUS_00002872-RA	lcl|NW_020292366.1_prot_XP_026279951.1_11434	0.2319	0.1268	0.5467	299	297	300	301	1	2	1	4	299	233	0	21	0	43	0.333333	22.5914
FUS_00002873-RA	lcl|NW_020292366.1_prot_XP_026279930.1_11440	0.0667	0.0432	0.6473	294	294	294	294	0	0	0	0	294	270	0	13	0	11	0	8.16327
FUS_00002875-RA	lcl|NW_020292366.1_prot_XP_026279927.1_11441	0.0011	0.0005	0.4955	828	949	828	949	0	0	0	0	828	948	0	1	0	0	0	0.105374
FUS_00002876-RA	lcl|NW_020292366.1_prot_XP_026279929.1_11442	0.1272	0.0631	0.4957	934	928	937	937	2	2	3	9	934	824	0	48	0	56	0.320171	12.0598
FUS_00002878-RA	lcl|NW_020292366.1_prot_XP_026280002.1_11445	0.1696	0.1191	0.7024	173	173	173	173	0	0	0	0	173	141	0	12	0	20	0	18.4971
FUS_00002880-RA	lcl|NW_020292734.1_prot_XP_026288949.1_19462	0.042	0.0171	0.4068	606	601	606	606	0	2	0	5	606	580	0	14	0	7	0	4.29043
FUS_00002886-RA	lcl|NW_020292734.1_prot_XP_026288948.1_19459	0.0343	0.0252	0.7357	593	589	596	596	2	2	3	7	593	562	0	12	0	15	0.503356	5.7047
FUS_00002889-RA	lcl|NW_020292475.1_prot_XP_026284543.1_15521	0.0934	0.0404	0.4325	490	661	602	670	3	2	112	9	490	622	0	23	0	16	18.6046	7.16418
FUS_00002891-RA	lcl|NW_020293269.1_prot_XP_026291120.1_21361	0.2067	0.1305	0.6313	521	512	534	518	4	5	13	6	521	404	0	39	0	69	2.43446	22.0077
FUS_00002894-RA	lcl|NW_020293269.1_prot_XP_026291116.1_21355	0.1673	0.126	0.7527	1116	923	1131	1131	6	7	15	208	1116	738	0	69	0	116	1.32626	34.748
FUS_00002896-RA	lcl|NW_020293899.1_prot_XP_026291695.1_21894	0.1209	0.062	0.5128	675	302	675	674	0	6	0	372	675	266	0	13	0	23	0	60.5341
FUS_00002897-RA	lcl|NW_020292751.1_prot_XP_026289093.1_19604	0.3813	0.2163	0.5672	304	433	322	479	4	11	18	46	304	353	0	27	0	53	5.59006	26.3048
FUS_00002899-RA	lcl|NW_020292335.1_prot_XP_026278395.1_9988	0.2456	0.3571	1.4539	283	422	430	433	5	3	147	11	283	304	0	33	0	85	34.186	29.7921
FUS_00002901-RA	lcl|NW_020292240.1_prot_XP_026293528.1_2538	0.2264	0.0617	0.2727	417	340	422	359	3	6	5	19	417	307	0	10	0	23	1.18483	14.4847
FUS_00002902-RA	lcl|NW_020292240.1_prot_XP_026293545.1_2539	0.0567	0.0381	0.6719	189	189	189	189	0	0	0	0	189	175	0	7	0	7	0	7.40741
FUS_00002904-RA	lcl|NW_020292240.1_prot_XP_026293491.1_2540	0.277	0.1594	0.5755	284	1232	311	1249	1	5	27	17	284	1162	0	30	0	40	8.68167	6.96557
FUS_00002906-RA	lcl|NW_020292240.1_prot_XP_026293531.1_2541	0.2836	0.1881	0.6634	659	618	688	685	7	14	29	67	659	451	0	58	0	109	4.21512	34.1606
FUS_00002907-RA	lcl|NW_020292240.1_prot_XP_026293533.1_2542	0.1956	0.0939	0.4799	615	596	637	629	6	5	22	33	615	520	0	28	0	48	3.45369	17.3291
FUS_00002908-RA	lcl|NW_020292240.1_prot_XP_026293492.1_2543	0.3335	0.2498	0.7491	426	497	441	595	6	16	15	98	426	380	0	31	0	86	3.40136	36.1345
FUS_00002911-RA	lcl|NW_020292240.1_prot_XP_026293463.1_2551	0.0205	0.0139	0.6799	536	534	536	536	0	1	0	2	536	518	0	11	0	5	0	3.35821
FUS_00002912-RA	lcl|NW_020292240.1_prot_XP_026293467.1_2552	0.0291	0.0246	0.8449	166	179	179	179	1	0	13	0	166	171	0	4	0	4	7.26257	4.46927
FUS_00002913-RA	lcl|NW_020292240.1_prot_XP_026293464.1_2553	0.1513	0.0851	0.5624	1225	495	1230	1202	1	7	5	707	1225	429	0	22	0	44	0.406504	64.3095
FUS_00002914-RA	lcl|NW_020292240.1_prot_XP_026293466.1_2554	0.1713	0.055	0.321	257	256	257	257	0	1	0	1	257	234	0	11	0	11	0	8.94942
FUS_00002915-RA	lcl|NW_020292247.1_prot_XP_026294303.1_3270	0.189	0.1456	0.7704	809	810	811	811	1	1	2	1	809	618	0	87	0	105	0.246609	23.7978
FUS_00002917-RA	lcl|NW_020292247.1_prot_XP_026294311.1_3272	0.0579	0.0094	0.1627	231	233	233	233	1	0	2	0	231	228	0	2	0	3	0.858369	2.14592
FUS_00002919-RA	lcl|NW_020292247.1_prot_XP_026294308.1_3276	0.0645	0.0439	0.6812	168	168	168	168	0	0	0	0	168	153	0	8	0	7	0	8.92857
FUS_00002921-RA	lcl|NW_020292247.1_prot_XP_026294297.1_3279	0.1288	0.0401	0.3116	579	577	579	579	0	1	0	2	579	536	0	18	0	23	0	7.4266
FUS_00002923-RA	lcl|NW_020292247.1_prot_XP_026294275.1_3280	0.0736	0.0309	0.4196	528	548	548	548	2	0	20	0	528	517	0	18	0	13	3.64963	5.65693
FUS_00002924-RA	lcl|NW_020292247.1_prot_XP_026294276.1_3281	0.2181	0.1778	0.8151	252	249	252	252	0	2	0	3	252	177	0	33	0	39	0	29.7619
FUS_00002925-RA	lcl|NW_020292247.1_prot_XP_026294309.1_3282	0.0185	0.0158	0.8523	138	143	143	143	1	0	5	0	138	138	0	4	0	1	3.4965	3.4965
FUS_00002926-RA	lcl|NW_020292247.1_prot_XP_026294314.1_3283	0.1647	0.154	0.9356	300	196	300	297	0	6	0	101	300	158	0	9	0	29	0	46.8013
FUS_00002927-RA	lcl|NW_020292247.1_prot_XP_026294315.1_3284	0.2622	0.1772	0.6757	204	431	214	441	3	2	10	10	204	374	0	26	0	31	4.6729	15.1927
FUS_00002928-RA	lcl|NW_020292247.1_prot_XP_026294310.1_3285	0.016	0.0079	0.4904	177	176	177	177	0	1	0	1	177	174	0	1	0	1	0	1.69491
FUS_00002930-RA	lcl|NW_020292366.1_prot_XP_026279967.1_11411	0.0815	0.045	0.5523	958	1875	1780	1900	9	5	822	25	958	1799	0	21	0	55	46.1798	5.31579
FUS_00002936-RA	lcl|NW_020292366.1_prot_XP_026279966.1_11406	0.1392	0.098	0.704	543	550	558	556	2	2	15	6	543	464	0	37	0	49	2.68817	16.5468
FUS_00002939-RA	lcl|NW_020292366.1_prot_XP_026279993.1_11403	0.2017	0.1054	0.5224	237	268	270	270	2	1	33	2	237	229	0	14	0	25	12.2222	15.1852
FUS_00002941-RA	lcl|NW_020292366.1_prot_XP_026280017.1_11400	0.1784	0.1679	0.9415	315	341	315	341	0	0	0	0	315	254	0	34	0	53	0	25.5132
FUS_00002943-RA	lcl|NW_020292366.1_prot_XP_026280020.1_11399	0.0636	0.0424	0.6665	227	268	253	269	2	1	26	1	227	252	0	5	0	11	10.2767	6.3197
FUS_00002946-RA	lcl|NW_020292366.1_prot_XP_026279998.1_11395	0.6232	0.1859	0.2982	849	171	867	205	3	4	18	34	849	125	0	9	0	37	2.07613	39.0244
FUS_00002947-RA	lcl|NW_020292366.1_prot_XP_026279999.1_11393	0.2056	0.0748	0.3636	171	169	172	173	1	1	1	4	171	145	0	8	0	16	0.581395	16.185
FUS_00002950-RA	lcl|NW_020292366.1_prot_XP_026279963.1_11389	0.1715	0.3381	1.9722	995	935	1117	1021	19	15	122	86	995	603	0	101	0	231	10.9221	40.9403
FUS_00002951-RA	lcl|NW_020292366.1_prot_XP_026279977.1_11387	0.0862	0.0754	0.8741	669	597	704	643	13	14	35	46	669	535	0	33	0	29	4.97159	16.7963
FUS_00002952-RA	lcl|NW_020292366.1_prot_XP_026280005.1_11386	0.0568	0.0444	0.7823	595	390	599	568	1	2	4	178	595	360	0	15	0	15	0.66778	36.6197
FUS_00002954-RA	lcl|NW_020296278.1_prot_XP_026292404.1_22519	0.0873	0.0304	0.3481	374	152	374	152	0	0	0	0	374	143	0	3	0	6	0	5.92105
FUS_00002955-RA	lcl|NW_020292366.1_prot_XP_026279935.1_11382	0.1023	0.0756	0.7391	437	437	437	437	0	0	0	0	437	379	0	29	0	29	0	13.2723
FUS_00002957-RA	lcl|NW_020292366.1_prot_XP_026279937.1_11379	0.0618	0.0561	0.9071	418	419	418	419	0	0	0	0	418	377	0	25	0	17	0	10.0239
FUS_00002958-RA	lcl|NW_020292366.1_prot_XP_026279925.1_11377	0.0378	0.0119	0.3143	264	326	326	326	1	0	62	0	264	321	0	2	0	3	19.0184	1.53374
FUS_00002962-RA	lcl|NW_020292366.1_prot_XP_026279959.1_11376	0.0971	0.0451	0.4642	457	448	463	463	2	5	6	15	457	408	0	16	0	24	1.2959	11.879
FUS_00002963-RA	lcl|NW_020293738.1_prot_XP_026291383.1_21611	0.1624	0.1688	1.0395	152	150	167	167	1	2	15	17	152	117	0	10	0	23	8.98204	29.9401
FUS_00002964-RA	lcl|NW_020292366.1_prot_XP_026279923.1_11375	0.0827	0.0739	0.8934	285	302	288	302	3	0	3	0	285	268	0	15	0	19	1.04167	11.2583
FUS_00002965-RA	lcl|NW_020292366.1_prot_XP_026279997.1_11374	0.0527	0.0333	0.6308	152	152	152	152	0	0	0	0	152	141	0	7	0	4	0	7.23684
FUS_00002966-RA	lcl|NW_020292366.1_prot_XP_026279996.1_11373	0.171	0.1472	0.8611	251	249	251	251	0	1	0	2	251	189	0	30	0	30	0	24.7012
FUS_00002967-RA	lcl|NW_020292366.1_prot_XP_026279994.1_11372	0.0645	0.0554	0.8596	337	339	339	339	1	0	2	0	337	304	0	16	0	19	0.589971	10.3245
FUS_00002968-RA	lcl|NW_020292724.1_prot_XP_026288843.1_19370	0.0164	0.012	0.7329	657	661	661	661	1	0	4	0	657	645	0	11	0	5	0.605144	2.42057
FUS_00002970-RA	lcl|NW_020292724.1_prot_XP_026288857.1_19367	0.0955	0.0854	0.8934	702	697	704	701	2	1	2	4	702	591	0	57	0	49	0.284091	15.6919
FUS_00002971-RA	lcl|NW_020292724.1_prot_XP_026288858.1_19366	0.1318	0.0649	0.4925	129	129	129	129	0	0	0	0	129	113	0	10	0	6	0	12.4031
FUS_00002989-RA	lcl|NW_020292311.1_prot_XP_026276842.1_8573	0.001	0.0007	0.7153	111	111	111	111	0	0	0	0	111	111	0	0	0	0	0	0
FUS_00002991-RA	lcl|NW_020292311.1_prot_XP_026276855.1_8575	0.0666	0.0504	0.7567	567	567	567	567	0	0	0	0	567	512	0	31	0	24	0	9.70018
FUS_00002994-RA	lcl|NW_020292311.1_prot_XP_026276851.1_8583	0.1376	0.1341	0.9742	1284	1279	1317	1317	8	7	33	38	1284	993	0	150	0	136	2.50569	24.6014
FUS_00002996-RA	lcl|NW_020292296.1_prot_XP_026275607.1_7369	0.0285	0.0228	0.8001	335	335	335	335	0	0	0	0	335	319	0	10	0	6	0	4.77612
FUS_00002998-RA	lcl|NW_020292296.1_prot_XP_026275606.1_7366	0.037	0.031	0.8368	232	232	232	232	0	0	0	0	232	219	0	8	0	5	0	5.60345
FUS_00002999-RA	lcl|NW_020292296.1_prot_XP_026275608.1_7362	0.0134	0.0051	0.3838	181	181	181	181	0	0	0	0	181	179	0	2	0	0	0	1.10497
FUS_00003002-RA	lcl|NW_020292296.1_prot_XP_026275526.1_7361	0.1016	0.0522	0.5143	536	533	543	543	3	2	7	10	536	479	0	21	0	33	1.28913	11.7864
FUS_00003005-RA	lcl|NW_020292296.1_prot_XP_026275468.1_7375	0.1527	0.0537	0.3517	418	473	423	475	2	1	5	2	418	429	0	21	0	23	1.18203	9.68421
FUS_00003006-RA	lcl|NW_020292311.1_prot_XP_026276860.1_8591	0.087	0.0406	0.4669	1141	1492	1535	1492	8	0	394	0	1141	1420	0	37	0	35	25.6678	4.82574
FUS_00003010-RA	lcl|NW_020292311.1_prot_XP_026276844.1_8587	0.0337	0.0159	0.4733	1080	1078	1086	1086	2	4	6	8	1080	1045	0	11	0	22	0.552486	3.77532
FUS_00003011-RA	lcl|NW_020292222.1_prot_XP_026276232.1_777	0.0419	0.0304	0.7253	374	374	374	374	0	0	0	0	374	351	0	8	0	15	0	6.14973
FUS_00003014-RA	lcl|NW_020292222.1_prot_XP_026276303.1_772	0.1535	0.0516	0.3361	410	426	521	426	4	0	111	0	410	413	0	3	0	10	21.3052	3.05164
FUS_00003016-RA	lcl|NW_020292222.1_prot_XP_026275578.1_770	0.2121	0.1438	0.6782	1643	2214	2369	2352	11	10	726	138	1643	1873	0	143	0	198	30.6458	20.3656
FUS_00003017-RA	lcl|NW_020292335.1_prot_XP_026278400.1_10010	0.1506	0.0747	0.4959	640	687	668	694	7	3	28	7	640	604	0	36	0	47	4.19162	12.9683
FUS_00003018-RA	lcl|NW_020292335.1_prot_XP_026278399.1_10011	0.021	0.0126	0.5982	909	910	910	910	1	0	1	0	909	887	0	12	0	11	0.10989	2.52747
FUS_00003019-RA	lcl|NW_020292335.1_prot_XP_026278429.1_10012	0.1922	0.1492	0.7761	229	224	229	229	0	2	0	5	229	167	0	28	0	29	0	27.0742
FUS_00003020-RA	lcl|NW_020292335.1_prot_XP_026278420.1_10014	0.0393	0.0254	0.6473	585	827	771	867	3	3	186	40	585	803	0	11	0	13	24.1245	7.38178
FUS_00003025-RA	lcl|NW_020292335.1_prot_XP_026278433.1_10019	0.1749	0.0829	0.4741	398	404	407	443	1	6	9	39	398	369	0	3	0	32	2.2113	16.7043
FUS_00003026-RA	lcl|NW_020293307.1_prot_XP_026291157.1_21410	0.3493	0.1908	0.5462	598	602	657	673	16	15	59	71	598	467	0	26	0	109	8.98021	30.6092
FUS_00003027-RA	lcl|NW_020292601.1_prot_XP_026286993.1_17703	0.5317	0.3886	0.7308	191	173	195	195	1	5	4	22	191	95	0	11	0	67	2.05128	51.2821
FUS_00003028-RA	lcl|NW_020292601.1_prot_XP_026287000.1_17705	0.0314	0.0289	0.9199	475	122	475	123	0	1	0	1	475	116	0	2	0	4	0	5.69106
FUS_00003029-RA	lcl|NW_020292601.1_prot_XP_026286999.1_17707	0.0091	0.0076	0.8307	599	315	599	602	0	2	0	287	599	310	0	5	0	0	0	48.505
FUS_00003030-RA	lcl|NW_020292601.1_prot_XP_026286998.1_17708	0.062	0.0363	0.5853	466	466	466	466	0	0	0	0	466	434	0	22	0	10	0	6.86695
FUS_00003031-RA	lcl|NW_020292601.1_prot_XP_026286997.1_17709	0.2395	0.1168	0.4875	257	219	284	261	5	6	27	42	257	181	0	14	0	24	9.50704	30.6513
FUS_00003032-RA	lcl|NW_020292301.1_prot_XP_026275980.1_7840	0.1849	0.083	0.4488	621	590	631	686	2	6	10	96	621	515	0	29	0	46	1.58479	24.9271
FUS_00003033-RA	lcl|NW_020292301.1_prot_XP_026275981.1_7841	0.0289	0.0183	0.6351	1051	964	1057	1057	4	4	6	93	1051	932	0	21	0	11	0.567644	11.8259
FUS_00003034-RA	lcl|NW_020292301.1_prot_XP_026276010.1_7842	0.0566	0.0357	0.6298	5024	4990	5037	5037	6	11	13	47	5024	4654	0	160	0	176	0.25809	7.60373
FUS_00003038-RA	lcl|NW_020292715.1_prot_XP_026288747.1_19290	0.0411	0.0145	0.3526	603	516	605	518	1	1	2	2	603	501	0	11	0	4	0.330579	3.28185
FUS_00003045-RA	lcl|NW_020292222.1_prot_XP_026275820.1_758	0.0877	0.029	0.3301	391	386	392	392	1	1	1	6	391	362	0	16	0	8	0.255102	7.65306
FUS_00003046-RA	lcl|NW_020292222.1_prot_XP_026275831.1_757	0.2032	0.1156	0.5687	119	87	119	87	0	0	0	0	119	72	0	7	0	8	0	17.2414
FUS_00003048-RA	lcl|NW_020292222.1_prot_XP_026275766.1_755	0.0737	0.0276	0.3742	505	499	507	507	1	2	2	8	505	471	0	14	0	14	0.394477	7.10059
FUS_00003049-RA	lcl|NW_020292222.1_prot_XP_026275801.1_754	0.0844	0.0466	0.5516	485	421	485	485	0	1	0	64	485	383	0	19	0	19	0	21.0309
FUS_00003050-RA	lcl|NW_020292222.1_prot_XP_026275789.1_752	0.0489	0.0232	0.4734	460	465	467	465	1	0	7	0	460	446	0	9	0	10	1.49893	4.08602
FUS_00003051-RA	lcl|NW_020292222.1_prot_XP_026275755.1_751	0.1578	0.1522	0.9645	482	508	508	508	1	0	26	0	482	395	0	54	0	59	5.11811	22.2441
FUS_00003052-RA	lcl|NW_020292450.1_prot_XP_026283955.1_14966	0.2147	0.118	0.5497	419	341	430	398	4	9	11	57	419	272	0	23	0	46	2.55814	31.6583
FUS_00003053-RA	lcl|NW_020292450.1_prot_XP_026283939.1_14967	0.3048	0.155	0.5086	626	636	648	648	15	8	22	12	626	481	0	71	0	84	3.39506	25.7716
FUS_00003056-RA	lcl|NW_020292450.1_prot_XP_026283920.1_14975	0.0679	0.0646	0.9501	475	475	475	475	0	0	0	0	475	416	0	33	0	26	0	12.4211
FUS_00003057-RA	lcl|NW_020292450.1_prot_XP_026283926.1_14976	0.053	0.049	0.9236	194	228	228	228	2	0	34	0	194	214	0	7	0	7	14.9123	6.14035
FUS_00003060-RA	lcl|NW_020292239.1_prot_XP_026293418.1_2500	0.0437	0.0274	0.6261	619	628	626	628	1	0	7	0	619	596	0	18	0	14	1.11821	5.09554
FUS_00003062-RA	lcl|NW_020292239.1_prot_XP_026293357.1_2499	0.0701	0.0522	0.7453	423	423	424	424	1	1	1	1	423	385	0	18	0	20	0.235849	9.19811
FUS_00003063-RA	lcl|NW_020292239.1_prot_XP_026293402.1_2498	0.3719	0.199	0.5352	331	372	410	417	7	3	79	45	331	305	0	9	0	58	19.2683	26.8585
FUS_00003069-RA	lcl|NW_020292239.1_prot_XP_026293355.1_2497	0.0626	0.0341	0.5454	905	1295	1318	1326	9	6	413	31	905	1240	0	25	0	30	31.3354	6.48567
FUS_00003071-RA	lcl|NW_020292239.1_prot_XP_026293383.1_2496	0.3614	0.2656	0.735	464	387	489	473	6	16	25	86	464	247	0	38	0	102	5.11247	47.7801
FUS_00003072-RA	lcl|NW_020292239.1_prot_XP_026293401.1_2495	0.1479	0.2297	1.5526	373	347	420	420	6	7	47	73	373	257	0	21	0	69	11.1905	38.8095
FUS_00003074-RA	lcl|NW_020292335.1_prot_XP_026278428.1_10000	0.0609	0.0376	0.6176	134	153	154	153	2	0	20	0	134	142	0	5	0	6	12.987	7.18954
FUS_00003076-RA	lcl|NW_020292335.1_prot_XP_026278414.1_9997	0.2531	0.218	0.8614	403	376	403	378	0	1	0	2	403	245	0	65	0	66	0	35.1852
FUS_00003080-RA	lcl|NW_020292335.1_prot_XP_026278406.1_9992	0.0534	0.0418	0.7816	104	104	104	104	0	0	0	0	104	95	0	9	0	0	0	8.65385
FUS_00003081-RA	lcl|NW_020292335.1_prot_XP_026278403.1_9991	0.0465	0.0297	0.6387	334	334	334	334	0	0	0	0	334	314	0	11	0	9	0	5.98802
FUS_00003082-RA	lcl|NW_020294291.1_prot_XP_026291831.1_22015	0.0237	0.0215	0.9081	107	107	107	107	0	0	0	0	107	102	0	4	0	1	0	4.6729
FUS_00003084-RA	lcl|NW_020292335.1_prot_XP_026278404.1_9990	0.0311	0.0185	0.5945	253	253	253	253	0	0	0	0	253	244	0	5	0	4	0	3.55731
FUS_00003085-RA	lcl|NW_020292335.1_prot_XP_026278431.1_9989	0.1813	0.1414	0.78	734	2122	1792	2171	22	6	1058	49	734	1981	0	57	0	84	59.0402	8.75173
FUS_00003092-RA	lcl|NW_020292401.1_prot_XP_026281830.1_13243	0.0894	0.0527	0.59	457	545	495	545	5	0	38	0	457	504	0	16	0	25	7.67677	7.52294
FUS_00003093-RA	lcl|NW_020292250.1_prot_XP_026294493.1_3489	0.1354	0.1288	0.9516	741	860	998	1030	12	11	257	170	741	761	0	21	0	78	25.7515	26.1165
FUS_00003099-RA	lcl|NW_020293269.1_prot_XP_026291102.1_21387	0.1113	0.0717	0.6444	2007	3069	3155	3157	17	26	1148	88	2007	2824	0	93	0	152	36.3867	10.548
FUS_00003107-RA	lcl|NW_020292685.1_prot_XP_026288212.1_18805	0.1091	0.0415	0.3802	256	253	256	253	0	0	0	0	256	236	0	9	0	8	0	6.71937
FUS_00003109-RA	lcl|NW_020292685.1_prot_XP_026288211.1_18803	0.2361	0.1379	0.584	446	614	599	638	11	5	153	24	446	524	0	34	0	56	25.5426	17.8683
FUS_00003112-RA	lcl|NW_020293406.1_prot_XP_026291230.1_21478	0.3299	0.1541	0.4671	619	619	653	653	5	3	34	34	619	466	0	64	0	89	5.20674	28.6371
FUS_00003113-RA	lcl|NW_020293406.1_prot_XP_026291232.1_21480	0.2304	0.0937	0.4067	98	256	98	256	0	0	0	0	98	240	0	6	0	10	0	6.25
FUS_00003114-RA	lcl|NW_020293423.1_prot_XP_026291243.1_21490	0.0849	0.0819	0.9655	1034	414	1034	414	0	0	0	0	1034	351	0	31	0	32	0	15.2174
FUS_00003115-RA	lcl|NW_020292286.1_prot_XP_026274779.1_6735	0.001	0.0005	0.4673	68	66	68	66	0	0	0	0	68	66	0	0	0	0	0	0
FUS_00003117-RA	lcl|NW_020292286.1_prot_XP_026274764.1_6734	0.0338	0.0154	0.455	2180	2357	2300	2410	4	3	120	53	2180	2299	0	29	0	29	5.21739	4.60581
FUS_00003118-RA	lcl|NW_020292286.1_prot_XP_026274772.1_6733	0.0424	0.0282	0.6668	660	660	660	660	0	0	0	0	660	621	0	23	0	16	0	5.90909
FUS_00003122-RA	lcl|NW_020292261.1_prot_XP_026272172.1_4409	0.2639	0.0864	0.3275	621	602	634	630	4	9	13	28	621	515	0	28	0	59	2.05047	18.254
FUS_00003123-RA	lcl|NW_020292261.1_prot_XP_026272171.1_4408	0.1601	0.0571	0.3564	750	802	766	862	4	6	16	60	750	731	0	27	0	44	2.08877	15.1972
FUS_00003125-RA	lcl|NW_020292330.1_prot_XP_026277997.1_9585	0.1986	0.0766	0.3855	447	444	447	447	0	2	0	3	447	381	0	22	0	41	0	14.7651
FUS_00003126-RA	lcl|NW_020292330.1_prot_XP_026277996.1_9584	0.1132	0.0444	0.3923	804	804	804	804	0	0	0	0	804	736	0	29	0	39	0	8.45771
FUS_00003132-RA	lcl|NW_020292330.1_prot_XP_026278073.1_9579	0.169	0.0576	0.3405	437	418	450	450	4	8	13	32	437	378	0	8	0	32	2.88889	16
FUS_00003135-RA	lcl|NW_020292330.1_prot_XP_026278067.1_9574	0.036	0.0204	0.5671	705	779	712	779	2	0	7	0	705	749	0	18	0	12	0.983146	3.85109
FUS_00003136-RA	lcl|NW_020292330.1_prot_XP_026278070.1_9573	0.1169	0.082	0.7013	297	294	299	294	1	0	2	0	297	256	0	16	0	22	0.668896	12.9252
FUS_00003138-RA	lcl|NW_020292330.1_prot_XP_026277994.1_9570	0.1536	0.0475	0.3091	425	406	436	417	1	2	11	11	425	371	0	15	0	20	2.52294	11.0312
FUS_00003139-RA	lcl|NW_020292330.1_prot_XP_026277995.1_9569	0.098	0.0164	0.1674	383	383	383	383	0	0	0	0	383	371	0	5	0	7	0	3.13316
FUS_00003140-RA	lcl|NW_020292330.1_prot_XP_026277964.1_9566	0.1336	0.1078	0.8071	329	345	335	345	2	0	6	0	329	285	0	25	0	35	1.79104	17.3913
FUS_00003147-RA	lcl|NW_020292398.1_prot_XP_026281626.1_12904	0.0331	0.0202	0.6112	563	548	563	563	0	1	0	15	563	528	0	8	0	12	0	6.2167
FUS_00003148-RA	lcl|NW_020292398.1_prot_XP_026281637.1_12902	0.001	0.0006	0.6421	211	71	211	71	0	0	0	0	211	71	0	0	0	0	0	0
FUS_00003149-RA	lcl|NW_020292398.1_prot_XP_026281636.1_12901	0.1846	0.1731	0.9375	206	227	206	227	0	0	0	0	206	176	0	17	0	34	0	22.467
FUS_00003150-RA	lcl|NW_020292398.1_prot_XP_026281624.1_12900	0.0781	0.0475	0.608	638	633	638	638	0	1	0	5	638	579	0	28	0	26	0	9.24765
FUS_00003151-RA	lcl|NW_020292398.1_prot_XP_026281635.1_12899	0.0922	0.0664	0.7203	312	319	312	319	0	0	0	0	312	278	0	28	0	13	0	12.8527
FUS_00003156-RA	lcl|NW_020292398.1_prot_XP_026281623.1_12891	0.3764	0.2558	0.6796	160	288	164	301	3	1	4	13	160	236	0	20	0	32	2.43902	21.5947
FUS_00003159-RA	lcl|NW_020292398.1_prot_XP_026281622.1_12887	0.0131	0.0068	0.524	927	3605	1888	3672	4	2	961	67	927	3594	0	3	0	8	50.9004	2.12418
FUS_00003166-RA	lcl|NW_020292543.1_prot_XP_026286246.1_17041	0.1519	0.0792	0.5213	656	551	684	626	7	7	28	75	656	482	0	22	0	47	4.09357	23.0032
FUS_00003167-RA	lcl|NW_020292543.1_prot_XP_026286239.1_17040	0.0255	0.0164	0.6432	164	165	165	165	1	0	1	0	164	160	0	0	0	5	0.606061	3.0303
FUS_00003168-RA	lcl|NW_020292543.1_prot_XP_026286230.1_17038	0.0443	0.0318	0.7164	987	969	988	988	1	1	1	19	987	916	0	23	0	30	0.101215	7.28745
FUS_00003169-RA	lcl|NW_020292543.1_prot_XP_026286233.1_17039	0.1823	0.1327	0.7277	534	494	544	544	3	6	10	50	534	389	0	30	0	75	1.83824	28.4926
FUS_00003170-RA	lcl|NW_020292543.1_prot_XP_026286231.1_17037	0.0286	0.0173	0.6061	557	592	557	592	0	0	0	0	557	572	0	13	0	7	0	3.37838
FUS_00003171-RA	lcl|NW_020292543.1_prot_XP_026286232.1_17036	0.1249	0.0906	0.7254	550	551	552	552	2	1	2	1	550	462	0	38	0	51	0.362319	16.3043
FUS_00003172-RA	lcl|NW_020292543.1_prot_XP_026286235.1_17032	0.0418	0.0141	0.3366	301	301	303	303	1	1	2	2	301	293	0	3	0	5	0.660066	3.30033
FUS_00003174-RA	lcl|NW_020292543.1_prot_XP_026286226.1_17030	0.0608	0.0448	0.7358	1514	1488	1515	1509	1	2	1	21	1514	1362	0	73	0	53	0.066007	9.74155
FUS_00003175-RA	lcl|NW_020292543.1_prot_XP_026286229.1_17029	0.0881	0.0582	0.6612	690	691	691	691	1	0	1	0	690	613	0	38	0	40	0.144718	11.288
FUS_00003176-RA	lcl|NW_020292375.1_prot_XP_026280361.1_11777	0.1192	0.0825	0.6918	335	329	335	335	0	1	0	6	335	281	0	16	0	32	0	16.1194
FUS_00003177-RA	lcl|NW_020292612.1_prot_XP_026287180.1_17837	0.1235	0.0956	0.7739	217	219	219	219	2	0	2	0	217	182	0	19	0	18	0.913242	16.895
FUS_00003178-RA	lcl|NW_020292612.1_prot_XP_026287190.1_17838	0.1181	0.0447	0.3786	493	487	493	493	0	4	0	6	493	446	0	22	0	19	0	9.53347
FUS_00003181-RA	lcl|NW_020292505.1_prot_XP_026285361.1_16219	0.0845	0.0571	0.6751	452	458	458	458	2	0	6	0	452	411	0	20	0	27	1.31004	10.262
FUS_00003183-RA	lcl|NW_020292505.1_prot_XP_026285343.1_16218	0.0344	0.0226	0.6579	310	311	311	311	1	0	1	0	310	295	0	12	0	4	0.321543	5.14469
FUS_00003184-RA	lcl|NW_020292505.1_prot_XP_026285364.1_16217	0.0141	0.004	0.2815	220	220	220	220	0	0	0	0	220	218	0	1	0	1	0	0.909091
FUS_00003189-RA	lcl|NW_020292505.1_prot_XP_026285335.1_16216	0.0271	0.0226	0.8335	1337	1337	1341	1341	1	2	4	4	1337	1286	0	22	0	29	0.298285	4.10142
FUS_00003191-RA	lcl|NW_020292361.1_prot_XP_026279739.1_11168	0.047	0.0324	0.6883	508	853	682	854	1	1	174	1	508	826	0	10	0	17	25.5132	3.27869
FUS_00003192-RA	lcl|NW_020292361.1_prot_XP_026279751.1_11169	0.1023	0.0762	0.7447	111	151	133	151	1	0	22	0	111	140	0	5	0	6	16.5414	7.28477
FUS_00003195-RA	lcl|NW_020292361.1_prot_XP_026279723.1_11174	0.1117	0.0767	0.6863	735	742	735	764	0	2	0	22	735	647	0	41	0	54	0	15.3141
FUS_00003196-RA	lcl|NW_020292361.1_prot_XP_026279721.1_11176	0.0243	0.0135	0.5558	950	923	950	950	0	1	0	27	950	897	0	17	0	9	0	5.57895
FUS_00003197-RA	lcl|NW_020292361.1_prot_XP_026279724.1_11178	0.1189	0.0845	0.7105	267	267	267	267	0	0	0	0	267	227	0	20	0	20	0	14.9813
FUS_00003198-RA	lcl|NW_020295199.1_prot_XP_026292045.1_22204	0.4308	0.3141	0.7292	311	232	344	250	9	3	33	18	311	152	0	31	0	49	9.59302	39.2
FUS_00003199-RA	lcl|NW_020292361.1_prot_XP_026279730.1_11179	0.0533	0.0452	0.8488	224	225	227	227	1	1	3	2	224	205	0	7	0	13	1.32159	9.69163
FUS_00003200-RA	lcl|NW_020292361.1_prot_XP_026279746.1_11180	0.0138	0.0086	0.621	160	197	160	197	0	0	0	0	160	195	0	0	0	2	0	1.01523
FUS_00003204-RA	lcl|NW_020292361.1_prot_XP_026279734.1_11187	0.0235	0.0153	0.6484	546	546	546	546	0	0	0	0	546	529	0	11	0	6	0	3.11355
FUS_00003206-RA	lcl|NW_020292361.1_prot_XP_026279732.1_11189	0.0083	0.0058	0.7022	1237	1239	1239	1239	2	0	2	0	1237	1223	0	10	0	6	0.16142	1.29136
FUS_00003207-RA	lcl|NW_020292361.1_prot_XP_026279733.1_11190	0.1283	0.0846	0.6594	529	612	533	615	1	2	4	3	529	536	0	43	0	33	0.750469	12.8455
FUS_00003208-RA	lcl|NW_020292450.1_prot_XP_026283938.1_14958	0.1314	0.1364	1.0383	161	202	202	202	1	0	41	0	161	168	0	17	0	17	20.297	16.8317
FUS_00003210-RA	lcl|NW_020292450.1_prot_XP_026283931.1_14963	0.1486	0.1109	0.7464	654	661	671	671	8	3	17	10	654	536	0	52	0	73	2.53353	20.1192
FUS_00003213-RA	lcl|NW_020292261.1_prot_XP_026272166.1_4401	0.1677	0.084	0.5009	1539	1692	1719	1726	25	10	180	34	1539	1503	0	49	0	140	10.4712	12.92
FUS_00003219-RA	lcl|NW_020292943.1_prot_XP_026290295.1_20652	0.1653	0.0828	0.5008	705	603	753	753	8	11	48	150	705	527	0	28	0	48	6.3745	30.0133
FUS_00003220-RA	lcl|NW_020292943.1_prot_XP_026290294.1_20653	0.0745	0.0606	0.8138	138	138	138	138	0	0	0	0	138	121	0	13	0	4	0	12.3188
FUS_00003221-RA	lcl|NW_020292230.1_prot_XP_026285742.1_1692	0.0608	0.029	0.4772	1463	1607	1580	1761	8	8	117	154	1463	1533	0	33	0	41	7.40506	12.9472
FUS_00003223-RA	lcl|NW_020292230.1_prot_XP_026286048.1_1693	0.3471	0.2171	0.6255	693	424	711	427	4	3	18	3	693	285	0	48	0	91	2.53165	33.2553
FUS_00003228-RA	lcl|NW_020292230.1_prot_XP_026286141.1_1697	0.1019	0.0659	0.6473	328	348	328	352	0	1	0	4	328	309	0	19	0	20	0	12.2159
FUS_00003229-RA	lcl|NW_020292230.1_prot_XP_026286116.1_1698	0.0028	0.002	0.7065	464	451	464	464	0	1	0	13	464	449	0	1	0	1	0	3.23276
FUS_00003230-RA	lcl|NW_020292230.1_prot_XP_026286152.1_1700	0.0651	0.0798	1.2259	613	326	613	610	0	8	0	284	613	289	0	18	0	19	0	52.623
FUS_00003231-RA	lcl|NW_020292230.1_prot_XP_026286102.1_1701	0.0151	0.0124	0.8245	582	579	582	582	0	1	0	3	582	564	0	10	0	5	0	3.09278
FUS_00003232-RA	lcl|NW_020292296.1_prot_XP_026275495.1_7360	0.1791	0.1756	0.9806	344	391	349	404	2	4	5	13	344	298	0	45	0	48	1.43267	26.2376
FUS_00003234-RA	lcl|NW_020292296.1_prot_XP_026275517.1_7356	0.087	0.0583	0.6699	1284	1288	1293	1296	4	2	9	8	1284	1143	0	70	0	75	0.696056	11.8056
FUS_00003235-RA	lcl|NW_020297514.1_prot_XP_026292595.1_22688	0.0211	0.0141	0.6674	205	170	205	170	0	0	0	0	205	165	0	4	0	1	0	2.94118
FUS_00003239-RA	lcl|NW_020292232.1_prot_XP_026287557.1_1787	0.2023	0.1035	0.5115	307	268	307	268	0	0	0	0	307	220	0	28	0	20	0	17.9104
FUS_00003240-RA	lcl|NW_020292232.1_prot_XP_026287172.1_1786	0.1745	0.086	0.4929	293	477	430	490	5	4	137	13	293	438	0	13	0	26	31.8605	10.6122
FUS_00003242-RA	lcl|NW_020292285.1_prot_XP_026274628.1_6583	0.046	0.021	0.4557	153	154	154	154	1	0	1	0	153	148	0	0	0	6	0.649351	3.8961
FUS_00003243-RA	lcl|NW_020292285.1_prot_XP_026274627.1_6584	0.0367	0.038	1.0346	323	322	323	322	0	0	0	0	323	298	0	13	0	11	0	7.45342
FUS_00003244-RA	lcl|NW_020292230.1_prot_XP_026285668.1_1690	0.0347	0.021	0.606	1152	1173	1152	1173	0	0	0	0	1152	1125	0	26	0	22	0	4.09207
FUS_00003245-RA	lcl|NW_020292841.1_prot_XP_026289838.1_20252	0.0627	0.0371	0.5919	493	485	497	497	2	2	4	12	493	453	0	11	0	21	0.804829	8.85312
FUS_00003255-RA	lcl|NW_020292724.1_prot_XP_026288859.1_19385	0.4376	0.4586	1.0478	199	207	231	244	4	7	32	37	199	118	0	27	0	62	13.8528	51.6393
FUS_00003256-RA	lcl|NW_020292724.1_prot_XP_026288863.1_19381	0.3529	0.5762	1.6326	142	149	155	157	3	4	13	8	142	65	0	26	0	58	8.3871	58.5987
FUS_00003259-RA	lcl|NW_020292724.1_prot_XP_026288849.1_19378	0.1118	0.091	0.8144	657	650	662	664	2	1	5	14	657	551	0	50	0	49	0.755287	17.0181
FUS_00003260-RA	lcl|NW_020292404.1_prot_XP_026282097.1_13322	0.0658	0.0405	0.6154	495	495	495	495	0	0	0	0	495	458	0	17	0	20	0	7.47475
FUS_00003261-RA	lcl|NW_020292404.1_prot_XP_026282111.1_13323	0.0247	0.0147	0.5952	799	799	799	799	0	0	0	0	799	775	0	12	0	12	0	3.00375
FUS_00003268-RA	lcl|NW_020293269.1_prot_XP_026291115.1_21363	0.0754	0.0404	0.5359	1185	1183	1249	1256	3	5	64	73	1185	1105	0	35	0	43	5.1241	12.0223
FUS_00003269-RA	lcl|NW_020293269.1_prot_XP_026291098.1_21362	0.1172	0.1052	0.8973	218	148	218	189	0	1	0	41	218	123	0	8	0	17	0	34.9206
FUS_00003270-RA	lcl|NW_020292612.1_prot_XP_026287208.1_17836	0.237	0.1108	0.4675	255	147	255	150	0	1	0	3	255	119	0	14	0	14	0	20.6667
FUS_00003271-RA	lcl|NW_020292375.1_prot_XP_026280362.1_11778	0.0248	0.0179	0.7233	248	248	248	248	0	0	0	0	248	238	0	8	0	2	0	4.03226
FUS_00003273-RA	lcl|NW_020292375.1_prot_XP_026280451.1_11781	0.172	0.096	0.5582	699	707	713	713	2	2	14	6	699	597	0	28	0	82	1.96353	16.2693
FUS_00003274-RA	lcl|NW_020292375.1_prot_XP_026280404.1_11782	0.1933	0.1955	1.0114	238	204	244	215	3	3	6	11	238	149	0	17	0	38	2.45902	30.6977
FUS_00003277-RA	lcl|NW_020292375.1_prot_XP_026280280.1_11788	0.0201	0.0114	0.5686	446	446	446	446	0	0	0	0	446	435	0	6	0	5	0	2.46637
FUS_00003278-RA	lcl|NW_020292375.1_prot_XP_026280347.1_11789	0.0443	0.0318	0.7191	975	981	983	983	1	1	8	2	975	919	0	25	0	37	0.813835	6.51068
FUS_00003279-RA	lcl|NW_020292375.1_prot_XP_026280370.1_11790	0.3634	0.3137	0.8632	771	734	844	798	16	18	73	64	771	478	0	62	0	194	8.64929	40.1003
FUS_00003281-RA	lcl|NW_020292375.1_prot_XP_026280455.1_11791	0.2946	0.1429	0.4853	500	577	638	625	11	4	138	48	500	501	0	20	0	56	21.6301	19.84
FUS_00003283-RA	lcl|NW_020292375.1_prot_XP_026280340.1_11792	0.115	0.1368	1.1896	613	642	645	645	4	3	32	3	613	517	0	52	0	73	4.96124	19.845
FUS_00003294-RA	lcl|NW_020292375.1_prot_XP_026280411.1_11795	0.0709	0.0524	0.7388	897	894	897	896	0	1	0	2	897	807	0	22	0	65	0	9.93304
FUS_00003301-RA	lcl|NW_020292232.1_prot_XP_026287066.1_1809	0.2061	0.1933	0.9381	1291	1167	1341	1341	9	24	50	174	1291	844	0	118	0	205	3.72856	37.0619
FUS_00003304-RA	lcl|NW_020292232.1_prot_XP_026287369.1_1811	0.2193	0.1909	0.8703	1100	982	1138	1035	12	23	38	53	1100	701	0	84	0	197	3.33919	32.2705
FUS_00003306-RA	lcl|NW_020292232.1_prot_XP_026287110.1_1815	0.3133	0.1614	0.515	550	565	561	589	2	7	11	24	550	422	0	46	0	97	1.96078	28.3531
FUS_00003307-RA	lcl|NW_020292232.1_prot_XP_026287227.1_1816	0.2252	0.1191	0.5288	322	199	331	331	3	7	9	132	322	161	0	12	0	26	2.71903	51.3595
FUS_00003308-RA	lcl|NW_020292232.1_prot_XP_026287132.1_1817	0.0935	0.031	0.3311	484	484	484	484	0	0	0	0	484	452	0	19	0	13	0	6.61157
FUS_00003310-RA	lcl|NW_020292232.1_prot_XP_026287237.1_1818	0.1788	0.1551	0.8675	938	960	1041	1040	17	16	103	80	938	759	0	43	0	158	9.89433	27.0192
FUS_00003312-RA	lcl|NW_020292228.1_prot_XP_026283608.1_1474	0.3672	0.4951	1.3484	274	175	274	246	0	3	0	71	274	73	0	41	0	61	0	70.3252
FUS_00003313-RA	lcl|NW_020292232.1_prot_XP_026287251.1_1819	0.336	0.1952	0.5811	348	192	348	203	0	3	0	11	348	137	0	25	0	30	0	32.5123
FUS_00003314-RA	lcl|NW_020292232.1_prot_XP_026287269.1_1821	0.1685	0.1693	1.0043	2297	2770	2798	2941	34	36	501	171	2297	2216	0	186	0	368	17.9056	24.6515
FUS_00003318-RA	lcl|NW_020292232.1_prot_XP_026287390.1_1825	0.0727	0.0519	0.7141	458	570	525	597	3	3	67	27	458	531	0	16	0	23	12.7619	11.0553
FUS_00003325-RA	lcl|NW_020292232.1_prot_XP_026287279.1_1829	0.4028	0.2086	0.518	147	191	203	191	4	0	56	0	147	152	0	12	0	27	27.5862	20.4188
FUS_00003326-RA	lcl|NW_020292232.1_prot_XP_026287363.1_1830	0.4555	0.2276	0.4997	99	99	99	99	0	0	0	0	99	70	0	11	0	18	0	29.2929
FUS_00003329-RA	lcl|NW_020292232.1_prot_XP_026287291.1_1832	0.2614	0.1751	0.6697	125	128	133	143	2	3	8	15	125	100	0	10	0	18	6.01504	30.0699
FUS_00003332-RA	lcl|NW_020292232.1_prot_XP_026287299.1_1834	0.1621	0.1176	0.7252	222	219	229	229	2	2	7	10	222	184	0	14	0	21	3.05677	19.6507
FUS_00003333-RA	lcl|NW_020292232.1_prot_XP_026287045.1_1835	0.0433	0.0295	0.6822	366	366	366	366	0	0	0	0	366	343	0	14	0	9	0	6.28415
FUS_00003336-RA	lcl|NW_020292232.1_prot_XP_026287493.1_1842	0.2104	0.1478	0.7023	413	415	414	415	1	0	1	0	413	312	0	41	0	62	0.241546	24.8193
FUS_00003338-RA	lcl|NW_020292672.1_prot_XP_026288006.1_18611	0.0543	0.0174	0.3204	275	514	477	515	1	1	202	1	275	504	0	5	0	5	42.348	2.13592
FUS_00003342-RA	lcl|NW_020292429.1_prot_XP_026283263.1_14367	0.1727	0.1098	0.6358	1951	1964	2153	2150	25	28	202	186	1951	1653	0	102	0	209	9.38226	23.1163
FUS_00003343-RA	lcl|NW_020292429.1_prot_XP_026283264.1_14368	0.0865	0.0383	0.4434	312	203	313	204	1	1	1	1	312	189	0	5	0	9	0.319489	7.35294
FUS_00003344-RA	lcl|NW_020292429.1_prot_XP_026283279.1_14369	0.3438	0.1619	0.4709	574	582	604	604	4	4	30	22	574	454	0	35	0	93	4.96689	24.8344
FUS_00003346-RA	lcl|NW_020292429.1_prot_XP_026283266.1_14373	0.0657	0.0661	1.0065	424	178	424	259	0	2	0	81	424	157	0	8	0	13	0	39.3822
FUS_00003351-RA	lcl|NW_020292429.1_prot_XP_026283278.1_14380	0.093	0.0489	0.5263	1164	1188	1191	1241	9	12	27	53	1164	1091	0	29	0	68	2.267	12.087
FUS_00003352-RA	lcl|NW_020292429.1_prot_XP_026283267.1_14381	0.1454	0.0845	0.581	270	204	270	229	0	3	0	25	270	180	0	6	0	18	0	21.3974
FUS_00003355-RA	lcl|NW_020292429.1_prot_XP_026283280.1_14382	0.0382	0.022	0.5749	957	921	973	954	8	2	16	33	957	889	0	4	0	28	1.6444	6.81342
FUS_00003356-RA	lcl|NW_020292917.1_prot_XP_026290190.1_20556	0.0351	0.0139	0.3956	1195	1220	1226	1225	2	2	31	5	1195	1189	0	9	0	22	2.52855	2.93878
FUS_00003359-RA	lcl|NW_020294895.1_prot_XP_026291997.1_22162	0.101	0.0806	0.7985	417	378	421	382	1	2	4	4	417	327	0	25	0	26	0.950119	14.3979
FUS_00003363-RA	lcl|NW_020292261.1_prot_XP_026272227.1_4374	0.0654	0.0549	0.8393	4453	1228	4453	3818	0	4	0	2590	4453	1110	0	61	0	57	0	70.9272
FUS_00003365-RA	lcl|NW_020292261.1_prot_XP_026272163.1_4373	0.2062	0.168	0.8146	793	929	1005	975	20	6	212	46	793	776	0	35	0	118	21.0945	20.4103
FUS_00003368-RA	lcl|NW_020296004.1_prot_XP_026292285.1_22414	0.0355	0.0102	0.2875	145	88	145	88	0	0	0	0	145	87	0	1	0	0	0	1.13636
FUS_00003369-RA	lcl|NW_020292261.1_prot_XP_026272188.1_4371	0.0679	0.0567	0.8352	1025	1021	1035	1035	3	3	10	14	1025	911	0	52	0	58	0.966184	11.9807
FUS_00003370-RA	lcl|NW_020292261.1_prot_XP_026272189.1_4370	0.1349	0.1053	0.7803	759	758	759	759	0	1	0	1	759	623	0	64	0	71	0	17.9183
FUS_00003371-RA	lcl|NW_020292261.1_prot_XP_026272190.1_4369	0.2997	0.3279	1.0941	417	685	642	689	15	3	225	4	417	506	0	54	0	125	35.0467	26.5602
FUS_00003373-RA	lcl|NW_020292261.1_prot_XP_026272202.1_4368	0.0667	0.0489	0.7338	305	452	378	466	5	1	73	14	305	431	0	7	0	14	19.3122	7.51073
FUS_00003377-RA	lcl|NW_020292232.1_prot_XP_026286874.1_1802	0.0496	0.0349	0.7035	1497	1493	1497	1497	0	2	0	4	1497	1387	0	53	0	53	0	7.34803
FUS_00003378-RA	lcl|NW_020292232.1_prot_XP_026286884.1_1801	0.0547	0.025	0.4576	649	725	649	726	0	1	0	1	649	693	0	17	0	15	0	4.54545
FUS_00003382-RA	lcl|NW_020292232.1_prot_XP_026286905.1_1794	0.0746	0.0349	0.4676	671	665	673	673	2	2	2	8	671	622	0	20	0	23	0.297177	7.57801
FUS_00003383-RA	lcl|NW_020292335.1_prot_XP_026278401.1_10008	0.0434	0.0323	0.7434	1559	1559	1559	1559	0	0	0	0	1559	1462	0	50	0	47	0	6.22194
FUS_00003384-RA	lcl|NW_020292335.1_prot_XP_026278422.1_10007	0.0143	0.0102	0.7098	445	445	445	445	0	0	0	0	445	435	0	7	0	3	0	2.24719
FUS_00003387-RA	lcl|NW_020293269.1_prot_XP_026291099.1_21370	0.2232	0.1126	0.5044	681	225	703	239	1	3	22	14	681	188	0	17	0	20	3.12945	21.3389
FUS_00003388-RA	lcl|NW_020293269.1_prot_XP_026291070.1_21372	0.0802	0.0668	0.8335	252	252	252	252	0	0	0	0	252	220	0	12	0	20	0	12.6984
FUS_00003390-RA	lcl|NW_020293269.1_prot_XP_026291069.1_21374	0.0747	0.0823	1.1026	257	253	257	258	0	1	0	5	257	214	0	21	0	18	0	17.0543
FUS_00003394-RA	lcl|NW_020293269.1_prot_XP_026291066.1_21376	0.2913	0.2158	0.7409	819	778	865	822	12	12	46	44	819	550	0	58	0	170	5.31792	33.09
FUS_00003395-RA	lcl|NW_020293269.1_prot_XP_026291067.1_21377	0.1077	0.0559	0.5187	265	266	265	266	0	0	0	0	265	239	0	13	0	14	0	10.1504
FUS_00003397-RA	lcl|NW_020293269.1_prot_XP_026291071.1_21378	0.1217	0.0458	0.3766	249	249	250	250	1	1	1	1	249	226	0	10	0	13	0.4	9.6
FUS_00003399-RA	lcl|NW_020293269.1_prot_XP_026291111.1_21379	0.0693	0.0246	0.3553	250	262	253	262	1	0	3	0	250	250	0	9	0	3	1.18577	4.58015
FUS_00003400-RA	lcl|NW_020293269.1_prot_XP_026291089.1_21380	0.081	0.038	0.4695	301	250	303	250	1	0	2	0	301	232	0	12	0	6	0.660066	7.2
FUS_00003406-RA	lcl|NW_020292240.1_prot_XP_026293449.1_2557	0.0769	0.0271	0.3531	201	244	244	244	2	0	43	0	201	235	0	2	0	7	17.623	3.68852
FUS_00003414-RA	lcl|NW_020292240.1_prot_XP_026293499.1_2561	0.227	0.1699	0.7485	500	502	503	502	1	0	3	0	500	363	0	61	0	78	0.596421	27.6892
FUS_00003419-RA	lcl|NW_020292262.1_prot_XP_026272331.1_4521	0.0367	0.0223	0.6075	908	873	908	908	0	4	0	35	908	834	0	22	0	17	0	8.14978
FUS_00003420-RA	lcl|NW_020292262.1_prot_XP_026272343.1_4518	0.1369	0.0467	0.341	159	507	159	511	0	3	0	4	159	492	0	5	0	10	0	3.7182
FUS_00003421-RA	lcl|NW_020292262.1_prot_XP_026272302.1_4519	0.0959	0.0698	0.7283	156	157	156	163	0	4	0	6	156	137	0	7	0	13	0	15.9509
FUS_00003423-RA	lcl|NW_020292262.1_prot_XP_026272301.1_4517	0.1071	0.068	0.6354	210	440	251	440	1	0	41	0	210	414	0	9	0	17	16.3347	5.90909
FUS_00003425-RA	lcl|NW_020292262.1_prot_XP_026272342.1_4516	0.2409	0.1586	0.6582	542	1081	606	1123	12	10	64	42	542	961	0	40	0	80	10.5611	14.4256
FUS_00003428-RA	lcl|NW_020292262.1_prot_XP_026272366.1_4515	0.4756	0.1583	0.3329	160	169	174	174	2	5	14	5	160	136	0	21	0	12	8.04598	21.8391
FUS_00003429-RA	lcl|NW_020292262.1_prot_XP_026272365.1_4514	0.1654	0.0767	0.4635	205	179	218	192	1	4	13	13	205	158	0	7	0	14	5.9633	17.7083
FUS_00003431-RA	lcl|NW_020292262.1_prot_XP_026272363.1_4511	0.0652	0.0749	1.1474	194	196	196	196	1	0	2	0	194	168	0	10	0	18	1.02041	14.2857
FUS_00003432-RA	lcl|NW_020292262.1_prot_XP_026272364.1_4510	0.2566	0.3866	1.5068	209	191	215	215	3	7	6	24	209	101	0	27	0	63	2.7907	53.0233
FUS_00003433-RA	lcl|NW_020292262.1_prot_XP_026272359.1_4509	0.0532	0.041	0.7707	425	309	426	426	1	6	1	117	425	283	0	12	0	14	0.234742	33.5681
FUS_00003436-RA	lcl|NW_020292262.1_prot_XP_026272357.1_4507	0.1886	0.1544	0.8186	331	397	351	418	6	8	20	21	331	320	0	30	0	47	5.69801	23.445
FUS_00003440-RA	lcl|NW_020292262.1_prot_XP_026272367.1_4506	0.0907	0.0792	0.8734	344	165	344	312	0	4	0	147	344	147	0	7	0	11	0	52.8846
FUS_00003444-RA	lcl|NW_020292262.1_prot_XP_026272318.1_4503	0.1576	0.1486	0.9431	203	203	218	214	5	3	15	11	203	157	0	11	0	35	6.88073	26.6355
FUS_00003446-RA	lcl|NW_020292262.1_prot_XP_026272338.1_4501	0.1408	0.0801	0.569	347	319	378	378	7	10	31	59	347	279	0	11	0	29	8.20106	26.1905
FUS_00003448-RA	lcl|NW_020292262.1_prot_XP_026272316.1_4500	0.1915	0.0815	0.4254	215	221	223	228	2	1	8	7	215	202	0	5	0	14	3.58744	11.4035
FUS_00003451-RA	lcl|NW_020292262.1_prot_XP_026272313.1_4497	0.4853	0.4036	0.8317	408	427	468	461	12	12	60	34	408	259	0	36	0	132	12.8205	43.8178
FUS_00003455-RA	lcl|NW_020292239.1_prot_XP_026293425.1_2433	0.1917	0.0551	0.2874	219	219	223	223	2	3	4	4	219	201	0	4	0	14	1.79372	9.86547
FUS_00003458-RA	lcl|NW_020292239.1_prot_XP_026293427.1_2437	0.1803	0.0777	0.4313	730	752	801	803	13	13	71	51	730	662	0	34	0	56	8.86392	17.5592
FUS_00003460-RA	lcl|NW_020292239.1_prot_XP_026293395.1_2436	0.0667	0.0314	0.4702	1674	2008	1679	2026	1	6	5	18	1674	1908	0	46	0	54	0.297796	5.82428
FUS_00003464-RA	lcl|NW_020292239.1_prot_XP_026293397.1_2446	0.299	0.1067	0.3569	469	416	479	423	2	3	10	7	469	341	0	36	0	39	2.08768	19.3853
FUS_00003466-RA	lcl|NW_020292239.1_prot_XP_026293371.1_2449	0.2599	0.0962	0.3702	398	383	406	406	2	4	8	23	398	324	0	21	0	38	1.97044	20.197
FUS_00003468-RA	lcl|NW_020292239.1_prot_XP_026293349.1_2452	0.0371	0.0197	0.5324	892	892	892	892	0	0	0	0	892	858	0	14	0	20	0	3.81166
FUS_00003469-RA	lcl|NW_020292239.1_prot_XP_026293347.1_2456	0.0324	0.0196	0.605	665	666	666	666	1	0	1	0	665	639	0	13	0	14	0.15015	4.05405
FUS_00003471-RA	lcl|NW_020292239.1_prot_XP_026293348.1_2462	0.0867	0.0649	0.7476	149	147	149	149	0	1	0	2	149	128	0	10	0	9	0	14.094
FUS_00003472-RA	lcl|NW_020292239.1_prot_XP_026293398.1_2463	0.2268	0.1243	0.5482	962	762	964	927	1	12	2	165	962	618	0	51	0	93	0.207469	33.3333
FUS_00003476-RA	lcl|NW_020292239.1_prot_XP_026293394.1_2471	0.1557	0.1202	0.772	451	444	451	451	0	2	0	7	451	357	0	50	0	37	0	20.8426
FUS_00003478-RA	lcl|NW_020292239.1_prot_XP_026293381.1_2473	0.0629	0.0223	0.3541	183	183	183	183	0	0	0	0	183	175	0	4	0	4	0	4.37158
FUS_00003479-RA	lcl|NW_020292239.1_prot_XP_026293399.1_2475	0.1461	0.0687	0.4699	531	959	947	968	7	1	416	9	531	892	0	31	0	36	43.9282	7.85124
FUS_00003483-RA	lcl|NW_020292239.1_prot_XP_026293368.1_2479	0.0381	0.0328	0.8613	393	391	393	393	0	1	0	2	393	367	0	14	0	10	0	6.61578
FUS_00003484-RA	lcl|NW_020292239.1_prot_XP_026293426.1_2480	0.1641	0.0801	0.488	425	402	430	430	3	1	5	28	425	344	0	26	0	32	1.16279	20
FUS_00003485-RA	lcl|NW_020292239.1_prot_XP_026293361.1_2481	0.0145	0.0063	0.4374	374	292	374	292	0	0	0	0	374	288	0	3	0	1	0	1.36986
FUS_00003486-RA	lcl|NW_020292239.1_prot_XP_026293363.1_2482	0.067	0.0227	0.3395	113	113	113	113	0	0	0	0	113	107	0	2	0	4	0	5.30973
FUS_00003487-RA	lcl|NW_020292239.1_prot_XP_026293362.1_2483	0.0741	0.0569	0.768	204	205	205	205	1	0	1	0	204	185	0	4	0	16	0.487805	9.7561
FUS_00003488-RA	lcl|NW_020292261.1_prot_XP_026272193.1_4397	0.234	0.1844	0.788	702	713	761	759	18	15	59	46	702	556	0	46	0	111	7.75296	26.7457
FUS_00003489-RA	lcl|NW_020292261.1_prot_XP_026272191.1_4398	0.1415	0.0587	0.4149	951	929	966	966	5	11	15	37	951	836	0	29	0	64	1.55279	13.4576
FUS_00003503-RA	lcl|NW_020292305.1_prot_XP_026276321.1_8119	0.2892	0.1045	0.3615	567	828	732	944	2	3	165	116	567	744	0	28	0	56	22.541	21.1864
FUS_00003507-RA	lcl|NW_020292305.1_prot_XP_026276231.1_8112	0.0225	0.0048	0.2145	455	447	455	447	0	0	0	0	455	443	0	3	0	1	0	0.894855
FUS_00003509-RA	lcl|NW_020292305.1_prot_XP_026276236.1_8108	0.0853	0.0351	0.4112	623	628	631	631	3	1	8	3	623	585	0	18	0	25	1.26783	7.29002
FUS_00003510-RA	lcl|NW_020292305.1_prot_XP_026276253.1_8107	0.0233	0.0194	0.8324	208	208	208	208	0	0	0	0	208	199	0	6	0	3	0	4.32692
FUS_00003511-RA	lcl|NW_020292305.1_prot_XP_026276237.1_8106	0.1053	0.0831	0.7886	393	517	393	517	0	0	0	0	393	456	0	31	0	30	0	11.7988
FUS_00003515-RA	lcl|NW_020295879.1_prot_XP_026292126.1_22274	0.0115	0.0051	0.4456	141	82	141	107	0	1	0	25	141	81	0	1	0	0	0	24.2991
FUS_00003516-RA	lcl|NW_020292305.1_prot_XP_026276319.1_8091	0.0996	0.0412	0.4134	480	476	482	487	1	5	2	11	480	445	0	9	0	22	0.414938	8.62423
FUS_00003517-RA	lcl|NW_020292305.1_prot_XP_026276222.1_8090	0.0167	0.0115	0.6861	515	525	526	526	1	1	11	1	515	512	0	11	0	2	2.09125	2.6616
FUS_00003518-RA	lcl|NW_020292305.1_prot_XP_026276221.1_8089	0.0931	0.0681	0.7312	617	618	619	619	1	1	2	1	617	542	0	35	0	41	0.323102	12.4394
FUS_00003520-RA	lcl|NW_020292305.1_prot_XP_026276195.1_8085	0.255	0.0928	0.364	467	358	477	484	5	3	10	126	467	305	0	15	0	38	2.09644	36.9835
FUS_00003521-RA	lcl|NW_020292227.1_prot_XP_026282577.1_1365	0.0949	0.0691	0.7283	406	423	406	426	0	2	0	3	406	375	0	21	0	27	0	11.9718
FUS_00003522-RA	lcl|NW_020292227.1_prot_XP_026282566.1_1366	0.0321	0.0216	0.673	433	432	433	433	0	1	0	1	433	412	0	14	0	6	0	4.84988
FUS_00003523-RA	lcl|NW_020292227.1_prot_XP_026283000.1_1367	0.1388	0.092	0.6625	784	786	793	793	1	4	9	7	784	662	0	42	0	82	1.13493	16.5195
FUS_00003524-RA	lcl|NW_020292227.1_prot_XP_026282498.1_1369	0.0272	0.0214	0.7864	210	210	210	210	0	0	0	0	210	200	0	9	0	1	0	4.7619
FUS_00003525-RA	lcl|NW_020292264.1_prot_XP_026272499.1_4673	0.1622	0.1301	0.8023	652	653	652	654	0	1	0	1	652	513	0	58	0	82	0	21.5596
FUS_00003526-RA	lcl|NW_020292264.1_prot_XP_026272498.1_4672	0.1812	0.078	0.4303	685	741	743	755	3	6	58	14	685	650	0	37	0	54	7.80619	13.9073
FUS_00003527-RA	lcl|NW_020292264.1_prot_XP_026272508.1_4671	0.118	0.0783	0.6632	1898	1912	1952	1933	5	3	54	21	1898	1683	0	69	0	160	2.76639	12.9333
FUS_00003529-RA	lcl|NW_020292264.1_prot_XP_026272494.1_4670	0.1499	0.1042	0.6952	1507	1829	1507	1829	0	0	0	0	1507	1576	0	83	0	170	0	13.8327
FUS_00003531-RA	lcl|NW_020292264.1_prot_XP_026272478.1_4667	0.0668	0.0481	0.7198	462	463	463	463	1	0	1	0	462	420	0	27	0	16	0.215983	9.28726
FUS_00003532-RA	lcl|NW_020292264.1_prot_XP_026272479.1_4666	0.1707	0.0705	0.4127	150	150	150	150	0	0	0	0	150	130	0	11	0	9	0	13.3333
FUS_00003534-RA	lcl|NW_020292264.1_prot_XP_026272481.1_4661	0.034	0.0227	0.6677	603	644	603	644	0	0	0	0	603	615	0	13	0	16	0	4.50311
FUS_00003535-RA	lcl|NW_020292264.1_prot_XP_026272480.1_4659	0.1119	0.0823	0.7353	678	690	685	694	1	1	7	4	678	589	0	51	0	50	1.0219	15.1297
FUS_00003538-RA	lcl|NW_020292264.1_prot_XP_026272507.1_4658	0.0652	0.066	1.0117	378	423	421	423	4	0	43	0	378	389	0	8	0	26	10.2138	8.03782
FUS_00003540-RA	lcl|NW_020292264.1_prot_XP_026272506.1_4656	0.2095	0.0735	0.3507	750	337	755	372	2	4	5	35	750	294	0	19	0	24	0.662252	20.9677
[truncated: 6,222 more rows]
