# Supplementary material for: Pest status, molecular evolution, and epigenetic factors derived from the genome assembly of Frankliniella fusca, a thysanopteran phytovirus vector
Source: BMC Genomics. 2023 Jun 22;24:343. doi: 10.1186/s12864-023-09375-5 (PMC10286387; doi:10.1186/s12864-023-09375-5)
Supplement: Supplementary file 4 — Additional file 4. [file 12864_2023_9375_MOESM4_ESM.xls]

## Sheet: Table S6
ID	Description	Gene_counts	Species
IPR013126	Heat shock protein 70 family	15	F. fusca
IPR020575	Heat shock protein Hsp90, N-terminal	1	F. fusca
IPR015876	Acyl-CoA desaturase	8	F. fusca
IPR008351	Mitogen-activated protein (MAP) kinase, JNK	1	F. fusca
IPR005034	Dicer dimerisation domain	1	F. fusca
IPR001128	Cytochrome P450	45	F. fusca
IPR003439	ABC transporter-like, ATP-binding domain	22	F. fusca
IPR004045	Glutathione S-transferase, N-terminal	10	F. fusca
IPR003140	Phospholipase/carboxylesterase/thioesterase	0	F. fusca
IPR033581	Aminopeptidase N-like	3	F. fusca
IPR019479	Peroxiredoxin, C-terminal	4	F. fusca
IPR015510	Peptidoglycan recognition protein	5	F. fusca
IPR013057	Amino acid transporter, transmembrane domain	10	F. fusca
IPR001254	Serine proteases, trypsin domain	69	F. fusca
IPR032277	40S ribosomal protein S4, C-terminal domain	1	F. fusca
IPR013126	Heat shock protein 70 family	35	F. occidentalis
IPR020575	Heat shock protein Hsp90, N-terminal	3	F. occidentalis
IPR015876	Acyl-CoA desaturase	22	F. occidentalis
IPR008351	Mitogen-activated protein (MAP) kinase, JNK	2	F. occidentalis
IPR005034	Dicer dimerisation domain	2	F. occidentalis
IPR001128	Cytochrome P450	67	F. occidentalis
IPR003439	ABC transporter-like, ATP-binding domain	62	F. occidentalis
IPR004045	Glutathione S-transferase, N-terminal	25	F. occidentalis
IPR003140	Phospholipase/carboxylesterase/thioesterase	0	F. occidentalis
IPR033581	Aminopeptidase N-like	8	F. occidentalis
IPR019479	Peroxiredoxin, C-terminal	3	F. occidentalis
IPR015510	Peptidoglycan recognition protein	14	F. occidentalis
IPR013057	Amino acid transporter, transmembrane domain	26	F. occidentalis
IPR001254	Serine proteases, trypsin domain	104	F. occidentalis
IPR032277	40S ribosomal protein S4, C-terminal domain	2	F. occidentalis
IPR013126	Heat shock protein 70 family	11	F. fusca + F. occidentalis
IPR020575	Heat shock protein Hsp90, N-terminal	2	F. fusca + F. occidentalis
IPR015876	Acyl-CoA desaturase	5	F. fusca + F. occidentalis
IPR008351	Mitogen-activated protein (MAP) kinase, JNK	1	F. fusca + F. occidentalis
IPR005034	Dicer dimerisation domain	1	F. fusca + F. occidentalis
IPR001128	Cytochrome P450	47	F. fusca + F. occidentalis
IPR003439	ABC transporter-like, ATP-binding domain	37	F. fusca + F. occidentalis
IPR004045	Glutathione S-transferase, N-terminal	11	F. fusca + F. occidentalis
IPR003140	Phospholipase/carboxylesterase/thioesterase	2	F. fusca + F. occidentalis
IPR033581	Aminopeptidase N-like	3	F. fusca + F. occidentalis
IPR019479	Peroxiredoxin, C-terminal	5	F. fusca + F. occidentalis
IPR015510	Peptidoglycan recognition protein	8	F. fusca + F. occidentalis
IPR013057	Amino acid transporter, transmembrane domain	13	F. fusca + F. occidentalis
IPR001254	Serine proteases, trypsin domain	77	F. fusca + F. occidentalis
IPR032277	40S ribosomal protein S4, C-terminal domain	0	F. fusca + F. occidentalis

## Sheet: Table S7
	IPR013126	IPR020575	IPR015876	IPR008351	IPR005034	IPR001128	IPR003439	IPR004045	IPR003140	IPR033581	IPR019479	IPR015510	IPR013057	IPR001254	IPR032277		IPR013126	IPR020575	IPR015876	IPR008351	IPR005034	IPR001128	IPR003439	IPR004045	IPR003140	IPR033581	IPR019479	IPR015510	IPR013057	IPR001254	IPR032277			IPR013126	IPR020575	IPR015876	IPR008351	IPR005034	IPR001128	IPR003439	IPR004045	IPR003140	IPR033581	IPR019479	IPR015510	IPR013057	IPR001254	IPR032277
SUM	11	2	5	1	1	48	38	12	2	4	5	8	13	79	0		11	2	5	2	1	48	38	12	2	3	5	8	13	80	0			11	2	5	1	1	47	37	11	2	3	5	8	13	77	0
XP_026294312.1	0	0	0	0	0	0	0	0	0	0	0	0	0	0	0	FUS_00020965-RA	0	0	0	0	0	0	0	0	0	0	0	0	0	0	0	XP_026294312.1	FUS_00020965-RA	0	0	0	0	0	0	0	0	0	0	0	0	0	0	0	=IF(B3+R3=2,1,0)
XP_026293745.1	0	0	0	0	0	0	0	0	0	0	0	0	0	0	0	FUS_00020966-RA	0	0	0	0	0	0	0	0	0	0	0	0	0	0	0	XP_026293745.1	FUS_00020966-RA	0	0	0	0	0	0	0	0	0	0	0	0	0	0	0
XP_026271377.1	0	0	0	0	0	0	0	0	0	0	0	0	0	0	0	FUS_00025044-RA	0	0	0	0	0	0	0	0	0	0	0	0	0	0	0	XP_026271377.1	FUS_00025044-RA	0	0	0	0	0	0	0	0	0	0	0	0	0	0	0
XP_026293822.1	0	0	0	0	0	0	0	0	0	0	0	0	0	0	0	FUS_00025042-RA	0	0	0	0	0	0	0	0	0	0	0	0	0	0	0	XP_026293822.1	FUS_00025042-RA	0	0	0	0	0	0	0	0	0	0	0	0	0	0	0
XP_026292790.1	0	0	0	0	0	0	0	0	0	0	0	0	0	0	0	FUS_00021605-RA	0	0	0	0	0	0	0	0	0	0	0	0	0	0	0	XP_026292790.1	FUS_00021605-RA	0	0	0	0	0	0	0	0	0	0	0	0	0	0	0
XP_026294188.1	0	0	0	0	0	0	0	0	0	0	0	0	0	0	0	FUS_00017423-RA	0	0	0	0	0	0	0	0	0	0	0	0	0	0	0	XP_026294188.1	FUS_00017423-RA	0	0	0	0	0	0	0	0	0	0	0	0	0	0	0
XP_026294067.1	0	0	0	0	0	0	0	0	0	0	0	0	0	0	0	FUS_00004952-RA	0	0	0	0	0	0	0	0	0	0	0	0	0	0	0	XP_026294067.1	FUS_00004952-RA	0	0	0	0	0	0	0	0	0	0	0	0	0	0	0
XP_026271501.1	0	0	0	0	0	0	0	0	0	0	0	0	0	0	0	FUS_00017425-RA	0	0	0	0	0	0	0	0	0	0	0	0	0	0	0	XP_026271501.1	FUS_00017425-RA	0	0	0	0	0	0	0	0	0	0	0	0	0	0	0
XP_026284785.1	0	0	0	0	0	0	0	0	0	0	0	0	0	0	0	FUS_00016280-RA	0	0	0	0	0	0	0	0	0	0	0	0	0	0	0	XP_026284785.1	FUS_00016280-RA	0	0	0	0	0	0	0	0	0	0	0	0	0	0	0
XP_026278837.1	0	0	0	0	0	0	0	0	0	0	0	0	0	0	0	FUS_00016282-RA	0	0	0	0	0	0	0	0	0	0	0	0	0	0	0	XP_026278837.1	FUS_00016282-RA	0	0	0	0	0	0	0	0	0	0	0	0	0	0	0
XP_026271702.1	0	0	0	0	0	0	0	0	0	0	0	0	0	0	0	FUS_00020443-RA	0	0	0	0	0	0	0	0	0	0	0	0	0	0	0	XP_026271702.1	FUS_00020443-RA	0	0	0	0	0	0	0	0	0	0	0	0	0	0	0
XP_026273604.1	0	0	0	0	0	0	0	0	0	0	0	0	0	0	0	FUS_00013594-RA	0	0	0	0	0	0	0	0	0	0	0	0	0	0	0	XP_026273604.1	FUS_00013594-RA	0	0	0	0	0	0	0	0	0	0	0	0	0	0	0
XP_026273482.1	0	0	0	0	0	0	0	0	0	0	0	0	0	0	0	FUS_00013593-RA	0	0	0	0	0	0	0	0	0	0	0	0	0	0	0	XP_026273482.1	FUS_00013593-RA	0	0	0	0	0	0	0	0	0	0	0	0	0	0	0
XP_026272978.1	0	0	0	0	0	0	0	0	0	0	0	0	0	0	0	FUS_00022934-RA	0	0	0	0	0	0	0	0	0	0	0	0	0	0	0	XP_026272978.1	FUS_00022934-RA	0	0	0	0	0	0	0	0	0	0	0	0	0	0	0
XP_026279271.1	0	0	0	0	0	0	0	0	0	0	0	0	0	0	0	FUS_00025921-RA	0	0	0	0	0	0	0	0	0	0	0	0	0	0	0	XP_026279271.1	FUS_00025921-RA	0	0	0	0	0	0	0	0	0	0	0	0	0	0	0
XP_026283178.1	0	0	0	0	0	0	0	0	0	0	0	0	0	0	0	FUS_00017434-RA	0	0	0	0	0	0	0	0	0	0	0	0	0	0	0	XP_026283178.1	FUS_00017434-RA	0	0	0	0	0	0	0	0	0	0	0	0	0	0	0
XP_026285332.1	0	0	0	0	0	0	0	0	0	0	0	0	0	0	0	FUS_00017435-RA	0	0	0	0	0	0	0	0	0	0	0	0	0	0	0	XP_026285332.1	FUS_00017435-RA	0	0	0	0	0	0	0	0	0	0	0	0	0	0	0
XP_026275788.1	0	0	0	0	0	0	0	0	0	0	0	0	0	0	0	FUS_00017437-RA	0	0	0	0	0	0	0	0	0	0	0	0	0	0	0	XP_026275788.1	FUS_00017437-RA	0	0	0	0	0	0	0	0	0	0	0	0	0	0	0
XP_026286440.1	0	0	0	0	0	0	0	0	0	0	0	0	0	0	0	FUS_00017438-RA	0	0	0	0	0	0	0	0	0	0	0	0	0	0	0	XP_026286440.1	FUS_00017438-RA	0	0	0	0	0	0	0	0	0	0	0	0	0	0	0
XP_026282149.1	0	0	0	0	0	0	0	0	0	0	0	0	0	0	0	FUS_00017440-RA	0	0	0	0	0	0	0	0	0	0	0	0	0	0	0	XP_026282149.1	FUS_00017440-RA	0	0	0	0	0	0	0	0	0	0	0	0	0	0	0
XP_026282030.1	0	0	0	0	0	0	0	0	0	0	0	0	0	0	0	FUS_00017441-RA	0	0	0	0	0	0	0	0	0	0	0	0	0	0	0	XP_026282030.1	FUS_00017441-RA	0	0	0	0	0	0	0	0	0	0	0	0	0	0	0
XP_026281775.1	0	0	0	0	0	0	0	0	0	0	0	0	0	0	0	FUS_00017443-RA	0	0	0	0	0	0	0	0	0	0	0	0	0	0	0	XP_026281775.1	FUS_00017443-RA	0	0	0	0	0	0	0	0	0	0	0	0	0	0	0
XP_026281902.1	0	0	0	0	0	0	0	0	0	0	0	0	0	0	0	FUS_00017446-RA	0	0	0	0	0	0	0	0	0	0	0	0	0	0	0	XP_026281902.1	FUS_00017446-RA	0	0	0	0	0	0	0	0	0	0	0	0	0	0	0
XP_026286219.1	0	0	0	0	0	0	0	0	0	0	0	0	0	0	0	FUS_00017450-RA	0	0	0	0	0	0	0	0	0	0	0	0	0	0	0	XP_026286219.1	FUS_00017450-RA	0	0	0	0	0	0	0	0	0	0	0	0	0	0	0
XP_026286554.1	0	0	0	0	0	0	0	0	0	0	0	0	0	0	0	FUS_00017451-RA	0	0	0	0	0	0	0	0	0	0	0	0	0	0	0	XP_026286554.1	FUS_00017451-RA	0	0	0	0	0	0	0	0	0	0	0	0	0	0	0
XP_026280867.1	0	0	0	0	0	0	0	0	0	0	0	0	0	0	0	FUS_00017452-RA	0	0	0	0	0	0	0	0	0	0	0	0	0	0	0	XP_026280867.1	FUS_00017452-RA	0	0	0	0	0	0	0	0	0	0	0	0	0	0	0
XP_026277763.1	0	0	0	0	0	0	0	0	0	0	0	0	0	0	0	FUS_00016315-RA	0	0	0	0	0	0	0	0	0	0	0	0	0	0	0	XP_026277763.1	FUS_00016315-RA	0	0	0	0	0	0	0	0	0	0	0	0	0	0	0
XP_026277363.1	0	0	0	0	0	0	0	0	0	0	0	0	0	0	0	FUS_00023923-RA	0	0	0	0	0	0	0	0	0	0	0	0	0	0	0	XP_026277363.1	FUS_00023923-RA	0	0	0	0	0	0	0	0	0	0	0	0	0	0	0
XP_026278203.1	0	0	0	0	0	0	0	0	0	0	0	0	0	0	0	FUS_00004076-RA	0	0	0	0	0	0	0	0	0	0	0	0	0	0	0	XP_026278203.1	FUS_00004076-RA	0	0	0	0	0	0	0	0	0	0	0	0	0	0	0
XP_026277247.1	0	0	0	0	0	0	0	0	0	0	0	0	0	0	0	FUS_00022234-RA	0	0	0	0	0	0	0	0	0	0	0	0	0	0	0	XP_026277247.1	FUS_00022234-RA	0	0	0	0	0	0	0	0	0	0	0	0	0	0	0
XP_026278796.1	0	0	0	0	0	0	0	0	0	0	0	0	0	0	0	FUS_00022232-RA	0	0	0	0	0	0	0	0	0	0	0	0	0	0	0	XP_026278796.1	FUS_00022232-RA	0	0	0	0	0	0	0	0	0	0	0	0	0	0	0
XP_026278913.1	0	0	0	0	0	0	0	0	0	0	0	0	0	0	0	FUS_00022233-RA	0	0	0	0	0	0	0	0	0	0	0	0	0	0	0	XP_026278913.1	FUS_00022233-RA	0	0	0	0	0	0	0	0	0	0	0	0	0	0	0
XP_026280503.1	0	0	0	0	0	0	0	0	0	0	0	0	0	0	0	FUS_00022229-RA	0	0	0	0	0	0	0	0	0	0	0	0	0	0	0	XP_026280503.1	FUS_00022229-RA	0	0	0	0	0	0	0	0	0	0	0	0	0	0	0
XP_026282261.1	0	0	0	0	0	0	0	0	0	0	0	0	0	0	0	FUS_00022231-RA	0	0	0	0	0	0	0	0	0	0	0	0	0	0	0	XP_026282261.1	FUS_00022231-RA	0	0	0	0	0	0	0	0	0	0	0	0	0	0	0
XP_026274210.1	0	0	0	0	0	0	0	0	0	0	0	0	0	0	0	FUS_00022226-RA	0	0	0	0	0	0	0	0	0	0	0	0	0	0	0	XP_026274210.1	FUS_00022226-RA	0	0	0	0	0	0	0	0	0	0	0	0	0	0	0
XP_026273849.1	0	0	0	0	0	0	0	0	0	0	0	0	0	0	0	FUS_00013588-RA	0	0	0	0	0	0	0	0	0	0	0	0	0	0	0	XP_026273849.1	FUS_00013588-RA	0	0	0	0	0	0	0	0	0	0	0	0	0	0	0
XP_026273976.1	0	0	0	0	0	1	0	0	0	0	0	0	0	0	0	FUS_00013587-RA	0	0	0	0	0	1	0	0	0	0	0	0	0	0	0	XP_026273976.1	FUS_00013587-RA	0	0	0	0	0	1	0	0	0	0	0	0	0	0	0
XP_026273724.1	0	0	0	0	0	0	0	0	0	0	0	0	0	0	0	FUS_00013586-RA	0	0	0	0	0	0	0	0	0	0	0	0	0	0	0	XP_026273724.1	FUS_00013586-RA	0	0	0	0	0	0	0	0	0	0	0	0	0	0	0
XP_026281211.1	0	0	0	0	0	0	0	0	0	0	0	0	0	0	0	FUS_00013585-RA	0	0	0	0	0	0	0	0	0	0	0	0	0	0	0	XP_026281211.1	FUS_00013585-RA	0	0	0	0	0	0	0	0	0	0	0	0	0	0	0
XP_026271624.1	0	0	0	0	0	0	0	0	0	0	0	0	0	0	0	FUS_00013583-RA	0	0	0	0	0	0	0	0	0	0	0	0	0	0	0	XP_026271624.1	FUS_00013583-RA	0	0	0	0	0	0	0	0	0	0	0	0	0	0	0
XP_026271744.1	0	0	0	0	0	0	0	0	0	0	0	0	0	0	0	FUS_00013582-RA	0	0	0	0	0	0	0	0	0	0	0	0	0	0	0	XP_026271744.1	FUS_00013582-RA	0	0	0	0	0	0	0	0	0	0	0	0	0	0	0
XP_026272090.1	0	0	0	0	0	0	0	0	0	0	0	0	0	0	0	FUS_00014811-RA	0	0	0	0	0	0	0	0	0	0	0	0	0	0	0	XP_026272090.1	FUS_00014811-RA	0	0	0	0	0	0	0	0	0	0	0	0	0	0	0
XP_026272860.1	0	0	0	0	0	0	0	0	0	0	0	0	0	0	0	FUS_00014816-RA	0	0	0	0	0	0	0	0	0	0	0	0	0	0	0	XP_026272860.1	FUS_00014816-RA	0	0	0	0	0	0	0	0	0	0	0	0	0	0	0
XP_026280750.1	0	0	0	0	0	0	0	0	0	0	0	0	0	0	0	FUS_00014817-RA	0	0	0	0	0	0	0	0	0	0	0	0	0	0	0	XP_026280750.1	FUS_00014817-RA	0	0	0	0	0	0	0	0	0	0	0	0	0	0	0
XP_026274573.1	0	0	0	0	0	0	0	0	0	0	0	0	0	0	0	FUS_00014818-RA	0	0	0	0	0	0	0	0	0	0	0	0	0	0	0	XP_026274573.1	FUS_00014818-RA	0	0	0	0	0	0	0	0	0	0	0	0	0	0	0
XP_026282944.1	0	0	0	0	0	0	0	0	0	0	0	0	0	0	0	FUS_00014173-RA	0	0	0	0	0	0	0	0	0	0	0	0	0	0	0	XP_026282944.1	FUS_00014173-RA	0	0	0	0	0	0	0	0	0	0	0	0	0	0	0
XP_026282494.1	0	0	0	0	0	0	0	0	0	0	0	0	0	0	0	FUS_00014172-RA	0	0	0	0	0	0	0	0	0	0	0	0	0	0	0	XP_026282494.1	FUS_00014172-RA	0	0	0	0	0	0	0	0	0	0	0	0	0	0	0
XP_026284040.1	0	0	0	0	0	0	0	0	0	0	0	0	0	0	0	FUS_00018249-RA	0	0	0	0	0	0	0	0	0	0	0	0	0	0	0	XP_026284040.1	FUS_00018249-RA	0	0	0	0	0	0	0	0	0	0	0	0	0	0	0
XP_026284508.1	0	0	0	0	0	0	0	0	0	0	0	0	0	0	0	FUS_00023527-RA	0	0	0	0	0	0	0	0	0	0	0	0	0	0	0	XP_026284508.1	FUS_00023527-RA	0	0	0	0	0	0	0	0	0	0	0	0	0	0	0
XP_026275670.1	0	0	0	0	0	0	0	0	0	0	0	0	0	0	0	FUS_00023525-RA	0	0	0	0	0	0	0	0	0	0	0	0	0	0	0	XP_026275670.1	FUS_00023525-RA	0	0	0	0	0	0	0	0	0	0	0	0	0	0	0
XP_026279386.1	0	0	0	0	0	0	0	0	0	0	0	0	0	0	0	FUS_00023523-RA	0	0	0	0	0	0	0	0	0	0	0	0	0	0	0	XP_026279386.1	FUS_00023523-RA	0	0	0	0	0	0	0	0	0	0	0	0	0	0	0
XP_026279793.1	0	0	0	0	0	0	0	0	0	0	0	0	0	0	0	FUS_00023522-RA	0	0	0	0	0	0	0	0	0	0	0	0	0	0	0	XP_026279793.1	FUS_00023522-RA	0	0	0	0	0	0	0	0	0	0	0	0	0	0	0
XP_026280061.1	0	0	0	0	0	0	0	0	0	0	0	0	0	0	0	FUS_00023520-RA	0	0	0	0	0	0	0	0	0	0	0	0	0	0	0	XP_026280061.1	FUS_00023520-RA	0	0	0	0	0	0	0	0	0	0	0	0	0	0	0
XP_026280298.1	0	0	0	0	0	0	0	0	0	0	0	0	0	0	0	FUS_00023519-RA	0	0	0	0	0	0	0	0	0	0	0	0	0	0	0	XP_026280298.1	FUS_00023519-RA	0	0	0	0	0	0	0	0	0	0	0	0	0	0	0
XP_026280178.1	0	0	0	0	0	0	0	0	0	0	0	0	0	0	0	FUS_00023518-RA	0	0	0	0	0	0	0	0	0	0	0	0	0	0	0	XP_026280178.1	FUS_00023518-RA	0	0	0	0	0	0	0	0	0	0	0	0	0	0	0
XP_026287242.1	0	0	0	0	0	0	0	0	0	0	0	0	0	0	0	FUS_00023517-RA	0	0	0	0	0	0	0	0	0	0	0	0	0	0	0	XP_026287242.1	FUS_00023517-RA	0	0	0	0	0	0	0	0	0	0	0	0	0	0	0
XP_026273361.1	0	0	0	0	0	0	0	0	0	0	0	0	0	0	0	FUS_00021021-RA	0	0	0	0	0	0	0	0	0	0	0	0	0	0	0	XP_026273361.1	FUS_00021021-RA	0	0	0	0	0	0	0	0	0	0	0	0	0	0	0
XP_026281331.1	0	0	0	0	0	0	0	0	0	0	0	0	0	0	0	FUS_00021020-RA	0	0	0	0	0	0	0	0	0	0	0	0	0	0	0	XP_026281331.1	FUS_00021020-RA	0	0	0	0	0	0	0	0	0	0	0	0	0	0	0
XP_026279150.1	0	0	0	0	0	0	0	0	0	0	0	0	0	0	0	FUS_00021019-RA	0	0	0	0	0	0	0	0	0	0	0	0	0	0	0	XP_026279150.1	FUS_00021019-RA	0	0	0	0	0	0	0	0	0	0	0	0	0	0	0
XP_026281457.1	0	0	0	0	0	0	0	1	0	0	0	0	0	0	0	FUS_00021017-RA	0	0	0	0	0	0	0	1	0	0	0	0	0	0	0	XP_026281457.1	FUS_00021017-RA	0	0	0	0	0	0	0	1	0	0	0	0	0	0	0
XP_026287350.1	0	0	0	0	0	0	0	0	0	0	0	0	0	0	0	FUS_00021016-RA	0	0	0	0	0	0	0	0	0	0	0	0	0	0	0	XP_026287350.1	FUS_00021016-RA	0	0	0	0	0	0	0	0	0	0	0	0	0	0	0
XP_026289336.1	0	0	0	0	0	0	0	0	0	0	0	0	0	0	0	FUS_00002174-RA	0	0	0	0	0	0	0	0	0	0	0	0	0	0	0	XP_026289336.1	FUS_00002174-RA	0	0	0	0	0	0	0	0	0	0	0	0	0	0	0
XP_026289443.1	0	0	0	0	0	0	0	1	0	0	0	0	0	0	0	FUS_00002175-RA	0	0	0	0	0	0	0	1	0	0	0	0	0	0	0	XP_026289443.1	FUS_00002175-RA	0	0	0	0	0	0	0	1	0	0	0	0	0	0	0
XP_026289550.1	0	0	0	0	0	0	0	0	0	0	0	0	0	0	0	FUS_00002176-RA	0	0	0	0	0	0	0	0	0	0	0	0	0	0	0	XP_026289550.1	FUS_00002176-RA	0	0	0	0	0	0	0	0	0	0	0	0	0	0	0
XP_026289654.1	0	0	0	0	0	0	0	0	0	0	0	0	0	0	0	FUS_00002179-RA	0	0	0	0	0	0	0	0	0	0	0	0	0	0	0	XP_026289654.1	FUS_00002179-RA	0	0	0	0	0	0	0	0	0	0	0	0	0	0	0
XP_026293588.1	0	0	0	0	0	0	0	0	0	0	0	0	0	0	0	FUS_00002181-RA	0	0	0	0	0	0	0	0	0	0	0	0	0	0	0	XP_026293588.1	FUS_00002181-RA	0	0	0	0	0	0	0	0	0	0	0	0	0	0	0
XP_026290096.1	0	0	0	0	0	0	0	0	0	0	0	0	0	0	0	FUS_00006535-RA	0	0	0	0	0	0	0	0	0	0	0	0	0	0	0	XP_026290096.1	FUS_00006535-RA	0	0	0	0	0	0	0	0	0	0	0	0	0	0	0
XP_026290312.1	0	0	0	0	0	0	0	0	0	0	0	0	0	0	0	FUS_00006539-RA	0	0	0	0	0	0	0	0	0	0	0	0	0	0	0	XP_026290312.1	FUS_00006539-RA	0	0	0	0	0	0	0	0	0	0	0	0	0	0	0
XP_026290412.1	0	0	0	0	0	0	0	0	0	0	0	0	0	0	0	FUS_00006540-RA	0	0	0	0	0	0	0	0	0	0	0	0	0	0	0	XP_026290412.1	FUS_00006540-RA	0	0	0	0	0	0	0	0	0	0	0	0	0	0	0
XP_026293697.1	0	0	0	0	0	0	0	0	0	0	0	0	0	0	0	FUS_00006542-RA	0	0	0	0	0	0	0	0	0	0	0	0	0	0	0	XP_026293697.1	FUS_00006542-RA	0	0	0	0	0	0	0	0	0	0	0	0	0	0	0
XP_026293737.1	0	0	0	0	0	0	0	0	0	0	0	0	0	0	0	FUS_00006544-RA	0	0	0	0	0	0	0	0	0	0	0	0	0	0	0	XP_026293737.1	FUS_00006544-RA	0	0	0	0	0	0	0	0	0	0	0	0	0	0	0
XP_026288554.1	0	0	0	0	0	0	0	0	0	0	0	0	0	0	0	FUS_00006546-RA	0	0	0	0	0	0	0	0	0	0	0	0	0	0	0	XP_026288554.1	FUS_00006546-RA	0	0	0	0	0	0	0	0	0	0	0	0	0	0	0
XP_026288897.1	0	0	0	0	0	0	0	0	0	0	0	0	0	0	0	FUS_00013471-RA	0	0	0	0	0	0	0	0	0	0	0	0	0	0	0	XP_026288897.1	FUS_00013471-RA	0	0	0	0	0	0	0	0	0	0	0	0	0	0	0
XP_026288778.1	0	0	0	0	0	0	0	0	0	0	0	0	0	0	0	FUS_00013470-RA	0	0	0	0	0	0	0	0	0	0	0	0	0	0	0	XP_026288778.1	FUS_00013470-RA	0	0	0	0	0	0	0	0	0	0	0	0	0	0	0
XP_026291342.1	0	0	0	0	0	0	0	0	0	0	0	0	0	0	0	FUS_00010629-RA	0	0	0	0	0	0	0	0	0	0	0	0	0	0	0	XP_026291342.1	FUS_00010629-RA	0	0	0	0	0	0	0	0	0	0	0	0	0	0	0
XP_026291255.1	0	0	0	0	0	0	0	0	0	0	0	0	0	0	0	FUS_00009397-RA	0	0	0	0	0	0	0	0	0	0	0	0	0	0	0	XP_026291255.1	FUS_00009397-RA	0	0	0	0	0	0	0	0	0	0	0	0	0	0	0
XP_026291559.1	0	0	0	0	0	0	0	0	0	0	0	0	0	0	0	FUS_00009398-RA	0	0	0	0	0	0	0	0	0	0	0	0	0	0	0	XP_026291559.1	FUS_00009398-RA	0	0	0	0	0	0	0	0	0	0	0	0	0	0	0
XP_026291445.1	0	0	0	0	0	0	0	0	0	0	0	0	0	0	0	FUS_00017593-RA	0	0	0	0	0	0	0	0	0	0	0	0	0	0	0	XP_026291445.1	FUS_00017593-RA	0	0	0	0	0	0	0	0	0	0	0	0	0	0	0
XP_026293442.1	0	0	0	0	0	0	0	0	0	0	0	0	0	0	0	FUS_00017592-RA	0	0	0	0	0	0	0	0	0	0	0	0	0	0	0	XP_026293442.1	FUS_00017592-RA	0	0	0	0	0	0	0	0	0	0	0	0	0	0	0
XP_026293434.1	0	0	0	0	0	0	0	0	0	0	0	0	0	0	0	FUS_00017590-RA	0	0	0	0	0	0	0	0	0	0	0	0	0	0	0	XP_026293434.1	FUS_00017590-RA	0	0	0	0	0	0	0	0	0	0	0	0	0	0	0
XP_026293543.1	0	0	0	0	0	0	0	0	0	0	0	0	0	0	0	FUS_00017586-RA	0	0	0	0	0	0	0	0	0	0	0	0	0	0	0	XP_026293543.1	FUS_00017586-RA	0	0	0	0	0	0	0	0	0	0	0	0	0	0	0
XP_026293523.1	0	0	0	0	0	0	0	0	0	0	0	0	0	0	0	FUS_00004595-RA	0	0	0	0	0	0	0	0	0	0	0	0	0	0	0	XP_026293523.1	FUS_00004595-RA	0	0	0	0	0	0	0	0	0	0	0	0	0	0	0
XP_026293512.1	0	0	0	0	0	0	0	0	0	0	0	0	0	0	0	FUS_00004594-RA	0	0	0	0	0	0	0	0	0	0	0	0	0	0	0	XP_026293512.1	FUS_00004594-RA	0	0	0	0	0	0	0	0	0	0	0	0	0	0	0
XP_026293479.1	0	0	0	0	0	0	0	0	0	0	0	0	0	0	0	FUS_00005710-RA	0	0	0	0	0	0	0	0	0	0	0	0	0	0	0	XP_026293479.1	FUS_00005710-RA	0	0	0	0	0	0	0	0	0	0	0	0	0	0	0
XP_026291776.1	0	0	0	0	0	0	0	0	0	0	0	0	0	0	0	FUS_00011169-RA	0	0	0	0	0	0	0	0	0	0	0	0	0	0	0	XP_026291776.1	FUS_00011169-RA	0	0	0	0	0	0	0	0	0	0	0	0	0	0	0
XP_026290627.1	0	0	0	0	0	0	0	0	0	0	0	0	0	0	0	FUS_00011171-RA	0	0	0	0	0	0	0	0	0	0	0	0	0	0	0	XP_026290627.1	FUS_00011171-RA	0	0	0	0	0	0	0	0	0	0	0	0	0	0	0
XP_026292068.1	0	0	0	0	0	0	0	0	0	0	0	0	0	0	0	FUS_00011173-RA	0	0	0	0	0	0	0	0	0	0	0	0	0	0	0	XP_026292068.1	FUS_00011173-RA	0	0	0	0	0	0	0	0	0	0	0	0	0	0	0
XP_026293577.1	0	0	0	0	0	0	0	0	0	0	0	0	0	0	0	FUS_00011174-RA	0	0	0	0	0	0	0	0	0	0	0	0	0	0	0	XP_026293577.1	FUS_00011174-RA	0	0	0	0	0	0	0	0	0	0	0	0	0	0	0
XP_026293356.1	0	0	0	0	0	0	0	0	0	0	0	0	0	0	0	FUS_00011178-RA	0	0	0	0	0	0	0	0	0	0	0	0	0	0	0	XP_026293356.1	FUS_00011178-RA	0	0	0	0	0	0	0	0	0	0	0	0	0	0	0
XP_026293332.1	0	0	0	0	0	0	0	0	0	0	0	0	0	0	0	FUS_00011179-RA	0	0	0	0	0	0	0	0	0	0	0	0	0	0	0	XP_026293332.1	FUS_00011179-RA	0	0	0	0	0	0	0	0	0	0	0	0	0	0	0
XP_026293343.1	0	0	0	0	0	0	0	0	0	0	0	0	0	1	0	FUS_00011180-RA	0	0	0	0	0	0	0	0	0	0	0	0	0	1	0	XP_026293343.1	FUS_00011180-RA	0	0	0	0	0	0	0	0	0	0	0	0	0	1	0
XP_026293078.1	0	0	0	0	0	0	0	0	0	0	0	0	0	0	0	FUS_00011181-RA	0	0	0	0	0	0	0	0	0	0	0	0	0	0	0	XP_026293078.1	FUS_00011181-RA	0	0	0	0	0	0	0	0	0	0	0	0	0	0	0
XP_026289228.1	0	0	0	0	0	0	0	0	0	0	0	0	0	0	0	FUS_00010638-RA	0	0	0	0	0	0	0	0	0	0	0	0	0	0	0	XP_026289228.1	FUS_00010638-RA	0	0	0	0	0	0	0	0	0	0	0	0	0	0	0
XP_026293932.1	0	0	0	0	0	0	0	0	0	0	0	0	0	0	0	FUS_00002850-RA	0	0	0	0	0	0	0	0	0	0	0	0	0	0	0	XP_026293932.1	FUS_00002850-RA	0	0	0	0	0	0	0	0	0	0	0	0	0	0	0
XP_026293919.1	0	0	0	0	0	0	0	0	0	0	0	0	0	0	0	FUS_00002851-RA	0	0	0	0	0	0	0	0	0	0	0	0	0	0	0	XP_026293919.1	FUS_00002851-RA	0	0	0	0	0	0	0	0	0	0	0	0	0	0	0
XP_026293996.1	0	0	0	0	0	0	0	0	0	0	0	0	0	0	0	FUS_00002852-RA	0	0	0	0	0	0	0	0	0	0	0	0	0	0	0	XP_026293996.1	FUS_00002852-RA	0	0	0	0	0	0	0	0	0	0	0	0	0	0	0
XP_026294011.1	0	0	0	0	0	0	0	0	0	0	0	0	0	0	0	FUS_00002856-RA	0	0	0	0	0	0	0	0	0	0	0	0	0	0	0	XP_026294011.1	FUS_00002856-RA	0	0	0	0	0	0	0	0	0	0	0	0	0	0	0
XP_026271383.1	0	0	0	0	0	0	0	0	0	0	0	0	0	0	0	FUS_00004338-RA	0	0	0	0	0	0	0	0	0	0	0	0	0	0	0	XP_026271383.1	FUS_00004338-RA	0	0	0	0	0	0	0	0	0	0	0	0	0	0	0
XP_026294058.1	0	0	0	0	0	0	0	0	0	0	0	0	0	0	0	FUS_00004334-RA	0	0	0	0	0	0	0	0	0	0	0	0	0	0	0	XP_026294058.1	FUS_00004334-RA	0	0	0	0	0	0	0	0	0	0	0	0	0	0	0
XP_026294327.1	0	0	0	0	0	0	0	0	0	0	0	0	0	0	0	FUS_00004239-RA	0	0	0	0	0	0	0	0	0	0	0	0	0	0	0	XP_026294327.1	FUS_00004239-RA	0	0	0	0	0	0	0	0	0	0	0	0	0	0	0
XP_026294071.1	0	0	0	0	0	0	0	0	0	0	0	0	0	0	0	FUS_00004240-RA	0	0	0	0	0	0	0	0	0	0	0	0	0	0	0	XP_026294071.1	FUS_00004240-RA	0	0	0	0	0	0	0	0	0	0	0	0	0	0	0
XP_026271438.1	0	0	0	0	0	0	0	0	0	0	0	0	0	0	0	FUS_00004241-RA	0	0	0	0	0	0	0	0	0	0	0	0	0	0	0	XP_026271438.1	FUS_00004241-RA	0	0	0	0	0	0	0	0	0	0	0	0	0	0	0
XP_026271450.1	0	0	0	0	0	0	0	0	0	0	0	0	0	0	0	FUS_00004243-RA	0	0	0	0	0	0	0	0	0	0	0	0	0	0	0	XP_026271450.1	FUS_00004243-RA	0	0	0	0	0	0	0	0	0	0	0	0	0	0	0
XP_026294272.1	0	0	0	0	0	0	0	0	0	0	0	0	0	0	0	FUS_00004244-RA	0	0	0	0	0	0	0	0	0	0	0	0	0	0	0	XP_026294272.1	FUS_00004244-RA	0	0	0	0	0	0	0	0	0	0	0	0	0	0	0
XP_026271604.1	0	0	0	0	0	0	0	0	0	0	0	0	0	0	0	FUS_00004251-RA	0	0	0	0	0	0	0	0	0	0	0	0	0	0	0	XP_026271604.1	FUS_00004251-RA	0	0	0	0	0	0	0	0	0	0	0	0	0	0	0
XP_026271615.1	0	0	0	0	0	0	0	0	0	0	0	0	0	0	0	FUS_00004250-RA	0	0	0	0	0	0	0	0	0	0	0	0	0	0	0	XP_026271615.1	FUS_00004250-RA	0	0	0	0	0	0	0	0	0	0	0	0	0	0	0
XP_026294085.1	0	0	0	0	0	0	0	0	0	0	0	0	0	0	0	FUS_00004229-RA	0	0	0	0	0	0	0	0	0	0	0	0	0	0	0	XP_026294085.1	FUS_00004229-RA	0	0	0	0	0	0	0	0	0	0	0	0	0	0	0
XP_026271368.1	0	0	0	0	0	0	0	0	0	0	0	0	0	0	0	FUS_00004228-RA	0	0	0	0	0	0	0	0	0	0	0	0	0	0	0	XP_026271368.1	FUS_00004228-RA	0	0	0	0	0	0	0	0	0	0	0	0	0	0	0
XP_026294189.1	0	0	0	0	0	0	0	0	0	0	0	0	0	0	0	FUS_00004226-RA	0	0	0	0	0	0	0	0	0	0	0	0	0	0	0	XP_026294189.1	FUS_00004226-RA	0	0	0	0	0	0	0	0	0	0	0	0	0	0	0
XP_026294579.1	0	0	0	0	0	0	0	0	0	0	0	0	0	0	0	FUS_00004225-RA	0	0	0	0	0	0	0	0	0	0	0	0	0	0	0	XP_026294579.1	FUS_00004225-RA	0	0	0	0	0	0	0	0	0	0	0	0	0	0	0
XP_026294106.1	0	0	0	0	0	0	0	0	0	0	0	0	0	0	0	FUS_00004223-RA	0	0	0	0	0	0	0	0	0	0	0	0	0	0	0	XP_026294106.1	FUS_00004223-RA	0	0	0	0	0	0	0	0	0	0	0	0	0	0	0
XP_026294119.1	0	0	0	0	0	0	0	0	0	0	0	0	0	0	0	FUS_00004221-RA	0	0	0	0	0	0	0	0	0	0	0	0	0	0	0	XP_026294119.1	FUS_00004221-RA	0	0	0	0	0	0	0	0	0	0	0	0	0	0	0
XP_026294259.1	0	0	0	0	0	0	0	0	0	0	0	0	0	0	0	FUS_00004219-RA	0	0	0	0	0	0	0	0	0	0	0	0	0	0	0	XP_026294259.1	FUS_00004219-RA	0	0	0	0	0	0	0	0	0	0	0	0	0	0	0
XP_026293826.1	0	0	0	0	0	0	0	0	0	0	0	0	0	0	0	FUS_00004215-RA	0	0	0	0	0	0	0	0	0	0	0	0	0	0	0	XP_026293826.1	FUS_00004215-RA	0	0	0	0	0	0	0	0	0	0	0	0	0	0	0
XP_026293840.1	0	0	0	0	0	0	0	0	0	0	0	0	0	0	0	FUS_00004214-RA	0	0	0	0	0	0	0	0	0	0	0	0	0	0	0	XP_026293840.1	FUS_00004214-RA	0	0	0	0	0	0	0	0	0	0	0	0	0	0	0
XP_026294316.1	0	0	0	0	0	0	0	0	0	0	0	0	0	0	0	FUS_00004213-RA	0	0	0	0	0	0	0	0	0	0	0	0	0	0	0	XP_026294316.1	FUS_00004213-RA	0	0	0	0	0	0	0	0	0	0	0	0	0	0	0
XP_026293863.1	0	0	0	0	0	0	0	0	0	0	0	0	0	0	0	FUS_00004212-RA	0	0	0	0	0	0	0	0	0	0	0	0	0	0	0	XP_026293863.1	FUS_00004212-RA	0	0	0	0	0	0	0	0	0	0	0	0	0	0	0
XP_026293883.1	0	0	0	0	0	0	0	0	0	0	0	0	0	0	0	FUS_00004211-RA	0	0	0	0	0	0	0	0	0	0	0	0	0	0	0	XP_026293883.1	FUS_00004211-RA	0	0	0	0	0	0	0	0	0	0	0	0	0	0	0
XP_026293851.1	0	0	0	0	0	0	0	0	0	0	0	0	0	0	0	FUS_00004210-RA	0	0	0	0	0	0	0	0	0	0	0	0	0	0	0	XP_026293851.1	FUS_00004210-RA	0	0	0	0	0	0	0	0	0	0	0	0	0	0	0
XP_026271476.1	0	0	0	0	0	0	0	0	0	0	0	0	0	0	0	FUS_00004209-RA	0	0	0	0	0	0	0	0	0	0	0	0	0	0	0	XP_026271476.1	FUS_00004209-RA	0	0	0	0	0	0	0	0	0	0	0	0	0	0	0
XP_026271463.1	0	0	0	0	0	0	0	0	0	0	0	0	0	0	0	FUS_00017568-RA	0	0	0	0	0	0	0	0	0	0	0	0	0	0	0	XP_026271463.1	FUS_00017568-RA	0	0	0	0	0	0	0	0	0	0	0	0	0	0	0
XP_026293969.1	0	0	0	0	0	0	0	0	0	0	0	0	0	0	0	FUS_00017567-RA	0	0	0	0	0	0	0	0	0	0	0	0	0	0	0	XP_026293969.1	FUS_00017567-RA	0	0	0	0	0	0	0	0	0	0	0	0	0	0	0
XP_026293957.1	0	0	0	0	0	0	0	0	0	0	0	0	0	0	0	FUS_00017566-RA	0	0	0	0	0	0	0	0	0	0	0	0	0	0	0	XP_026293957.1	FUS_00017566-RA	0	0	0	0	0	0	0	0	0	0	0	0	0	0	0
XP_026293945.1	0	0	0	0	0	0	0	0	0	0	0	0	0	0	0	FUS_00017565-RA	0	0	0	0	0	0	0	0	0	0	0	0	0	0	0	XP_026293945.1	FUS_00017565-RA	0	0	0	0	0	0	0	0	0	0	0	0	0	0	0
XP_026293983.1	0	0	0	0	0	0	0	0	0	0	0	0	0	0	0	FUS_00017564-RA	0	0	0	0	0	0	0	0	0	0	0	0	0	0	0	XP_026293983.1	FUS_00017564-RA	0	0	0	0	0	0	0	0	0	0	0	0	0	0	0
XP_026294132.1	0	0	0	0	0	0	0	0	0	0	0	0	0	0	0	FUS_00017562-RA	0	0	0	0	0	0	0	0	0	0	0	0	0	0	0	XP_026294132.1	FUS_00017562-RA	0	0	0	0	0	0	0	0	0	0	0	0	0	0	0
XP_026271427.1	0	0	0	0	0	0	0	0	0	0	0	0	0	0	0	FUS_00000123-RA	0	0	0	0	0	0	0	0	0	0	0	0	0	0	0	XP_026271427.1	FUS_00000123-RA	0	0	0	0	0	0	0	0	0	0	0	0	0	0	0
XP_026294283.1	0	0	0	0	0	0	0	0	0	0	0	0	0	0	0	FUS_00000125-RA	0	0	0	0	0	0	0	0	0	0	0	0	0	0	0	XP_026294283.1	FUS_00000125-RA	0	0	0	0	0	0	0	0	0	0	0	0	0	0	0
XP_026294610.1	0	0	0	0	0	0	0	0	0	0	0	0	0	0	0	FUS_00000130-RA	0	0	0	0	0	0	0	0	0	0	0	0	0	0	0	XP_026294610.1	FUS_00000130-RA	0	0	0	0	0	0	0	0	0	0	0	0	0	0	0
XP_026271354.1	0	0	0	0	0	0	0	0	0	0	0	0	0	0	0	FUS_00000136-RA	0	0	0	0	0	0	0	0	0	0	0	0	0	0	0	XP_026271354.1	FUS_00000136-RA	0	0	0	0	0	0	0	0	0	0	0	0	0	0	0
XP_026271403.1	0	0	0	0	0	0	0	0	0	0	0	0	0	0	0	FUS_00019101-RA	0	0	0	0	0	0	0	0	0	0	0	0	0	0	0	XP_026271403.1	FUS_00019101-RA	0	0	0	0	0	0	0	0	0	0	0	0	0	0	0
XP_026272437.1	0	0	0	0	0	0	0	0	0	0	0	0	0	0	0	FUS_00001381-RA	0	0	0	0	0	0	0	0	0	0	0	0	0	0	0	XP_026272437.1	FUS_00001381-RA	0	0	0	0	0	0	0	0	0	0	0	0	0	0	0
XP_026272027.1	0	0	0	0	0	0	0	0	0	0	0	0	0	0	0	FUS_00001380-RA	0	0	0	0	0	0	0	0	0	0	0	0	0	0	0	XP_026272027.1	FUS_00001380-RA	0	0	0	0	0	0	0	0	0	0	0	0	0	0	0
XP_026272288.1	0	0	0	0	0	0	0	0	0	0	0	0	0	0	0	FUS_00001289-RA	0	0	0	0	0	0	0	0	0	0	0	0	0	0	0	XP_026272288.1	FUS_00001289-RA	0	0	0	0	0	0	0	0	0	0	0	0	0	0	0
XP_026272424.1	0	0	0	0	0	0	0	0	0	0	0	0	0	0	0	FUS_00001288-RA	0	0	0	0	0	0	0	0	0	0	0	0	0	0	0	XP_026272424.1	FUS_00001288-RA	0	0	0	0	0	0	0	0	0	0	0	0	0	0	0
XP_026272761.1	0	0	0	0	0	0	0	0	0	0	0	0	0	0	0	FUS_00001287-RA	0	0	0	0	0	0	0	0	0	0	0	0	0	0	0	XP_026272761.1	FUS_00001287-RA	0	0	0	0	0	0	0	0	0	0	0	0	0	0	0
XP_026272847.1	0	0	0	0	0	0	0	0	0	0	0	0	0	0	0	FUS_00001286-RA	0	0	0	0	0	0	0	0	0	0	0	0	0	0	0	XP_026272847.1	FUS_00001286-RA	0	0	0	0	0	0	0	0	0	0	0	0	0	0	0
XP_026272826.1	0	0	0	0	0	0	0	0	0	0	0	0	0	0	0	FUS_00009035-RA	0	0	0	0	0	0	0	0	0	0	0	0	0	0	0	XP_026272826.1	FUS_00009035-RA	0	0	0	0	0	0	0	0	0	0	0	0	0	0	0
XP_026272052.1	0	0	0	0	0	0	0	0	0	0	0	0	0	0	0	FUS_00009036-RA	0	0	0	0	0	0	0	0	0	0	0	0	0	0	0	XP_026272052.1	FUS_00009036-RA	0	0	0	0	0	0	0	0	0	0	0	0	0	0	0
XP_026272217.1	0	0	0	0	0	0	0	0	0	0	0	0	0	0	0	FUS_00019796-RA	0	0	0	0	0	0	0	0	0	0	0	0	0	0	0	XP_026272217.1	FUS_00019796-RA	0	0	0	0	0	0	0	0	0	0	0	0	0	0	0
XP_026272204.1	0	0	0	0	0	0	0	0	0	0	0	0	0	0	0	FUS_00019797-RA	0	0	0	0	0	0	0	0	0	0	0	0	0	0	0	XP_026272204.1	FUS_00019797-RA	0	0	0	0	0	0	0	0	0	0	0	0	0	0	0
XP_026272158.1	0	0	0	0	0	0	0	0	0	0	0	0	0	0	0	FUS_00025789-RA	0	0	0	0	0	0	0	0	0	0	0	0	0	0	0	XP_026272158.1	FUS_00025789-RA	0	0	0	0	0	0	0	0	0	0	0	0	0	0	0
XP_026272111.1	0	0	0	0	0	0	0	0	0	0	0	0	0	0	0	FUS_00025788-RA	0	0	0	0	0	0	0	0	0	0	0	0	0	0	0	XP_026272111.1	FUS_00025788-RA	0	0	0	0	0	0	0	0	0	0	0	0	0	0	0
XP_026272645.1	0	0	0	0	0	0	0	0	0	0	0	0	0	0	0	FUS_00006083-RA	0	0	0	0	0	0	0	0	0	0	0	0	0	0	0	XP_026272645.1	FUS_00006083-RA	0	0	0	0	0	0	0	0	0	0	0	0	0	0	0
XP_026272595.1	0	0	0	0	0	0	0	0	0	0	0	0	0	0	0	FUS_00006082-RA	0	0	0	0	0	0	0	0	0	0	0	0	0	0	0	XP_026272595.1	FUS_00006082-RA	0	0	0	0	0	0	0	0	0	0	0	0	0	0	0
XP_026271748.1	0	0	0	0	0	0	0	0	0	0	0	0	0	0	0	FUS_00006077-RA	0	0	0	0	0	0	0	0	0	0	0	0	0	0	0	XP_026271748.1	FUS_00006077-RA	0	0	0	0	0	0	0	0	0	0	0	0	0	0	0
XP_026271728.1	0	0	0	0	0	0	0	0	0	0	0	0	0	0	0	FUS_00006075-RA	0	0	0	0	0	0	0	0	0	0	0	0	0	0	0	XP_026271728.1	FUS_00006075-RA	0	0	0	0	0	0	0	0	0	0	0	0	0	0	0
XP_026271757.1	0	0	0	0	0	0	0	0	0	0	0	0	0	0	0	FUS_00006076-RA	0	0	0	0	0	0	0	0	0	0	0	0	0	0	0	XP_026271757.1	FUS_00006076-RA	0	0	0	0	0	0	0	0	0	0	0	0	0	0	0
XP_026272062.1	0	0	0	0	0	0	0	0	0	0	0	0	0	0	0	FUS_00006073-RA	0	0	0	0	0	0	0	0	0	0	0	0	0	0	0	XP_026272062.1	FUS_00006073-RA	0	0	0	0	0	0	0	0	0	0	0	0	0	0	0
XP_026272192.1	0	0	0	0	0	0	0	0	0	0	0	0	0	0	0	FUS_00006070-RA	0	0	0	0	0	0	0	0	0	0	0	0	0	0	0	XP_026272192.1	FUS_00006070-RA	0	0	0	0	0	0	0	0	0	0	0	0	0	0	0
XP_026272534.1	0	0	0	0	0	0	0	0	0	0	0	0	0	0	0	FUS_00006063-RA	0	0	0	0	0	0	0	0	0	0	0	0	0	0	0	XP_026272534.1	FUS_00006063-RA	0	0	0	0	0	0	0	0	0	0	0	0	0	0	0
XP_026272485.1	0	0	0	0	0	0	0	0	0	0	0	0	0	0	0	FUS_00006062-RA	0	0	0	0	0	0	0	0	0	0	0	0	0	0	0	XP_026272485.1	FUS_00006062-RA	0	0	0	0	0	0	0	0	0	0	0	0	0	0	0
XP_026272472.1	0	0	0	0	0	0	0	0	0	0	0	0	0	0	0	FUS_00006059-RA	0	0	0	0	0	0	0	0	0	0	0	0	0	0	0	XP_026272472.1	FUS_00006059-RA	0	0	0	0	0	0	0	0	0	0	0	0	0	0	0
XP_026272524.1	0	0	0	0	0	0	0	0	0	0	0	0	0	0	0	FUS_00006058-RA	0	0	0	0	0	0	0	0	0	0	0	0	0	0	0	XP_026272524.1	FUS_00006058-RA	0	0	0	0	0	0	0	0	0	0	0	0	0	0	0
XP_026272402.1	0	0	0	0	0	0	0	0	0	0	0	0	0	0	0	FUS_00006056-RA	0	0	0	0	0	0	0	0	0	0	0	0	0	0	0	XP_026272402.1	FUS_00006056-RA	0	0	0	0	0	0	0	0	0	0	0	0	0	0	0
XP_026272339.1	0	0	0	0	0	0	0	0	0	0	0	0	0	0	0	FUS_00009613-RA	0	0	0	0	0	0	0	0	0	0	0	0	0	0	0	XP_026272339.1	FUS_00009613-RA	0	0	0	0	0	0	0	0	0	0	0	0	0	0	0
XP_026272308.1	0	0	0	0	0	0	0	0	0	0	0	0	0	0	0	FUS_00001583-RA	0	0	0	0	0	0	0	0	0	0	0	0	0	0	0	XP_026272308.1	FUS_00001583-RA	0	0	0	0	0	0	0	0	0	0	0	0	0	0	0
XP_026272329.1	0	0	0	0	0	0	0	0	0	0	0	0	0	0	0	FUS_00001585-RA	0	0	0	0	0	0	0	0	0	0	0	0	0	0	0	XP_026272329.1	FUS_00001585-RA	0	0	0	0	0	0	0	0	0	0	0	0	0	0	0
XP_026272546.1	0	0	0	0	0	0	0	0	0	0	0	0	0	0	0	FUS_00001586-RA	0	0	0	0	0	0	0	0	0	0	0	0	0	0	0	XP_026272546.1	FUS_00001586-RA	0	0	0	0	0	0	0	0	0	0	0	0	0	0	0
XP_026272559.1	0	0	0	0	0	0	0	0	0	0	0	0	0	0	0	FUS_00001587-RA	0	0	0	0	0	0	0	0	0	0	0	0	0	0	0	XP_026272559.1	FUS_00001587-RA	0	0	0	0	0	0	0	0	0	0	0	0	0	0	0
XP_026272390.1	0	0	0	0	0	0	0	0	0	0	0	0	0	0	0	FUS_00001588-RA	0	0	0	0	0	0	0	0	0	0	0	0	0	0	0	XP_026272390.1	FUS_00001588-RA	0	0	0	0	0	0	0	0	0	0	0	0	0	0	0
XP_026272861.1	0	0	0	0	0	0	0	0	0	0	0	0	0	0	0	FUS_00001589-RA	0	0	0	0	0	0	0	0	0	0	0	0	0	0	0	XP_026272861.1	FUS_00001589-RA	0	0	0	0	0	0	0	0	0	0	0	0	0	0	0
XP_026272083.1	0	0	0	0	0	0	0	0	0	0	0	0	0	0	0	FUS_00001547-RA	0	0	0	0	0	0	0	0	0	0	0	0	0	0	0	XP_026272083.1	FUS_00001547-RA	0	0	0	0	0	0	0	0	0	0	0	0	0	0	0
XP_026271916.1	0	0	0	0	0	0	0	0	0	0	0	0	0	0	0	FUS_00001545-RA	0	0	0	0	0	0	0	0	0	0	0	0	0	0	0	XP_026271916.1	FUS_00001545-RA	0	0	0	0	0	0	0	0	0	0	0	0	0	0	0
XP_026271927.1	0	0	0	0	0	0	0	0	0	0	0	0	0	0	0	FUS_00001544-RA	0	0	0	0	0	0	0	0	0	0	0	0	0	0	0	XP_026271927.1	FUS_00001544-RA	0	0	0	0	0	0	0	0	0	0	0	0	0	0	0
XP_026271904.1	0	0	0	0	0	0	0	0	0	0	0	0	0	0	0	FUS_00001543-RA	0	0	0	0	0	0	0	0	0	0	0	0	0	0	0	XP_026271904.1	FUS_00001543-RA	0	0	0	0	0	0	0	0	0	0	0	0	0	0	0
XP_026272715.1	0	0	0	0	0	0	0	0	0	0	0	0	0	0	0	FUS_00001542-RA	0	0	0	0	0	0	0	0	0	0	0	0	0	0	0	XP_026272715.1	FUS_00001542-RA	0	0	0	0	0	0	0	0	0	0	0	0	0	0	0
XP_026272180.1	0	0	0	0	0	0	0	0	0	0	0	0	0	0	0	FUS_00001541-RA	0	0	0	0	0	0	0	0	0	0	0	0	0	0	0	XP_026272180.1	FUS_00001541-RA	0	0	0	0	0	0	0	0	0	0	0	0	0	0	0
XP_026272572.1	0	0	0	0	0	0	0	0	0	0	0	0	0	0	0	FUS_00001540-RA	0	0	0	0	0	0	0	0	0	0	0	0	0	0	0	XP_026272572.1	FUS_00001540-RA	0	0	0	0	0	0	0	0	0	0	0	0	0	0	0
XP_026272582.1	0	0	0	0	0	0	0	0	0	0	0	0	0	0	0	FUS_00001539-RA	0	0	0	0	0	0	0	0	0	0	0	0	0	0	0	XP_026272582.1	FUS_00001539-RA	0	0	0	0	0	0	0	0	0	0	0	0	0	0	0
XP_026271881.1	0	0	0	0	0	0	0	0	0	0	0	0	0	0	0	FUS_00001535-RA	0	0	0	0	0	0	0	0	0	0	0	0	0	0	0	XP_026271881.1	FUS_00001535-RA	0	0	0	0	0	0	0	0	0	0	0	0	0	0	0
XP_026271892.1	0	0	0	0	0	0	0	0	0	0	0	0	0	0	0	FUS_00001532-RA	0	0	0	0	0	0	0	0	0	0	0	0	0	0	0	XP_026271892.1	FUS_00001532-RA	0	0	0	0	0	0	0	0	0	0	0	0	0	0	0
XP_026271868.1	0	0	0	0	0	0	0	0	0	0	0	0	0	0	0	FUS_00001530-RA	0	0	0	0	0	0	0	0	0	0	0	0	0	0	0	XP_026271868.1	FUS_00001530-RA	0	0	0	0	0	0	0	0	0	0	0	0	0	0	0
XP_026271770.1	0	0	0	0	0	0	0	0	0	0	0	0	0	0	0	FUS_00001529-RA	0	0	0	0	0	0	0	0	0	0	0	0	0	0	0	XP_026271770.1	FUS_00001529-RA	0	0	0	0	0	0	0	0	0	0	0	0	0	0	0
XP_026272622.1	0	0	0	0	0	0	0	0	0	0	0	0	0	0	0	FUS_00001523-RA	0	0	0	0	0	0	0	0	0	0	0	0	0	0	0	XP_026272622.1	FUS_00001523-RA	0	0	0	0	0	0	0	0	0	0	0	0	0	0	0
XP_026272899.1	0	0	0	0	0	0	0	0	0	0	0	0	0	0	0	FUS_00023606-RA	0	0	0	0	0	0	0	0	0	0	0	0	0	0	0	XP_026272899.1	FUS_00023606-RA	0	0	0	0	0	0	0	0	0	0	0	0	0	0	0
XP_026273306.1	0	0	0	0	0	0	0	0	0	0	0	0	0	0	0	FUS_00023605-RA	0	0	0	0	0	0	0	0	0	0	0	0	0	0	0	XP_026273306.1	FUS_00023605-RA	0	0	0	0	0	0	0	0	0	0	0	0	0	0	0
XP_026273296.1	0	0	0	0	0	0	0	0	0	0	0	0	0	0	0	FUS_00023603-RA	0	0	0	0	0	0	0	0	0	0	0	0	0	0	0	XP_026273296.1	FUS_00023603-RA	0	0	0	0	0	0	0	0	0	0	0	0	0	0	0
XP_026273317.1	0	0	0	0	0	0	0	0	0	0	0	0	0	0	0	FUS_00023602-RA	0	0	0	0	0	0	0	0	0	0	0	0	0	0	0	XP_026273317.1	FUS_00023602-RA	0	0	0	0	0	0	0	0	0	0	0	0	0	0	0
XP_026273003.1	0	0	0	0	0	0	0	0	1	0	0	0	0	0	0	FUS_00023601-RA	0	0	0	0	0	0	0	0	1	0	0	0	0	0	0	XP_026273003.1	FUS_00023601-RA	0	0	0	0	0	0	0	0	1	0	0	0	0	0	0
XP_026272991.1	0	0	0	0	0	0	0	0	0	0	0	0	0	0	0	FUS_00013550-RA	0	0	0	0	0	0	0	0	0	0	0	0	0	0	0	XP_026272991.1	FUS_00013550-RA	0	0	0	0	0	0	0	0	0	0	0	0	0	0	0
XP_026272951.1	0	0	0	0	0	0	0	0	0	0	0	0	0	0	0	FUS_00013549-RA	0	0	0	0	0	0	0	0	0	0	0	0	0	0	0	XP_026272951.1	FUS_00013549-RA	0	0	0	0	0	0	0	0	0	0	0	0	0	0	0
XP_026273152.1	0	0	0	0	0	0	0	0	0	0	0	0	0	0	0	FUS_00013547-RA	0	0	0	0	0	0	0	0	0	0	0	0	0	0	0	XP_026273152.1	FUS_00013547-RA	0	0	0	0	0	0	0	0	0	0	0	0	0	0	0
XP_026273110.1	0	0	0	0	0	0	0	0	0	0	0	0	0	0	0	FUS_00013544-RA	0	0	0	0	0	0	0	0	0	0	0	0	0	0	0	XP_026273110.1	FUS_00013544-RA	0	0	0	0	0	0	0	0	0	0	0	0	0	0	0
XP_026273128.1	0	0	0	0	0	0	0	0	0	0	0	0	0	0	0	FUS_00013543-RA	0	0	0	0	0	0	0	0	0	0	0	0	0	0	0	XP_026273128.1	FUS_00013543-RA	0	0	0	0	0	0	0	0	0	0	0	0	0	0	0
XP_026273328.1	0	0	0	0	0	0	0	0	0	0	0	0	0	0	0	FUS_00013542-RA	0	0	0	0	0	0	0	0	0	0	0	0	0	0	0	XP_026273328.1	FUS_00013542-RA	0	0	0	0	0	0	0	0	0	0	0	0	0	0	0
XP_026273353.1	0	0	0	0	0	0	0	0	0	0	0	0	0	0	0	FUS_00013536-RA	0	0	0	0	0	0	0	0	0	0	0	0	0	0	0	XP_026273353.1	FUS_00013536-RA	0	0	0	0	0	0	0	0	0	0	0	0	0	0	0
XP_026273196.1	0	0	0	0	0	0	0	0	0	0	0	0	0	0	0	FUS_00013535-RA	0	0	0	0	0	0	0	0	0	0	0	0	0	0	0	XP_026273196.1	FUS_00013535-RA	0	0	0	0	0	0	0	0	0	0	0	0	0	0	0
XP_026273224.1	0	0	0	0	0	0	0	0	0	0	0	0	0	0	0	FUS_00013532-RA	0	0	0	0	0	0	0	0	0	0	0	0	0	0	0	XP_026273224.1	FUS_00013532-RA	0	0	0	0	0	0	0	0	0	0	0	0	0	0	0
XP_026273099.1	0	0	0	0	0	0	0	0	0	0	0	0	0	0	0	FUS_00026287-RA	0	0	0	0	0	0	0	0	0	0	0	0	0	0	0	XP_026273099.1	FUS_00026287-RA	0	0	0	0	0	0	0	0	0	0	0	0	0	0	0
XP_026274831.1	0	0	0	0	0	0	0	0	0	0	0	0	0	0	0	FUS_00019344-RA	0	0	0	0	0	0	0	0	0	0	0	0	0	0	0	XP_026274831.1	FUS_00019344-RA	0	0	0	0	0	0	0	0	0	0	0	0	0	0	0
XP_026273903.1	0	0	0	0	0	0	0	0	0	0	0	0	0	0	0	FUS_00019345-RA	0	0	0	0	0	0	0	0	0	0	0	0	0	0	0	XP_026273903.1	FUS_00019345-RA	0	0	0	0	0	0	0	0	0	0	0	0	0	0	0
XP_026273891.1	0	0	0	0	0	0	0	0	0	0	0	0	0	0	0	FUS_00019346-RA	0	0	0	0	0	0	0	0	0	0	0	0	0	0	0	XP_026273891.1	FUS_00019346-RA	0	0	0	0	0	0	0	0	0	0	0	0	0	0	0
XP_026273879.1	0	0	0	0	0	0	1	0	0	0	0	0	0	0	0	FUS_00019347-RA	0	0	0	0	0	0	1	0	0	0	0	0	0	0	0	XP_026273879.1	FUS_00019347-RA	0	0	0	0	0	0	1	0	0	0	0	0	0	0	0
XP_026274757.1	0	0	0	0	0	0	0	0	0	0	0	0	0	0	0	FUS_00019348-RA	0	0	0	0	0	0	0	0	0	0	0	0	0	0	0	XP_026274757.1	FUS_00019348-RA	0	0	0	0	0	0	0	0	0	0	0	0	0	0	0
XP_026275133.1	0	0	0	0	0	0	0	0	0	0	0	0	0	0	0	FUS_00019349-RA	0	0	0	0	0	0	0	0	0	0	0	0	0	0	0	XP_026275133.1	FUS_00019349-RA	0	0	0	0	0	0	0	0	0	0	0	0	0	0	0
XP_026275027.1	0	0	0	0	0	0	0	1	0	0	0	0	0	0	0	FUS_00019350-RA	0	0	0	0	0	0	0	1	0	0	0	0	0	0	0	XP_026275027.1	FUS_00019350-RA	0	0	0	0	0	0	0	1	0	0	0	0	0	0	0
XP_026274791.1	0	0	0	0	0	1	0	0	0	0	0	0	0	0	0	FUS_00019352-RA	0	0	0	0	0	1	0	0	0	0	0	0	0	0	0	XP_026274791.1	FUS_00019352-RA	0	0	0	0	0	1	0	0	0	0	0	0	0	0	0
XP_026274214.1	0	0	0	0	0	0	0	0	0	0	0	0	0	0	0	FUS_00019360-RA	0	0	0	0	0	0	0	0	0	0	0	0	0	0	0	XP_026274214.1	FUS_00019360-RA	0	0	0	0	0	0	0	0	0	0	0	0	0	0	0
XP_026274312.1	0	0	0	0	0	0	0	0	0	0	0	0	0	0	0	FUS_00019361-RA	0	0	0	0	0	0	0	0	0	0	0	0	0	0	0	XP_026274312.1	FUS_00019361-RA	0	0	0	0	0	0	0	0	0	0	0	0	0	0	0
XP_026274325.1	0	0	0	0	0	0	0	0	0	0	0	0	0	0	0	FUS_00019362-RA	0	0	0	0	0	0	0	0	0	0	0	0	0	0	0	XP_026274325.1	FUS_00019362-RA	0	0	0	0	0	0	0	0	0	0	0	0	0	0	0
XP_026275098.1	0	0	0	0	0	0	0	0	0	0	0	0	0	0	0	FUS_00019365-RA	0	0	0	0	0	0	0	0	0	0	0	0	0	0	0	XP_026275098.1	FUS_00019365-RA	0	0	0	0	0	0	0	0	0	0	0	0	0	0	0
XP_026275145.1	0	0	0	0	0	0	0	0	0	0	0	0	0	0	0	FUS_00019370-RA	0	0	0	0	0	0	0	0	0	0	0	0	0	0	0	XP_026275145.1	FUS_00019370-RA	0	0	0	0	0	0	0	0	0	0	0	0	0	0	0
XP_026274092.1	0	0	0	0	0	0	0	0	0	0	0	0	0	0	0	FUS_00015267-RA	0	0	0	0	0	0	0	0	0	0	0	0	0	0	0	XP_026274092.1	FUS_00015267-RA	0	0	0	0	0	0	0	0	0	0	0	0	0	0	0
XP_026274104.1	0	0	0	0	0	0	0	0	0	0	0	0	0	0	0	FUS_00015266-RA	0	0	0	0	0	0	0	0	0	0	0	0	0	0	0	XP_026274104.1	FUS_00015266-RA	0	0	0	0	0	0	0	0	0	0	0	0	0	0	0
XP_026275153.1	0	0	0	0	0	0	0	0	0	0	0	0	0	0	0	FUS_00015264-RA	0	0	0	0	0	0	0	0	0	0	0	0	0	0	0	XP_026275153.1	FUS_00015264-RA	0	0	0	0	0	0	0	0	0	0	0	0	0	0	0
XP_026274821.1	0	0	0	0	0	0	0	0	0	0	0	0	0	0	0	FUS_00015262-RA	0	0	0	0	0	0	0	0	0	0	0	0	0	0	0	XP_026274821.1	FUS_00015262-RA	0	0	0	0	0	0	0	0	0	0	0	0	0	0	0
XP_026274862.1	0	0	0	0	0	0	0	0	0	0	0	0	0	0	0	FUS_00015261-RA	0	0	0	0	0	0	0	0	0	0	0	0	0	0	0	XP_026274862.1	FUS_00015261-RA	0	0	0	0	0	0	0	0	0	0	0	0	0	0	0
XP_026274936.1	0	0	0	0	0	0	0	0	0	0	0	0	0	0	0	FUS_00015259-RA	0	0	0	0	0	0	0	0	0	0	0	0	0	0	0	XP_026274936.1	FUS_00015259-RA	0	0	0	0	0	0	0	0	0	0	0	0	0	0	0
XP_026274903.1	0	0	0	0	0	0	0	0	0	0	0	0	0	0	0	FUS_00015257-RA	0	0	0	0	0	0	0	0	0	0	0	0	0	0	0	XP_026274903.1	FUS_00015257-RA	0	0	0	0	0	0	0	0	0	0	0	0	0	0	0
XP_026274913.1	0	0	0	0	0	0	0	0	0	0	0	0	0	0	0	FUS_00015256-RA	0	0	0	0	0	0	0	0	0	0	0	0	0	0	0	XP_026274913.1	FUS_00015256-RA	0	0	0	0	0	0	0	0	0	0	0	0	0	0	0
XP_026273372.1	0	0	0	0	0	0	0	0	0	0	0	0	0	0	0	FUS_00015254-RA	0	0	0	0	0	0	0	0	0	0	0	0	0	0	0	XP_026273372.1	FUS_00015254-RA	0	0	0	0	0	0	0	0	0	0	0	0	0	0	0
XP_026275166.1	0	0	0	0	0	0	0	0	0	0	0	0	0	0	0	FUS_00015253-RA	0	0	0	0	0	0	0	0	0	0	0	0	0	0	0	XP_026275166.1	FUS_00015253-RA	0	0	0	0	0	0	0	0	0	0	0	0	0	0	0
XP_026273605.1	0	0	0	0	0	0	0	0	0	0	0	0	0	0	0	FUS_00015251-RA	0	0	0	0	0	0	0	0	0	0	0	0	0	0	0	XP_026273605.1	FUS_00015251-RA	0	0	0	0	0	0	0	0	0	0	0	0	0	0	0
XP_026273618.1	0	0	0	0	0	0	0	0	0	0	0	0	0	0	0	FUS_00015250-RA	0	0	0	0	0	0	0	0	0	0	0	0	0	0	0	XP_026273618.1	FUS_00015250-RA	0	0	0	0	0	0	0	0	0	0	0	0	0	0	0
XP_026273593.1	0	0	0	0	0	0	0	0	0	0	0	0	0	0	0	FUS_00015249-RA	0	0	0	0	0	0	0	0	0	0	0	0	0	0	0	XP_026273593.1	FUS_00015249-RA	0	0	0	0	0	0	0	0	0	0	0	0	0	0	0
XP_026274690.1	0	0	0	0	0	0	0	0	0	0	0	0	0	1	0	FUS_00015248-RA	0	0	0	0	0	0	0	0	0	0	0	0	0	1	0	XP_026274690.1	FUS_00015248-RA	0	0	0	0	0	0	0	0	0	0	0	0	0	1	0
XP_026274574.1	0	0	0	0	0	0	0	0	0	0	0	0	0	0	0	FUS_00001470-RA	0	0	0	0	0	0	0	0	0	0	0	0	0	0	0	XP_026274574.1	FUS_00001470-RA	0	0	0	0	0	0	0	0	0	0	0	0	0	0	0
XP_026274526.1	0	0	0	0	0	0	0	0	0	0	0	0	0	0	0	FUS_00001469-RA	0	0	0	0	0	0	0	0	0	0	0	0	0	0	0	XP_026274526.1	FUS_00001469-RA	0	0	0	0	0	0	0	0	0	0	0	0	0	0	0
XP_026273647.1	0	0	0	0	0	0	0	0	0	0	0	0	0	0	0	FUS_00001467-RA	0	0	0	0	0	0	0	0	0	0	0	0	0	0	0	XP_026273647.1	FUS_00001467-RA	0	0	0	0	0	0	0	0	0	0	0	0	0	0	0
XP_026273685.1	0	0	0	0	0	0	0	0	0	0	0	0	0	0	0	FUS_00001466-RA	0	0	0	0	0	0	0	0	0	0	0	0	0	0	0	XP_026273685.1	FUS_00001466-RA	0	0	0	0	0	0	0	0	0	0	0	0	0	0	0
XP_026273658.1	0	0	0	0	0	1	0	0	0	0	0	0	0	0	0	FUS_00001465-RA	0	0	0	0	0	1	0	0	0	0	0	0	0	0	0	XP_026273658.1	FUS_00001465-RA	0	0	0	0	0	1	0	0	0	0	0	0	0	0	0
XP_026275178.1	0	0	0	0	0	0	0	0	0	0	0	0	0	1	0	FUS_00001462-RA	0	0	0	0	0	0	0	0	0	0	0	0	0	1	0	XP_026275178.1	FUS_00001462-RA	0	0	0	0	0	0	0	0	0	0	0	0	0	1	0
XP_026274504.1	0	0	0	0	0	0	0	0	0	0	0	0	0	0	0	FUS_00001461-RA	0	0	0	0	0	0	0	0	0	0	0	0	0	0	0	XP_026274504.1	FUS_00001461-RA	0	0	0	0	0	0	0	0	0	0	0	0	0	0	0
XP_026273865.1	0	0	0	0	0	0	0	0	0	0	0	0	0	0	0	FUS_00001460-RA	0	0	0	0	0	0	0	0	0	0	0	0	0	0	0	XP_026273865.1	FUS_00001460-RA	0	0	0	0	0	0	0	0	0	0	0	0	0	0	0
XP_026273850.1	0	0	0	0	0	0	0	0	0	0	0	0	0	0	0	FUS_00001459-RA	0	0	0	0	0	0	0	0	0	0	0	0	0	0	0	XP_026273850.1	FUS_00001459-RA	0	0	0	0	0	0	0	0	0	0	0	0	0	0	0
XP_026275190.1	0	0	0	0	0	0	0	0	0	0	0	0	0	0	0	FUS_00001458-RA	0	0	0	0	0	0	0	0	0	0	0	0	0	0	0	XP_026275190.1	FUS_00001458-RA	0	0	0	0	0	0	0	0	0	0	0	0	0	0	0
XP_026274851.1	0	0	0	0	0	0	0	0	0	0	0	0	0	0	0	FUS_00001456-RA	0	0	0	0	0	0	0	0	0	0	0	0	0	0	0	XP_026274851.1	FUS_00001456-RA	0	0	0	0	0	0	0	0	0	0	0	0	0	0	0
XP_026273571.1	0	0	0	0	0	0	0	0	0	0	0	0	0	0	0	FUS_00001455-RA	0	0	0	0	0	0	0	0	0	0	0	0	0	0	0	XP_026273571.1	FUS_00001455-RA	0	0	0	0	0	0	0	0	0	0	0	0	0	0	0
XP_026275230.1	0	0	0	0	0	0	0	0	0	0	0	0	0	0	0	FUS_00001454-RA	0	0	0	0	0	0	0	0	0	0	0	0	0	0	0	XP_026275230.1	FUS_00001454-RA	0	0	0	0	0	0	0	0	0	0	0	0	0	0	0
XP_026273582.1	0	0	0	0	0	0	0	0	0	0	0	0	0	0	0	FUS_00001453-RA	0	0	0	0	0	0	0	0	0	0	0	0	0	0	0	XP_026273582.1	FUS_00001453-RA	0	0	0	0	0	0	0	0	0	0	0	0	0	0	0
XP_026275244.1	0	0	0	0	0	0	0	0	0	0	0	0	0	0	0	FUS_00001452-RA	0	0	0	0	0	0	0	0	0	0	0	0	0	0	0	XP_026275244.1	FUS_00001452-RA	0	0	0	0	0	0	0	0	0	0	0	0	0	0	0
XP_026273709.1	0	0	0	0	0	0	0	0	0	0	0	0	0	0	0	FUS_00001451-RA	0	0	0	0	0	0	0	0	0	0	0	0	0	0	0	XP_026273709.1	FUS_00001451-RA	0	0	0	0	0	0	0	0	0	0	0	0	0	0	0
XP_026273755.1	0	0	0	0	0	0	0	0	0	0	0	0	0	0	0	FUS_00001450-RA	0	0	0	0	0	0	0	0	0	0	0	0	0	0	0	XP_026273755.1	FUS_00001450-RA	0	0	0	0	0	0	0	0	0	0	0	0	0	0	0
XP_026274276.1	0	0	0	0	0	0	0	0	0	0	0	0	0	0	0	FUS_00001449-RA	0	0	0	0	0	0	0	0	0	0	0	0	0	0	0	XP_026274276.1	FUS_00001449-RA	0	0	0	0	0	0	0	0	0	0	0	0	0	0	0
XP_026273423.1	0	0	0	0	0	0	0	0	0	0	0	0	0	0	0	FUS_00001446-RA	0	0	0	0	0	0	0	0	0	0	0	0	0	0	0	XP_026273423.1	FUS_00001446-RA	0	0	0	0	0	0	0	0	0	0	0	0	0	0	0
XP_026274585.1	0	0	0	0	0	0	0	0	0	0	0	0	0	0	0	FUS_00001445-RA	0	0	0	0	0	0	0	0	0	0	0	0	0	0	0	XP_026274585.1	FUS_00001445-RA	0	0	0	0	0	0	0	0	0	0	0	0	0	0	0
XP_026274624.1	0	0	0	0	0	0	0	0	0	0	0	0	0	0	0	FUS_00001444-RA	0	0	0	0	0	0	0	0	0	0	0	0	0	0	0	XP_026274624.1	FUS_00001444-RA	0	0	0	0	0	0	0	0	0	0	0	0	0	0	0
XP_026274655.1	0	0	0	0	0	0	0	0	0	0	0	0	0	0	0	FUS_00001443-RA	0	0	0	0	0	0	0	0	0	0	0	0	0	0	0	XP_026274655.1	FUS_00001443-RA	0	0	0	0	0	0	0	0	0	0	0	0	0	0	0
XP_026274641.1	0	0	0	0	0	0	0	0	0	0	0	0	0	0	0	FUS_00001442-RA	0	0	0	0	0	0	0	0	0	0	0	0	0	0	0	XP_026274641.1	FUS_00001442-RA	0	0	0	0	0	0	0	0	0	0	0	0	0	0	0
XP_026274615.1	0	0	0	0	0	0	0	0	0	0	0	0	0	0	0	FUS_00001441-RA	0	0	0	0	0	0	0	0	0	0	0	0	0	0	0	XP_026274615.1	FUS_00001441-RA	0	0	0	0	0	0	0	0	0	0	0	0	0	0	0
XP_026275256.1	0	0	0	0	0	0	0	0	0	0	0	0	0	0	0	FUS_00001440-RA	0	0	0	0	0	0	0	0	0	0	0	0	0	0	0	XP_026275256.1	FUS_00001440-RA	0	0	0	0	0	0	0	0	0	0	0	0	0	0	0
XP_026273499.1	0	0	0	0	0	1	0	0	0	0	0	0	0	0	0	FUS_00001436-RA	0	0	0	0	0	1	0	0	0	0	0	0	0	0	0	XP_026273499.1	FUS_00001436-RA	0	0	0	0	0	1	0	0	0	0	0	0	0	0	0
XP_026273524.1	0	0	0	0	0	0	0	0	0	0	0	0	0	0	0	FUS_00001435-RA	0	0	0	0	0	0	0	0	0	0	0	0	0	0	0	XP_026273524.1	FUS_00001435-RA	0	0	0	0	0	0	0	0	0	0	0	0	0	0	0
XP_026273558.1	0	0	0	0	0	0	0	0	0	0	0	0	0	0	0	FUS_00001434-RA	0	0	0	0	0	0	0	0	0	0	0	0	0	0	0	XP_026273558.1	FUS_00001434-RA	0	0	0	0	0	0	0	0	0	0	0	0	0	0	0
XP_026273544.1	0	0	0	0	0	0	0	0	0	0	0	0	0	0	0	FUS_00001433-RA	0	0	0	0	0	0	0	0	0	0	0	0	0	0	0	XP_026273544.1	FUS_00001433-RA	0	0	0	0	0	0	0	0	0	0	0	0	0	0	0
XP_026273512.1	0	0	0	0	0	0	0	0	0	0	0	0	0	0	0	FUS_00001432-RA	0	0	0	0	0	0	0	0	0	0	0	0	0	0	0	XP_026273512.1	FUS_00001432-RA	0	0	0	0	0	0	0	0	0	0	0	0	0	0	0
XP_026274190.1	0	0	0	0	0	0	0	0	0	0	0	0	0	0	0	FUS_00001431-RA	0	0	0	0	0	0	0	0	0	0	0	0	0	0	0	XP_026274190.1	FUS_00001431-RA	0	0	0	0	0	0	0	0	0	0	0	0	0	0	0
XP_026274724.1	0	0	0	0	0	0	0	0	0	0	0	0	0	0	0	FUS_00001428-RA	0	0	0	0	0	0	0	0	0	0	0	0	0	0	0	XP_026274724.1	FUS_00001428-RA	0	0	0	0	0	0	0	0	0	0	0	0	0	0	0
XP_026274203.1	0	0	0	0	0	0	0	0	0	0	0	0	0	0	0	FUS_00001427-RA	0	0	0	0	0	0	0	0	0	0	0	0	0	0	0	XP_026274203.1	FUS_00001427-RA	0	0	0	0	0	0	0	0	0	0	0	0	0	0	0
XP_026274809.1	0	0	0	0	0	0	0	0	0	0	0	0	0	0	0	FUS_00007919-RA	0	0	0	0	0	0	0	0	0	0	0	0	0	0	0	XP_026274809.1	FUS_00007919-RA	0	0	0	0	0	0	0	0	0	0	0	0	0	0	0
XP_026273698.1	0	0	0	0	0	0	0	0	0	0	0	0	0	0	0	FUS_00006003-RA	0	0	0	0	0	0	0	0	0	0	0	0	0	0	0	XP_026273698.1	FUS_00006003-RA	0	0	0	0	0	0	0	0	0	0	0	0	0	0	0
XP_026274161.1	0	0	0	0	0	0	0	0	0	0	0	0	0	0	0	FUS_00006006-RA	0	0	0	0	0	0	0	0	0	0	0	0	0	0	0	XP_026274161.1	FUS_00006006-RA	0	0	0	0	0	0	0	0	0	0	0	0	0	0	0
XP_026274151.1	0	0	0	0	0	0	0	0	0	0	0	0	0	0	0	FUS_00006007-RA	0	0	0	0	0	0	0	0	0	0	0	0	0	0	0	XP_026274151.1	FUS_00006007-RA	0	0	0	0	0	0	0	0	0	0	0	0	0	0	0
XP_026274425.1	0	0	0	0	0	0	0	0	0	0	0	0	0	0	0	FUS_00006012-RA	0	0	0	0	0	0	0	0	0	0	0	0	0	0	0	XP_026274425.1	FUS_00006012-RA	0	0	0	0	0	0	0	0	0	0	0	0	0	0	0
XP_026274411.1	0	0	0	0	0	0	0	0	0	0	0	0	0	0	0	FUS_00009150-RA	0	0	0	0	0	0	0	0	0	0	0	0	0	0	0	XP_026274411.1	FUS_00009150-RA	0	0	0	0	0	0	0	0	0	0	0	0	0	0	0
XP_026274974.1	0	0	0	0	0	0	0	0	0	0	0	0	0	0	0	FUS_00009151-RA	0	0	0	0	0	0	0	0	0	0	0	0	0	0	0	XP_026274974.1	FUS_00009151-RA	0	0	0	0	0	0	0	0	0	0	0	0	0	0	0
XP_026274987.1	0	0	0	0	0	0	0	0	0	0	0	0	0	0	0	FUS_00009080-RA	0	0	0	0	0	0	0	0	0	0	0	0	0	0	0	XP_026274987.1	FUS_00009080-RA	0	0	0	0	0	0	0	0	0	0	0	0	0	0	0
XP_026274999.1	0	0	0	0	0	0	0	0	0	0	0	0	0	0	0	FUS_00009084-RA	0	0	0	0	0	0	0	0	0	0	0	0	0	0	0	XP_026274999.1	FUS_00009084-RA	0	0	0	0	0	0	0	0	0	0	0	0	0	0	0
XP_026275015.1	0	0	0	0	0	0	0	0	0	0	0	0	0	0	0	FUS_00009085-RA	0	0	0	0	0	0	0	0	0	0	0	0	0	0	0	XP_026275015.1	FUS_00009085-RA	0	0	0	0	0	0	0	0	0	0	0	0	0	0	0
XP_026274053.1	0	0	0	0	0	0	0	0	0	0	0	0	0	0	0	FUS_00009086-RA	0	0	0	0	0	0	0	0	0	0	0	0	0	0	0	XP_026274053.1	FUS_00009086-RA	0	0	0	0	0	0	0	0	0	0	0	0	0	0	0
XP_026275297.1	0	0	0	0	0	0	0	0	0	0	0	0	0	0	0	FUS_00005787-RA	0	0	0	0	0	0	0	0	0	0	0	0	0	0	0	XP_026275297.1	FUS_00005787-RA	0	0	0	0	0	0	0	0	0	0	0	0	0	0	0
XP_026275279.1	0	0	0	0	0	0	0	0	0	0	0	0	0	0	0	FUS_00022204-RA	0	0	0	0	0	0	0	0	0	0	0	0	0	0	0	XP_026275279.1	FUS_00022204-RA	0	0	0	0	0	0	0	0	0	0	0	0	0	0	0
XP_026275342.1	0	0	0	0	0	0	0	0	0	0	0	0	0	0	0	FUS_00022203-RA	0	0	0	0	0	0	0	0	0	0	0	0	0	0	0	XP_026275342.1	FUS_00022203-RA	0	0	0	0	0	0	0	0	0	0	0	0	0	0	0
XP_026273825.1	0	0	0	0	0	0	0	0	0	0	0	0	0	0	0	FUS_00022197-RA	0	0	0	0	0	0	0	0	0	0	0	0	0	0	0	XP_026273825.1	FUS_00022197-RA	0	0	0	0	0	0	0	0	0	0	0	0	0	0	0
XP_026273812.1	0	0	0	0	0	0	0	0	0	0	0	0	0	0	0	FUS_00022195-RA	0	0	0	0	0	0	0	0	0	0	0	0	0	0	0	XP_026273812.1	FUS_00022195-RA	0	0	0	0	0	0	0	0	0	0	0	0	0	0	0
XP_026274227.1	0	0	0	0	0	0	0	0	0	0	0	0	0	0	0	FUS_00022190-RA	0	0	0	0	0	0	0	0	0	0	0	0	0	0	0	XP_026274227.1	FUS_00022190-RA	0	0	0	0	0	0	0	0	0	0	0	0	0	0	0
XP_026276293.1	0	0	0	0	0	0	0	0	0	0	0	0	0	0	0	FUS_00012928-RA	0	0	0	0	0	0	0	0	0	0	0	0	0	0	0	XP_026276293.1	FUS_00012928-RA	0	0	0	0	0	0	0	0	0	0	0	0	0	0	0
XP_026275844.1	0	0	0	0	0	0	0	0	0	0	0	0	0	0	0	FUS_00008285-RA	0	0	0	0	0	0	0	0	0	0	0	0	0	0	0	XP_026275844.1	FUS_00008285-RA	0	0	0	0	0	0	0	0	0	0	0	0	0	0	0
XP_026275555.1	0	0	0	0	0	0	0	0	0	0	0	0	0	0	0	FUS_00008283-RA	0	0	0	0	0	0	0	0	0	0	0	0	0	0	0	XP_026275555.1	FUS_00008283-RA	0	0	0	0	0	0	0	0	0	0	0	0	0	0	0
XP_026276047.1	0	0	0	0	0	0	0	0	0	0	0	0	0	0	0	FUS_00008286-RA	0	0	0	0	0	0	0	0	0	0	0	0	0	0	0	XP_026276047.1	FUS_00008286-RA	0	0	0	0	0	0	0	0	0	0	0	0	0	0	0
XP_026276684.1	0	0	0	0	0	0	0	0	0	0	0	0	0	0	0	FUS_00004472-RA	0	0	0	0	0	0	0	0	0	0	0	0	0	0	0	XP_026276684.1	FUS_00004472-RA	0	0	0	0	0	0	0	0	0	0	0	0	0	0	0
XP_026275566.1	0	0	0	0	0	0	0	0	0	0	0	0	0	0	0	FUS_00004471-RA	0	0	0	0	0	0	0	0	0	0	0	0	0	0	0	XP_026275566.1	FUS_00004471-RA	0	0	0	0	0	0	0	0	0	0	0	0	0	0	0
XP_026276354.1	0	0	0	0	0	0	0	0	0	0	0	0	0	0	0	FUS_00004469-RA	0	0	0	0	0	0	0	0	0	0	0	0	0	0	0	XP_026276354.1	FUS_00004469-RA	0	0	0	0	0	0	0	0	0	0	0	0	0	0	0
XP_026275941.1	0	0	0	0	0	0	0	0	0	0	0	0	0	0	0	FUS_00004468-RA	0	0	0	0	0	0	0	0	0	0	0	0	0	0	0	XP_026275941.1	FUS_00004468-RA	0	0	0	0	0	0	0	0	0	0	0	0	0	0	0
XP_026275755.1	0	0	0	0	0	0	0	0	0	0	0	0	0	0	0	FUS_00003051-RA	0	0	0	0	0	0	0	0	0	0	0	0	0	0	0	XP_026275755.1	FUS_00003051-RA	0	0	0	0	0	0	0	0	0	0	0	0	0	0	0
XP_026275789.1	0	0	0	0	0	0	0	0	0	0	0	0	0	0	0	FUS_00003050-RA	0	0	0	0	0	0	0	0	0	0	0	0	0	0	0	XP_026275789.1	FUS_00003050-RA	0	0	0	0	0	0	0	0	0	0	0	0	0	0	0
XP_026275801.1	0	0	0	0	0	0	0	0	0	0	0	0	0	0	0	FUS_00003049-RA	0	0	0	0	0	0	0	0	0	0	0	0	0	0	0	XP_026275801.1	FUS_00003049-RA	0	0	0	0	0	0	0	0	0	0	0	0	0	0	0
XP_026275766.1	0	0	0	0	0	0	0	0	0	0	0	0	0	0	0	FUS_00003048-RA	0	0	0	0	0	0	0	0	0	0	0	0	0	0	0	XP_026275766.1	FUS_00003048-RA	0	0	0	0	0	0	0	0	0	0	0	0	0	0	0
XP_026275831.1	0	0	0	0	0	0	0	0	0	0	0	0	0	0	0	FUS_00003046-RA	0	0	0	0	0	0	0	0	0	0	0	0	0	0	0	XP_026275831.1	FUS_00003046-RA	0	0	0	0	0	0	0	0	0	0	0	0	0	0	0
XP_026275820.1	0	0	0	0	0	0	0	0	0	0	0	0	0	0	0	FUS_00003045-RA	0	0	0	0	0	0	0	0	0	0	0	0	0	0	0	XP_026275820.1	FUS_00003045-RA	0	0	0	0	0	0	0	0	0	0	0	0	0	0	0
XP_026276366.1	0	0	0	0	0	0	0	0	0	0	0	0	0	0	0	FUS_00004465-RA	0	0	0	0	0	0	0	0	0	0	0	0	0	0	0	XP_026276366.1	FUS_00004465-RA	0	0	0	0	0	0	0	0	0	0	0	0	0	0	0
XP_026276196.1	0	0	0	0	0	0	0	0	0	0	0	0	0	0	0	FUS_00016628-RA	0	0	0	0	0	0	0	0	0	0	0	0	0	0	0	XP_026276196.1	FUS_00016628-RA	0	0	0	0	0	0	0	0	0	0	0	0	0	0	0
XP_026276609.1	0	0	0	0	0	0	0	0	0	0	0	0	0	0	0	FUS_00016631-RA	0	0	0	0	0	0	0	0	0	0	0	0	0	0	0	XP_026276609.1	FUS_00016631-RA	0	0	0	0	0	0	0	0	0	0	0	0	0	0	0
XP_026276598.1	0	0	0	0	0	0	0	0	0	0	0	0	0	0	0	FUS_00016632-RA	0	0	0	0	0	0	0	0	0	0	0	0	0	0	0	XP_026276598.1	FUS_00016632-RA	0	0	0	0	0	0	0	0	0	0	0	0	0	0	0
XP_026275408.1	0	0	0	0	0	0	0	0	0	0	0	0	0	0	0	FUS_00016634-RA	0	0	0	0	0	0	0	0	0	0	0	0	0	0	0	XP_026275408.1	FUS_00016634-RA	0	0	0	0	0	0	0	0	0	0	0	0	0	0	0
XP_026275578.1	0	0	0	0	0	0	0	0	0	0	0	0	0	0	0	FUS_00003016-RA	0	0	0	0	0	0	0	0	0	0	0	0	0	0	0	XP_026275578.1	FUS_00003016-RA	0	0	0	0	0	0	0	0	0	0	0	0	0	0	0
XP_026276303.1	0	0	0	0	0	0	0	0	0	0	0	0	0	0	0	FUS_00003014-RA	0	0	0	0	0	0	0	0	0	0	0	0	0	0	0	XP_026276303.1	FUS_00003014-RA	0	0	0	0	0	0	0	0	0	0	0	0	0	0	0
XP_026276232.1	0	0	0	0	0	0	0	0	0	0	0	0	0	0	0	FUS_00003011-RA	0	0	0	0	0	0	0	0	0	0	0	0	0	0	0	XP_026276232.1	FUS_00003011-RA	0	0	0	0	0	0	0	0	0	0	0	0	0	0	0
XP_026275870.1	0	0	0	0	0	0	0	0	0	0	0	0	0	0	0	FUS_00004481-RA	0	0	0	0	0	0	0	0	0	0	0	0	0	0	0	XP_026275870.1	FUS_00004481-RA	0	0	0	0	0	0	0	0	0	0	0	0	0	0	0
XP_026275897.1	0	0	0	0	0	0	0	0	0	0	0	0	0	0	0	FUS_00004480-RA	0	0	0	0	0	0	0	0	0	0	0	0	0	0	0	XP_026275897.1	FUS_00004480-RA	0	0	0	0	0	0	0	0	0	0	0	0	0	0	0
XP_026276573.1	0	0	0	0	0	0	0	0	0	0	0	0	0	0	0	FUS_00004479-RA	0	0	0	0	0	0	0	0	0	0	0	0	0	0	0	XP_026276573.1	FUS_00004479-RA	0	0	0	0	0	0	0	0	0	0	0	0	0	0	0
XP_026275930.1	0	0	0	0	0	0	0	0	0	0	0	0	0	0	0	FUS_00004478-RA	0	0	0	0	0	0	0	0	0	0	0	0	0	0	0	XP_026275930.1	FUS_00004478-RA	0	0	0	0	0	0	0	0	0	0	0	0	0	0	0
XP_026276412.1	0	0	0	0	0	0	0	0	0	0	0	0	0	0	0	FUS_00023907-RA	0	0	0	0	0	0	0	0	0	0	0	0	0	0	0	XP_026276412.1	FUS_00023907-RA	0	0	0	0	0	0	0	0	0	0	0	0	0	0	0
XP_026276022.1	0	0	0	0	0	0	0	0	0	0	0	0	0	0	0	FUS_00023909-RA	0	0	0	0	0	0	0	0	0	0	0	0	0	0	0	XP_026276022.1	FUS_00023909-RA	0	0	0	0	0	0	0	0	0	0	0	0	0	0	0
XP_026276425.1	0	0	0	0	0	0	0	0	0	0	0	0	0	0	0	FUS_00014810-RA	0	0	0	0	0	0	0	0	0	0	0	0	0	0	0	XP_026276425.1	FUS_00014810-RA	0	0	0	0	0	0	0	0	0	0	0	0	0	0	0
XP_026276534.1	0	0	0	0	0	0	0	0	0	0	0	0	0	0	0	FUS_00013580-RA	0	0	0	0	0	0	0	0	0	0	0	0	0	0	0	XP_026276534.1	FUS_00013580-RA	0	0	0	0	0	0	0	0	0	0	0	0	0	0	0
XP_026276493.1	0	0	0	0	0	0	0	0	0	0	0	0	0	0	0	FUS_00021623-RA	0	0	0	0	0	0	0	0	0	0	0	0	0	0	0	XP_026276493.1	FUS_00021623-RA	0	0	0	0	0	0	0	0	0	0	0	0	0	0	0
XP_026275601.1	0	0	0	0	0	0	0	0	0	0	0	0	0	0	0	FUS_00021621-RA	0	0	0	0	0	0	0	0	0	0	0	0	0	0	0	XP_026275601.1	FUS_00021621-RA	0	0	0	0	0	0	0	0	0	0	0	0	0	0	0
XP_026275614.1	0	0	0	0	0	0	0	0	0	0	0	0	0	0	0	FUS_00021619-RA	0	0	0	0	0	0	0	0	0	0	0	0	0	0	0	XP_026275614.1	FUS_00021619-RA	0	0	0	0	0	0	0	0	0	0	0	0	0	0	0
XP_026275639.1	0	0	0	0	0	0	0	0	0	0	0	0	0	0	0	FUS_00021616-RA	0	0	0	0	0	0	0	0	0	0	0	0	0	0	0	XP_026275639.1	FUS_00021616-RA	0	0	0	0	0	0	0	0	0	0	0	0	0	0	0
XP_026276718.1	0	0	0	0	0	0	0	0	0	0	0	0	0	0	0	FUS_00017465-RA	0	0	0	0	0	0	0	0	0	0	0	0	0	0	0	XP_026276718.1	FUS_00017465-RA	0	0	0	0	0	0	0	0	0	0	0	0	0	0	0
XP_026276781.1	0	0	0	0	0	0	0	0	0	0	0	0	0	0	0	FUS_00017464-RA	0	0	0	0	0	0	0	0	0	0	0	0	0	0	0	XP_026276781.1	FUS_00017464-RA	0	0	0	0	0	0	0	0	0	0	0	0	0	0	0
XP_026275451.1	0	0	0	0	0	0	0	0	0	0	0	0	0	0	0	FUS_00014776-RA	0	0	0	0	0	0	0	0	0	0	0	0	0	0	0	XP_026275451.1	FUS_00014776-RA	0	0	0	0	0	0	0	0	0	0	0	0	0	0	0
XP_026275418.1	0	0	0	0	0	0	0	0	0	0	0	0	0	0	0	FUS_00014774-RA	0	0	0	0	0	0	0	0	0	0	0	0	0	0	0	XP_026275418.1	FUS_00014774-RA	0	0	0	0	0	0	0	0	0	0	0	0	0	0	0
XP_026276090.1	0	0	0	0	0	0	0	0	0	0	0	0	0	0	0	FUS_00014773-RA	0	0	0	0	0	0	0	0	0	0	0	0	0	0	0	XP_026276090.1	FUS_00014773-RA	0	0	0	0	0	0	0	0	0	0	0	0	0	0	0
XP_026276057.1	0	0	0	0	0	0	0	0	0	0	0	0	0	0	0	FUS_00014772-RA	0	0	0	0	0	0	0	0	0	0	0	0	0	0	0	XP_026276057.1	FUS_00014772-RA	0	0	0	0	0	0	0	0	0	0	0	0	0	0	0
XP_026276078.1	0	0	0	0	0	0	0	0	0	0	0	0	0	0	0	FUS_00014771-RA	0	0	0	0	0	0	0	0	0	0	0	0	0	0	0	XP_026276078.1	FUS_00014771-RA	0	0	0	0	0	0	0	0	0	0	0	0	0	0	0
XP_026276069.1	0	0	0	0	0	0	0	0	0	0	0	0	0	0	0	FUS_00014770-RA	0	0	0	0	0	0	0	0	0	0	0	0	0	0	0	XP_026276069.1	FUS_00014770-RA	0	0	0	0	0	0	0	0	0	0	0	0	0	0	0
XP_026276621.1	0	0	0	0	0	0	0	0	0	0	0	0	0	0	0	FUS_00014767-RA	0	0	0	0	0	0	0	0	0	0	0	0	0	0	0	XP_026276621.1	FUS_00014767-RA	0	0	0	0	0	0	0	0	0	0	0	0	0	0	0
XP_026276036.1	0	0	0	0	0	0	0	0	0	0	0	0	0	0	0	FUS_00014765-RA	0	0	0	0	0	0	0	0	0	0	0	0	0	0	0	XP_026276036.1	FUS_00014765-RA	0	0	0	0	0	0	0	0	0	0	0	0	0	0	0
XP_026276183.1	0	0	0	0	0	0	0	0	0	0	0	0	0	0	0	FUS_00014764-RA	0	0	0	0	0	0	0	0	0	0	0	0	0	0	0	XP_026276183.1	FUS_00014764-RA	0	0	0	0	0	0	0	0	0	0	0	0	0	0	0
XP_026276122.1	0	0	0	0	0	0	0	0	0	0	0	0	0	0	0	FUS_00014762-RA	0	0	0	0	0	0	0	0	0	0	0	0	0	0	0	XP_026276122.1	FUS_00014762-RA	0	0	0	0	0	0	0	0	0	0	0	0	0	0	0
XP_026276145.1	0	0	0	0	0	0	0	0	0	0	0	0	0	0	0	FUS_00014761-RA	0	0	0	0	0	0	0	0	0	0	0	0	0	0	0	XP_026276145.1	FUS_00014761-RA	0	0	0	0	0	0	0	0	0	0	0	0	0	0	0
XP_026276157.1	0	0	0	0	0	0	0	0	0	0	0	0	0	0	0	FUS_00014760-RA	0	0	0	0	0	0	0	0	0	0	0	0	0	0	0	XP_026276157.1	FUS_00014760-RA	0	0	0	0	0	0	0	0	0	0	0	0	0	0	0
XP_026276133.1	0	0	0	0	0	0	0	0	0	0	0	0	0	0	0	FUS_00014758-RA	0	0	0	0	0	0	0	0	0	0	0	0	0	0	0	XP_026276133.1	FUS_00014758-RA	0	0	0	0	0	0	0	0	0	0	0	0	0	0	0
XP_026276281.1	0	0	0	0	0	0	0	0	0	0	0	0	0	0	0	FUS_00014757-RA	0	0	0	0	0	0	0	0	0	0	0	0	0	0	0	XP_026276281.1	FUS_00014757-RA	0	0	0	0	0	0	0	0	0	0	0	0	0	0	0
XP_026275660.1	0	0	0	0	0	0	0	0	0	0	0	0	0	0	0	FUS_00014756-RA	0	0	0	0	0	0	0	0	0	0	0	0	0	0	0	XP_026275660.1	FUS_00014756-RA	0	0	0	0	0	0	0	0	0	0	0	0	0	0	0
XP_026276268.1	0	0	0	0	0	0	0	0	0	0	0	0	0	0	0	FUS_00014755-RA	0	0	0	0	0	0	0	0	0	0	0	0	0	0	0	XP_026276268.1	FUS_00014755-RA	0	0	0	0	0	0	0	0	0	0	0	0	0	0	0
XP_026276585.1	0	0	0	0	0	0	0	0	0	0	0	0	0	0	0	FUS_00014754-RA	0	0	0	0	0	0	0	0	0	0	0	0	0	0	0	XP_026276585.1	FUS_00014754-RA	0	0	0	0	0	0	0	0	0	0	0	0	0	0	0
XP_026276220.1	0	0	0	0	0	0	0	0	0	0	0	0	0	0	0	FUS_00014752-RA	0	0	0	0	0	0	0	0	0	0	0	0	0	0	0	XP_026276220.1	FUS_00014752-RA	0	0	0	0	0	0	0	0	0	0	0	0	0	0	0
XP_026275699.1	0	0	0	0	0	0	0	0	0	0	0	0	0	0	0	FUS_00014751-RA	0	0	0	0	0	0	0	0	0	0	0	0	0	0	0	XP_026275699.1	FUS_00014751-RA	0	0	0	0	0	0	0	0	0	0	0	0	0	0	0
XP_026275711.1	0	0	0	0	0	0	0	0	0	0	0	0	0	0	0	FUS_00014750-RA	0	0	0	0	0	0	0	0	0	0	0	0	0	0	0	XP_026275711.1	FUS_00014750-RA	0	0	0	0	0	0	0	0	0	0	0	0	0	0	0
XP_026278054.1	0	0	0	0	0	0	0	0	0	0	0	0	0	0	0	FUS_00000159-RA	0	0	0	0	0	0	0	0	0	0	0	0	0	0	0	XP_026278054.1	FUS_00000159-RA	0	0	0	0	0	0	0	0	0	0	0	0	0	0	0
XP_026277209.1	0	0	0	0	0	0	0	0	0	0	0	0	0	0	0	FUS_00004160-RA	0	0	0	0	0	0	0	0	0	0	0	0	0	0	0	XP_026277209.1	FUS_00004160-RA	0	0	0	0	0	0	0	0	0	0	0	0	0	0	0
XP_026278013.1	0	0	0	0	0	0	0	0	0	0	0	0	0	0	0	FUS_00004165-RA	0	0	0	0	0	0	0	0	0	0	0	0	0	0	0	XP_026278013.1	FUS_00004165-RA	0	0	0	0	0	0	0	0	0	0	0	0	0	0	0
XP_026278041.1	0	0	0	0	0	0	0	0	0	0	0	0	0	0	0	FUS_00004166-RA	0	0	0	0	0	0	0	0	0	0	0	0	0	0	0	XP_026278041.1	FUS_00004166-RA	0	0	0	0	0	0	0	0	0	0	0	0	0	0	0
XP_026276963.1	0	0	0	0	0	0	0	0	0	0	0	0	0	0	0	FUS_00004168-RA	0	0	0	0	0	0	0	0	0	0	0	0	0	0	0	XP_026276963.1	FUS_00004168-RA	0	0	0	0	0	0	0	0	0	0	0	0	0	0	0
XP_026276974.1	0	0	0	0	0	0	0	0	0	0	0	0	0	0	0	FUS_00004169-RA	0	0	0	0	0	0	0	0	0	0	0	0	0	0	0	XP_026276974.1	FUS_00004169-RA	0	0	0	0	0	0	0	0	0	0	0	0	0	0	0
XP_026277444.1	0	0	0	0	0	0	0	0	0	0	0	0	0	0	0	FUS_00004170-RA	0	0	0	0	0	0	0	0	0	0	0	0	0	0	0	XP_026277444.1	FUS_00004170-RA	0	0	0	0	0	0	0	0	0	0	0	0	0	0	0
XP_026277433.1	0	0	0	0	0	0	0	0	0	0	0	0	0	0	0	FUS_00004171-RA	0	0	0	0	0	0	0	0	0	0	0	0	0	0	0	XP_026277433.1	FUS_00004171-RA	0	0	0	0	0	0	0	0	0	0	0	0	0	0	0
XP_026277608.1	0	0	0	0	0	0	0	0	0	0	0	0	0	0	0	FUS_00004172-RA	0	0	0	0	0	0	0	0	0	0	0	0	0	0	0	XP_026277608.1	FUS_00004172-RA	0	0	0	0	0	0	0	0	0	0	0	0	0	0	0
XP_026277641.1	0	0	0	0	0	0	0	0	0	0	0	0	0	0	0	FUS_00004173-RA	0	0	0	0	0	0	0	0	0	0	0	0	0	0	0	XP_026277641.1	FUS_00004173-RA	0	0	0	0	0	0	0	0	0	0	0	0	0	0	0
XP_026277627.1	0	0	0	0	0	0	0	0	0	0	0	0	0	0	0	FUS_00004174-RA	0	0	0	0	0	0	0	0	0	0	0	0	0	0	0	XP_026277627.1	FUS_00004174-RA	0	0	0	0	0	0	0	0	0	0	0	0	0	0	0
XP_026278334.1	0	0	0	0	0	0	0	0	0	0	0	0	0	0	0	FUS_00004175-RA	0	0	0	0	0	0	0	0	0	0	0	0	0	0	0	XP_026278334.1	FUS_00004175-RA	0	0	0	0	0	0	0	0	0	0	0	0	0	0	0
XP_026278322.1	0	0	0	0	0	0	0	0	0	0	0	0	0	0	0	FUS_00004181-RA	0	0	0	0	0	0	0	0	0	0	0	0	0	0	0	XP_026278322.1	FUS_00004181-RA	0	0	0	0	0	0	0	0	0	0	0	0	0	0	0
XP_026278308.1	0	0	0	0	0	0	0	0	0	0	0	0	0	0	0	FUS_00004180-RA	0	0	0	0	0	0	0	0	0	0	0	0	0	0	0	XP_026278308.1	FUS_00004180-RA	0	0	0	0	0	0	0	0	0	0	0	0	0	0	0
XP_026277725.1	0	0	0	0	0	0	0	0	0	0	0	0	0	0	0	FUS_00000096-RA	0	0	0	0	0	0	0	0	0	0	0	0	0	0	0	XP_026277725.1	FUS_00000096-RA	0	0	0	0	0	0	0	0	0	0	0	0	0	0	0
XP_026276951.1	0	0	0	0	0	0	0	0	0	0	0	0	0	0	0	FUS_00000094-RA	0	0	0	0	0	0	0	0	0	0	0	0	0	0	0	XP_026276951.1	FUS_00000094-RA	0	0	0	0	0	0	0	0	0	0	0	0	0	0	0
XP_026276931.1	0	0	0	0	0	0	0	0	0	0	0	0	0	0	0	FUS_00011550-RA	0	0	0	0	0	0	0	0	0	0	0	0	0	0	0	XP_026276931.1	FUS_00011550-RA	0	0	0	0	0	0	0	0	0	0	0	0	0	0	0
XP_026278251.1	0	0	0	0	0	0	0	0	0	0	0	0	0	0	0	FUS_00011551-RA	0	0	0	0	0	0	0	0	0	0	0	0	0	0	0	XP_026278251.1	FUS_00011551-RA	0	0	0	0	0	0	0	0	0	0	0	0	0	0	0
XP_026278298.1	0	0	0	0	0	0	0	0	0	0	0	0	0	0	0	FUS_00011552-RA	0	0	0	0	0	0	0	0	0	0	0	0	0	0	0	XP_026278298.1	FUS_00011552-RA	0	0	0	0	0	0	0	0	0	0	0	0	0	0	0
XP_026277268.1	0	0	0	0	0	0	0	0	0	0	0	0	0	0	0	FUS_00011554-RA	0	0	0	0	0	0	0	0	0	0	0	0	0	0	0	XP_026277268.1	FUS_00011554-RA	0	0	0	0	0	0	0	0	0	0	0	0	0	0	0
XP_026277255.1	0	0	0	0	0	0	0	0	0	0	0	0	0	0	0	FUS_00011555-RA	0	0	0	0	0	0	0	0	0	0	0	0	0	0	0	XP_026277255.1	FUS_00011555-RA	0	0	0	0	0	0	0	0	0	0	0	0	0	0	0
XP_026278116.1	0	0	0	0	0	0	0	0	0	0	0	0	0	0	0	FUS_00011557-RA	0	0	0	0	0	0	0	0	0	0	0	0	0	0	0	XP_026278116.1	FUS_00011557-RA	0	0	0	0	0	0	0	0	0	0	0	0	0	0	0
XP_026278127.1	0	0	0	0	0	0	0	0	0	0	0	0	0	0	0	FUS_00011558-RA	0	0	0	0	0	0	0	0	0	0	0	0	0	0	0	XP_026278127.1	FUS_00011558-RA	0	0	0	0	0	0	0	0	0	0	0	0	0	0	0
XP_026278204.1	0	0	0	0	0	0	0	0	0	0	0	0	0	0	0	FUS_00011559-RA	0	0	0	0	0	0	0	0	0	0	0	0	0	0	0	XP_026278204.1	FUS_00011559-RA	0	0	0	0	0	0	0	0	0	0	0	0	0	0	0
XP_026277654.1	0	0	0	0	0	0	0	0	0	0	0	0	0	0	0	FUS_00011566-RA	0	0	0	0	0	0	0	0	0	0	0	0	0	0	0	XP_026277654.1	FUS_00011566-RA	0	0	0	0	0	0	0	0	0	0	0	0	0	0	0
XP_026277457.1	0	0	0	0	0	0	1	0	0	0	0	0	0	0	0	FUS_00011570-RA	0	0	0	0	0	0	1	0	0	0	0	0	0	0	0	XP_026277457.1	FUS_00011570-RA	0	0	0	0	0	0	1	0	0	0	0	0	0	0	0
XP_026277480.1	0	0	0	0	0	0	0	0	0	0	0	0	0	0	0	FUS_00011571-RA	0	0	0	0	0	0	0	0	0	0	0	0	0	0	0	XP_026277480.1	FUS_00011571-RA	0	0	0	0	0	0	0	0	0	0	0	0	0	0	0
XP_026277504.1	0	0	0	0	0	0	0	0	0	0	0	0	0	0	0	FUS_00011572-RA	0	0	0	0	0	0	0	0	0	0	0	0	0	0	0	XP_026277504.1	FUS_00011572-RA	0	0	0	0	0	0	0	0	0	0	0	0	0	0	0
XP_026277491.1	0	0	0	0	0	0	0	0	0	0	0	0	0	0	0	FUS_00011573-RA	0	0	0	0	0	0	0	0	0	0	0	0	0	0	0	XP_026277491.1	FUS_00011573-RA	0	0	0	0	0	0	0	0	0	0	0	0	0	0	0
XP_026277470.1	0	0	0	0	0	0	0	0	0	0	0	0	0	0	0	FUS_00011574-RA	0	0	0	0	0	0	0	0	0	0	0	0	0	0	0	XP_026277470.1	FUS_00011574-RA	0	0	0	0	0	0	0	0	0	0	0	0	0	0	0
XP_026277094.1	0	0	0	0	0	0	0	0	0	0	0	0	0	1	0	FUS_00011578-RA	0	0	0	0	0	0	0	0	0	0	0	0	0	1	0	XP_026277094.1	FUS_00011578-RA	0	0	0	0	0	0	0	0	0	0	0	0	0	1	0
XP_026277376.1	0	0	0	0	0	0	0	0	0	0	0	0	0	0	0	FUS_00011585-RA	0	0	0	0	0	0	0	0	0	0	0	0	0	0	0	XP_026277376.1	FUS_00011585-RA	0	0	0	0	0	0	0	0	0	0	0	0	0	0	0
XP_026277345.1	0	0	0	0	0	0	0	0	0	0	0	0	0	0	0	FUS_00011589-RA	0	0	0	0	0	0	0	0	0	0	0	0	0	0	0	XP_026277345.1	FUS_00011589-RA	0	0	0	0	0	0	0	0	0	0	0	0	0	0	0
XP_026277399.1	0	0	0	0	0	0	0	0	0	0	0	0	0	0	0	FUS_00011590-RA	0	0	0	0	0	0	0	0	0	0	0	0	0	0	0	XP_026277399.1	FUS_00011590-RA	0	0	0	0	0	0	0	0	0	0	0	0	0	0	0
XP_026277389.1	0	0	0	0	0	0	0	0	0	0	0	0	0	0	0	FUS_00011591-RA	0	0	0	0	0	0	0	0	0	0	0	0	0	0	0	XP_026277389.1	FUS_00011591-RA	0	0	0	0	0	0	0	0	0	0	0	0	0	0	0
XP_026277326.1	0	0	0	0	0	0	0	0	0	0	0	0	0	0	0	FUS_00011592-RA	0	0	0	0	0	0	0	0	0	0	0	0	0	0	0	XP_026277326.1	FUS_00011592-RA	0	0	0	0	0	0	0	0	0	0	0	0	0	0	0
XP_026277364.1	0	0	0	0	0	0	0	0	0	0	0	0	0	0	0	FUS_00011593-RA	0	0	0	0	0	0	0	0	0	0	0	0	0	0	0	XP_026277364.1	FUS_00011593-RA	0	0	0	0	0	0	0	0	0	0	0	0	0	0	0
XP_026278151.1	0	0	0	0	0	0	0	0	0	0	0	0	0	0	0	FUS_00011594-RA	0	0	0	0	0	0	0	0	0	0	0	0	0	0	0	XP_026278151.1	FUS_00011594-RA	0	0	0	0	0	0	0	0	0	0	0	0	0	0	0
XP_026277141.1	0	0	0	0	0	0	0	0	0	0	0	0	0	0	0	FUS_00011598-RA	0	0	0	0	0	0	0	0	0	0	0	0	0	0	0	XP_026277141.1	FUS_00011598-RA	0	0	0	0	0	0	0	0	0	0	0	0	0	0	0
XP_026277666.1	0	0	0	0	0	0	0	0	0	0	0	0	0	0	0	FUS_00011600-RA	0	0	0	0	0	0	0	0	0	0	0	0	0	0	0	XP_026277666.1	FUS_00011600-RA	0	0	0	0	0	0	0	0	0	0	0	0	0	0	0
XP_026278240.1	0	0	0	0	0	0	0	0	0	0	0	0	0	0	0	FUS_00016870-RA	0	0	0	0	0	0	0	0	0	0	0	0	0	0	0	XP_026278240.1	FUS_00016870-RA	0	0	0	0	0	0	0	0	0	0	0	0	0	0	0
XP_026277588.1	0	0	0	0	0	0	0	0	0	0	0	0	0	0	0	FUS_00016872-RA	0	0	0	0	0	0	0	0	0	0	0	0	0	0	0	XP_026277588.1	FUS_00016872-RA	0	0	0	0	0	0	0	0	0	0	0	0	0	0	0
XP_026277528.1	0	0	0	0	0	0	0	0	0	0	0	0	0	0	0	FUS_00016873-RA	0	0	0	0	0	0	0	0	0	0	0	0	0	0	0	XP_026277528.1	FUS_00016873-RA	0	0	0	0	0	0	0	0	0	0	0	0	0	0	0
XP_026277219.1	0	0	0	0	0	0	0	0	0	0	0	0	0	0	0	FUS_00016876-RA	0	0	0	0	0	0	0	0	0	0	0	0	0	0	0	XP_026277219.1	FUS_00016876-RA	0	0	0	0	0	0	0	0	0	0	0	0	0	0	0
XP_026278164.1	0	0	0	0	0	0	0	0	0	0	0	0	0	0	0	FUS_00016877-RA	0	0	0	0	0	0	0	0	0	0	0	0	0	0	0	XP_026278164.1	FUS_00016877-RA	0	0	0	0	0	0	0	0	0	0	0	0	0	0	0
XP_026277004.1	0	0	0	0	0	0	0	0	0	0	0	0	0	0	0	FUS_00016879-RA	0	0	0	0	0	0	0	0	0	0	0	0	0	0	0	XP_026277004.1	FUS_00016879-RA	0	0	0	0	0	0	0	0	0	0	0	0	0	0	0
XP_026278175.1	0	0	0	0	0	0	0	0	0	0	0	0	0	0	0	FUS_00016881-RA	0	0	0	0	0	0	0	0	0	0	0	0	0	0	0	XP_026278175.1	FUS_00016881-RA	0	0	0	0	0	0	0	0	0	0	0	0	0	0	0
XP_026277198.1	0	0	0	0	0	0	0	0	0	0	0	0	0	0	0	FUS_00016882-RA	0	0	0	0	0	0	0	0	0	0	0	0	0	0	0	XP_026277198.1	FUS_00016882-RA	0	0	0	0	0	0	0	0	0	0	0	0	0	0	0
XP_026277180.1	0	0	0	0	0	0	0	0	0	0	0	0	0	0	0	FUS_00016884-RA	0	0	0	0	0	0	0	0	0	0	0	0	0	0	0	XP_026277180.1	FUS_00016884-RA	0	0	0	0	0	0	0	0	0	0	0	0	0	0	0
XP_026277186.1	0	0	0	0	0	0	0	0	0	0	0	0	0	0	0	FUS_00016883-RA	0	0	0	0	0	0	0	0	0	0	0	0	0	0	0	XP_026277186.1	FUS_00016883-RA	0	0	0	0	0	0	0	0	0	0	0	0	0	0	0
XP_026277868.1	0	0	0	0	0	0	0	0	0	0	0	0	0	0	0	FUS_00016885-RA	0	0	0	0	0	0	0	0	0	0	0	0	0	0	0	XP_026277868.1	FUS_00016885-RA	0	0	0	0	0	0	0	0	0	0	0	0	0	0	0
XP_026278373.1	0	0	0	0	0	0	0	0	0	0	0	0	0	0	0	FUS_00012782-RA	0	0	0	0	0	0	0	0	0	0	0	0	0	0	0	XP_026278373.1	FUS_00012782-RA	0	0	0	0	0	0	0	0	0	0	0	0	0	0	0
XP_026278394.1	0	0	0	0	0	0	0	0	0	0	0	0	0	0	0	FUS_00012783-RA	0	0	0	0	0	0	0	0	0	0	0	0	0	0	0	XP_026278394.1	FUS_00012783-RA	0	0	0	0	0	0	0	0	0	0	0	0	0	0	0
XP_026278359.1	0	0	0	0	0	0	0	0	0	0	0	0	0	0	0	FUS_00012784-RA	0	0	0	0	0	0	0	0	0	0	0	0	0	0	0	XP_026278359.1	FUS_00012784-RA	0	0	0	0	0	0	0	0	0	0	0	0	0	0	0
XP_026278385.1	0	0	0	0	0	0	0	0	0	0	0	0	0	0	0	FUS_00012785-RA	0	0	0	0	0	0	0	0	0	0	0	0	0	0	0	XP_026278385.1	FUS_00012785-RA	0	0	0	0	0	0	0	0	0	0	0	0	0	0	0
XP_026278974.1	0	0	0	0	0	0	0	0	0	0	0	0	0	0	0	FUS_00012790-RA	0	0	0	0	0	0	0	0	0	0	0	0	0	0	0	XP_026278974.1	FUS_00012790-RA	0	0	0	0	0	0	0	0	0	0	0	0	0	0	0
XP_026279195.1	0	0	0	0	0	0	0	0	0	0	0	0	0	0	0	FUS_00012795-RA	0	0	0	0	0	0	0	0	0	0	0	0	0	0	0	XP_026279195.1	FUS_00012795-RA	0	0	0	0	0	0	0	0	0	0	0	0	0	0	0
XP_026279207.1	0	0	0	0	0	0	0	0	0	0	0	0	0	0	0	FUS_00020503-RA	0	0	0	0	0	0	0	0	0	0	0	0	0	0	0	XP_026279207.1	FUS_00020503-RA	0	0	0	0	0	0	0	0	0	0	0	0	0	0	0
XP_026278844.1	0	0	0	0	0	0	0	0	0	0	0	0	0	0	0	FUS_00020504-RA	0	0	0	0	0	0	0	0	0	0	0	0	0	0	0	XP_026278844.1	FUS_00020504-RA	0	0	0	0	0	0	0	0	0	0	0	0	0	0	0
XP_026278904.1	0	0	0	0	0	0	0	0	0	0	0	0	0	0	0	FUS_00020506-RA	0	0	0	0	0	0	0	0	0	0	0	0	0	0	0	XP_026278904.1	FUS_00020506-RA	0	0	0	0	0	0	0	0	0	0	0	0	0	0	0
XP_026278550.1	0	0	0	0	0	0	0	0	0	0	0	0	0	0	0	FUS_00011424-RA	0	0	0	0	0	0	0	0	0	0	0	0	0	0	0	XP_026278550.1	FUS_00011424-RA	0	0	0	0	0	0	0	0	0	0	0	0	0	0	0
XP_026278538.1	0	0	0	0	0	0	0	0	0	0	0	0	0	0	0	FUS_00011420-RA	0	0	0	0	0	0	0	0	0	0	0	0	0	0	0	XP_026278538.1	FUS_00011420-RA	0	0	0	0	0	0	0	0	0	0	0	0	0	0	0
XP_026278779.1	0	0	0	0	0	0	0	0	0	0	0	0	0	0	0	FUS_00021502-RA	0	0	0	0	0	0	0	0	0	0	0	0	0	0	0	XP_026278779.1	FUS_00021502-RA	0	0	0	0	0	0	0	0	0	0	0	0	0	0	0
XP_026278768.1	0	0	0	0	0	0	0	0	0	0	0	0	0	0	0	FUS_00018342-RA	0	0	0	0	0	0	0	0	0	0	0	0	0	0	0	XP_026278768.1	FUS_00018342-RA	0	0	0	0	0	0	0	0	0	0	0	0	0	0	0
XP_026279312.1	0	0	0	0	0	0	0	0	0	0	0	0	0	0	0	FUS_00018343-RA	0	0	0	0	0	0	0	0	0	0	0	0	0	0	0	XP_026279312.1	FUS_00018343-RA	0	0	0	0	0	0	0	0	0	0	0	0	0	0	0
XP_026279298.1	0	0	0	0	0	0	0	0	0	0	0	0	0	0	0	FUS_00018344-RA	0	0	0	0	0	0	0	0	0	0	0	0	0	0	0	XP_026279298.1	FUS_00018344-RA	0	0	0	0	0	0	0	0	0	0	0	0	0	0	0
XP_026279290.1	0	0	0	0	0	0	0	0	0	0	0	0	0	0	0	FUS_00018345-RA	0	0	0	0	0	0	0	0	0	0	0	0	0	0	0	XP_026279290.1	FUS_00018345-RA	0	0	0	0	0	0	0	0	0	0	0	0	0	0	0
XP_026279008.1	0	0	0	0	0	0	0	0	0	0	0	0	0	0	0	FUS_00018346-RA	0	0	0	0	0	0	0	0	0	0	0	0	0	0	0	XP_026279008.1	FUS_00018346-RA	0	0	0	0	0	0	0	0	0	0	0	0	0	0	0
XP_026278457.1	0	0	0	0	0	0	0	0	0	0	0	0	0	0	0	FUS_00018347-RA	0	0	0	0	0	0	0	0	0	0	0	0	0	0	0	XP_026278457.1	FUS_00018347-RA	0	0	0	0	0	0	0	0	0	0	0	0	0	0	0
XP_026278471.1	0	0	0	0	0	0	0	0	0	0	0	0	0	0	0	FUS_00018348-RA	0	0	0	0	0	0	0	0	0	0	0	0	0	0	0	XP_026278471.1	FUS_00018348-RA	0	0	0	0	0	0	0	0	0	0	0	0	0	0	0
XP_026278436.1	0	0	0	0	0	0	0	0	0	0	0	0	0	0	0	FUS_00018349-RA	0	0	0	0	0	0	0	0	0	0	0	0	0	0	0	XP_026278436.1	FUS_00018349-RA	0	0	0	0	0	0	0	0	0	0	0	0	0	0	0
XP_026278491.1	0	0	0	0	0	0	0	0	0	0	0	0	0	0	0	FUS_00004790-RA	0	0	0	0	0	0	0	0	0	0	0	0	0	0	0	XP_026278491.1	FUS_00004790-RA	0	0	0	0	0	0	0	0	0	0	0	0	0	0	0
XP_026279021.1	0	0	0	0	0	0	0	0	0	0	0	0	0	0	0	FUS_00004789-RA	0	0	0	0	0	0	0	0	0	0	0	0	0	0	0	XP_026279021.1	FUS_00004789-RA	0	0	0	0	0	0	0	0	0	0	0	0	0	0	0
XP_026278866.1	0	0	0	0	0	0	0	0	0	0	0	0	0	0	0	FUS_00004787-RA	0	0	0	0	0	0	0	0	0	0	0	0	0	0	0	XP_026278866.1	FUS_00004787-RA	0	0	0	0	0	0	0	0	0	0	0	0	0	0	0
XP_026279032.1	0	0	0	0	0	0	0	0	0	0	0	0	0	0	0	FUS_00004786-RA	0	0	0	0	0	0	0	0	0	0	0	0	0	0	0	XP_026279032.1	FUS_00004786-RA	0	0	0	0	0	0	0	0	0	0	0	0	0	0	0
XP_026278790.1	0	0	0	0	0	0	0	0	0	0	0	0	0	0	0	FUS_00004785-RA	0	0	0	0	0	0	0	0	0	0	0	0	0	0	0	XP_026278790.1	FUS_00004785-RA	0	0	0	0	0	0	0	0	0	0	0	0	0	0	0
XP_026279160.1	0	0	0	0	0	0	0	0	0	0	0	0	0	0	0	FUS_00004729-RA	0	0	0	0	0	0	0	0	0	0	0	0	0	0	0	XP_026279160.1	FUS_00004729-RA	0	0	0	0	0	0	0	0	0	0	0	0	0	0	0
XP_026279058.1	0	0	0	0	0	0	0	0	0	0	0	0	0	1	0	FUS_00004732-RA	0	0	0	0	0	0	0	0	0	0	0	0	0	1	0	XP_026279058.1	FUS_00004732-RA	0	0	0	0	0	0	0	0	0	0	0	0	0	1	0
XP_026279218.1	0	0	0	0	0	0	0	0	0	0	0	0	0	0	0	FUS_00004734-RA	0	0	0	0	0	0	0	0	0	0	0	0	0	0	0	XP_026279218.1	FUS_00004734-RA	0	0	0	0	0	0	0	0	0	0	0	0	0	0	0
XP_026280014.1	0	0	0	0	0	0	0	0	0	0	0	0	0	0	0	FUS_00021711-RA	0	0	0	0	0	0	0	0	0	0	0	0	0	0	0	XP_026280014.1	FUS_00021711-RA	0	0	0	0	0	0	0	0	0	0	0	0	0	0	0
XP_026280257.1	0	0	0	0	0	0	0	0	0	0	0	0	0	0	0	FUS_00006640-RA	0	0	0	0	0	0	0	0	0	0	0	0	0	0	0	XP_026280257.1	FUS_00006640-RA	0	0	0	0	0	0	0	0	0	0	0	0	0	0	0
XP_026280270.1	0	0	0	0	0	0	0	0	0	0	0	0	0	0	0	FUS_00006639-RA	0	0	0	0	0	0	0	0	0	0	0	0	0	0	0	XP_026280270.1	FUS_00006639-RA	0	0	0	0	0	0	0	0	0	0	0	0	0	0	0
XP_026280341.1	0	0	0	0	0	0	0	0	0	0	0	0	0	0	0	FUS_00006635-RA	0	0	0	0	0	0	0	0	0	0	0	0	0	0	0	XP_026280341.1	FUS_00006635-RA	0	0	0	0	0	0	0	0	0	0	0	0	0	0	0
XP_026279981.1	0	0	0	0	0	0	0	0	0	0	0	0	0	0	0	FUS_00006634-RA	0	0	0	0	0	0	0	0	0	0	0	0	0	0	0	XP_026279981.1	FUS_00006634-RA	0	0	0	0	0	0	0	0	0	0	0	0	0	0	0
XP_026280023.1	0	0	0	0	0	0	0	0	0	0	0	0	0	0	0	FUS_00006633-RA	0	0	0	0	0	0	0	0	0	0	0	0	0	0	0	XP_026280023.1	FUS_00006633-RA	0	0	0	0	0	0	0	0	0	0	0	0	0	0	0
XP_026280329.1	0	0	0	0	0	0	0	0	0	0	0	0	0	0	0	FUS_00006630-RA	0	0	0	0	0	0	0	0	0	0	0	0	0	0	0	XP_026280329.1	FUS_00006630-RA	0	0	0	0	0	0	0	0	0	0	0	0	0	0	0
XP_026280542.1	0	0	0	0	0	0	0	0	0	0	0	0	0	0	0	FUS_00006623-RA	0	0	0	0	0	0	0	0	0	0	0	0	0	0	0	XP_026280542.1	FUS_00006623-RA	0	0	0	0	0	0	0	0	0	0	0	0	0	0	0
XP_026280303.1	0	0	0	0	0	0	0	0	0	0	0	0	0	0	0	FUS_00013473-RA	0	0	0	0	0	0	0	0	0	0	0	0	0	0	0	XP_026280303.1	FUS_00013473-RA	0	0	0	0	0	0	0	0	0	0	0	0	0	0	0
XP_026279816.1	0	0	0	0	0	0	0	0	0	0	0	0	0	0	0	FUS_00014276-RA	0	0	0	0	0	0	0	0	0	0	0	0	0	0	0	XP_026279816.1	FUS_00014276-RA	0	0	0	0	0	0	0	0	0	0	0	0	0	0	0
XP_026279889.1	0	0	0	0	0	0	0	0	0	0	0	0	0	0	0	FUS_00014275-RA	0	0	0	0	0	0	0	0	0	0	0	0	0	0	0	XP_026279889.1	FUS_00014275-RA	0	0	0	0	0	0	0	0	0	0	0	0	0	0	0
XP_026279875.1	0	0	0	0	0	0	0	0	0	0	0	0	0	0	0	FUS_00014274-RA	0	0	0	0	0	0	0	0	0	0	0	0	0	0	0	XP_026279875.1	FUS_00014274-RA	0	0	0	0	0	0	0	0	0	0	0	0	0	0	0
XP_026279826.1	0	0	0	0	0	0	0	0	0	0	0	0	0	0	0	FUS_00014273-RA	0	0	0	0	0	0	0	0	0	0	0	0	0	0	0	XP_026279826.1	FUS_00014273-RA	0	0	0	0	0	0	0	0	0	0	0	0	0	0	0
XP_026280476.1	0	0	0	0	0	0	0	0	0	0	0	0	0	0	0	FUS_00014270-RA	0	0	0	0	0	0	0	0	0	0	0	0	0	0	0	XP_026280476.1	FUS_00014270-RA	0	0	0	0	0	0	0	0	0	0	0	0	0	0	0
XP_026279704.1	0	0	0	0	0	0	0	0	0	0	0	0	0	0	0	FUS_00014267-RA	0	0	0	0	0	0	0	0	0	0	0	0	0	0	0	XP_026279704.1	FUS_00014267-RA	0	0	0	0	0	0	0	0	0	0	0	0	0	0	0
XP_026280509.1	0	0	0	0	0	0	0	0	0	0	0	0	0	0	0	FUS_00014266-RA	0	0	0	0	0	0	0	0	0	0	0	0	0	0	0	XP_026280509.1	FUS_00014266-RA	0	0	0	0	0	0	0	0	0	0	0	0	0	0	0
XP_026279776.1	0	0	0	0	0	0	0	0	0	0	0	0	0	0	0	FUS_00014264-RA	0	0	0	0	0	0	0	0	0	0	0	0	0	0	0	XP_026279776.1	FUS_00014264-RA	0	0	0	0	0	0	0	0	0	0	0	0	0	0	0
XP_026279399.1	0	0	0	0	0	0	0	0	0	0	0	0	0	0	0	FUS_00014263-RA	0	0	0	0	0	0	0	0	0	0	0	0	0	0	0	XP_026279399.1	FUS_00014263-RA	0	0	0	0	0	0	0	0	0	0	0	0	0	0	0
XP_026279464.1	0	0	0	0	0	0	0	0	0	0	0	0	0	0	0	FUS_00014259-RA	0	0	0	0	0	0	0	0	0	0	0	0	0	0	0	XP_026279464.1	FUS_00014259-RA	0	0	0	0	0	0	0	0	0	0	0	0	0	0	0
XP_026279444.1	0	0	0	0	0	0	0	0	0	0	0	0	0	0	0	FUS_00014258-RA	0	0	0	0	0	0	0	0	0	0	0	0	0	0	0	XP_026279444.1	FUS_00014258-RA	0	0	0	0	0	0	0	0	0	0	0	0	0	0	0
XP_026279716.1	0	0	0	0	0	0	0	0	0	0	0	0	0	0	0	FUS_00014254-RA	0	0	0	0	0	0	0	0	0	0	0	0	0	0	0	XP_026279716.1	FUS_00014254-RA	0	0	0	0	0	0	0	0	0	0	0	0	0	0	0
XP_026280106.1	0	0	0	0	0	0	0	0	0	0	0	0	0	0	0	FUS_00014253-RA	0	0	0	0	0	0	0	0	0	0	0	0	0	0	0	XP_026280106.1	FUS_00014253-RA	0	0	0	0	0	0	0	0	0	0	0	0	0	0	0
XP_026280117.1	0	0	0	0	0	0	0	0	0	0	0	0	0	0	0	FUS_00014252-RA	0	0	0	0	0	0	0	0	0	0	0	0	0	0	0	XP_026280117.1	FUS_00014252-RA	0	0	0	0	0	0	0	0	0	0	0	0	0	0	0
XP_026280094.1	0	0	0	0	0	0	0	0	0	0	0	0	0	0	0	FUS_00014251-RA	0	0	0	0	0	0	0	0	0	0	0	0	0	0	0	XP_026280094.1	FUS_00014251-RA	0	0	0	0	0	0	0	0	0	0	0	0	0	0	0
XP_026280644.1	0	0	0	0	0	0	0	0	0	0	0	0	0	0	0	FUS_00014250-RA	0	0	0	0	0	0	0	0	0	0	0	0	0	0	0	XP_026280644.1	FUS_00014250-RA	0	0	0	0	0	0	0	0	0	0	0	0	0	0	0
XP_026280634.1	0	0	0	0	0	0	0	0	0	0	0	0	0	0	0	FUS_00014249-RA	0	0	0	0	0	0	0	0	0	0	0	0	0	0	0	XP_026280634.1	FUS_00014249-RA	0	0	0	0	0	0	0	0	0	0	0	0	0	0	0
XP_026280596.1	0	0	0	0	0	0	0	0	0	0	0	0	0	0	0	FUS_00014246-RA	0	0	0	0	0	0	0	0	0	0	0	0	0	0	0	XP_026280596.1	FUS_00014246-RA	0	0	0	0	0	0	0	0	0	0	0	0	0	0	0
XP_026280675.1	0	0	0	0	0	0	0	0	0	0	0	0	0	0	0	FUS_00014245-RA	0	0	0	0	0	0	0	0	0	0	0	0	0	0	0	XP_026280675.1	FUS_00014245-RA	0	0	0	0	0	0	0	0	0	0	0	0	0	0	0
XP_026280583.1	0	0	0	0	0	0	0	0	0	0	0	0	0	0	0	FUS_00014242-RA	0	0	0	0	0	0	0	0	0	0	0	0	0	0	0	XP_026280583.1	FUS_00014242-RA	0	0	0	0	0	0	0	0	0	0	0	0	0	0	0
XP_026280135.1	0	0	0	0	0	0	0	0	0	0	0	0	0	0	0	FUS_00014238-RA	0	0	0	0	0	0	0	0	0	0	0	0	0	0	0	XP_026280135.1	FUS_00014238-RA	0	0	0	0	0	0	0	0	0	0	0	0	0	0	0
XP_026280767.1	0	0	0	0	0	0	0	0	0	0	0	0	0	0	0	FUS_00014234-RA	0	0	0	0	0	0	0	0	0	0	0	0	0	0	0	XP_026280767.1	FUS_00014234-RA	0	0	0	0	0	0	0	0	0	0	0	0	0	0	0
XP_026280315.1	0	0	0	0	0	0	0	0	0	0	0	0	0	0	0	FUS_00014232-RA	0	0	0	0	0	0	0	0	0	0	0	0	0	0	0	XP_026280315.1	FUS_00014232-RA	0	0	0	0	0	0	0	0	0	0	0	0	0	0	0
XP_026279529.1	0	0	0	0	0	0	0	0	0	0	0	0	0	0	0	FUS_00014231-RA	0	0	0	0	0	0	0	0	0	0	0	0	0	0	0	XP_026279529.1	FUS_00014231-RA	0	0	0	0	0	0	0	0	0	0	0	0	0	0	0
XP_026279537.1	0	0	0	0	0	0	0	0	0	0	0	0	0	0	0	FUS_00014229-RA	0	0	0	0	0	0	0	0	0	0	0	0	0	0	0	XP_026279537.1	FUS_00014229-RA	0	0	0	0	0	0	0	0	0	0	0	0	0	0	0
XP_026279961.1	0	0	0	0	0	0	0	0	0	0	0	0	0	0	0	FUS_00014228-RA	0	0	0	0	0	0	0	0	0	0	0	0	0	0	0	XP_026279961.1	FUS_00014228-RA	0	0	0	0	0	0	0	0	0	0	0	0	0	0	0
XP_026279948.1	0	0	0	0	0	0	0	0	0	0	0	0	0	0	0	FUS_00017461-RA	0	0	0	0	0	0	0	0	0	0	0	0	0	0	0	XP_026279948.1	FUS_00017461-RA	0	0	0	0	0	0	0	0	0	0	0	0	0	0	0
XP_026279729.1	0	0	0	0	0	0	0	0	0	0	0	0	0	0	0	FUS_00014780-RA	0	0	0	0	0	0	0	0	0	0	0	0	0	0	0	XP_026279729.1	FUS_00014780-RA	0	0	0	0	0	0	0	0	0	0	0	0	0	0	0
XP_026279762.1	0	0	0	0	0	0	0	0	0	0	0	0	0	0	0	FUS_00014783-RA	0	0	0	0	0	0	0	0	0	0	0	0	0	0	0	XP_026279762.1	FUS_00014783-RA	0	0	0	0	0	0	0	0	0	0	0	0	0	0	0
XP_026279605.1	0	0	0	0	0	0	0	0	0	0	0	0	0	0	0	FUS_00014785-RA	0	0	0	0	0	0	0	0	0	0	0	0	0	0	0	XP_026279605.1	FUS_00014785-RA	0	0	0	0	0	0	0	0	0	0	0	0	0	0	0
XP_026279740.1	0	0	0	0	0	0	0	0	0	0	0	0	0	0	0	FUS_00014790-RA	0	0	0	0	0	0	0	0	0	0	0	0	0	0	0	XP_026279740.1	FUS_00014790-RA	0	0	0	0	0	0	0	0	0	0	0	0	0	0	0
XP_026280452.1	0	0	0	0	0	0	0	0	0	0	0	0	0	0	0	FUS_00014793-RA	0	0	0	0	0	0	0	0	0	0	0	0	0	0	0	XP_026280452.1	FUS_00014793-RA	0	0	0	0	0	0	0	0	0	0	0	0	0	0	0
XP_026280439.1	0	0	0	0	0	0	0	0	0	0	0	0	0	0	0	FUS_00014794-RA	0	0	0	0	0	0	0	0	0	0	0	0	0	0	0	XP_026280439.1	FUS_00014794-RA	0	0	0	0	0	0	0	0	0	0	0	0	0	0	0
XP_026280464.1	0	0	0	0	0	0	0	0	0	0	0	0	0	0	0	FUS_00014795-RA	0	0	0	0	0	0	0	0	0	0	0	0	0	0	0	XP_026280464.1	FUS_00014795-RA	0	0	0	0	0	0	0	0	0	0	0	0	0	0	0
XP_026279638.1	0	0	0	0	0	0	0	0	0	0	0	0	0	0	0	FUS_00014796-RA	0	0	0	0	0	0	0	0	0	0	0	0	0	0	0	XP_026279638.1	FUS_00014796-RA	0	0	0	0	0	0	0	0	0	0	0	0	0	0	0
XP_026281884.1	0	0	0	0	0	0	0	0	0	0	0	0	0	0	0	FUS_00000104-RA	0	0	0	0	0	0	0	0	0	0	0	0	0	0	0	XP_026281884.1	FUS_00000104-RA	0	0	0	0	0	0	0	0	0	0	0	0	0	0	0
XP_026281522.1	0	0	0	0	0	0	0	0	0	0	0	0	0	0	0	FUS_00000101-RA	0	0	0	0	0	0	0	0	0	0	0	0	0	0	0	XP_026281522.1	FUS_00000101-RA	0	0	0	0	0	0	0	0	0	0	0	0	0	0	0
XP_026281487.1	0	0	0	0	0	0	0	0	0	0	0	0	0	0	0	FUS_00000100-RA	0	0	0	0	0	0	0	0	0	0	0	0	0	0	0	XP_026281487.1	FUS_00000100-RA	0	0	0	0	0	0	0	0	0	0	0	0	0	0	0
XP_026282217.1	0	0	0	0	0	0	0	0	0	0	0	0	0	0	0	FUS_00000083-RA	0	0	0	0	0	0	0	0	0	0	0	0	0	0	0	XP_026282217.1	FUS_00000083-RA	0	0	0	0	0	0	0	0	0	0	0	0	0	0	0
XP_026280918.1	0	0	0	0	0	0	0	0	0	0	0	0	0	0	0	FUS_00000147-RA	0	0	0	0	0	0	0	0	0	0	0	0	0	0	0	XP_026280918.1	FUS_00000147-RA	0	0	0	0	0	0	0	0	0	0	0	0	0	0	0
XP_026280896.1	0	0	0	0	0	0	0	0	0	0	0	0	0	0	0	FUS_00000148-RA	0	0	0	0	0	0	0	0	0	0	0	0	0	0	0	XP_026280896.1	FUS_00000148-RA	0	0	0	0	0	0	0	0	0	0	0	0	0	0	0
XP_026280931.1	0	0	0	0	0	0	0	0	0	0	0	0	0	0	0	FUS_00000149-RA	0	0	0	0	0	0	0	0	0	0	0	0	0	0	0	XP_026280931.1	FUS_00000149-RA	0	0	0	0	0	0	0	0	0	0	0	0	0	0	0
XP_026280957.1	0	0	0	0	0	0	0	0	0	0	0	0	0	0	0	FUS_00000150-RA	0	0	0	0	0	0	0	0	0	0	0	0	0	0	0	XP_026280957.1	FUS_00000150-RA	0	0	0	0	0	0	0	0	0	0	0	0	0	0	0
XP_026282046.1	0	0	0	0	0	0	0	0	0	0	0	0	0	0	0	FUS_00000151-RA	0	0	0	0	0	0	0	0	0	0	0	0	0	0	0	XP_026282046.1	FUS_00000151-RA	0	0	0	0	0	0	0	0	0	0	0	0	0	0	0
XP_026282008.1	0	0	0	0	0	0	0	0	0	0	0	0	0	0	0	FUS_00000153-RA	0	0	0	0	0	0	0	0	0	0	0	0	0	0	0	XP_026282008.1	FUS_00000153-RA	0	0	0	0	0	0	0	0	0	0	0	0	0	0	0
XP_026281819.1	0	0	0	0	0	0	0	0	0	0	0	0	0	0	0	FUS_00000154-RA	0	0	0	0	0	0	0	0	0	0	0	0	0	0	0	XP_026281819.1	FUS_00000154-RA	0	0	0	0	0	0	0	0	0	0	0	0	0	0	0
XP_026281690.1	0	0	0	0	0	1	0	0	0	0	0	0	0	0	0	FUS_00020606-RA	0	0	0	0	0	1	0	0	0	0	0	0	0	0	0	XP_026281690.1	FUS_00020606-RA	0	0	0	0	0	1	0	0	0	0	0	0	0	0	0
XP_026282058.1	0	0	0	0	0	0	0	0	0	0	0	0	0	0	0	FUS_00020605-RA	0	0	0	0	0	0	0	0	0	0	0	0	0	0	0	XP_026282058.1	FUS_00020605-RA	0	0	0	0	0	0	0	0	0	0	0	0	0	0	0
XP_026280968.1	0	0	0	0	0	0	0	0	0	0	0	0	0	0	0	FUS_00020604-RA	0	0	0	0	0	0	0	0	0	0	0	0	0	0	0	XP_026280968.1	FUS_00020604-RA	0	0	0	0	0	0	0	0	0	0	0	0	0	0	0
XP_026282079.1	0	0	0	0	0	0	0	0	0	0	0	0	0	0	0	FUS_00004242-RA	0	0	0	0	0	0	0	0	0	0	0	0	0	0	0	XP_026282079.1	FUS_00004242-RA	0	0	0	0	0	0	0	0	0	0	0	0	0	0	0
XP_026281553.1	0	0	0	0	0	0	0	0	0	0	0	0	0	0	0	FUS_00020602-RA	0	0	0	0	0	0	0	0	0	0	0	0	0	0	0	XP_026281553.1	FUS_00020602-RA	0	0	0	0	0	0	0	0	0	0	0	0	0	0	0
XP_026281065.1	0	0	0	0	0	0	0	0	0	0	0	0	0	0	0	FUS_00004279-RA	0	0	0	0	0	0	0	0	0	0	0	0	0	0	0	XP_026281065.1	FUS_00004279-RA	0	0	0	0	0	0	0	0	0	0	0	0	0	0	0
XP_026281035.1	0	0	0	0	0	0	0	0	0	0	0	0	0	0	0	FUS_00004178-RA	0	0	0	0	0	0	0	0	0	0	0	0	0	0	0	XP_026281035.1	FUS_00004178-RA	0	0	0	0	0	0	0	0	0	0	0	0	0	0	0
XP_026282034.1	0	0	0	0	0	0	0	0	0	0	0	0	0	0	0	FUS_00000082-RA	0	0	0	0	0	0	0	0	0	0	0	0	0	0	0	XP_026282034.1	FUS_00000082-RA	0	0	0	0	0	0	0	0	0	0	0	0	0	0	0
XP_026282022.1	0	0	0	0	0	0	0	0	0	0	0	0	0	0	0	FUS_00000080-RA	0	0	0	0	0	0	0	0	0	0	0	0	0	0	0	XP_026282022.1	FUS_00000080-RA	0	0	0	0	0	0	0	0	0	0	0	0	0	0	0
XP_026281935.1	0	0	0	0	0	0	0	0	0	0	0	0	0	0	0	FUS_00000079-RA	0	0	0	0	0	0	0	0	0	0	0	0	0	0	0	XP_026281935.1	FUS_00000079-RA	0	0	0	0	0	0	0	0	0	0	0	0	0	0	0
XP_026282070.1	0	0	0	0	0	0	0	0	0	0	0	0	0	0	0	FUS_00000075-RA	0	0	0	0	0	0	0	0	0	0	0	0	0	0	0	XP_026282070.1	FUS_00000075-RA	0	0	0	0	0	0	0	0	0	0	0	0	0	0	0
XP_026281585.1	0	0	0	0	0	0	0	0	0	0	0	0	0	0	0	FUS_00000073-RA	0	0	0	0	0	0	0	0	0	0	0	0	0	0	0	XP_026281585.1	FUS_00000073-RA	0	0	0	0	0	0	0	0	0	0	0	0	0	0	0
XP_026281720.1	0	0	0	0	0	0	0	0	0	0	0	0	0	0	0	FUS_00000071-RA	0	0	0	0	0	0	0	0	0	0	0	0	0	0	0	XP_026281720.1	FUS_00000071-RA	0	0	0	0	0	0	0	0	0	0	0	0	0	0	0
XP_026281701.1	0	0	0	0	0	0	0	0	0	0	0	0	0	0	0	FUS_00000070-RA	0	0	0	0	0	0	0	0	0	0	0	0	0	0	0	XP_026281701.1	FUS_00000070-RA	0	0	0	0	0	0	0	0	0	0	0	0	0	0	0
XP_026282182.1	0	0	0	0	0	0	0	0	0	0	0	0	0	0	0	FUS_00000069-RA	0	0	0	0	0	0	0	0	0	0	0	0	0	0	0	XP_026282182.1	FUS_00000069-RA	0	0	0	0	0	0	0	0	0	0	0	0	0	0	0
XP_026282204.1	0	0	0	0	0	0	0	0	0	0	0	0	0	0	0	FUS_00000066-RA	0	0	0	0	0	0	0	0	0	0	0	0	0	0	0	XP_026282204.1	FUS_00000066-RA	0	0	0	0	0	0	0	0	0	0	0	0	0	0	0
XP_026282194.1	0	0	0	0	0	0	0	0	0	0	0	0	0	0	0	FUS_00000065-RA	0	0	0	0	0	0	0	0	0	0	0	0	0	0	0	XP_026282194.1	FUS_00000065-RA	0	0	0	0	0	0	0	0	0	0	0	0	0	0	0
XP_026280979.1	0	0	0	0	0	0	0	0	0	0	0	0	0	0	0	FUS_00000064-RA	0	0	0	0	0	0	0	0	0	0	0	0	0	0	0	XP_026280979.1	FUS_00000064-RA	0	0	0	0	0	0	0	0	0	0	0	0	0	0	0
XP_026281136.1	0	0	0	0	0	0	0	0	0	0	0	0	0	0	0	FUS_00000063-RA	0	0	0	0	0	0	0	0	0	0	0	0	0	0	0	XP_026281136.1	FUS_00000063-RA	0	0	0	0	0	0	0	0	0	0	0	0	0	0	0
XP_026281115.1	0	0	0	0	0	0	0	0	0	0	0	0	0	0	0	FUS_00000060-RA	0	0	0	0	0	0	0	0	0	0	0	0	0	0	0	XP_026281115.1	FUS_00000060-RA	0	0	0	0	0	0	0	0	0	0	0	0	0	0	0
XP_026281597.1	0	0	0	0	0	0	0	0	0	0	0	0	0	0	0	FUS_00000058-RA	0	0	0	0	0	0	0	0	0	0	0	0	0	0	0	XP_026281597.1	FUS_00000058-RA	0	0	0	0	0	0	0	0	0	0	0	0	0	0	0
XP_026281640.1	0	0	0	0	0	0	0	0	0	0	0	0	0	0	0	FUS_00000057-RA	0	0	0	0	0	0	0	0	0	0	0	0	0	0	0	XP_026281640.1	FUS_00000057-RA	0	0	0	0	0	0	0	0	0	0	0	0	0	0	0
XP_026282292.1	0	0	0	0	0	0	0	0	0	0	0	0	0	0	0	FUS_00000056-RA	0	0	0	0	0	0	0	0	0	0	0	0	0	0	0	XP_026282292.1	FUS_00000056-RA	0	0	0	0	0	0	0	0	0	0	0	0	0	0	0
XP_026281676.1	0	0	0	0	0	0	0	0	0	0	0	0	0	0	0	FUS_00000053-RA	0	0	0	0	0	0	0	0	0	0	0	0	0	0	0	XP_026281676.1	FUS_00000053-RA	0	0	0	0	0	0	0	0	0	0	0	0	0	0	0
XP_026281663.1	0	0	0	0	0	0	0	0	0	0	0	0	0	0	0	FUS_00000052-RA	0	0	0	0	0	0	0	0	0	0	0	0	0	0	0	XP_026281663.1	FUS_00000052-RA	0	0	0	0	0	0	0	0	0	0	0	0	0	0	0
XP_026281653.1	0	0	0	0	0	0	0	0	0	0	0	0	0	0	0	FUS_00000051-RA	0	0	0	0	0	0	0	0	0	0	0	0	0	0	0	XP_026281653.1	FUS_00000051-RA	0	0	0	0	0	0	0	0	0	0	0	0	0	0	0
XP_026280822.1	0	0	0	0	0	0	0	0	0	0	0	0	0	0	0	FUS_00000048-RA	0	0	0	0	0	0	0	0	0	0	0	0	0	0	0	XP_026280822.1	FUS_00000048-RA	0	0	0	0	0	0	0	0	0	0	0	0	0	0	0
XP_026281402.1	0	0	0	0	0	0	0	0	0	0	0	0	0	0	0	FUS_00019106-RA	0	0	0	0	0	0	0	0	0	0	0	0	0	0	0	XP_026281402.1	FUS_00019106-RA	0	0	0	0	0	0	0	0	0	0	0	0	0	0	0
XP_026281415.1	0	0	0	0	0	0	0	0	0	0	0	0	0	0	0	FUS_00019107-RA	0	0	0	0	0	0	0	0	0	0	0	0	0	0	0	XP_026281415.1	FUS_00019107-RA	0	0	0	0	0	0	0	0	0	0	0	0	0	0	0
XP_026281391.1	0	0	0	0	0	0	0	0	0	0	0	0	0	0	0	FUS_00019108-RA	0	0	0	0	0	0	0	0	0	0	0	0	0	0	0	XP_026281391.1	FUS_00019108-RA	0	0	0	0	0	0	0	0	0	0	0	0	0	0	0
XP_026281340.1	0	0	0	0	0	0	0	0	0	0	0	0	0	0	0	FUS_00019110-RA	0	0	0	0	0	0	0	0	0	0	0	0	0	0	0	XP_026281340.1	FUS_00019110-RA	0	0	0	0	0	0	0	0	0	0	0	0	0	0	0
XP_026281353.1	0	0	0	0	0	0	0	0	0	0	0	0	0	0	0	FUS_00019112-RA	0	0	0	0	0	0	0	0	0	0	0	0	0	0	0	XP_026281353.1	FUS_00019112-RA	0	0	0	0	0	0	0	0	0	0	0	0	0	0	0
XP_026281271.1	0	0	0	0	0	0	0	0	0	0	0	0	0	0	0	FUS_00019114-RA	0	0	0	0	0	0	0	0	0	0	0	0	0	0	0	XP_026281271.1	FUS_00019114-RA	0	0	0	0	0	0	0	0	0	0	0	0	0	0	0
XP_026281259.1	0	0	0	0	0	0	0	0	0	0	0	0	0	0	0	FUS_00019115-RA	0	0	0	0	0	0	0	0	0	0	0	0	0	0	0	XP_026281259.1	FUS_00019115-RA	0	0	0	0	0	0	0	0	0	0	0	0	0	0	0
XP_026281246.1	0	0	0	0	0	0	0	0	0	0	0	0	0	0	0	FUS_00019116-RA	0	0	0	0	0	0	0	0	0	0	0	0	0	0	0	XP_026281246.1	FUS_00019116-RA	0	0	0	0	0	0	0	0	0	0	0	0	0	0	0
XP_026281948.1	0	0	0	0	0	0	0	0	0	0	0	0	0	0	0	FUS_00019117-RA	0	0	0	0	0	0	0	0	0	0	0	0	0	0	0	XP_026281948.1	FUS_00019117-RA	0	0	0	0	0	0	0	0	0	0	0	0	0	0	0
XP_026281201.1	0	0	0	0	0	0	0	0	0	0	0	0	0	0	0	FUS_00019095-RA	0	0	0	0	0	0	0	0	0	0	0	0	0	0	0	XP_026281201.1	FUS_00019095-RA	0	0	0	0	0	0	0	0	0	0	0	0	0	0	0
XP_026281189.1	0	0	0	0	0	0	0	0	0	0	0	0	0	0	0	FUS_00019094-RA	0	0	0	0	0	0	0	0	0	0	0	0	0	0	0	XP_026281189.1	FUS_00019094-RA	0	0	0	0	0	0	0	0	0	0	0	0	0	0	0
XP_026281971.1	0	0	0	0	0	0	0	0	0	0	0	0	0	0	0	FUS_00019093-RA	0	0	0	0	0	0	0	0	0	0	0	0	0	0	0	XP_026281971.1	FUS_00019093-RA	0	0	0	0	0	0	0	0	0	0	0	0	0	0	0
XP_026281959.1	0	0	0	0	0	0	0	0	0	0	0	0	0	0	0	FUS_00019090-RA	0	0	0	0	0	0	0	0	0	0	0	0	0	0	0	XP_026281959.1	FUS_00019090-RA	0	0	0	0	0	0	0	0	0	0	0	0	0	0	0
XP_026281807.1	0	0	0	0	0	0	0	0	0	0	0	0	0	0	0	FUS_00019088-RA	0	0	0	0	0	0	0	0	0	0	0	0	0	0	0	XP_026281807.1	FUS_00019088-RA	0	0	0	0	0	0	0	0	0	0	0	0	0	0	0
XP_026281026.1	0	0	0	0	0	0	0	0	0	0	0	0	0	0	0	FUS_00000117-RA	0	0	0	0	0	0	0	0	0	0	0	0	0	0	0	XP_026281026.1	FUS_00000117-RA	0	0	0	0	0	0	0	0	0	0	0	0	0	0	0
XP_026282861.1	0	0	0	0	0	0	0	0	0	0	0	0	0	0	0	FUS_00002011-RA	0	0	0	0	0	0	0	0	0	0	0	0	0	0	0	XP_026282861.1	FUS_00002011-RA	0	0	0	0	0	0	0	0	0	0	0	0	0	0	0
XP_026282753.1	0	0	0	0	0	0	0	0	0	0	0	0	0	0	0	FUS_00025009-RA	0	0	0	0	0	0	0	0	0	0	0	0	0	0	0	XP_026282753.1	FUS_00025009-RA	0	0	0	0	0	0	0	0	0	0	0	0	0	0	0
XP_026282767.1	0	0	0	0	0	0	0	0	0	0	0	0	0	0	0	FUS_00013952-RA	0	0	0	0	0	0	0	0	0	0	0	0	0	0	0	XP_026282767.1	FUS_00013952-RA	0	0	0	0	0	0	0	0	0	0	0	0	0	0	0
XP_026283065.1	0	0	0	0	0	0	0	0	0	0	0	0	0	0	0	FUS_00005654-RA	0	0	0	0	0	0	0	0	0	0	0	0	0	0	0	XP_026283065.1	FUS_00005654-RA	0	0	0	0	0	0	0	0	0	0	0	0	0	0	0
XP_026283046.1	0	0	0	0	0	0	0	0	0	0	0	0	0	0	0	FUS_00005656-RA	0	0	0	0	0	0	0	0	0	0	0	0	0	0	0	XP_026283046.1	FUS_00005656-RA	0	0	0	0	0	0	0	0	0	0	0	0	0	0	0
XP_026283077.1	0	0	0	0	0	0	0	0	0	0	0	0	0	0	0	FUS_00005657-RA	0	0	0	0	0	0	0	0	0	0	0	0	0	0	0	XP_026283077.1	FUS_00005657-RA	0	0	0	0	0	0	0	0	0	0	0	0	0	0	0
XP_026282577.1	0	0	0	0	0	0	0	0	0	0	0	0	0	0	0	FUS_00003521-RA	0	0	0	0	0	0	0	0	0	0	0	0	0	0	0	XP_026282577.1	FUS_00003521-RA	0	0	0	0	0	0	0	0	0	0	0	0	0	0	0
XP_026282566.1	0	0	0	0	0	0	0	0	0	0	0	0	0	0	0	FUS_00003522-RA	0	0	0	0	0	0	0	0	0	0	0	0	0	0	0	XP_026282566.1	FUS_00003522-RA	0	0	0	0	0	0	0	0	0	0	0	0	0	0	0
XP_026283000.1	0	0	0	0	0	0	0	0	0	0	0	0	0	0	0	FUS_00003523-RA	0	0	0	0	0	0	0	0	0	0	0	0	0	0	0	XP_026283000.1	FUS_00003523-RA	0	0	0	0	0	0	0	0	0	0	0	0	0	0	0
XP_026282498.1	0	0	0	0	0	0	0	0	0	0	0	0	0	0	0	FUS_00003524-RA	0	0	0	0	0	0	0	0	0	0	0	0	0	0	0	XP_026282498.1	FUS_00003524-RA	0	0	0	0	0	0	0	0	0	0	0	0	0	0	0
XP_026282465.1	0	0	0	0	0	0	0	0	0	0	0	0	0	0	0	FUS_00005680-RA	0	0	0	0	0	0	0	0	0	0	0	0	0	0	0	XP_026282465.1	FUS_00005680-RA	0	0	0	0	0	0	0	0	0	0	0	0	0	0	0
XP_026282475.1	0	0	0	0	0	0	0	0	0	0	0	0	0	0	0	FUS_00005681-RA	0	0	0	0	0	0	0	0	0	0	0	0	0	0	0	XP_026282475.1	FUS_00005681-RA	0	0	0	0	0	0	0	0	0	0	0	0	0	0	0
XP_026282457.1	0	0	0	0	0	0	0	0	0	0	0	0	0	0	0	FUS_00005970-RA	0	0	0	0	0	0	0	0	0	0	0	0	0	0	0	XP_026282457.1	FUS_00005970-RA	0	0	0	0	0	0	0	0	0	0	0	0	0	0	0
XP_026282803.1	0	0	0	0	0	0	0	0	0	0	0	0	0	0	0	FUS_00005971-RA	0	0	0	0	0	0	0	0	0	0	0	0	0	0	0	XP_026282803.1	FUS_00005971-RA	0	0	0	0	0	0	0	0	0	0	0	0	0	0	0
XP_026282486.1	0	0	0	0	0	0	0	0	0	0	0	0	0	0	0	FUS_00005276-RA	0	0	0	0	0	0	0	0	0	0	0	0	0	0	0	XP_026282486.1	FUS_00005276-RA	0	0	0	0	0	0	0	0	0	0	0	0	0	0	0
XP_026282874.1	0	0	0	0	0	0	0	0	0	0	0	0	0	0	0	FUS_00005973-RA	0	0	0	0	0	0	0	0	0	0	0	0	0	0	0	XP_026282874.1	FUS_00005973-RA	0	0	0	0	0	0	0	0	0	0	0	0	0	0	0
XP_026282911.1	0	0	0	0	0	0	0	0	0	0	0	0	0	0	0	FUS_00005974-RA	0	0	0	0	0	0	0	0	0	0	0	0	0	0	0	XP_026282911.1	FUS_00005974-RA	0	0	0	0	0	0	0	0	0	0	0	0	0	0	0
XP_026282898.1	0	0	0	0	0	0	0	0	0	0	0	0	0	0	0	FUS_00005975-RA	0	0	0	0	0	0	0	0	0	0	0	0	0	0	0	XP_026282898.1	FUS_00005975-RA	0	0	0	0	0	0	0	0	0	0	0	0	0	0	0
XP_026282332.1	0	0	0	0	0	0	0	0	0	0	0	0	0	0	0	FUS_00005977-RA	0	0	0	0	0	0	0	0	0	0	0	0	0	0	0	XP_026282332.1	FUS_00005977-RA	0	0	0	0	0	0	0	0	0	0	0	0	0	0	0
XP_026282345.1	0	0	0	0	0	0	0	0	0	0	0	0	0	0	0	FUS_00005978-RA	0	0	0	0	0	0	0	0	0	0	0	0	0	0	0	XP_026282345.1	FUS_00005978-RA	0	0	0	0	0	0	0	0	0	0	0	0	0	0	0
XP_026282358.1	0	0	0	0	0	0	0	0	0	0	0	0	0	0	0	FUS_00005979-RA	0	0	0	0	0	0	0	0	0	0	0	0	0	0	0	XP_026282358.1	FUS_00005979-RA	0	0	0	0	0	0	0	0	0	0	0	0	0	0	0
XP_026282422.1	0	0	0	0	0	0	0	0	0	0	0	0	0	0	0	FUS_00005981-RA	0	0	0	0	0	0	0	0	0	0	0	0	0	0	0	XP_026282422.1	FUS_00005981-RA	0	0	0	0	0	0	0	0	0	0	0	0	0	0	0
XP_026282411.1	0	0	0	0	0	0	0	0	0	0	0	0	0	0	0	FUS_00020917-RA	0	0	0	0	0	0	0	0	0	0	0	0	0	0	0	XP_026282411.1	FUS_00020917-RA	0	0	0	0	0	0	0	0	0	0	0	0	0	0	0
XP_026283035.1	0	0	0	0	0	0	0	0	0	0	0	0	0	0	0	FUS_00020914-RA	0	0	0	0	0	0	0	0	0	0	0	0	0	0	0	XP_026283035.1	FUS_00020914-RA	0	0	0	0	0	0	0	0	0	0	0	0	0	0	0
XP_026282446.1	0	0	0	0	0	0	0	0	0	0	0	0	0	0	0	FUS_00005658-RA	0	0	0	0	0	0	0	0	0	0	0	0	0	0	0	XP_026282446.1	FUS_00005658-RA	0	0	0	0	0	0	0	0	0	0	0	0	0	0	0
XP_026282949.1	0	0	0	0	0	0	0	0	0	0	0	0	0	0	0	FUS_00005661-RA	0	0	0	0	0	0	0	0	0	0	0	0	0	0	0	XP_026282949.1	FUS_00005661-RA	0	0	0	0	0	0	0	0	0	0	0	0	0	0	0
XP_026283151.1	0	0	0	0	0	0	0	0	0	0	0	0	0	0	0	FUS_00005666-RA	0	0	0	0	0	0	0	0	0	0	0	0	0	0	0	XP_026283151.1	FUS_00005666-RA	0	0	0	0	0	0	0	0	0	0	0	0	0	0	0
XP_026282370.1	0	0	0	0	0	0	0	0	0	0	0	0	0	0	0	FUS_00005667-RA	0	0	0	0	0	0	0	0	0	0	0	0	0	0	0	XP_026282370.1	FUS_00005667-RA	0	0	0	0	0	0	0	0	0	0	0	0	0	0	0
XP_026282815.1	0	0	0	0	0	0	0	0	0	0	0	0	0	0	0	FUS_00014378-RA	0	0	0	0	0	0	0	0	0	0	0	0	0	0	0	XP_026282815.1	FUS_00014378-RA	0	0	0	0	0	0	0	0	0	0	0	0	0	0	0
XP_026282722.1	0	0	0	0	0	0	0	0	0	0	0	0	0	0	0	FUS_00014376-RA	0	0	0	0	0	0	0	0	0	0	0	0	0	0	0	XP_026282722.1	FUS_00014376-RA	0	0	0	0	0	0	0	0	0	0	0	0	0	0	0
XP_026282742.1	0	0	0	0	0	0	0	0	0	0	0	0	0	0	0	FUS_00014375-RA	0	0	0	0	0	0	0	0	0	0	0	0	0	0	0	XP_026282742.1	FUS_00014375-RA	0	0	0	0	0	0	0	0	0	0	0	0	0	0	0
XP_026282587.1	0	0	0	0	0	0	0	0	0	0	0	0	0	0	0	FUS_00014373-RA	0	0	0	0	0	0	0	0	0	0	0	0	0	0	0	XP_026282587.1	FUS_00014373-RA	0	0	0	0	0	0	0	0	0	0	0	0	0	0	0
XP_026282684.1	0	0	0	0	0	0	0	0	0	0	0	0	0	0	0	FUS_00021746-RA	0	0	0	0	0	0	0	0	0	0	0	0	0	0	0	XP_026282684.1	FUS_00021746-RA	0	0	0	0	0	0	0	0	0	0	0	0	0	0	0
XP_026282698.1	0	0	0	0	0	0	0	0	0	0	0	0	0	0	0	FUS_00021747-RA	0	0	0	0	0	0	0	0	0	0	0	0	0	0	0	XP_026282698.1	FUS_00021747-RA	0	0	0	0	0	0	0	0	0	0	0	0	0	0	0
XP_026282672.1	0	0	0	0	0	0	0	0	0	0	0	0	0	0	0	FUS_00021748-RA	0	0	0	0	0	0	0	0	0	0	0	0	0	0	0	XP_026282672.1	FUS_00021748-RA	0	0	0	0	0	0	0	0	0	0	0	0	0	0	0
XP_026282828.1	0	0	0	0	0	0	0	0	0	0	0	0	0	0	0	FUS_00014984-RA	0	0	0	0	0	0	0	0	0	0	0	0	0	0	0	XP_026282828.1	FUS_00014984-RA	0	0	0	0	0	0	0	0	0	0	0	0	0	0	0
XP_026282839.1	0	0	0	0	0	0	0	0	0	0	0	0	0	0	0	FUS_00014986-RA	0	0	0	0	0	0	0	0	0	0	0	0	0	0	0	XP_026282839.1	FUS_00014986-RA	0	0	0	0	0	0	0	0	0	0	0	0	0	0	0
XP_026283099.1	0	0	0	0	0	0	0	0	0	0	0	0	0	0	0	FUS_00022741-RA	0	0	0	0	0	0	0	0	0	0	0	0	0	0	0	XP_026283099.1	FUS_00022741-RA	0	0	0	0	0	0	0	0	0	0	0	0	0	0	0
XP_026283527.1	0	0	0	0	0	0	0	0	0	0	0	0	0	0	0	FUS_00024977-RA	0	0	0	0	0	0	0	0	0	0	0	0	0	0	0	XP_026283527.1	FUS_00024977-RA	0	0	0	0	0	0	0	0	0	0	0	0	0	0	0
XP_026283741.1	0	0	0	0	0	0	0	0	0	0	0	0	0	0	0	FUS_00008929-RA	0	0	0	0	0	0	0	0	0	0	0	0	0	0	0	XP_026283741.1	FUS_00008929-RA	0	0	0	0	0	0	0	0	0	0	0	0	0	0	0
XP_026283354.1	0	0	0	0	0	0	0	0	0	0	0	0	0	0	0	FUS_00008934-RA	0	0	0	0	0	0	0	0	0	0	0	0	0	0	0	XP_026283354.1	FUS_00008934-RA	0	0	0	0	0	0	0	0	0	0	0	0	0	0	0
XP_026283307.1	0	0	0	0	0	0	0	0	0	0	0	0	0	1	0	FUS_00008935-RA	0	0	0	0	0	0	0	0	0	0	0	0	0	1	0	XP_026283307.1	FUS_00008935-RA	0	0	0	0	0	0	0	0	0	0	0	0	0	1	0
XP_026283550.1	0	0	0	0	0	0	0	0	0	0	0	0	0	1	0	FUS_00008938-RA	0	0	0	0	0	0	0	0	0	0	0	0	0	1	0	XP_026283550.1	FUS_00008938-RA	0	0	0	0	0	0	0	0	0	0	0	0	0	1	0
XP_026283402.1	0	0	0	0	0	0	0	0	0	0	0	0	0	0	0	FUS_00008939-RA	0	0	0	0	0	0	0	0	0	0	0	0	0	0	0	XP_026283402.1	FUS_00008939-RA	0	0	0	0	0	0	0	0	0	0	0	0	0	0	0
XP_026283296.1	0	0	0	0	0	0	0	0	0	0	0	0	0	0	0	FUS_00008940-RA	0	0	0	0	0	0	0	0	0	0	0	0	0	0	0	XP_026283296.1	FUS_00008940-RA	0	0	0	0	0	0	0	0	0	0	0	0	0	0	0
XP_026283492.1	0	0	0	0	0	0	0	0	0	0	0	0	0	0	0	FUS_00008942-RA	0	0	0	0	0	0	0	0	0	0	0	0	0	0	0	XP_026283492.1	FUS_00008942-RA	0	0	0	0	0	0	0	0	0	0	0	0	0	0	0
XP_026283918.1	1	0	0	0	0	0	0	0	0	0	0	0	0	0	0	FUS_00008943-RA	1	0	0	0	0	0	0	0	0	0	0	0	0	0	0	XP_026283918.1	FUS_00008943-RA	1	0	0	0	0	0	0	0	0	0	0	0	0	0	0
XP_026283947.1	0	0	0	0	0	0	0	0	0	0	0	0	0	0	0	FUS_00008944-RA	0	0	0	0	0	0	0	0	0	0	0	0	0	0	0	XP_026283947.1	FUS_00008944-RA	0	0	0	0	0	0	0	0	0	0	0	0	0	0	0
XP_026283562.1	0	0	0	0	0	0	0	0	0	0	0	0	0	0	0	FUS_00008973-RA	0	0	0	0	0	0	0	0	0	0	0	0	0	0	0	XP_026283562.1	FUS_00008973-RA	0	0	0	0	0	0	0	0	0	0	0	0	0	0	0
XP_026283930.1	0	0	0	0	0	0	0	0	0	0	0	0	0	0	0	FUS_00008975-RA	0	0	0	0	0	0	0	0	0	0	0	0	0	0	0	XP_026283930.1	FUS_00008975-RA	0	0	0	0	0	0	0	0	0	0	0	0	0	0	0
XP_026283897.1	0	0	0	0	0	0	0	0	0	0	0	0	0	0	0	FUS_00008974-RA	0	0	0	0	0	0	0	0	0	0	0	0	0	0	0	XP_026283897.1	FUS_00008974-RA	0	0	0	0	0	0	0	0	0	0	0	0	0	0	0
XP_026283906.1	0	0	0	0	0	0	0	0	0	0	0	0	0	0	0	FUS_00001210-RA	0	0	0	0	0	0	0	0	0	0	0	0	0	0	0	XP_026283906.1	FUS_00001210-RA	0	0	0	0	0	0	0	0	0	0	0	0	0	0	0
XP_026283941.1	0	0	0	0	0	0	0	0	0	0	0	0	0	0	0	FUS_00001209-RA	0	0	0	0	0	0	0	0	0	0	0	0	0	0	0	XP_026283941.1	FUS_00001209-RA	0	0	0	0	0	0	0	0	0	0	0	0	0	0	0
XP_026283718.1	0	0	0	0	0	0	0	0	0	0	0	0	0	0	0	FUS_00001260-RA	0	0	0	0	0	0	0	0	0	0	0	0	0	0	0	XP_026283718.1	FUS_00001260-RA	0	0	0	0	0	0	0	0	0	0	0	0	0	0	0
XP_026283707.1	0	0	0	0	0	0	1	0	0	0	0	0	0	0	0	FUS_00001261-RA	0	0	0	0	0	0	1	0	0	0	0	0	0	0	0	XP_026283707.1	FUS_00001261-RA	0	0	0	0	0	0	1	0	0	0	0	0	0	0	0
XP_026283863.1	0	0	0	0	0	0	1	0	0	0	0	0	0	0	0	FUS_00001262-RA	0	0	0	0	0	0	1	0	0	0	0	0	0	0	0	XP_026283863.1	FUS_00001262-RA	0	0	0	0	0	0	1	0	0	0	0	0	0	0	0
XP_026283503.1	0	0	0	0	0	0	0	0	0	0	0	0	0	0	0	FUS_00001265-RA	0	0	0	0	0	0	0	0	0	0	0	0	0	0	0	XP_026283503.1	FUS_00001265-RA	0	0	0	0	0	0	0	0	0	0	0	0	0	0	0
XP_026283729.1	0	0	0	0	0	0	0	0	0	0	0	0	0	0	0	FUS_00001266-RA	0	0	0	0	0	0	0	0	0	0	0	0	0	0	0	XP_026283729.1	FUS_00001266-RA	0	0	0	0	0	0	0	0	0	0	0	0	0	0	0
XP_026283608.1	0	0	0	0	0	0	0	0	0	0	0	0	0	0	0	FUS_00003312-RA	0	0	0	0	0	0	0	0	0	0	0	0	0	0	0	XP_026283608.1	FUS_00003312-RA	0	0	0	0	0	0	0	0	0	0	0	0	0	0	0
XP_026283436.1	0	0	0	0	0	0	0	0	0	0	0	0	0	0	0	FUS_00001269-RA	0	0	0	0	0	0	0	0	0	0	0	0	0	0	0	XP_026283436.1	FUS_00001269-RA	0	0	0	0	0	0	0	0	0	0	0	0	0	0	0
XP_026283482.1	0	0	0	0	0	0	0	0	0	0	0	0	0	0	0	FUS_00015274-RA	0	0	0	0	0	0	0	0	0	0	0	0	0	0	0	XP_026283482.1	FUS_00015274-RA	0	0	0	0	0	0	0	0	0	0	0	0	0	0	0
XP_026283448.1	0	0	0	0	0	0	0	0	0	0	0	0	0	0	0	FUS_00001226-RA	0	0	0	0	0	0	0	0	0	0	0	0	0	0	0	XP_026283448.1	FUS_00001226-RA	0	0	0	0	0	0	0	0	0	0	0	0	0	0	0
XP_026283851.1	0	0	0	0	0	0	0	0	0	0	0	0	0	0	0	FUS_00001228-RA	0	0	0	0	0	0	0	0	0	0	0	0	0	0	0	XP_026283851.1	FUS_00001228-RA	0	0	0	0	0	0	0	0	0	0	0	0	0	0	0
XP_026283815.1	0	0	0	0	0	0	0	0	0	0	0	0	0	0	0	FUS_00001229-RA	0	0	0	0	0	0	0	0	0	0	0	0	0	0	0	XP_026283815.1	FUS_00001229-RA	0	0	0	0	0	0	0	0	0	0	0	0	0	0	0
XP_026283798.1	0	0	0	0	0	0	0	0	0	0	0	0	0	0	0	FUS_00001230-RA	0	0	0	0	0	0	0	0	0	0	0	0	0	0	0	XP_026283798.1	FUS_00001230-RA	0	0	0	0	0	0	0	0	0	0	0	0	0	0	0
XP_026283827.1	0	0	0	0	0	0	0	0	0	0	0	0	0	0	0	FUS_00001231-RA	0	0	0	0	0	0	0	0	0	0	0	0	0	0	0	XP_026283827.1	FUS_00001231-RA	0	0	0	0	0	0	0	0	0	0	0	0	0	0	0
XP_026283838.1	0	0	0	0	0	0	0	0	0	0	0	0	0	0	0	FUS_00001576-RA	0	0	0	0	0	0	0	0	0	0	0	0	0	0	0	XP_026283838.1	FUS_00001576-RA	0	0	0	0	0	0	0	0	0	0	0	0	0	0	0
XP_026283236.1	0	0	0	0	0	0	0	0	0	0	0	0	0	0	0	FUS_00001574-RA	0	0	0	0	0	0	0	0	0	0	0	0	0	0	0	XP_026283236.1	FUS_00001574-RA	0	0	0	0	0	0	0	0	0	0	0	0	0	0	0
XP_026283191.1	0	0	0	0	0	0	0	0	0	0	0	0	0	0	0	FUS_00001573-RA	0	0	0	0	0	0	0	0	0	0	0	0	0	0	0	XP_026283191.1	FUS_00001573-RA	0	0	0	0	0	0	0	0	0	0	0	0	0	0	0
XP_026283223.1	0	0	0	0	0	0	0	0	0	0	0	0	0	0	0	FUS_00001571-RA	0	0	0	0	0	0	0	0	0	0	0	0	0	0	0	XP_026283223.1	FUS_00001571-RA	0	0	0	0	0	0	0	0	0	0	0	0	0	0	0
XP_026283992.1	0	0	0	0	0	0	0	0	0	0	0	0	0	0	0	FUS_00001570-RA	0	0	0	0	0	0	0	0	0	0	0	0	0	0	0	XP_026283992.1	FUS_00001570-RA	0	0	0	0	0	0	0	0	0	0	0	0	0	0	0
XP_026283634.1	0	0	0	0	0	0	0	0	0	0	0	0	0	0	0	FUS_00001568-RA	0	0	0	0	0	0	0	0	0	0	0	0	0	0	0	XP_026283634.1	FUS_00001568-RA	0	0	0	0	0	0	0	0	0	0	0	0	0	0	0
XP_026283646.1	0	0	0	0	0	0	0	0	0	0	0	0	0	0	0	FUS_00001566-RA	0	0	0	0	0	0	0	0	0	0	0	0	0	0	0	XP_026283646.1	FUS_00001566-RA	0	0	0	0	0	0	0	0	0	0	0	0	0	0	0
XP_026283657.1	0	0	0	0	0	0	0	0	0	0	0	0	0	1	0	FUS_00001563-RA	0	0	0	0	0	0	0	0	0	0	0	0	0	1	0	XP_026283657.1	FUS_00001563-RA	0	0	0	0	0	0	0	0	0	0	0	0	0	1	0
XP_026283874.1	0	0	0	0	0	0	0	0	0	0	0	0	0	0	0	FUS_00001562-RA	0	0	0	0	0	0	0	0	0	0	0	0	0	0	0	XP_026283874.1	FUS_00001562-RA	0	0	0	0	0	0	0	0	0	0	0	0	0	0	0
XP_026283668.1	0	0	0	0	0	0	0	0	0	0	0	0	0	1	0	FUS_00001560-RA	0	0	0	0	0	0	0	0	0	0	0	0	0	1	0	XP_026283668.1	FUS_00001560-RA	0	0	0	0	0	0	0	0	0	0	0	0	0	1	0
XP_026283775.1	0	0	0	0	0	0	0	0	0	0	0	0	0	0	0	FUS_00001559-RA	0	0	0	0	0	0	0	0	0	0	0	0	0	0	0	XP_026283775.1	FUS_00001559-RA	0	0	0	0	0	0	0	0	0	0	0	0	0	0	0
XP_026285040.1	0	0	0	0	0	0	0	0	0	0	0	0	0	0	0	FUS_00000628-RA	0	0	0	0	0	0	0	0	0	0	0	0	0	0	0	XP_026285040.1	FUS_00000628-RA	0	0	0	0	0	0	0	0	0	0	0	0	0	0	0
XP_026284750.1	0	0	0	0	0	0	0	0	0	0	0	0	0	0	0	FUS_00000627-RA	0	0	0	0	0	0	0	0	0	0	0	0	0	0	0	XP_026284750.1	FUS_00000627-RA	0	0	0	0	0	0	0	0	0	0	0	0	0	0	0
XP_026284824.1	0	0	0	0	0	0	0	0	0	0	0	0	0	0	0	FUS_00000626-RA	0	0	0	0	0	0	0	0	0	0	0	0	0	0	0	XP_026284824.1	FUS_00000626-RA	0	0	0	0	0	0	0	0	0	0	0	0	0	0	0
XP_026284113.1	0	0	0	0	0	0	0	0	0	0	0	0	0	0	0	FUS_00000625-RA	0	0	0	0	0	0	0	0	0	0	0	0	0	0	0	XP_026284113.1	FUS_00000625-RA	0	0	0	0	0	0	0	0	0	0	0	0	0	0	0
XP_026284428.1	0	0	0	0	0	0	0	0	0	0	0	0	0	0	0	FUS_00000931-RA	0	0	0	0	0	0	0	0	0	0	0	0	0	0	0	XP_026284428.1	FUS_00000931-RA	0	0	0	0	0	0	0	0	0	0	0	0	0	0	0
XP_026284275.1	0	0	0	0	0	0	0	0	0	0	0	0	0	0	0	FUS_00001769-RA	0	0	0	0	0	0	0	0	0	0	0	0	0	0	0	XP_026284275.1	FUS_00001769-RA	0	0	0	0	0	0	0	0	0	0	0	0	0	0	0
XP_026284266.1	0	0	0	0	0	0	0	0	0	0	0	0	0	0	0	FUS_00001770-RA	0	0	0	0	0	0	0	0	0	0	0	0	0	0	0	XP_026284266.1	FUS_00001770-RA	0	0	0	0	0	0	0	0	0	0	0	0	0	0	0
XP_026284403.1	0	0	0	0	0	0	0	0	0	0	0	0	0	0	0	FUS_00001777-RA	0	0	0	0	0	0	0	0	0	0	0	0	0	0	0	XP_026284403.1	FUS_00001777-RA	0	0	0	0	0	0	0	0	0	0	0	0	0	0	0
XP_026284392.1	0	0	0	0	0	0	0	0	0	0	0	0	0	0	0	FUS_00000953-RA	0	0	0	0	0	0	0	0	0	0	0	0	0	0	0	XP_026284392.1	FUS_00000953-RA	0	0	0	0	0	0	0	0	0	0	0	0	0	0	0
XP_026284307.1	0	0	0	0	0	0	0	0	0	0	0	0	0	0	0	FUS_00000952-RA	0	0	0	0	0	0	0	0	0	0	0	0	0	0	0	XP_026284307.1	FUS_00000952-RA	0	0	0	0	0	0	0	0	0	0	0	0	0	0	0
XP_026284416.1	0	0	0	0	0	0	0	0	0	0	0	0	0	0	0	FUS_00000951-RA	0	0	0	0	0	0	0	0	0	0	0	0	0	0	0	XP_026284416.1	FUS_00000951-RA	0	0	0	0	0	0	0	0	0	0	0	0	0	0	0
XP_026285074.1	0	0	0	0	0	0	0	0	0	0	0	0	0	0	0	FUS_00000944-RA	0	0	0	0	0	0	0	0	0	0	0	0	0	0	0	XP_026285074.1	FUS_00000944-RA	0	0	0	0	0	0	0	0	0	0	0	0	0	0	0
XP_026284650.1	0	0	0	0	0	0	0	0	0	0	0	0	0	0	0	FUS_00000943-RA	0	0	0	0	0	0	0	0	0	0	0	0	0	0	0	XP_026284650.1	FUS_00000943-RA	0	0	0	0	0	0	0	0	0	0	0	0	0	0	0
XP_026284638.1	0	0	0	0	0	0	0	0	0	0	0	0	0	0	0	FUS_00000942-RA	0	0	0	0	0	0	0	0	0	0	0	0	0	0	0	XP_026284638.1	FUS_00000942-RA	0	0	0	0	0	0	0	0	0	0	0	0	0	0	0
XP_026285086.1	0	0	0	0	0	0	0	0	0	0	0	0	0	0	0	FUS_00000939-RA	0	0	0	0	0	0	0	0	0	0	0	0	0	0	0	XP_026285086.1	FUS_00000939-RA	0	0	0	0	0	0	0	0	0	0	0	0	0	0	0
XP_026285029.1	0	0	0	0	0	0	0	0	0	0	0	0	0	0	0	FUS_00000940-RA	0	0	0	0	0	0	0	0	0	0	0	0	0	0	0	XP_026285029.1	FUS_00000940-RA	0	0	0	0	0	0	0	0	0	0	0	0	0	0	0
XP_026284815.1	0	0	0	0	0	0	0	0	0	0	0	0	0	0	0	FUS_00001070-RA	0	0	0	0	0	0	0	0	0	0	0	0	0	0	0	XP_026284815.1	FUS_00001070-RA	0	0	0	0	0	0	0	0	0	0	0	0	0	0	0
XP_026285236.1	0	0	0	0	0	0	0	0	0	0	0	0	0	0	0	FUS_00001068-RA	0	0	0	0	0	0	0	0	0	0	0	0	0	0	0	XP_026285236.1	FUS_00001068-RA	0	0	0	0	0	0	0	0	0	0	0	0	0	0	0
XP_026285280.1	0	0	0	0	0	0	0	0	0	0	0	0	0	0	0	FUS_00001065-RA	0	0	0	0	0	0	0	0	0	0	0	0	0	0	0	XP_026285280.1	FUS_00001065-RA	0	0	0	0	0	0	0	0	0	0	0	0	0	0	0
XP_026285504.1	0	0	0	0	0	0	0	0	0	0	0	0	0	0	0	FUS_00001064-RA	0	0	0	0	0	0	0	0	0	0	0	0	0	0	0	XP_026285504.1	FUS_00001064-RA	0	0	0	0	0	0	0	0	0	0	0	0	0	0	0
XP_026285529.1	0	0	0	0	0	0	0	0	0	0	0	0	0	0	0	FUS_00001063-RA	0	0	0	0	0	0	0	0	0	0	0	0	0	0	0	XP_026285529.1	FUS_00001063-RA	0	0	0	0	0	0	0	0	0	0	0	0	0	0	0
XP_026285487.1	0	0	0	0	0	0	0	0	0	0	0	0	0	0	0	FUS_00001016-RA	0	0	0	0	0	0	0	0	0	0	0	0	0	0	0	XP_026285487.1	FUS_00001016-RA	0	0	0	0	0	0	0	0	0	0	0	0	0	0	0
XP_026285516.1	0	0	0	0	0	0	0	0	0	0	0	0	0	0	0	FUS_00001021-RA	0	0	0	0	0	0	0	0	0	0	0	0	0	0	0	XP_026285516.1	FUS_00001021-RA	0	0	0	0	0	0	0	0	0	0	0	0	0	0	0
XP_026284458.1	0	0	0	0	0	0	0	0	0	0	0	0	0	0	0	FUS_00001758-RA	0	0	0	0	0	0	0	0	0	0	0	0	0	0	0	XP_026284458.1	FUS_00001758-RA	0	0	0	0	0	0	0	0	0	0	0	0	0	0	0
XP_026284872.1	0	0	0	0	0	0	0	0	0	0	0	0	0	0	0	FUS_00000907-RA	0	0	0	0	0	0	0	0	0	0	0	0	0	0	0	XP_026284872.1	FUS_00000907-RA	0	0	0	0	0	0	0	0	0	0	0	0	0	0	0
XP_026284603.1	0	0	0	0	0	0	0	0	0	0	0	0	0	0	0	FUS_00000632-RA	0	0	0	0	0	0	0	0	0	0	0	0	0	0	0	XP_026284603.1	FUS_00000632-RA	0	0	0	0	0	0	0	0	0	0	0	0	0	0	0
XP_026284615.1	0	0	0	0	0	0	0	0	0	0	0	0	0	0	0	FUS_00001078-RA	0	0	0	0	0	0	0	0	0	0	0	0	0	0	0	XP_026284615.1	FUS_00001078-RA	0	0	0	0	0	0	0	0	0	0	0	0	0	0	0
XP_026284581.1	0	0	0	0	0	0	0	0	0	0	0	0	0	0	0	FUS_00001079-RA	0	0	0	0	0	0	0	0	0	0	0	0	0	0	0	XP_026284581.1	FUS_00001079-RA	0	0	0	0	0	0	0	0	0	0	0	0	0	0	0
XP_026284908.1	0	0	0	0	0	0	0	0	0	0	0	0	0	0	0	FUS_00000776-RA	0	0	0	0	0	0	0	0	0	0	0	0	0	0	0	XP_026284908.1	FUS_00000776-RA	0	0	0	0	0	0	0	0	0	0	0	0	0	0	0
XP_026285381.1	0	0	0	0	0	0	0	0	0	0	0	0	0	0	0	FUS_00000512-RA	0	0	0	0	0	0	0	0	0	0	0	0	0	0	0	XP_026285381.1	FUS_00000512-RA	0	0	0	0	0	0	0	0	0	0	0	0	0	0	0
XP_026285393.1	0	0	0	0	0	0	0	0	0	0	0	0	0	0	0	FUS_00000510-RA	0	0	0	0	0	0	0	0	0	0	0	0	0	0	0	XP_026285393.1	FUS_00000510-RA	0	0	0	0	0	0	0	0	0	0	0	0	0	0	0
XP_026284061.1	0	0	0	0	0	0	0	0	0	0	0	0	0	0	0	FUS_00000509-RA	0	0	0	0	0	0	0	0	0	0	0	0	0	0	0	XP_026284061.1	FUS_00000509-RA	0	0	0	0	0	0	0	0	0	0	0	0	0	0	0
XP_026285110.1	0	0	0	0	0	0	0	0	0	0	0	0	0	0	0	FUS_00000507-RA	0	0	0	0	0	0	0	0	0	0	0	0	0	0	0	XP_026285110.1	FUS_00000507-RA	0	0	0	0	0	0	0	0	0	0	0	0	0	0	0
XP_026285133.1	0	0	0	0	0	0	0	0	0	0	0	0	0	0	0	FUS_00009671-RA	0	0	0	0	0	0	0	0	0	0	0	0	0	0	0	XP_026285133.1	FUS_00009671-RA	0	0	0	0	0	0	0	0	0	0	0	0	0	0	0
XP_026285145.1	0	0	0	0	0	0	0	0	0	0	0	0	0	0	0	FUS_00009670-RA	0	0	0	0	0	0	0	0	0	0	0	0	0	0	0	XP_026285145.1	FUS_00009670-RA	0	0	0	0	0	0	0	0	0	0	0	0	0	0	0
XP_026285195.1	0	0	0	0	0	0	0	0	0	0	0	0	0	0	0	FUS_00009665-RA	0	0	0	0	0	0	0	0	0	0	0	0	0	0	0	XP_026285195.1	FUS_00009665-RA	0	0	0	0	0	0	0	0	0	0	0	0	0	0	0
XP_026285157.1	0	0	0	0	0	0	0	0	0	0	0	0	0	0	0	FUS_00000531-RA	0	0	0	0	0	0	0	0	0	0	0	0	0	0	0	XP_026285157.1	FUS_00000531-RA	0	0	0	0	0	0	0	0	0	0	0	0	0	0	0
XP_026284884.1	0	0	0	0	0	0	0	0	0	0	0	0	0	0	0	FUS_00000529-RA	0	0	0	0	0	0	0	0	0	0	0	0	0	0	0	XP_026284884.1	FUS_00000529-RA	0	0	0	0	0	0	0	0	0	0	0	0	0	0	0
XP_026285170.1	0	0	0	0	0	0	0	0	0	0	0	0	0	0	0	FUS_00000526-RA	0	0	0	0	0	0	0	0	0	0	0	0	0	0	0	XP_026285170.1	FUS_00000526-RA	0	0	0	0	0	0	0	0	0	0	0	0	0	0	0
XP_026284687.1	0	0	0	0	0	0	0	0	0	0	0	0	0	0	0	FUS_00000523-RA	0	0	0	0	0	0	0	0	0	0	0	0	0	0	0	XP_026284687.1	FUS_00000523-RA	0	0	0	0	0	0	0	0	0	0	0	0	0	0	0
XP_026285212.1	0	0	0	0	0	0	0	0	0	0	0	0	0	0	0	FUS_00009731-RA	0	0	0	0	0	0	0	0	0	0	0	0	0	0	0	XP_026285212.1	FUS_00009731-RA	0	0	0	0	0	0	0	0	0	0	0	0	0	0	0
XP_026284786.1	0	0	0	0	0	0	0	0	0	0	0	0	0	0	0	FUS_00001804-RA	0	0	0	0	0	0	0	0	0	0	0	0	0	0	0	XP_026284786.1	FUS_00001804-RA	0	0	0	0	0	0	0	0	0	0	0	0	0	0	0
XP_026285340.1	0	0	0	0	0	0	0	0	0	0	0	0	0	0	0	FUS_00000999-RA	0	0	0	0	0	0	0	0	0	0	0	0	0	0	0	XP_026285340.1	FUS_00000999-RA	0	0	0	0	0	0	0	0	0	0	0	0	0	0	0
XP_026285309.1	0	0	0	0	0	0	0	0	0	0	0	0	0	0	0	FUS_00001000-RA	0	0	0	0	0	0	0	0	0	0	0	0	0	0	0	XP_026285309.1	FUS_00001000-RA	0	0	0	0	0	0	0	0	0	0	0	0	0	0	0
XP_026285351.1	0	0	0	0	0	0	0	0	0	0	0	0	0	0	0	FUS_00001001-RA	0	0	0	0	0	0	0	0	0	0	0	0	0	0	0	XP_026285351.1	FUS_00001001-RA	0	0	0	0	0	0	0	0	0	0	0	0	0	0	0
XP_026285288.1	0	0	0	0	0	0	0	0	0	0	0	0	0	0	0	FUS_00001002-RA	0	0	0	0	0	0	0	0	0	0	0	0	0	0	0	XP_026285288.1	FUS_00001002-RA	0	0	0	0	0	0	0	0	0	0	0	0	0	0	0
XP_026285247.1	0	0	0	0	0	0	0	0	0	0	0	0	0	0	0	FUS_00001003-RA	0	0	0	0	0	0	0	0	0	0	0	0	0	0	0	XP_026285247.1	FUS_00001003-RA	0	0	0	0	0	0	0	0	0	0	0	0	0	0	0
XP_026285297.1	0	0	0	0	0	0	0	0	0	0	0	0	0	0	0	FUS_00001006-RA	0	0	0	0	0	0	0	0	0	0	0	0	0	0	0	XP_026285297.1	FUS_00001006-RA	0	0	0	0	0	0	0	0	0	0	0	0	0	0	0
XP_026285224.1	0	0	0	0	0	0	0	0	0	0	0	0	0	0	0	FUS_00001008-RA	0	0	0	0	0	0	0	0	0	0	0	0	0	0	0	XP_026285224.1	FUS_00001008-RA	0	0	0	0	0	0	0	0	0	0	0	0	0	0	0
XP_026284173.1	0	0	0	0	0	0	0	0	0	0	0	0	0	0	0	FUS_00001009-RA	0	0	0	0	0	0	0	0	0	0	0	0	0	0	0	XP_026284173.1	FUS_00001009-RA	0	0	0	0	0	0	0	0	0	0	0	0	0	0	0
XP_026284160.1	0	0	0	0	0	0	0	0	0	0	0	0	0	0	0	FUS_00001039-RA	0	0	0	0	0	0	0	0	0	0	0	0	0	0	0	XP_026284160.1	FUS_00001039-RA	0	0	0	0	0	0	0	0	0	0	0	0	0	0	0
XP_026284185.1	0	0	0	0	0	0	0	0	0	0	0	0	0	0	0	FUS_00001037-RA	0	0	0	0	0	0	0	0	0	0	0	0	0	0	0	XP_026284185.1	FUS_00001037-RA	0	0	0	0	0	0	0	0	0	0	0	0	0	0	0
XP_026284837.1	0	0	0	0	0	0	0	0	0	0	0	0	0	0	0	FUS_00000687-RA	0	0	0	0	0	0	0	0	0	0	0	0	0	0	0	XP_026284837.1	FUS_00000687-RA	0	0	0	0	0	0	0	0	0	0	0	0	0	0	0
XP_026286224.1	0	0	0	0	0	0	0	0	0	0	0	0	0	0	0	FUS_00008012-RA	0	0	0	0	0	0	0	0	0	0	0	0	0	0	0	XP_026286224.1	FUS_00008012-RA	0	0	0	0	0	0	0	0	0	0	0	0	0	0	0
XP_026285887.1	0	0	0	0	0	0	0	0	0	0	0	0	0	0	0	FUS_00008004-RA	0	0	0	0	0	0	0	0	0	0	0	0	0	0	0	XP_026285887.1	FUS_00008004-RA	0	0	0	0	0	0	0	0	0	0	0	0	0	0	0
XP_026285777.1	0	0	0	0	0	0	0	0	0	0	0	0	0	0	0	FUS_00008001-RA	0	0	0	0	0	0	0	0	0	0	0	0	0	0	0	XP_026285777.1	FUS_00008001-RA	0	0	0	0	0	0	0	0	0	0	0	0	0	0	0
XP_026285716.1	0	0	0	0	0	0	0	0	0	0	0	0	0	0	0	FUS_00007998-RA	0	0	0	0	0	0	0	0	0	0	0	0	0	0	0	XP_026285716.1	FUS_00007998-RA	0	0	0	0	0	0	0	0	0	0	0	0	0	0	0
XP_026285730.1	0	0	0	0	0	0	0	0	0	0	0	0	0	0	0	FUS_00007994-RA	0	0	0	0	0	0	0	0	0	0	0	0	0	0	0	XP_026285730.1	FUS_00007994-RA	0	0	0	0	0	0	0	0	0	0	0	0	0	0	0
XP_026285922.1	0	0	0	0	0	0	0	0	0	0	0	0	0	0	0	FUS_00007992-RA	0	0	0	0	0	0	0	0	0	0	0	0	0	0	0	XP_026285922.1	FUS_00007992-RA	0	0	0	0	0	0	0	0	0	0	0	0	0	0	0
XP_026285934.1	0	0	0	0	0	0	0	0	0	0	0	0	0	0	0	FUS_00007990-RA	0	0	0	0	0	0	0	0	0	0	0	0	0	0	0	XP_026285934.1	FUS_00007990-RA	0	0	0	0	0	0	0	0	0	0	0	0	0	0	0
XP_026285624.1	0	0	0	0	0	0	0	0	0	0	0	0	0	0	0	FUS_00007989-RA	0	0	0	0	0	0	0	0	0	0	0	0	0	0	0	XP_026285624.1	FUS_00007989-RA	0	0	0	0	0	0	0	0	0	0	0	0	0	0	0
XP_026285636.1	0	0	0	0	0	0	0	0	0	0	0	0	0	0	0	FUS_00007988-RA	0	0	0	0	0	0	0	0	0	0	0	0	0	0	0	XP_026285636.1	FUS_00007988-RA	0	0	0	0	0	0	0	0	0	0	0	0	0	0	0
XP_026285564.1	0	0	0	0	0	0	0	0	0	0	0	0	0	0	0	FUS_00007987-RA	0	0	0	0	0	0	0	0	0	0	0	0	0	0	0	XP_026285564.1	FUS_00007987-RA	0	0	0	0	0	0	0	0	0	0	0	0	0	0	0
XP_026285575.1	0	0	0	0	0	0	0	0	0	0	0	0	0	0	0	FUS_00007986-RA	0	0	0	0	0	0	0	0	0	0	0	0	0	0	0	XP_026285575.1	FUS_00007986-RA	0	0	0	0	0	0	0	0	0	0	0	0	0	0	0
XP_026285556.1	0	0	0	0	0	0	0	0	0	0	0	0	0	0	0	FUS_00007985-RA	0	0	0	0	0	0	0	0	0	0	0	0	0	0	0	XP_026285556.1	FUS_00007985-RA	0	0	0	0	0	0	0	0	0	0	0	0	0	0	0
XP_026285910.1	0	0	0	0	0	0	0	0	0	0	0	0	0	0	0	FUS_00007983-RA	0	0	0	0	0	0	0	0	0	0	0	0	0	0	0	XP_026285910.1	FUS_00007983-RA	0	0	0	0	0	0	0	0	0	0	0	0	0	0	0
XP_026285899.1	0	0	0	0	0	0	0	0	0	0	0	0	0	0	0	FUS_00007982-RA	0	0	0	0	0	0	0	0	0	0	0	0	0	0	0	XP_026285899.1	FUS_00007982-RA	0	0	0	0	0	0	0	0	0	0	0	0	0	0	0
XP_026286016.1	0	0	0	0	0	0	0	0	0	0	0	0	0	0	0	FUS_00007981-RA	0	0	0	0	0	0	0	0	0	0	0	0	0	0	0	XP_026286016.1	FUS_00007981-RA	0	0	0	0	0	0	0	0	0	0	0	0	0	0	0
XP_026286028.1	0	0	0	0	0	0	0	0	0	0	0	0	0	0	0	FUS_00007980-RA	0	0	0	0	0	0	0	0	0	0	0	0	0	0	0	XP_026286028.1	FUS_00007980-RA	0	0	0	0	0	0	0	0	0	0	0	0	0	0	0
XP_026285695.1	0	0	0	0	0	0	0	0	0	0	0	0	0	0	0	FUS_00007974-RA	0	0	0	0	0	0	0	0	0	0	0	0	0	0	0	XP_026285695.1	FUS_00007974-RA	0	0	0	0	0	0	0	0	0	0	0	0	0	0	0
XP_026285668.1	0	0	0	0	0	0	0	0	0	0	0	0	0	0	0	FUS_00003244-RA	0	0	0	0	0	0	0	0	0	0	0	0	0	0	0	XP_026285668.1	FUS_00003244-RA	0	0	0	0	0	0	0	0	0	0	0	0	0	0	0
XP_026285742.1	0	0	0	0	0	0	0	0	0	0	0	0	0	0	0	FUS_00003221-RA	0	0	0	0	0	0	0	0	0	0	0	0	0	0	0	XP_026285742.1	FUS_00003221-RA	0	0	0	0	0	0	0	0	0	0	0	0	0	0	0
XP_026286048.1	0	0	0	0	0	0	0	0	0	0	0	0	0	0	0	FUS_00003223-RA	0	0	0	0	0	0	0	0	0	0	0	0	0	0	0	XP_026286048.1	FUS_00003223-RA	0	0	0	0	0	0	0	0	0	0	0	0	0	0	0
XP_026286141.1	0	0	0	0	0	0	0	0	0	0	0	0	0	0	0	FUS_00003228-RA	0	0	0	0	0	0	0	0	0	0	0	0	0	0	0	XP_026286141.1	FUS_00003228-RA	0	0	0	0	0	0	0	0	0	0	0	0	0	0	0
XP_026286116.1	0	0	0	0	0	0	0	0	0	0	0	0	0	0	0	FUS_00003229-RA	0	0	0	0	0	0	0	0	0	0	0	0	0	0	0	XP_026286116.1	FUS_00003229-RA	0	0	0	0	0	0	0	0	0	0	0	0	0	0	0
XP_026286152.1	0	0	0	0	0	0	0	0	0	0	0	0	0	0	0	FUS_00003230-RA	0	0	0	0	0	0	0	0	0	0	0	0	0	0	0	XP_026286152.1	FUS_00003230-RA	0	0	0	0	0	0	0	0	0	0	0	0	0	0	0
XP_026286102.1	0	0	0	0	0	0	0	0	0	0	0	0	0	0	0	FUS_00003231-RA	0	0	0	0	0	0	0	0	0	0	0	0	0	0	0	XP_026286102.1	FUS_00003231-RA	0	0	0	0	0	0	0	0	0	0	0	0	0	0	0
XP_026286386.1	0	0	0	0	0	0	0	0	0	0	0	0	0	0	0	FUS_00009388-RA	0	0	0	0	0	0	0	0	0	0	0	0	0	0	0	XP_026286386.1	FUS_00009388-RA	0	0	0	0	0	0	0	0	0	0	0	0	0	0	0
XP_026286562.1	0	0	0	0	0	0	0	0	0	0	0	0	0	0	0	FUS_00009390-RA	0	0	0	0	0	0	0	0	0	0	0	0	0	0	0	XP_026286562.1	FUS_00009390-RA	0	0	0	0	0	0	0	0	0	0	0	0	0	0	0
XP_026286781.1	0	0	0	0	0	0	0	0	0	0	0	0	0	0	0	FUS_00009394-RA	0	0	0	0	0	0	0	0	0	0	0	0	0	0	0	XP_026286781.1	FUS_00009394-RA	0	0	0	0	0	0	0	0	0	0	0	0	0	0	0
XP_026286627.1	0	0	0	0	0	0	0	0	0	0	0	0	0	0	0	FUS_00009395-RA	0	0	0	0	0	0	0	0	0	0	0	0	0	0	0	XP_026286627.1	FUS_00009395-RA	0	0	0	0	0	0	0	0	0	0	0	0	0	0	0
XP_026286758.1	0	0	0	0	0	0	0	0	0	0	0	0	0	0	0	FUS_00009396-RA	0	0	0	0	0	0	0	0	0	0	0	0	0	0	0	XP_026286758.1	FUS_00009396-RA	0	0	0	0	0	0	0	0	0	0	0	0	0	0	0
XP_026286793.1	0	0	0	0	0	0	0	0	0	0	0	0	0	0	0	FUS_00011682-RA	0	0	0	0	0	0	0	0	0	0	0	0	0	0	0	XP_026286793.1	FUS_00011682-RA	0	0	0	0	0	0	0	0	0	0	0	0	0	0	0
XP_026286841.1	0	0	0	0	0	0	0	0	0	0	0	0	0	0	0	FUS_00011683-RA	0	0	0	0	0	0	0	0	0	0	0	0	0	0	0	XP_026286841.1	FUS_00011683-RA	0	0	0	0	0	0	0	0	0	0	0	0	0	0	0
XP_026286770.1	0	0	0	0	0	0	0	0	0	0	0	0	0	0	0	FUS_00009448-RA	0	0	0	0	0	0	0	0	0	0	0	0	0	0	0	XP_026286770.1	FUS_00009448-RA	0	0	0	0	0	0	0	0	0	0	0	0	0	0	0
XP_026286697.1	0	0	0	0	0	0	0	0	0	0	0	0	0	0	0	FUS_00020730-RA	0	0	0	0	0	0	0	0	0	0	0	0	0	0	0	XP_026286697.1	FUS_00020730-RA	0	0	0	0	0	0	0	0	0	0	0	0	0	0	0
XP_026286574.1	0	0	0	0	0	0	0	0	0	0	0	0	0	0	0	FUS_00020725-RA	0	0	0	0	0	0	0	0	0	0	0	0	0	0	0	XP_026286574.1	FUS_00020725-RA	0	0	0	0	0	0	0	0	0	0	0	0	0	0	0
XP_026286346.1	0	0	0	0	0	0	0	0	0	0	0	0	0	0	0	FUS_00018532-RA	0	0	0	0	0	0	0	0	0	0	0	0	0	0	0	XP_026286346.1	FUS_00018532-RA	0	0	0	0	0	0	0	0	0	0	0	0	0	0	0
XP_026286354.1	0	0	0	0	0	0	0	0	0	0	0	0	0	0	0	FUS_00018533-RA	0	0	0	0	0	0	0	0	0	0	0	0	0	0	0	XP_026286354.1	FUS_00018533-RA	0	0	0	0	0	0	0	0	0	0	0	0	0	0	0
XP_026286684.1	0	0	0	0	0	0	0	0	0	0	0	0	0	0	0	FUS_00018534-RA	0	0	0	0	0	0	0	0	0	0	0	0	0	0	0	XP_026286684.1	FUS_00018534-RA	0	0	0	0	0	0	0	0	0	0	0	0	0	0	0
XP_026286398.1	0	0	0	0	0	0	0	0	0	0	0	0	0	0	0	FUS_00018537-RA	0	0	0	0	0	0	0	0	0	0	0	0	0	0	0	XP_026286398.1	FUS_00018537-RA	0	0	0	0	0	0	0	0	0	0	0	0	0	0	0
XP_026286491.1	0	0	0	0	0	0	0	0	0	0	0	0	0	0	0	FUS_00018540-RA	0	0	0	0	0	0	0	0	0	0	0	0	0	0	0	XP_026286491.1	FUS_00018540-RA	0	0	0	0	0	0	0	0	0	0	0	0	0	0	0
XP_026286481.1	0	0	0	0	0	0	0	0	0	0	0	0	0	1	0	FUS_00018541-RA	0	0	0	0	0	0	0	0	0	0	0	0	0	1	0	XP_026286481.1	FUS_00018541-RA	0	0	0	0	0	0	0	0	0	0	0	0	0	1	0
XP_026286419.1	0	0	0	0	0	0	0	0	0	0	0	0	0	0	0	FUS_00018549-RA	0	0	0	0	0	0	0	0	0	0	0	0	0	0	0	XP_026286419.1	FUS_00018549-RA	0	0	0	0	0	0	0	0	0	0	0	0	0	0	0
XP_026286503.1	0	0	0	0	0	0	0	0	0	0	0	0	0	0	0	FUS_00018547-RA	0	0	0	0	0	0	0	0	0	0	0	0	0	0	0	XP_026286503.1	FUS_00018547-RA	0	0	0	0	0	0	0	0	0	0	0	0	0	0	0
XP_026286445.1	0	0	0	0	0	0	0	0	0	0	0	0	0	0	0	FUS_00010580-RA	0	0	0	0	0	0	0	0	0	0	0	0	0	0	0	XP_026286445.1	FUS_00010580-RA	0	0	0	0	0	0	0	0	0	0	0	0	0	0	0
XP_026286514.1	0	0	0	0	0	0	0	0	0	0	0	0	0	0	0	FUS_00010581-RA	0	0	0	0	0	0	0	0	0	0	0	0	0	0	0	XP_026286514.1	FUS_00010581-RA	0	0	0	0	0	0	0	0	0	0	0	0	0	0	0
XP_026286339.1	0	0	0	0	0	0	0	0	0	0	0	0	0	0	0	FUS_00010583-RA	0	0	0	0	0	0	0	0	0	0	0	0	0	0	0	XP_026286339.1	FUS_00010583-RA	0	0	0	0	0	0	0	0	0	0	0	0	0	0	0
XP_026286327.1	0	0	0	0	0	0	0	0	0	0	0	0	0	0	0	FUS_00010585-RA	0	0	0	0	0	0	0	0	0	0	0	0	0	0	0	XP_026286327.1	FUS_00010585-RA	0	0	0	0	0	0	0	0	0	0	0	0	0	0	0
XP_026286315.1	0	0	0	0	0	0	0	0	0	0	0	0	0	0	0	FUS_00010584-RA	0	0	0	0	0	0	0	0	0	0	0	0	0	0	0	XP_026286315.1	FUS_00010584-RA	0	0	0	0	0	0	0	0	0	0	0	0	0	0	0
XP_026286893.1	0	0	0	0	0	0	0	0	0	0	0	0	0	0	0	FUS_00002108-RA	0	0	0	0	0	0	0	0	0	0	0	0	0	0	0	XP_026286893.1	FUS_00002108-RA	0	0	0	0	0	0	0	0	0	0	0	0	0	0	0
XP_026287522.1	0	0	0	0	0	0	0	0	0	0	0	0	0	0	0	FUS_00002866-RA	0	0	0	0	0	0	0	0	0	0	0	0	0	0	0	XP_026287522.1	FUS_00002866-RA	0	0	0	0	0	0	0	0	0	0	0	0	0	0	0
XP_026287172.1	0	0	0	0	0	0	0	0	0	0	0	0	0	0	0	FUS_00003240-RA	0	0	0	0	0	0	0	0	0	0	0	0	0	0	0	XP_026287172.1	FUS_00003240-RA	0	0	0	0	0	0	0	0	0	0	0	0	0	0	0
XP_026287557.1	0	0	0	0	0	0	0	0	0	0	0	0	0	0	0	FUS_00003239-RA	0	0	0	0	0	0	0	0	0	0	0	0	0	0	0	XP_026287557.1	FUS_00003239-RA	0	0	0	0	0	0	0	0	0	0	0	0	0	0	0
XP_026287123.1	0	0	0	0	0	0	0	0	0	0	0	0	0	0	0	FUS_00004430-RA	0	0	0	0	0	0	0	0	0	0	0	0	0	0	0	XP_026287123.1	FUS_00004430-RA	0	0	0	0	0	0	0	0	0	0	0	0	0	0	0
XP_026287145.1	0	0	0	0	0	0	0	0	0	0	0	0	0	0	0	FUS_00004431-RA	0	0	0	0	0	0	0	0	0	0	0	0	0	0	0	XP_026287145.1	FUS_00004431-RA	0	0	0	0	0	0	0	0	0	0	0	0	0	0	0
XP_026287196.1	0	0	0	0	0	0	0	0	0	0	0	0	0	0	0	FUS_00004433-RA	0	0	0	0	0	0	0	0	0	0	0	0	0	0	0	XP_026287196.1	FUS_00004433-RA	0	0	0	0	0	0	0	0	0	0	0	0	0	0	0
XP_026286905.1	0	0	0	0	0	0	0	0	0	0	0	0	0	0	0	FUS_00003382-RA	0	0	0	0	0	0	0	0	0	0	0	0	0	0	0	XP_026286905.1	FUS_00003382-RA	0	0	0	0	0	0	0	0	0	0	0	0	0	0	0
XP_026286884.1	0	0	0	0	0	0	0	0	0	0	0	0	0	0	0	FUS_00003378-RA	0	0	0	0	0	0	0	0	0	0	0	0	0	0	0	XP_026286884.1	FUS_00003378-RA	0	0	0	0	0	0	0	0	0	0	0	0	0	0	0
XP_026286874.1	0	0	0	0	0	0	0	0	0	0	0	0	0	0	0	FUS_00003377-RA	0	0	0	0	0	0	0	0	0	0	0	0	0	0	0	XP_026286874.1	FUS_00003377-RA	0	0	0	0	0	0	0	0	0	0	0	0	0	0	0
XP_026287066.1	0	0	0	0	0	0	0	0	0	0	0	0	0	0	0	FUS_00003301-RA	0	0	0	0	0	0	0	0	0	0	0	0	0	0	0	XP_026287066.1	FUS_00003301-RA	0	0	0	0	0	0	0	0	0	0	0	0	0	0	0
XP_026287369.1	0	0	0	0	0	0	0	0	0	0	0	0	0	0	0	FUS_00003304-RA	0	0	0	0	0	0	0	0	0	0	0	0	0	0	0	XP_026287369.1	FUS_00003304-RA	0	0	0	0	0	0	0	0	0	0	0	0	0	0	0
XP_026287110.1	0	0	0	0	0	0	0	0	0	0	0	0	0	0	0	FUS_00003306-RA	0	0	0	0	0	0	0	0	0	0	0	0	0	0	0	XP_026287110.1	FUS_00003306-RA	0	0	0	0	0	0	0	0	0	0	0	0	0	0	0
XP_026287227.1	0	0	0	0	0	0	0	0	0	0	0	0	0	0	0	FUS_00003307-RA	0	0	0	0	0	0	0	0	0	0	0	0	0	0	0	XP_026287227.1	FUS_00003307-RA	0	0	0	0	0	0	0	0	0	0	0	0	0	0	0
XP_026287132.1	0	0	0	0	0	0	0	0	0	0	0	0	0	0	0	FUS_00003308-RA	0	0	0	0	0	0	0	0	0	0	0	0	0	0	0	XP_026287132.1	FUS_00003308-RA	0	0	0	0	0	0	0	0	0	0	0	0	0	0	0
XP_026287237.1	0	0	0	0	0	0	0	0	0	0	0	0	0	0	0	FUS_00003310-RA	0	0	0	0	0	0	0	0	0	0	0	0	0	0	0	XP_026287237.1	FUS_00003310-RA	0	0	0	0	0	0	0	0	0	0	0	0	0	0	0
XP_026287251.1	0	0	0	0	0	0	0	0	0	0	0	0	0	0	0	FUS_00003313-RA	0	0	0	0	0	0	0	0	0	0	0	0	0	0	0	XP_026287251.1	FUS_00003313-RA	0	0	0	0	0	0	0	0	0	0	0	0	0	0	0
XP_026287269.1	0	0	0	0	0	0	0	0	0	0	0	0	0	0	0	FUS_00003314-RA	0	0	0	0	0	0	0	0	0	0	0	0	0	0	0	XP_026287269.1	FUS_00003314-RA	0	0	0	0	0	0	0	0	0	0	0	0	0	0	0
XP_026287390.1	0	0	0	0	0	0	0	0	0	0	0	0	1	0	0	FUS_00003318-RA	0	0	0	0	0	0	0	0	0	0	0	0	1	0	0	XP_026287390.1	FUS_00003318-RA	0	0	0	0	0	0	0	0	0	0	0	0	1	0	0
XP_026287279.1	0	0	0	0	0	0	0	0	0	0	0	0	0	0	0	FUS_00003325-RA	0	0	0	0	0	0	0	0	0	0	0	0	0	0	0	XP_026287279.1	FUS_00003325-RA	0	0	0	0	0	0	0	0	0	0	0	0	0	0	0
XP_026287363.1	0	0	0	0	0	0	0	0	0	0	0	0	0	0	0	FUS_00003326-RA	0	0	0	0	0	0	0	0	0	0	0	0	0	0	0	XP_026287363.1	FUS_00003326-RA	0	0	0	0	0	0	0	0	0	0	0	0	0	0	0
XP_026287291.1	0	0	0	0	0	0	0	0	0	0	0	0	0	0	0	FUS_00003329-RA	0	0	0	0	0	0	0	0	0	0	0	0	0	0	0	XP_026287291.1	FUS_00003329-RA	0	0	0	0	0	0	0	0	0	0	0	0	0	0	0
XP_026287299.1	0	0	0	0	0	0	0	0	0	0	0	0	0	0	0	FUS_00003332-RA	0	0	0	0	0	0	0	0	0	0	0	0	0	0	0	XP_026287299.1	FUS_00003332-RA	0	0	0	0	0	0	0	0	0	0	0	0	0	0	0
XP_026287045.1	0	0	0	0	0	0	0	0	0	0	0	0	0	0	0	FUS_00003333-RA	0	0	0	0	0	0	0	0	0	0	0	0	0	0	0	XP_026287045.1	FUS_00003333-RA	0	0	0	0	0	0	0	0	0	0	0	0	0	0	0
XP_026287493.1	0	0	0	0	0	0	0	0	0	0	0	0	0	0	0	FUS_00003336-RA	0	0	0	0	0	0	0	0	0	0	0	0	0	0	0	XP_026287493.1	FUS_00003336-RA	0	0	0	0	0	0	0	0	0	0	0	0	0	0	0
XP_026288535.1	0	0	0	0	0	0	0	0	0	0	0	0	0	0	0	FUS_00002312-RA	0	0	0	0	0	0	0	0	0	0	0	0	0	0	0	XP_026288535.1	FUS_00002312-RA	0	0	0	0	0	0	0	0	0	0	0	0	0	0	0
XP_026288561.1	0	0	0	0	0	0	0	0	0	0	0	0	0	0	0	FUS_00002310-RA	0	0	0	0	0	0	0	0	0	0	0	0	0	0	0	XP_026288561.1	FUS_00002310-RA	0	0	0	0	0	0	0	0	0	0	0	0	0	0	0
XP_026288411.1	0	0	0	0	0	0	0	0	0	0	0	0	0	0	0	FUS_00002307-RA	0	0	0	0	0	0	0	0	0	0	0	0	0	0	0	XP_026288411.1	FUS_00002307-RA	0	0	0	0	0	0	0	0	0	0	0	0	0	0	0
XP_026288385.1	0	0	0	0	0	0	0	0	0	0	0	0	0	0	0	FUS_00002306-RA	0	0	0	0	0	0	0	0	0	0	0	0	0	0	0	XP_026288385.1	FUS_00002306-RA	0	0	0	0	0	0	0	0	0	0	0	0	0	0	0
XP_026288434.1	0	0	0	0	0	0	0	0	0	0	0	0	0	0	0	FUS_00002303-RA	0	0	0	0	0	0	0	0	0	0	0	0	0	0	0	XP_026288434.1	FUS_00002303-RA	0	0	0	0	0	0	0	0	0	0	0	0	0	0	0
XP_026288447.1	0	0	0	0	0	0	0	0	0	0	0	0	0	0	0	FUS_00002302-RA	0	0	0	0	0	0	0	0	0	0	0	0	0	0	0	XP_026288447.1	FUS_00002302-RA	0	0	0	0	0	0	0	0	0	0	0	0	0	0	0
XP_026288424.1	0	0	0	0	0	0	0	0	0	0	0	0	0	0	0	FUS_00002301-RA	0	0	0	0	0	0	0	0	0	0	0	0	0	0	0	XP_026288424.1	FUS_00002301-RA	0	0	0	0	0	0	0	0	0	0	0	0	0	0	0
XP_026288398.1	0	0	0	0	0	0	0	0	0	0	0	0	0	0	0	FUS_00002300-RA	0	0	0	0	0	0	0	0	0	0	0	0	0	0	0	XP_026288398.1	FUS_00002300-RA	0	0	0	0	0	0	0	0	0	0	0	0	0	0	0
XP_026288464.1	0	0	0	0	0	0	0	0	0	0	0	0	0	0	0	FUS_00002297-RA	0	0	0	0	0	0	0	0	0	0	0	0	0	0	0	XP_026288464.1	FUS_00002297-RA	0	0	0	0	0	0	0	0	0	0	0	0	0	0	0
XP_026288494.1	0	0	0	0	0	0	0	0	0	0	0	0	0	0	0	FUS_00002296-RA	0	0	0	0	0	0	0	0	0	0	0	0	0	0	0	XP_026288494.1	FUS_00002296-RA	0	0	0	0	0	0	0	0	0	0	0	0	0	0	0
XP_026288205.1	0	0	0	0	0	0	0	0	0	0	0	0	0	0	0	FUS_00002295-RA	0	0	0	0	0	0	0	0	0	0	0	0	0	0	0	XP_026288205.1	FUS_00002295-RA	0	0	0	0	0	0	0	0	0	0	0	0	0	0	0
XP_026288746.1	0	0	0	0	0	0	0	0	0	0	0	0	0	0	0	FUS_00002294-RA	0	0	0	0	0	0	0	0	0	0	0	0	0	0	0	XP_026288746.1	FUS_00002294-RA	0	0	0	0	0	0	0	0	0	0	0	0	0	0	0
XP_026288759.1	0	0	0	0	0	0	0	0	0	0	0	0	0	0	0	FUS_00002292-RA	0	0	0	0	0	0	0	0	0	0	0	0	0	0	0	XP_026288759.1	FUS_00002292-RA	0	0	0	0	0	0	0	0	0	0	0	0	0	0	0
XP_026288708.1	0	0	0	0	0	0	0	0	0	0	0	0	0	0	0	FUS_00010396-RA	0	0	0	0	0	0	0	0	0	0	0	0	0	0	0	XP_026288708.1	FUS_00010396-RA	0	0	0	0	0	0	0	0	0	0	0	0	0	0	0
XP_026287826.1	0	0	0	0	0	0	0	0	0	0	0	0	0	0	0	FUS_00010394-RA	0	0	0	0	0	0	0	0	0	0	0	0	0	0	0	XP_026287826.1	FUS_00010394-RA	0	0	0	0	0	0	0	0	0	0	0	0	0	0	0
XP_026288121.1	0	0	0	0	0	0	0	0	0	0	0	0	0	0	0	FUS_00010391-RA	0	0	0	0	0	0	0	0	0	0	0	0	0	0	0	XP_026288121.1	FUS_00010391-RA	0	0	0	0	0	0	0	0	0	0	0	0	0	0	0
XP_026288012.1	0	0	0	0	0	0	0	0	0	0	0	0	0	0	0	FUS_00010389-RA	0	0	0	0	0	0	0	0	0	0	0	0	0	0	0	XP_026288012.1	FUS_00010389-RA	0	0	0	0	0	0	0	0	0	0	0	0	0	0	0
XP_026288347.1	0	0	0	0	0	0	0	0	0	0	0	0	0	0	0	FUS_00010385-RA	0	0	0	0	0	0	0	0	0	0	0	0	0	0	0	XP_026288347.1	FUS_00010385-RA	0	0	0	0	0	0	0	0	0	0	0	0	0	0	0
XP_026288472.1	0	0	0	0	0	0	0	0	0	0	0	0	0	0	0	FUS_00010384-RA	0	0	0	0	0	0	0	0	0	0	0	0	0	0	0	XP_026288472.1	FUS_00010384-RA	0	0	0	0	0	0	0	0	0	0	0	0	0	0	0
XP_026288483.1	0	0	0	0	0	0	0	0	0	0	0	0	0	0	0	FUS_00010383-RA	0	0	0	0	0	0	0	0	0	0	0	0	0	0	0	XP_026288483.1	FUS_00010383-RA	0	0	0	0	0	0	0	0	0	0	0	0	0	0	0
XP_026288131.1	0	0	0	0	0	0	0	0	0	0	0	0	0	0	0	FUS_00010382-RA	0	0	0	0	0	0	0	0	0	0	0	0	0	0	0	XP_026288131.1	FUS_00010382-RA	0	0	0	0	0	0	0	0	0	0	0	0	0	0	0
XP_026287909.1	0	0	0	0	0	0	0	0	0	0	0	0	0	0	0	FUS_00010376-RA	0	0	0	0	0	0	0	0	0	0	0	0	0	0	0	XP_026287909.1	FUS_00010376-RA	0	0	0	0	0	0	0	0	0	0	0	0	0	0	0
XP_026288505.1	0	0	0	0	0	0	0	0	0	0	0	0	0	0	0	FUS_00010375-RA	0	0	0	0	0	0	0	0	0	0	0	0	0	0	0	XP_026288505.1	FUS_00010375-RA	0	0	0	0	0	0	0	0	0	0	0	0	0	0	0
XP_026288359.1	0	0	0	0	0	0	0	0	0	0	0	0	0	0	0	FUS_00010374-RA	0	0	0	0	0	0	0	0	0	0	0	0	0	0	0	XP_026288359.1	FUS_00010374-RA	0	0	0	0	0	0	0	0	0	0	0	0	0	0	0
XP_026288246.1	0	0	0	0	0	0	0	0	0	0	0	0	0	0	0	FUS_00010371-RA	0	0	0	0	0	0	0	0	0	0	0	0	0	0	0	XP_026288246.1	FUS_00010371-RA	0	0	0	0	0	0	0	0	0	0	0	0	0	0	0
XP_026288102.1	0	0	0	0	0	0	0	0	0	0	0	0	0	0	0	FUS_00010365-RA	0	0	0	0	0	0	0	0	0	0	0	0	0	0	0	XP_026288102.1	FUS_00010365-RA	0	0	0	0	0	0	0	0	0	0	0	0	0	0	0
XP_026288050.1	0	0	0	0	0	0	0	0	0	0	0	0	0	0	0	FUS_00010364-RA	0	0	0	0	0	0	0	0	0	0	0	0	0	0	0	XP_026288050.1	FUS_00010364-RA	0	0	0	0	0	0	0	0	0	0	0	0	0	0	0
XP_026288280.1	0	0	0	0	0	0	0	0	0	0	0	0	0	0	0	FUS_00010363-RA	0	0	0	0	0	0	0	0	0	0	0	0	0	0	0	XP_026288280.1	FUS_00010363-RA	0	0	0	0	0	0	0	0	0	0	0	0	0	0	0
XP_026288186.1	0	0	0	0	0	0	0	0	0	0	0	0	0	0	0	FUS_00010361-RA	0	0	0	0	0	0	0	0	0	0	0	0	0	0	0	XP_026288186.1	FUS_00010361-RA	0	0	0	0	0	0	0	0	0	0	0	0	0	0	0
XP_026287683.1	0	0	0	0	0	0	0	0	0	0	0	0	0	0	0	FUS_00010359-RA	0	0	0	0	0	0	0	0	0	0	0	0	0	0	0	XP_026287683.1	FUS_00010359-RA	0	0	0	0	0	0	0	0	0	0	0	0	0	0	0
XP_026287612.1	0	0	0	0	0	0	0	0	0	0	0	0	0	0	0	FUS_00010354-RA	0	0	0	0	0	0	0	0	0	0	0	0	0	0	0	XP_026287612.1	FUS_00010354-RA	0	0	0	0	0	0	0	0	0	0	0	0	0	0	0
XP_026287588.1	0	0	0	0	0	0	0	0	0	0	0	0	0	0	0	FUS_00010353-RA	0	0	0	0	0	0	0	0	0	0	0	0	0	0	0	XP_026287588.1	FUS_00010353-RA	0	0	0	0	0	0	0	0	0	0	0	0	0	0	0
XP_026287646.1	0	0	0	0	0	0	0	0	0	0	0	0	0	0	0	FUS_00010351-RA	0	0	0	0	0	0	0	0	0	0	0	0	0	0	0	XP_026287646.1	FUS_00010351-RA	0	0	0	0	0	0	0	0	0	0	0	0	0	0	0
XP_026287981.1	0	0	0	0	0	0	0	0	0	0	0	0	0	0	0	FUS_00010346-RA	0	0	0	0	0	0	0	0	0	0	0	0	0	0	0	XP_026287981.1	FUS_00010346-RA	0	0	0	0	0	0	0	0	0	0	0	0	0	0	0
XP_026287960.1	0	0	0	0	0	0	0	0	0	0	0	0	0	0	0	FUS_00010348-RA	0	0	0	0	0	0	0	0	0	0	0	0	0	0	0	XP_026287960.1	FUS_00010348-RA	0	0	0	0	0	0	0	0	0	0	0	0	0	0	0
XP_026287972.1	0	0	0	0	0	0	0	0	0	0	0	0	0	0	0	FUS_00010347-RA	0	0	0	0	0	0	0	0	0	0	0	0	0	0	0	XP_026287972.1	FUS_00010347-RA	0	0	0	0	0	0	0	0	0	0	0	0	0	0	0
XP_026288579.1	0	0	0	0	0	0	0	0	0	0	0	0	0	0	0	FUS_00010344-RA	0	0	0	0	0	0	0	0	0	0	0	0	0	0	0	XP_026288579.1	FUS_00010344-RA	0	0	0	0	0	0	0	0	0	0	0	0	0	0	0
XP_026288328.1	0	0	0	0	0	0	0	0	0	0	0	0	0	0	0	FUS_00010342-RA	0	0	0	0	0	0	0	0	0	0	0	0	0	0	0	XP_026288328.1	FUS_00010342-RA	0	0	0	0	0	0	0	0	0	0	0	0	0	0	0
XP_026287949.1	0	0	0	0	0	0	0	0	0	0	0	0	0	0	0	FUS_00020389-RA	0	0	0	0	0	0	0	0	0	0	0	0	0	0	0	XP_026287949.1	FUS_00020389-RA	0	0	0	0	0	0	0	0	0	0	0	0	0	0	0
XP_026287658.1	0	0	0	0	0	0	0	0	0	0	0	0	0	0	0	FUS_00020388-RA	0	0	0	0	0	0	0	0	0	0	0	0	0	0	0	XP_026287658.1	FUS_00020388-RA	0	0	0	0	0	0	0	0	0	0	0	0	0	0	0
XP_026287670.1	0	0	0	0	0	0	0	0	0	0	0	0	0	0	0	FUS_00020387-RA	0	0	0	0	0	0	0	0	0	0	0	0	0	0	0	XP_026287670.1	FUS_00020387-RA	0	0	0	0	0	0	0	0	0	0	0	0	0	0	0
XP_026287991.1	0	0	0	0	0	0	0	0	0	0	0	0	0	0	0	FUS_00020386-RA	0	0	0	0	0	0	0	0	0	0	0	0	0	0	0	XP_026287991.1	FUS_00020386-RA	0	0	0	0	0	0	0	0	0	0	0	0	0	0	0
XP_026288002.1	0	0	0	0	0	0	0	0	0	0	0	0	0	0	0	FUS_00020385-RA	0	0	0	0	0	0	0	0	0	0	0	0	0	0	0	XP_026288002.1	FUS_00020385-RA	0	0	0	0	0	0	0	0	0	0	0	0	0	0	0
XP_026288927.1	0	0	0	0	0	0	0	0	0	0	0	0	0	0	0	FUS_00001200-RA	0	0	0	0	0	0	0	0	0	0	0	0	0	0	0	XP_026288927.1	FUS_00001200-RA	0	0	0	0	0	0	0	0	0	0	0	0	0	0	0
XP_026289031.1	0	0	0	0	0	0	0	0	0	0	0	0	0	0	0	FUS_00001204-RA	0	0	0	0	0	0	0	0	0	0	0	0	0	0	0	XP_026289031.1	FUS_00001204-RA	0	0	0	0	0	0	0	0	0	0	0	0	0	0	0
XP_026288937.1	0	0	0	0	0	0	0	0	0	0	0	0	0	0	0	FUS_00001205-RA	0	0	0	0	0	0	0	0	0	0	0	0	0	0	0	XP_026288937.1	FUS_00001205-RA	0	0	0	0	0	0	0	0	0	0	0	0	0	0	0
XP_026288963.1	0	0	0	0	0	0	0	0	0	0	0	0	0	0	0	FUS_00004631-RA	0	0	0	0	0	0	0	0	0	0	0	0	0	0	0	XP_026288963.1	FUS_00004631-RA	0	0	0	0	0	0	0	0	0	0	0	0	0	0	0
XP_026288975.1	0	0	0	0	0	0	0	0	0	0	0	0	0	0	0	FUS_00015294-RA	0	0	0	0	0	0	0	0	0	0	0	0	0	0	0	XP_026288975.1	FUS_00015294-RA	0	0	0	0	0	0	0	0	0	0	0	0	0	0	0
XP_026288955.1	0	0	0	0	0	0	0	0	0	0	0	0	0	0	0	FUS_00015295-RA	0	0	0	0	0	0	0	0	0	0	0	0	0	0	0	XP_026288955.1	FUS_00015295-RA	0	0	0	0	0	0	0	0	0	0	0	0	0	0	0
XP_026288833.1	0	0	0	0	0	0	0	0	0	0	0	0	0	0	0	FUS_00015297-RA	0	0	0	0	0	0	0	0	0	0	0	0	0	0	0	XP_026288833.1	FUS_00015297-RA	0	0	0	0	0	0	0	0	0	0	0	0	0	0	0
XP_026288854.1	0	0	0	0	0	0	0	0	0	0	0	0	0	0	0	FUS_00015298-RA	0	0	0	0	0	0	0	0	0	0	0	0	0	0	0	XP_026288854.1	FUS_00015298-RA	0	0	0	0	0	0	0	0	0	0	0	0	0	0	0
XP_026288842.1	0	0	0	0	0	0	0	0	0	0	0	0	0	0	0	FUS_00009079-RA	0	0	0	0	0	0	0	0	0	0	0	0	0	0	0	XP_026288842.1	FUS_00009079-RA	0	0	0	0	0	0	0	0	0	0	0	0	0	0	0
XP_026289018.1	0	0	0	0	0	0	0	0	0	0	0	0	0	0	0	FUS_00009070-RA	0	0	0	0	0	0	0	0	0	0	0	0	0	0	0	XP_026289018.1	FUS_00009070-RA	0	0	0	0	0	0	0	0	0	0	0	0	0	0	0
XP_026288820.1	0	0	0	0	0	0	0	0	0	0	0	0	0	0	0	FUS_00022768-RA	0	0	0	0	0	0	0	0	0	0	0	0	0	0	0	XP_026288820.1	FUS_00022768-RA	0	0	0	0	0	0	0	0	0	0	0	0	0	0	0
XP_026289053.1	0	0	0	0	0	0	0	0	0	0	0	0	0	0	0	FUS_00022765-RA	0	0	0	0	0	0	0	0	0	0	0	0	0	0	0	XP_026289053.1	FUS_00022765-RA	0	0	0	0	0	0	0	0	0	0	0	0	0	0	0
XP_026289065.1	0	0	0	0	0	0	0	0	0	0	0	0	0	0	0	FUS_00022764-RA	0	0	0	0	0	0	0	0	0	0	0	0	0	0	0	XP_026289065.1	FUS_00022764-RA	0	0	0	0	0	0	0	0	0	0	0	0	0	0	0
XP_026288910.1	0	0	0	0	0	0	0	0	0	0	0	0	0	0	0	FUS_00009154-RA	0	0	0	0	0	0	0	0	0	0	0	0	0	0	0	XP_026288910.1	FUS_00009154-RA	0	0	0	0	0	0	0	0	0	0	0	0	0	0	0
XP_026288898.1	0	0	0	0	0	0	0	0	0	0	0	0	0	0	0	FUS_00009155-RA	0	0	0	0	0	0	0	0	0	0	0	0	0	0	0	XP_026288898.1	FUS_00009155-RA	0	0	0	0	0	0	0	0	0	0	0	0	0	0	0
XP_026289508.1	0	0	0	0	0	0	0	0	0	0	0	0	0	0	0	FUS_00011290-RA	0	0	0	0	0	0	0	0	0	0	0	0	0	0	0	XP_026289508.1	FUS_00011290-RA	0	0	0	0	0	0	0	0	0	0	0	0	0	0	0
XP_026289877.1	0	0	0	0	0	0	0	0	0	0	0	0	0	0	0	FUS_00011293-RA	0	0	0	0	0	0	0	0	0	0	0	0	0	0	0	XP_026289877.1	FUS_00011293-RA	0	0	0	0	0	0	0	0	0	0	0	0	0	0	0
XP_026289224.1	0	0	0	0	0	0	0	0	0	0	0	0	0	0	0	FUS_00011296-RA	0	0	0	0	0	0	0	0	0	0	0	0	0	0	0	XP_026289224.1	FUS_00011296-RA	0	0	0	0	0	0	0	0	0	0	0	0	0	0	0
XP_026289374.1	0	0	0	0	0	0	0	0	0	0	0	0	0	0	0	FUS_00011295-RA	0	0	0	0	0	0	0	0	0	0	0	0	0	0	0	XP_026289374.1	FUS_00011295-RA	0	0	0	0	0	0	0	0	0	0	0	0	0	0	0
XP_026289386.1	0	0	0	0	0	0	0	0	0	0	0	0	0	0	0	FUS_00011297-RA	0	0	0	0	0	0	0	0	0	0	0	0	0	0	0	XP_026289386.1	FUS_00011297-RA	0	0	0	0	0	0	0	0	0	0	0	0	0	0	0
XP_026289233.1	0	0	0	0	0	0	0	0	0	0	0	0	0	0	0	FUS_00011298-RA	0	0	0	0	0	0	0	0	0	0	0	0	0	0	0	XP_026289233.1	FUS_00011298-RA	0	0	0	0	0	0	0	0	0	0	0	0	0	0	0
XP_026290303.1	0	0	0	0	0	0	0	0	0	0	0	0	0	0	0	FUS_00011299-RA	0	0	0	0	0	0	0	0	0	0	0	0	0	0	0	XP_026290303.1	FUS_00011299-RA	0	0	0	0	0	0	0	0	0	0	0	0	0	0	0
XP_026290270.1	0	0	0	0	0	0	0	0	0	0	0	0	0	0	0	FUS_00011301-RA	0	0	0	0	0	0	0	0	0	0	0	0	0	0	0	XP_026290270.1	FUS_00011301-RA	0	0	0	0	0	0	0	0	0	0	0	0	0	0	0
XP_026289683.1	0	0	0	0	0	0	0	0	0	0	0	0	0	0	0	FUS_00011303-RA	0	0	0	0	0	0	0	0	0	0	0	0	0	0	0	XP_026289683.1	FUS_00011303-RA	0	0	0	0	0	0	0	0	0	0	0	0	0	0	0
XP_026289353.1	0	0	0	0	0	0	0	0	0	0	0	0	0	0	0	FUS_00011304-RA	0	0	0	0	0	0	0	0	0	0	0	0	0	0	0	XP_026289353.1	FUS_00011304-RA	0	0	0	0	0	0	0	0	0	0	0	0	0	0	0
XP_026289363.1	0	0	0	0	0	0	0	0	0	0	0	0	0	0	0	FUS_00011305-RA	0	0	0	0	0	0	0	0	0	0	0	0	0	0	0	XP_026289363.1	FUS_00011305-RA	0	0	0	0	0	0	0	0	0	0	0	0	0	0	0
XP_026289343.1	0	0	0	0	0	0	0	0	0	0	0	0	0	0	0	FUS_00011306-RA	0	0	0	0	0	0	0	0	0	0	0	0	0	0	0	XP_026289343.1	FUS_00011306-RA	0	0	0	0	0	0	0	0	0	0	0	0	0	0	0
XP_026289243.1	0	0	0	0	0	0	0	0	0	0	0	0	0	0	0	FUS_00011307-RA	0	0	0	0	0	0	0	0	0	0	0	0	0	0	0	XP_026289243.1	FUS_00011307-RA	0	0	0	0	0	0	0	0	0	0	0	0	0	0	0
XP_026290100.1	0	0	0	0	0	0	0	0	0	0	0	0	0	0	0	FUS_00011308-RA	0	0	0	0	0	0	0	0	0	0	0	0	0	0	0	XP_026290100.1	FUS_00011308-RA	0	0	0	0	0	0	0	0	0	0	0	0	0	0	0
XP_026290135.1	0	0	0	0	0	0	0	0	0	0	0	0	0	0	0	FUS_00011310-RA	0	0	0	0	0	0	0	0	0	0	0	0	0	0	0	XP_026290135.1	FUS_00011310-RA	0	0	0	0	0	0	0	0	0	0	0	0	0	0	0
XP_026290089.1	0	0	0	0	0	0	0	0	0	0	0	0	0	0	0	FUS_00011311-RA	0	0	0	0	0	0	0	0	0	0	0	0	0	0	0	XP_026290089.1	FUS_00011311-RA	0	0	0	0	0	0	0	0	0	0	0	0	0	0	0
XP_026290144.1	0	0	0	0	0	0	0	0	0	0	0	0	0	0	0	FUS_00011313-RA	0	0	0	0	0	0	0	0	0	0	0	0	0	0	0	XP_026290144.1	FUS_00011313-RA	0	0	0	0	0	0	0	0	0	0	0	0	0	0	0
XP_026290008.1	0	0	0	0	0	0	0	0	0	0	0	0	0	0	0	FUS_00011314-RA	0	0	0	0	0	0	0	0	0	0	0	0	0	0	0	XP_026290008.1	FUS_00011314-RA	0	0	0	0	0	0	0	0	0	0	0	0	0	0	0
XP_026289860.1	0	0	0	0	0	0	0	0	0	0	0	0	0	0	0	FUS_00011318-RA	0	0	0	0	0	0	0	0	0	0	0	0	0	0	0	XP_026289860.1	FUS_00011318-RA	0	0	0	0	0	0	0	0	0	0	0	0	0	0	0
XP_026289867.1	0	0	0	0	0	0	0	0	0	0	0	0	0	0	0	FUS_00011319-RA	0	0	0	0	0	0	0	0	0	0	0	0	0	0	0	XP_026289867.1	FUS_00011319-RA	0	0	0	0	0	0	0	0	0	0	0	0	0	0	0
XP_026289621.1	0	0	0	0	0	0	0	0	0	0	0	0	0	0	0	FUS_00011321-RA	0	0	0	0	0	0	0	0	0	0	0	0	0	0	0	XP_026289621.1	FUS_00011321-RA	0	0	0	0	0	0	0	0	0	0	0	0	0	0	0
XP_026289255.1	0	0	0	0	0	0	0	0	0	0	0	0	0	0	0	FUS_00011323-RA	0	0	0	0	0	0	0	0	0	0	0	0	0	0	0	XP_026289255.1	FUS_00011323-RA	0	0	0	0	0	0	0	0	0	0	0	0	0	0	0
XP_026289903.1	0	0	0	0	0	0	0	0	0	0	0	0	0	0	0	FUS_00011325-RA	0	0	0	0	0	0	0	0	0	0	0	0	0	0	0	XP_026289903.1	FUS_00011325-RA	0	0	0	0	0	0	0	0	0	0	0	0	0	0	0
XP_026289572.1	0	0	0	0	0	0	0	0	0	0	0	0	0	0	0	FUS_00011326-RA	0	0	0	0	0	0	0	0	0	0	0	0	0	0	0	XP_026289572.1	FUS_00011326-RA	0	0	0	0	0	0	0	0	0	0	0	0	0	0	0
XP_026289470.1	0	0	0	0	0	0	0	0	0	0	0	0	0	0	0	FUS_00011271-RA	0	0	0	0	0	0	0	0	0	0	0	0	0	0	0	XP_026289470.1	FUS_00011271-RA	0	0	0	0	0	0	0	0	0	0	0	0	0	0	0
XP_026289695.1	0	0	0	0	0	0	0	0	0	0	0	0	0	0	0	FUS_00011344-RA	0	0	0	0	0	0	0	0	0	0	0	0	0	0	0	XP_026289695.1	FUS_00011344-RA	0	0	0	0	0	0	0	0	0	0	0	0	0	0	0
XP_026289262.1	0	0	0	0	0	0	0	0	0	0	0	0	0	0	0	FUS_00011345-RA	0	0	0	0	0	0	0	0	0	0	0	0	0	0	0	XP_026289262.1	FUS_00011345-RA	0	0	0	0	0	0	0	0	0	0	0	0	0	0	0
XP_026290223.1	0	0	0	0	0	0	0	0	0	0	0	0	0	0	0	FUS_00021603-RA	0	0	0	0	0	0	0	0	0	0	0	0	0	0	0	XP_026290223.1	FUS_00021603-RA	0	0	0	0	0	0	0	0	0	0	0	0	0	0	0
XP_026289428.1	0	0	0	0	0	0	0	0	0	0	0	0	0	0	0	FUS_00021601-RA	0	0	0	0	0	0	0	0	0	0	0	0	0	0	0	XP_026289428.1	FUS_00021601-RA	0	0	0	0	0	0	0	0	0	0	0	0	0	0	0
XP_026289457.1	0	0	0	0	0	0	0	0	0	0	0	0	0	0	0	FUS_00021600-RA	0	0	0	0	0	0	0	0	0	0	0	0	0	0	0	XP_026289457.1	FUS_00021600-RA	0	0	0	0	0	0	0	0	0	0	0	0	0	0	0
XP_026289395.1	0	0	0	0	0	0	0	0	0	0	0	0	0	0	0	FUS_00015401-RA	0	0	0	0	0	0	0	0	0	0	0	0	0	0	0	XP_026289395.1	FUS_00015401-RA	0	0	0	0	0	0	0	0	0	0	0	0	0	0	0
XP_026289444.1	0	0	0	0	0	0	0	0	0	0	0	0	0	0	0	FUS_00007857-RA	0	0	0	0	0	0	0	0	0	0	0	0	0	0	0	XP_026289444.1	FUS_00007857-RA	0	0	0	0	0	0	0	0	0	0	0	0	0	0	0
XP_026289461.1	0	0	0	0	0	0	0	0	0	0	0	0	0	0	0	FUS_00007858-RA	0	0	0	0	0	0	0	0	0	0	0	0	0	0	0	XP_026289461.1	FUS_00007858-RA	0	0	0	0	0	0	0	0	0	0	0	0	0	0	0
XP_026289631.1	0	0	0	0	0	0	0	0	0	0	0	0	0	0	0	FUS_00007860-RA	0	0	0	0	0	0	0	0	0	0	0	0	0	0	0	XP_026289631.1	FUS_00007860-RA	0	0	0	0	0	0	0	0	0	0	0	0	0	0	0
XP_026289282.1	0	0	0	0	0	0	0	0	0	0	0	0	0	0	0	FUS_00007861-RA	0	0	0	0	0	0	0	0	0	0	0	0	0	0	0	XP_026289282.1	FUS_00007861-RA	0	0	0	0	0	0	0	0	0	0	0	0	0	0	0
XP_026289785.1	0	0	0	0	0	0	0	0	0	0	0	0	0	0	0	FUS_00007864-RA	0	0	0	0	0	0	0	0	0	0	0	0	0	0	0	XP_026289785.1	FUS_00007864-RA	0	0	0	0	0	0	0	0	0	0	0	0	0	0	0
XP_026289753.1	0	0	0	0	0	0	0	0	0	0	0	0	0	0	0	FUS_00013256-RA	0	0	0	0	0	0	0	0	0	0	0	0	0	0	0	XP_026289753.1	FUS_00013256-RA	0	0	0	0	0	0	0	0	0	0	0	0	0	0	0
XP_026289706.1	0	0	0	0	0	0	0	0	0	0	0	0	0	0	0	FUS_00015929-RA	0	0	0	0	0	0	0	0	0	0	0	0	0	0	0	XP_026289706.1	FUS_00015929-RA	0	0	0	0	0	0	0	0	0	0	0	0	0	0	0
XP_026289763.1	0	0	0	0	0	0	0	0	0	0	0	0	0	0	0	FUS_00015927-RA	0	0	0	0	0	0	0	0	0	0	0	0	0	0	0	XP_026289763.1	FUS_00015927-RA	0	0	0	0	0	0	0	0	0	0	0	0	0	0	0
XP_026289295.1	0	0	0	0	0	0	0	0	0	0	0	0	0	0	0	FUS_00014838-RA	0	0	0	0	0	0	0	0	0	0	0	0	0	0	0	XP_026289295.1	FUS_00014838-RA	0	0	0	0	0	0	0	0	0	0	0	0	0	0	0
XP_026289530.1	0	0	0	0	0	0	0	0	0	0	0	0	0	0	0	FUS_00014839-RA	0	0	0	0	0	0	0	0	0	0	0	0	0	0	0	XP_026289530.1	FUS_00014839-RA	0	0	0	0	0	0	0	0	0	0	0	0	0	0	0
XP_026289520.1	0	0	0	0	0	0	0	0	0	0	0	0	0	0	0	FUS_00014840-RA	0	0	0	0	0	0	0	0	0	0	0	0	0	0	0	XP_026289520.1	FUS_00014840-RA	0	0	0	0	0	0	0	0	0	0	0	0	0	0	0
XP_026289982.1	0	0	0	0	0	0	0	0	0	0	0	0	0	0	0	FUS_00014841-RA	0	0	0	0	0	0	0	0	0	0	0	0	0	0	0	XP_026289982.1	FUS_00014841-RA	0	0	0	0	0	0	0	0	0	0	0	0	0	0	0
XP_026289991.1	0	0	0	0	0	0	0	0	0	0	0	0	0	0	0	FUS_00014844-RA	0	0	0	0	0	0	0	0	0	0	0	0	0	0	0	XP_026289991.1	FUS_00014844-RA	0	0	0	0	0	0	0	0	0	0	0	0	0	0	0
XP_026289332.1	0	0	0	0	0	0	0	0	0	0	0	0	0	0	0	FUS_00014850-RA	0	0	0	0	0	0	0	0	0	0	0	0	0	0	0	XP_026289332.1	FUS_00014850-RA	0	0	0	0	0	0	0	0	0	0	0	0	0	0	0
XP_026290582.1	0	0	0	0	0	0	0	0	0	0	0	0	0	0	0	FUS_00012939-RA	0	0	0	0	0	0	0	0	0	0	0	0	0	0	0	XP_026290582.1	FUS_00012939-RA	0	0	0	0	0	0	0	0	0	0	0	0	0	0	0
XP_026290833.1	0	0	0	0	0	0	0	0	0	0	0	0	0	0	0	FUS_00005509-RA	0	0	0	0	0	0	0	0	0	0	0	0	0	0	0	XP_026290833.1	FUS_00005509-RA	0	0	0	0	0	0	0	0	0	0	0	0	0	0	0
XP_026290777.1	0	0	0	0	0	0	0	0	0	0	0	0	0	0	0	FUS_00005511-RA	0	0	0	0	0	0	0	0	0	0	0	0	0	0	0	XP_026290777.1	FUS_00005511-RA	0	0	0	0	0	0	0	0	0	0	0	0	0	0	0
XP_026290340.1	0	0	0	0	0	0	0	0	0	0	0	0	0	0	0	FUS_00012987-RA	0	0	0	0	0	0	0	0	0	0	0	0	0	0	0	XP_026290340.1	FUS_00012987-RA	0	0	0	0	0	0	0	0	0	0	0	0	0	0	0
XP_026290323.1	0	0	0	0	0	0	0	0	0	0	0	0	0	0	0	FUS_00012986-RA	0	0	0	0	0	0	0	0	0	0	0	0	0	0	0	XP_026290323.1	FUS_00012986-RA	0	0	0	0	0	0	0	0	0	0	0	0	0	0	0
XP_026290362.1	0	0	0	0	0	0	0	0	0	0	0	0	0	0	0	FUS_00012985-RA	0	0	0	0	0	0	0	0	0	0	0	0	0	0	0	XP_026290362.1	FUS_00012985-RA	0	0	0	0	0	0	0	0	0	0	0	0	0	0	0
XP_026290593.1	0	0	0	0	0	0	0	0	0	0	0	0	0	0	0	FUS_00012982-RA	0	0	0	0	0	0	0	0	0	0	0	0	0	0	0	XP_026290593.1	FUS_00012982-RA	0	0	0	0	0	0	0	0	0	0	0	0	0	0	0
XP_026291121.1	0	0	0	0	0	0	0	0	0	0	0	0	0	0	0	FUS_00012981-RA	0	0	0	0	0	0	0	0	0	0	0	0	0	0	0	XP_026291121.1	FUS_00012981-RA	0	0	0	0	0	0	0	0	0	0	0	0	0	0	0
XP_026290470.1	0	0	0	0	0	0	0	0	0	0	0	0	0	0	0	FUS_00012980-RA	0	0	0	0	0	0	0	0	0	0	0	0	0	0	0	XP_026290470.1	FUS_00012980-RA	0	0	0	0	0	0	0	0	0	0	0	0	0	0	0
XP_026291168.1	0	0	0	0	0	0	0	0	0	0	0	0	0	0	0	FUS_00012977-RA	0	0	0	0	0	0	0	0	0	0	0	0	0	0	0	XP_026291168.1	FUS_00012977-RA	0	0	0	0	0	0	0	0	0	0	0	0	0	0	0
XP_026291097.1	1	0	0	0	0	0	0	0	0	0	0	0	0	0	0	FUS_00012975-RA	1	0	0	0	0	0	0	0	0	0	0	0	0	0	0	XP_026291097.1	FUS_00012975-RA	1	0	0	0	0	0	0	0	0	0	0	0	0	0	0
XP_026291084.1	0	0	0	0	0	0	0	0	0	0	0	0	0	0	0	FUS_00012974-RA	0	0	0	0	0	0	0	0	0	0	0	0	0	0	0	XP_026291084.1	FUS_00012974-RA	0	0	0	0	0	0	0	0	0	0	0	0	0	0	0
XP_026290920.1	0	0	0	0	0	0	0	0	0	0	0	0	0	0	0	FUS_00012972-RA	0	0	0	0	0	0	0	0	0	0	0	0	0	0	0	XP_026290920.1	FUS_00012972-RA	0	0	0	0	0	0	0	0	0	0	0	0	0	0	0
XP_026290902.1	0	0	0	0	0	0	0	0	0	0	0	0	0	0	0	FUS_00012971-RA	0	0	0	0	0	0	0	0	0	0	0	0	0	0	0	XP_026290902.1	FUS_00012971-RA	0	0	0	0	0	0	0	0	0	0	0	0	0	0	0
XP_026290911.1	0	0	0	0	0	0	0	0	0	0	0	0	0	0	0	FUS_00012969-RA	0	0	0	0	0	0	0	0	0	0	0	0	0	0	0	XP_026290911.1	FUS_00012969-RA	0	0	0	0	0	0	0	0	0	0	0	0	0	0	0
XP_026290543.1	0	0	0	0	0	0	0	0	0	0	0	0	0	0	0	FUS_00004132-RA	0	0	0	0	0	0	0	0	0	0	0	0	0	0	0	XP_026290543.1	FUS_00004132-RA	0	0	0	0	0	0	0	0	0	0	0	0	0	0	0
XP_026290530.1	0	0	0	0	0	0	0	0	0	0	0	0	0	0	0	FUS_00004131-RA	0	0	0	0	0	0	0	0	0	0	0	0	0	0	0	XP_026290530.1	FUS_00004131-RA	0	0	0	0	0	0	0	0	0	0	0	0	0	0	0
XP_026290801.1	0	0	0	0	0	0	0	0	0	0	0	0	0	0	0	FUS_00004133-RA	0	0	0	0	0	0	0	0	0	0	0	0	0	0	0	XP_026290801.1	FUS_00004133-RA	0	0	0	0	0	0	0	0	0	0	0	0	0	0	0
XP_026290478.1	0	0	0	0	0	0	0	0	0	0	0	0	0	0	0	FUS_00004135-RA	0	0	0	0	0	0	0	0	0	0	0	0	0	0	0	XP_026290478.1	FUS_00004135-RA	0	0	0	0	0	0	0	0	0	0	0	0	0	0	0
XP_026290813.1	0	0	0	0	0	0	0	0	0	0	0	0	0	0	0	FUS_00004136-RA	0	0	0	0	0	0	0	0	0	0	0	0	0	0	0	XP_026290813.1	FUS_00004136-RA	0	0	0	0	0	0	0	0	0	0	0	0	0	0	0
XP_026291042.1	0	0	0	0	0	0	0	0	0	0	0	0	0	0	0	FUS_00005124-RA	0	0	0	0	0	0	0	0	0	0	0	0	0	0	0	XP_026291042.1	FUS_00005124-RA	0	0	0	0	0	0	0	0	0	0	0	0	0	0	0
XP_026290998.1	0	0	0	0	0	0	0	0	0	0	0	0	0	0	0	FUS_00005129-RA	0	0	0	0	0	0	0	0	0	0	0	0	0	0	0	XP_026290998.1	FUS_00005129-RA	0	0	0	0	0	0	0	0	0	0	0	0	0	0	0
XP_026290963.1	0	0	0	0	0	0	0	0	0	0	0	0	0	0	0	FUS_00005128-RA	0	0	0	0	0	0	0	0	0	0	0	0	0	0	0	XP_026290963.1	FUS_00005128-RA	0	0	0	0	0	0	0	0	0	0	0	0	0	0	0
XP_026291036.1	0	0	0	0	0	0	0	0	0	0	0	0	0	0	0	FUS_00005130-RA	0	0	0	0	0	0	0	0	0	0	0	0	0	0	0	XP_026291036.1	FUS_00005130-RA	0	0	0	0	0	0	0	0	0	0	0	0	0	0	0
XP_026290396.1	0	1	0	0	0	0	0	0	0	0	0	0	0	0	0	FUS_00005131-RA	0	1	0	0	0	0	0	0	0	0	0	0	0	0	0	XP_026290396.1	FUS_00005131-RA	0	1	0	0	0	0	0	0	0	0	0	0	0	0	0
XP_026290404.1	0	0	0	0	0	0	0	0	0	0	0	0	0	0	0	FUS_00005132-RA	0	0	0	0	0	0	0	0	0	0	0	0	0	0	0	XP_026290404.1	FUS_00005132-RA	0	0	0	0	0	0	0	0	0	0	0	0	0	0	0
XP_026290489.1	0	0	0	0	0	0	0	0	0	0	0	0	0	0	0	FUS_00005133-RA	0	0	0	0	0	0	0	0	0	0	0	0	0	0	0	XP_026290489.1	FUS_00005133-RA	0	0	0	0	0	0	0	0	0	0	0	0	0	0	0
XP_026290788.1	0	0	0	0	0	0	0	0	0	0	0	0	0	0	0	FUS_00005134-RA	0	0	0	0	0	0	0	0	0	0	0	0	0	0	0	XP_026290788.1	FUS_00005134-RA	0	0	0	0	0	0	0	0	0	0	0	0	0	0	0
XP_026290672.1	0	0	0	0	0	0	0	0	0	0	0	0	0	0	0	FUS_00005140-RA	0	0	0	0	0	0	0	0	0	0	0	0	0	0	0	XP_026290672.1	FUS_00005140-RA	0	0	0	0	0	0	0	0	0	0	0	0	0	0	0
XP_026290688.1	0	0	0	0	0	0	0	0	0	0	0	0	0	0	0	FUS_00005141-RA	0	0	0	0	0	0	0	0	0	0	0	0	0	0	0	XP_026290688.1	FUS_00005141-RA	0	0	0	0	0	0	0	0	0	0	0	0	0	0	0
XP_026290683.1	0	0	0	0	0	0	0	0	0	0	0	0	0	0	0	FUS_00005142-RA	0	0	0	0	0	0	0	0	0	0	0	0	0	0	0	XP_026290683.1	FUS_00005142-RA	0	0	0	0	0	0	0	0	0	0	0	0	0	0	0
XP_026290889.1	0	0	0	0	0	0	0	0	0	0	0	0	0	0	0	FUS_00005148-RA	0	0	0	0	0	0	0	0	0	0	0	0	0	0	0	XP_026290889.1	FUS_00005148-RA	0	0	0	0	0	0	0	0	0	0	0	0	0	0	0
XP_026290500.1	0	0	0	0	0	0	0	0	0	0	0	0	0	0	0	FUS_00005150-RA	0	0	0	0	0	0	0	0	0	0	0	0	0	0	0	XP_026290500.1	FUS_00005150-RA	0	0	0	0	0	0	0	0	0	0	0	0	0	0	0
XP_026291274.1	0	0	0	0	0	0	0	0	0	0	0	0	0	0	0	FUS_00015717-RA	0	0	0	0	0	0	0	0	0	0	0	0	0	0	0	XP_026291274.1	FUS_00015717-RA	0	0	0	0	0	0	0	0	0	0	0	0	0	0	0
XP_026291980.1	0	0	0	0	0	0	0	0	0	0	0	0	0	0	0	FUS_00015708-RA	0	0	0	0	0	0	0	0	0	0	0	0	0	0	0	XP_026291980.1	FUS_00015708-RA	0	0	0	0	0	0	0	0	0	0	0	0	0	0	0
XP_026291972.1	0	0	0	0	0	0	0	0	0	0	0	0	0	0	0	FUS_00015707-RA	0	0	0	0	0	0	0	0	0	0	0	0	0	0	0	XP_026291972.1	FUS_00015707-RA	0	0	0	0	0	0	0	0	0	0	0	0	0	0	0
XP_026291581.1	0	0	0	0	0	0	0	0	0	0	0	0	0	0	0	FUS_00015699-RA	0	0	0	0	0	0	0	0	0	0	0	0	0	0	0	XP_026291581.1	FUS_00015699-RA	0	0	0	0	0	0	0	0	0	0	0	0	0	0	0
XP_026291568.1	0	0	0	0	0	0	0	0	0	0	0	0	0	0	0	FUS_00015698-RA	0	0	0	0	0	0	0	0	0	0	0	0	0	0	0	XP_026291568.1	FUS_00015698-RA	0	0	0	0	0	0	0	0	0	0	0	0	0	0	0
XP_026291555.1	0	0	0	0	0	0	0	0	0	0	0	0	0	0	0	FUS_00015697-RA	0	0	0	0	0	0	0	0	0	0	0	0	0	0	0	XP_026291555.1	FUS_00015697-RA	0	0	0	0	0	0	0	0	0	0	0	0	0	0	0
XP_026291692.1	0	0	0	0	0	0	0	0	0	0	0	0	0	0	0	FUS_00005322-RA	0	0	0	0	0	0	0	0	0	0	0	0	0	0	0	XP_026291692.1	FUS_00005322-RA	0	0	0	0	0	0	0	0	0	0	0	0	0	0	0
XP_026291701.1	0	0	0	0	0	0	0	0	0	0	0	0	0	0	0	FUS_00015695-RA	0	0	0	0	0	0	0	0	0	0	0	0	0	0	0	XP_026291701.1	FUS_00015695-RA	0	0	0	0	0	0	0	0	0	0	0	0	0	0	0
XP_026291663.1	0	0	0	0	0	0	0	0	0	0	0	0	0	0	0	FUS_00015694-RA	0	0	0	0	0	0	0	0	0	0	0	0	0	0	0	XP_026291663.1	FUS_00015694-RA	0	0	0	0	0	0	0	0	0	0	0	0	0	0	0
XP_026291719.1	0	0	0	0	0	0	0	0	0	0	0	0	0	0	0	FUS_00015691-RA	0	0	0	0	0	0	0	0	0	0	0	0	0	0	0	XP_026291719.1	FUS_00015691-RA	0	0	0	0	0	0	0	0	0	0	0	0	0	0	0
XP_026291727.1	0	0	0	0	0	0	0	0	0	0	0	0	0	0	0	FUS_00015690-RA	0	0	0	0	0	0	0	0	0	0	0	0	0	0	0	XP_026291727.1	FUS_00015690-RA	0	0	0	0	0	0	0	0	0	0	0	0	0	0	0
XP_026291428.1	0	0	0	0	0	0	0	0	0	0	0	0	0	0	0	FUS_00015681-RA	0	0	0	0	0	0	0	0	0	0	0	0	0	0	0	XP_026291428.1	FUS_00015681-RA	0	0	0	0	0	0	0	0	0	0	0	0	0	0	0
XP_026291350.1	0	0	0	0	0	0	0	0	0	0	0	0	0	0	0	FUS_00015680-RA	0	0	0	0	0	0	0	0	0	0	0	0	0	0	0	XP_026291350.1	FUS_00015680-RA	0	0	0	0	0	0	0	0	0	0	0	0	0	0	0
XP_026291777.1	0	0	0	0	0	0	0	0	0	0	0	0	0	0	0	FUS_00015670-RA	0	0	0	0	0	0	0	0	0	0	0	0	0	0	0	XP_026291777.1	FUS_00015670-RA	0	0	0	0	0	0	0	0	0	0	0	0	0	0	0
XP_026291786.1	0	0	0	0	0	0	0	0	0	0	0	0	0	0	0	FUS_00015669-RA	0	0	0	0	0	0	0	0	0	0	0	0	0	0	0	XP_026291786.1	FUS_00015669-RA	0	0	0	0	0	0	0	0	0	0	0	0	0	0	0
XP_026291336.1	0	0	0	0	0	0	0	0	0	0	0	0	0	0	0	FUS_00015666-RA	0	0	0	0	0	0	0	0	0	0	0	0	0	0	0	XP_026291336.1	FUS_00015666-RA	0	0	0	0	0	0	0	0	0	0	0	0	0	0	0
XP_026291809.1	0	0	0	0	0	0	0	0	0	0	0	0	0	0	0	FUS_00015664-RA	0	0	0	0	0	0	0	0	0	0	0	0	0	0	0	XP_026291809.1	FUS_00015664-RA	0	0	0	0	0	0	0	0	0	0	0	0	0	0	0
XP_026291889.1	0	0	0	0	0	0	0	0	0	0	0	0	0	0	0	FUS_00015642-RA	0	0	0	0	0	0	0	0	0	0	0	0	0	0	0	XP_026291889.1	FUS_00015642-RA	0	0	0	0	0	0	0	0	0	0	0	0	0	0	0
XP_026291416.1	0	0	0	0	0	0	0	0	0	0	0	0	0	0	0	FUS_00015639-RA	0	0	0	0	0	0	0	0	0	0	0	0	0	0	0	XP_026291416.1	FUS_00015639-RA	0	0	0	0	0	0	0	0	0	0	0	0	0	0	0
XP_026291904.1	0	0	0	0	0	0	0	0	0	0	0	0	0	0	0	FUS_00015629-RA	0	0	0	0	0	0	0	0	0	0	0	0	0	0	0	XP_026291904.1	FUS_00015629-RA	0	0	0	0	0	0	0	0	0	0	0	0	0	0	0
XP_026291472.1	0	0	0	0	0	0	0	0	0	0	0	0	0	0	0	FUS_00015614-RA	0	0	0	0	0	0	0	0	0	0	0	0	0	0	0	XP_026291472.1	FUS_00015614-RA	0	0	0	0	0	0	0	0	0	0	0	0	0	0	0
XP_026291326.1	0	0	0	0	0	0	0	0	0	0	0	0	0	0	0	FUS_00015610-RA	0	0	0	0	0	0	0	0	0	0	0	0	0	0	0	XP_026291326.1	FUS_00015610-RA	0	0	0	0	0	0	0	0	0	0	0	0	0	0	0
XP_026291312.1	0	0	0	0	0	0	0	0	0	0	0	0	0	0	0	FUS_00015609-RA	0	0	0	0	0	0	0	0	0	0	0	0	0	0	0	XP_026291312.1	FUS_00015609-RA	0	0	0	0	0	0	0	0	0	0	0	0	0	0	0
XP_026291302.1	0	0	0	0	0	0	0	0	0	0	0	0	0	0	0	FUS_00015608-RA	0	0	0	0	0	0	0	0	0	0	0	0	0	0	0	XP_026291302.1	FUS_00015608-RA	0	0	0	0	0	0	0	0	0	0	0	0	0	0	0
XP_026291923.1	0	0	0	0	0	0	0	0	0	0	0	0	0	0	0	FUS_00015605-RA	0	0	0	0	0	0	0	0	0	0	0	0	0	0	0	XP_026291923.1	FUS_00015605-RA	0	0	0	0	0	0	0	0	0	0	0	0	0	0	0
XP_026293264.1	0	0	0	0	0	0	0	0	0	0	0	0	0	0	0	FUS_00004029-RA	0	0	0	0	0	0	0	0	0	0	0	0	0	0	0	XP_026293264.1	FUS_00004029-RA	0	0	0	0	0	0	0	0	0	0	0	0	0	0	0
XP_026292282.1	0	0	0	0	0	0	0	0	0	0	0	0	0	0	0	FUS_00004028-RA	0	0	0	0	0	0	0	0	0	0	0	0	0	0	0	XP_026292282.1	FUS_00004028-RA	0	0	0	0	0	0	0	0	0	0	0	0	0	0	0
XP_026292178.1	0	0	0	0	0	0	0	0	0	0	0	0	0	0	0	FUS_00004026-RA	0	0	0	0	0	0	0	0	0	0	0	0	0	0	0	XP_026292178.1	FUS_00004026-RA	0	0	0	0	0	0	0	0	0	0	0	0	0	0	0
XP_026293307.1	0	0	0	0	0	0	0	0	0	0	0	0	0	0	0	FUS_00004020-RA	0	0	0	0	0	0	0	0	0	0	0	0	0	0	0	XP_026293307.1	FUS_00004020-RA	0	0	0	0	0	0	0	0	0	0	0	0	0	0	0
XP_026292675.1	0	0	0	0	0	0	0	0	0	0	0	0	0	0	0	FUS_00004019-RA	0	0	0	0	0	0	0	0	0	0	0	0	0	0	0	XP_026292675.1	FUS_00004019-RA	0	0	0	0	0	0	0	0	0	0	0	0	0	0	0
XP_026293319.1	0	0	0	0	0	0	0	0	0	0	0	0	0	0	0	FUS_00004018-RA	0	0	0	0	0	0	0	0	0	0	0	0	0	0	0	XP_026293319.1	FUS_00004018-RA	0	0	0	0	0	0	0	0	0	0	0	0	0	0	0
XP_026293330.1	0	0	0	0	0	0	0	0	0	0	0	0	0	0	0	FUS_00004014-RA	0	0	0	0	0	0	0	0	0	0	0	0	0	0	0	XP_026293330.1	FUS_00004014-RA	0	0	0	0	0	0	0	0	0	0	0	0	0	0	0
XP_026292367.1	0	0	0	0	0	0	0	0	0	0	0	0	0	0	0	FUS_00004012-RA	0	0	0	0	0	0	0	0	0	0	0	0	0	0	0	XP_026292367.1	FUS_00004012-RA	0	0	0	0	0	0	0	0	0	0	0	0	0	0	0
XP_026292584.1	0	0	0	0	0	0	0	0	0	0	0	0	0	0	0	FUS_00013063-RA	0	0	0	0	0	0	0	0	0	0	0	0	0	0	0	XP_026292584.1	FUS_00013063-RA	0	0	0	0	0	0	0	0	0	0	0	0	0	0	0
XP_026292544.1	0	0	0	0	0	0	0	0	0	0	0	0	0	0	0	FUS_00013069-RA	0	0	0	0	0	0	0	0	0	0	0	0	0	0	0	XP_026292544.1	FUS_00013069-RA	0	0	0	0	0	0	0	0	0	0	0	0	0	0	0
XP_026292536.1	0	0	0	0	0	0	0	0	0	0	0	0	0	0	0	FUS_00013070-RA	0	0	0	0	0	0	0	0	0	0	0	0	0	0	0	XP_026292536.1	FUS_00013070-RA	0	0	0	0	0	0	0	0	0	0	0	0	0	0	0
XP_026292761.1	0	0	0	0	0	0	0	0	0	0	0	0	0	0	0	FUS_00013073-RA	0	0	0	0	0	0	0	0	0	0	0	0	0	0	0	XP_026292761.1	FUS_00013073-RA	0	0	0	0	0	0	0	0	0	0	0	0	0	0	0
XP_026292684.1	0	0	0	0	0	0	0	0	0	0	0	0	0	0	0	FUS_00006163-RA	0	0	0	0	0	0	0	0	0	0	0	0	0	0	0	XP_026292684.1	FUS_00006163-RA	0	0	0	0	0	0	0	0	0	0	0	0	0	0	0
XP_026293032.1	0	0	0	0	0	0	0	0	0	0	0	0	0	0	0	FUS_00006169-RA	0	0	0	0	0	0	0	0	0	0	0	0	0	0	0	XP_026293032.1	FUS_00006169-RA	0	0	0	0	0	0	0	0	0	0	0	0	0	0	0
XP_026292345.1	0	0	0	0	0	0	0	0	0	0	0	0	0	0	0	FUS_00006173-RA	0	0	0	0	0	0	0	0	0	0	0	0	0	0	0	XP_026292345.1	FUS_00006173-RA	0	0	0	0	0	0	0	0	0	0	0	0	0	0	0
XP_026292357.1	0	0	0	0	0	0	0	0	0	0	0	0	0	0	0	FUS_00006174-RA	0	0	0	0	0	0	0	0	0	0	0	0	0	0	0	XP_026292357.1	FUS_00006174-RA	0	0	0	0	0	0	0	0	0	0	0	0	0	0	0
XP_026292593.1	0	0	0	0	0	0	0	0	0	0	0	0	0	0	0	FUS_00008438-RA	0	0	0	0	0	0	0	0	0	0	0	0	0	0	0	XP_026292593.1	FUS_00008438-RA	0	0	0	0	0	0	0	0	0	0	0	0	0	0	0
XP_026292399.1	0	0	0	0	0	0	0	0	0	0	0	0	0	0	0	FUS_00003887-RA	0	0	0	0	0	0	0	0	0	0	0	0	0	0	0	XP_026292399.1	FUS_00003887-RA	0	0	0	0	0	0	0	0	0	0	0	0	0	0	0
XP_026292389.1	0	0	0	0	0	0	0	0	0	0	0	0	0	0	0	FUS_00003888-RA	0	0	0	0	0	0	0	0	0	0	0	0	0	0	0	XP_026292389.1	FUS_00003888-RA	0	0	0	0	0	0	0	0	0	0	0	0	0	0	0
XP_026293334.1	0	0	0	0	0	0	0	0	0	0	0	0	0	0	0	FUS_00003889-RA	0	0	0	0	0	0	0	0	0	0	0	0	0	0	0	XP_026293334.1	FUS_00003889-RA	0	0	0	0	0	0	0	0	0	0	0	0	0	0	0
XP_026292478.1	0	0	0	0	0	0	0	0	0	0	0	0	0	0	0	FUS_00003894-RA	0	0	0	0	0	0	0	0	0	0	0	0	0	0	0	XP_026292478.1	FUS_00003894-RA	0	0	0	0	0	0	0	0	0	0	0	0	0	0	0
XP_026292016.1	0	0	0	0	0	0	0	0	0	0	0	0	0	0	0	FUS_00003896-RA	0	0	0	0	0	0	0	0	0	0	0	0	0	0	0	XP_026292016.1	FUS_00003896-RA	0	0	0	0	0	0	0	0	0	0	0	0	0	0	0
XP_026293165.1	0	0	0	0	0	0	0	0	0	0	0	0	0	0	0	FUS_00003900-RA	0	0	0	0	0	0	0	0	0	0	0	0	0	0	0	XP_026293165.1	FUS_00003900-RA	0	0	0	0	0	0	0	0	0	0	0	0	0	0	0
XP_026293141.1	0	0	0	0	0	0	0	0	0	0	0	0	0	0	0	FUS_00003901-RA	0	0	0	0	0	0	0	0	0	0	0	0	0	0	0	XP_026293141.1	FUS_00003901-RA	0	0	0	0	0	0	0	0	0	0	0	0	0	0	0
XP_026293131.1	0	0	0	0	0	0	0	0	0	0	0	0	0	0	0	FUS_00003902-RA	0	0	0	0	0	0	0	0	0	0	0	0	0	0	0	XP_026293131.1	FUS_00003902-RA	0	0	0	0	0	0	0	0	0	0	0	0	0	0	0
XP_026293153.1	0	0	0	0	0	0	0	0	0	0	0	0	0	0	0	FUS_00003903-RA	0	0	0	0	0	0	0	0	0	0	0	0	0	0	0	XP_026293153.1	FUS_00003903-RA	0	0	0	0	0	0	0	0	0	0	0	0	0	0	0
XP_026292553.1	0	0	0	0	0	0	0	0	0	0	0	0	0	0	0	FUS_00003904-RA	0	0	0	0	0	0	0	0	0	0	0	0	0	0	0	XP_026292553.1	FUS_00003904-RA	0	0	0	0	0	0	0	0	0	0	0	0	0	0	0
XP_026292507.1	0	0	0	0	0	0	0	0	0	0	0	0	0	0	0	FUS_00003905-RA	0	0	0	0	0	0	0	0	0	0	0	0	0	0	0	XP_026292507.1	FUS_00003905-RA	0	0	0	0	0	0	0	0	0	0	0	0	0	0	0
XP_026293335.1	0	0	0	0	0	0	0	0	0	0	0	0	0	0	0	FUS_00003906-RA	0	0	0	0	0	0	0	0	0	0	0	0	0	0	0	XP_026293335.1	FUS_00003906-RA	0	0	0	0	0	0	0	0	0	0	0	0	0	0	0
XP_026293117.1	0	0	0	0	0	0	0	0	0	0	0	0	0	0	0	FUS_00003907-RA	0	0	0	0	0	0	0	0	0	0	0	0	0	0	0	XP_026293117.1	FUS_00003907-RA	0	0	0	0	0	0	0	0	0	0	0	0	0	0	0
XP_026293337.1	0	0	0	0	0	0	0	0	0	0	0	0	0	0	0	FUS_00003908-RA	0	0	0	0	0	0	0	0	0	0	0	0	0	0	0	XP_026293337.1	FUS_00003908-RA	0	0	0	0	0	0	0	0	0	0	0	0	0	0	0
XP_026293338.1	0	0	0	0	0	0	0	0	0	0	0	0	0	0	0	FUS_00003910-RA	0	0	0	0	0	0	0	0	0	0	0	0	0	0	0	XP_026293338.1	FUS_00003910-RA	0	0	0	0	0	0	0	0	0	0	0	0	0	0	0
XP_026293189.1	0	0	0	0	0	0	0	0	0	0	0	0	0	0	0	FUS_00003913-RA	0	0	0	0	0	0	0	0	0	0	0	0	0	0	0	XP_026293189.1	FUS_00003913-RA	0	0	0	0	0	0	0	0	0	0	0	0	0	0	0
XP_026293177.1	0	0	0	0	0	0	0	0	0	0	0	0	0	0	0	FUS_00003914-RA	0	0	0	0	0	0	0	0	0	0	0	0	0	0	0	XP_026293177.1	FUS_00003914-RA	0	0	0	0	0	0	0	0	0	0	0	0	0	0	0
XP_026292746.1	0	0	0	0	0	0	0	0	0	0	0	0	0	0	0	FUS_00003916-RA	0	0	0	0	0	0	0	0	0	0	0	0	0	0	0	XP_026292746.1	FUS_00003916-RA	0	0	0	0	0	0	0	0	0	0	0	0	0	0	0
XP_026293340.1	0	0	0	0	0	0	0	0	0	0	0	0	0	0	0	FUS_00003917-RA	0	0	0	0	0	0	0	0	0	0	0	0	0	0	0	XP_026293340.1	FUS_00003917-RA	0	0	0	0	0	0	0	0	0	0	0	0	0	0	0
XP_026292836.1	0	0	0	0	0	0	0	0	0	0	0	0	0	0	0	FUS_00003919-RA	0	0	0	0	0	0	0	0	0	0	0	0	0	0	0	XP_026292836.1	FUS_00003919-RA	0	0	0	0	0	0	0	0	0	0	0	0	0	0	0
XP_026292851.1	0	0	0	0	0	0	0	0	0	0	0	0	0	0	0	FUS_00003918-RA	0	0	0	0	0	0	0	0	0	0	0	0	0	0	0	XP_026292851.1	FUS_00003918-RA	0	0	0	0	0	0	0	0	0	0	0	0	0	0	0
XP_026292829.1	0	0	0	0	0	0	0	0	0	0	0	0	0	0	0	FUS_00003920-RA	0	0	0	0	0	0	0	0	0	0	0	0	0	0	0	XP_026292829.1	FUS_00003920-RA	0	0	0	0	0	0	0	0	0	0	0	0	0	0	0
XP_026292845.1	0	0	0	0	0	0	0	0	0	0	0	0	0	0	0	FUS_00021167-RA	0	0	0	0	0	0	0	0	0	0	0	0	0	0	0	XP_026292845.1	FUS_00021167-RA	0	0	0	0	0	0	0	0	0	0	0	0	0	0	0
XP_026292645.1	0	0	0	0	0	0	0	0	0	0	0	0	0	0	0	FUS_00021166-RA	0	0	0	0	0	0	0	0	0	0	0	0	0	0	0	XP_026292645.1	FUS_00021166-RA	0	0	0	0	0	0	0	0	0	0	0	0	0	0	0
XP_026292663.1	0	0	0	0	0	0	0	0	0	0	0	0	0	0	0	FUS_00021164-RA	0	0	0	0	0	0	0	0	0	0	0	0	0	0	0	XP_026292663.1	FUS_00021164-RA	0	0	0	0	0	0	0	0	0	0	0	0	0	0	0
XP_026292292.1	0	0	0	0	0	0	0	0	0	0	0	0	0	0	0	FUS_00021162-RA	0	0	0	0	0	0	0	0	0	0	0	0	0	0	0	XP_026292292.1	FUS_00021162-RA	0	0	0	0	0	0	0	0	0	0	0	0	0	0	0
XP_026293425.1	0	0	0	0	0	0	0	0	0	0	0	0	0	0	0	FUS_00003455-RA	0	0	0	0	0	0	0	0	0	0	0	0	0	0	0	XP_026293425.1	FUS_00003455-RA	0	0	0	0	0	0	0	0	0	0	0	0	0	0	0
XP_026293395.1	0	0	0	0	0	0	0	0	0	0	0	0	0	0	0	FUS_00003460-RA	0	0	0	0	0	0	0	0	0	0	0	0	0	0	0	XP_026293395.1	FUS_00003460-RA	0	0	0	0	0	0	0	0	0	0	0	0	0	0	0
XP_026293427.1	0	0	0	0	0	0	0	0	0	0	0	0	0	0	0	FUS_00003458-RA	0	0	0	0	0	0	0	0	0	0	0	0	0	0	0	XP_026293427.1	FUS_00003458-RA	0	0	0	0	0	0	0	0	0	0	0	0	0	0	0
XP_026293397.1	0	0	0	0	0	0	0	0	0	0	0	0	0	0	0	FUS_00003464-RA	0	0	0	0	0	0	0	0	0	0	0	0	0	0	0	XP_026293397.1	FUS_00003464-RA	0	0	0	0	0	0	0	0	0	0	0	0	0	0	0
XP_026293371.1	0	0	0	0	0	0	0	0	0	0	0	0	0	0	0	FUS_00003466-RA	0	0	0	0	0	0	0	0	0	0	0	0	0	0	0	XP_026293371.1	FUS_00003466-RA	0	0	0	0	0	0	0	0	0	0	0	0	0	0	0
XP_026293349.1	0	0	0	0	0	0	0	0	0	0	0	0	0	0	0	FUS_00003468-RA	0	0	0	0	0	0	0	0	0	0	0	0	0	0	0	XP_026293349.1	FUS_00003468-RA	0	0	0	0	0	0	0	0	0	0	0	0	0	0	0
XP_026293347.1	0	0	0	0	0	0	0	0	0	0	0	0	0	0	0	FUS_00003469-RA	0	0	0	0	0	0	0	0	0	0	0	0	0	0	0	XP_026293347.1	FUS_00003469-RA	0	0	0	0	0	0	0	0	0	0	0	0	0	0	0
XP_026293348.1	0	0	0	0	0	0	0	0	0	0	0	0	0	0	0	FUS_00003471-RA	0	0	0	0	0	0	0	0	0	0	0	0	0	0	0	XP_026293348.1	FUS_00003471-RA	0	0	0	0	0	0	0	0	0	0	0	0	0	0	0
XP_026293398.1	0	0	0	0	0	0	0	0	0	0	0	1	0	0	0	FUS_00003472-RA	0	0	0	0	0	0	0	0	0	0	0	1	0	0	0	XP_026293398.1	FUS_00003472-RA	0	0	0	0	0	0	0	0	0	0	0	1	0	0	0
XP_026293394.1	0	0	0	0	0	0	0	0	0	0	0	0	0	0	0	FUS_00003476-RA	0	0	0	0	0	0	0	0	0	0	0	0	0	0	0	XP_026293394.1	FUS_00003476-RA	0	0	0	0	0	0	0	0	0	0	0	0	0	0	0
XP_026293381.1	0	0	0	0	0	0	0	0	0	0	0	0	0	0	0	FUS_00003478-RA	0	0	0	0	0	0	0	0	0	0	0	0	0	0	0	XP_026293381.1	FUS_00003478-RA	0	0	0	0	0	0	0	0	0	0	0	0	0	0	0
XP_026293399.1	0	0	0	0	0	0	0	0	0	0	0	0	0	0	0	FUS_00003479-RA	0	0	0	0	0	0	0	0	0	0	0	0	0	0	0	XP_026293399.1	FUS_00003479-RA	0	0	0	0	0	0	0	0	0	0	0	0	0	0	0
XP_026293368.1	0	0	0	0	0	0	0	0	0	0	0	0	0	0	0	FUS_00003483-RA	0	0	0	0	0	0	0	0	0	0	0	0	0	0	0	XP_026293368.1	FUS_00003483-RA	0	0	0	0	0	0	0	0	0	0	0	0	0	0	0
XP_026293426.1	0	0	0	0	0	0	0	0	0	0	0	0	0	0	0	FUS_00003484-RA	0	0	0	0	0	0	0	0	0	0	0	0	0	0	0	XP_026293426.1	FUS_00003484-RA	0	0	0	0	0	0	0	0	0	0	0	0	0	0	0
XP_026293361.1	0	0	0	0	0	0	0	0	0	0	0	0	0	0	0	FUS_00003485-RA	0	0	0	0	0	0	0	0	0	0	0	0	0	0	0	XP_026293361.1	FUS_00003485-RA	0	0	0	0	0	0	0	0	0	0	0	0	0	0	0
XP_026293363.1	0	0	0	0	0	0	0	0	0	0	0	0	0	0	0	FUS_00003486-RA	0	0	0	0	0	0	0	0	0	0	0	0	0	0	0	XP_026293363.1	FUS_00003486-RA	0	0	0	0	0	0	0	0	0	0	0	0	0	0	0
XP_026293362.1	0	0	0	0	0	0	0	0	0	0	0	0	0	0	0	FUS_00003487-RA	0	0	0	0	0	0	0	0	0	0	0	0	0	0	0	XP_026293362.1	FUS_00003487-RA	0	0	0	0	0	0	0	0	0	0	0	0	0	0	0
XP_026293360.1	0	0	0	0	0	0	0	0	0	0	0	0	0	0	0	FUS_00004505-RA	0	0	0	0	0	0	0	0	0	0	0	0	0	0	0	XP_026293360.1	FUS_00004505-RA	0	0	0	0	0	0	0	0	0	0	0	0	0	0	0
XP_026293358.1	0	0	0	0	0	0	0	0	0	0	0	0	0	0	0	FUS_00004510-RA	0	0	0	0	0	0	0	0	0	0	0	0	0	0	0	XP_026293358.1	FUS_00004510-RA	0	0	0	0	0	0	0	0	0	0	0	0	0	0	0
XP_026293400.1	0	0	0	0	0	0	0	0	0	0	0	0	0	0	0	FUS_00023021-RA	0	0	0	0	0	0	0	0	0	0	0	0	0	0	0	XP_026293400.1	FUS_00023021-RA	0	0	0	0	0	0	0	0	0	0	0	0	0	0	0
XP_026293385.1	0	0	0	0	0	0	0	0	0	0	0	0	0	0	0	FUS_00024248-RA	0	0	0	0	0	0	0	0	0	0	0	0	0	0	0	XP_026293385.1	FUS_00024248-RA	0	0	0	0	0	0	0	0	0	0	0	0	0	0	0
XP_026293401.1	0	0	0	0	0	0	0	0	0	0	0	0	0	0	0	FUS_00003072-RA	0	0	0	0	0	0	0	0	0	0	0	0	0	0	0	XP_026293401.1	FUS_00003072-RA	0	0	0	0	0	0	0	0	0	0	0	0	0	0	0
XP_026293383.1	0	0	0	0	0	0	0	0	0	0	0	0	0	0	0	FUS_00003071-RA	0	0	0	0	0	0	0	0	0	0	0	0	0	0	0	XP_026293383.1	FUS_00003071-RA	0	0	0	0	0	0	0	0	0	0	0	0	0	0	0
XP_026293355.1	0	0	0	0	0	0	0	0	0	0	0	0	0	0	0	FUS_00003069-RA	0	0	0	0	0	0	0	0	0	0	0	0	0	0	0	XP_026293355.1	FUS_00003069-RA	0	0	0	0	0	0	0	0	0	0	0	0	0	0	0
XP_026293402.1	0	0	0	0	0	0	0	0	0	0	0	0	0	0	0	FUS_00003063-RA	0	0	0	0	0	0	0	0	0	0	0	0	0	0	0	XP_026293402.1	FUS_00003063-RA	0	0	0	0	0	0	0	0	0	0	0	0	0	0	0
XP_026293357.1	0	0	0	0	0	0	0	0	0	0	0	0	0	0	0	FUS_00003062-RA	0	0	0	0	0	0	0	0	0	0	0	0	0	0	0	XP_026293357.1	FUS_00003062-RA	0	0	0	0	0	0	0	0	0	0	0	0	0	0	0
XP_026293418.1	0	0	0	0	0	0	0	0	0	0	0	0	0	0	0	FUS_00003060-RA	0	0	0	0	0	0	0	0	0	0	0	0	0	0	0	XP_026293418.1	FUS_00003060-RA	0	0	0	0	0	0	0	0	0	0	0	0	0	0	0
XP_026293416.1	0	0	0	0	0	0	0	0	0	0	0	0	0	0	0	FUS_00002028-RA	0	0	0	0	0	0	0	0	0	0	0	0	0	0	0	XP_026293416.1	FUS_00002028-RA	0	0	0	0	0	0	0	0	0	0	0	0	0	0	0
XP_026293419.1	0	0	0	0	0	0	0	0	0	0	0	0	0	0	0	FUS_00002029-RA	0	0	0	0	0	0	0	0	0	0	0	0	0	0	0	XP_026293419.1	FUS_00002029-RA	0	0	0	0	0	0	0	0	0	0	0	0	0	0	0
XP_026293403.1	0	0	0	0	0	0	0	0	0	0	0	0	0	0	0	FUS_00002031-RA	0	0	0	0	0	0	0	0	0	0	0	0	0	0	0	XP_026293403.1	FUS_00002031-RA	0	0	0	0	0	0	0	0	0	0	0	0	0	0	0
XP_026293405.1	0	0	0	0	0	0	0	0	0	0	0	0	0	0	0	FUS_00016626-RA	0	0	0	0	0	0	0	0	0	0	0	0	0	0	0	XP_026293405.1	FUS_00016626-RA	0	0	0	0	0	0	0	0	0	0	0	0	0	0	0
XP_026293534.1	0	0	0	0	0	0	0	0	0	0	0	0	0	0	0	FUS_00001598-RA	0	0	0	0	0	0	0	0	0	0	0	0	0	0	0	XP_026293534.1	FUS_00001598-RA	0	0	0	0	0	0	0	0	0	0	0	0	0	0	0
XP_026293535.1	0	0	0	0	0	0	0	0	0	0	0	0	0	0	0	FUS_00001599-RA	0	0	0	0	0	0	0	0	0	0	0	0	0	0	0	XP_026293535.1	FUS_00001599-RA	0	0	0	0	0	0	0	0	0	0	0	0	0	0	0
XP_026293536.1	0	0	0	0	0	0	0	0	0	0	0	0	0	0	0	FUS_00001600-RA	0	0	0	0	0	0	0	0	0	0	0	0	0	0	0	XP_026293536.1	FUS_00001600-RA	0	0	0	0	0	0	0	0	0	0	0	0	0	0	0
XP_026293549.1	0	0	0	0	0	0	1	0	0	0	0	0	0	0	0	FUS_00001601-RA	0	0	0	0	0	0	1	0	0	0	0	0	0	0	0	XP_026293549.1	FUS_00001601-RA	0	0	0	0	0	0	1	0	0	0	0	0	0	0	0
XP_026293550.1	0	0	0	0	0	0	0	0	0	0	0	0	0	0	0	FUS_00001602-RA	0	0	0	0	0	0	0	0	0	0	0	0	0	0	0	XP_026293550.1	FUS_00001602-RA	0	0	0	0	0	0	0	0	0	0	0	0	0	0	0
XP_026293555.1	0	0	0	0	0	0	0	0	0	0	0	0	0	0	0	FUS_00001603-RA	0	0	0	0	0	0	0	0	0	0	0	0	0	0	0	XP_026293555.1	FUS_00001603-RA	0	0	0	0	0	0	0	0	0	0	0	0	0	0	0
XP_026293489.1	0	0	0	0	0	0	0	0	0	0	0	0	0	0	0	FUS_00001606-RA	0	0	0	0	0	0	0	0	0	0	0	0	0	0	0	XP_026293489.1	FUS_00001606-RA	0	0	0	0	0	0	0	0	0	0	0	0	0	0	0
XP_026293490.1	0	0	0	0	0	0	0	0	0	0	0	0	0	0	0	FUS_00001609-RA	0	0	0	0	0	0	0	0	0	0	0	0	0	0	0	XP_026293490.1	FUS_00001609-RA	0	0	0	0	0	0	0	0	0	0	0	0	0	0	0
XP_026293522.1	0	0	0	0	0	0	0	0	0	0	0	0	0	0	0	FUS_00001610-RA	0	0	0	0	0	0	0	0	0	0	0	0	0	0	0	XP_026293522.1	FUS_00001610-RA	0	0	0	0	0	0	0	0	0	0	0	0	0	0	0
XP_026293520.1	0	0	0	0	0	0	0	0	0	0	0	0	0	0	0	FUS_00001611-RA	0	0	0	0	0	0	0	0	0	0	0	0	0	0	0	XP_026293520.1	FUS_00001611-RA	0	0	0	0	0	0	0	0	0	0	0	0	0	0	0
XP_026293521.1	0	0	0	0	0	0	0	0	0	0	0	0	0	0	0	FUS_00001612-RA	0	0	0	0	0	0	0	0	0	0	0	0	0	0	0	XP_026293521.1	FUS_00001612-RA	0	0	0	0	0	0	0	0	0	0	0	0	0	0	0
XP_026293524.1	0	0	0	0	0	0	0	0	0	0	0	0	0	0	0	FUS_00019472-RA	0	0	0	0	0	0	0	0	0	0	0	0	0	0	0	XP_026293524.1	FUS_00019472-RA	0	0	0	0	0	0	0	0	0	0	0	0	0	0	0
XP_026293537.1	0	0	0	0	0	0	0	0	0	0	0	0	0	0	0	FUS_00019473-RA	0	0	0	0	0	0	0	0	0	0	0	0	0	0	0	XP_026293537.1	FUS_00019473-RA	0	0	0	0	0	0	0	0	0	0	0	0	0	0	0
XP_026293528.1	0	0	0	0	0	0	0	0	0	0	0	0	0	0	0	FUS_00002901-RA	0	0	0	0	0	0	0	0	0	0	0	0	0	0	0	XP_026293528.1	FUS_00002901-RA	0	0	0	0	0	0	0	0	0	0	0	0	0	0	0
XP_026293545.1	0	0	0	0	0	0	0	0	0	0	0	0	0	0	0	FUS_00002902-RA	0	0	0	0	0	0	0	0	0	0	0	0	0	0	0	XP_026293545.1	FUS_00002902-RA	0	0	0	0	0	0	0	0	0	0	0	0	0	0	0
XP_026293491.1	0	0	0	0	0	0	0	0	0	0	0	0	0	0	0	FUS_00002904-RA	0	0	0	0	0	0	0	0	0	0	0	0	0	0	0	XP_026293491.1	FUS_00002904-RA	0	0	0	0	0	0	0	0	0	0	0	0	0	0	0
XP_026293531.1	0	0	0	0	0	0	0	0	0	0	0	0	0	0	0	FUS_00002906-RA	0	0	0	0	0	0	0	0	0	0	0	0	0	0	0	XP_026293531.1	FUS_00002906-RA	0	0	0	0	0	0	0	0	0	0	0	0	0	0	0
XP_026293533.1	0	0	0	0	0	0	0	0	0	0	0	0	0	0	0	FUS_00002907-RA	0	0	0	0	0	0	0	0	0	0	0	0	0	0	0	XP_026293533.1	FUS_00002907-RA	0	0	0	0	0	0	0	0	0	0	0	0	0	0	0
XP_026293492.1	0	0	0	0	0	0	0	0	0	0	0	0	0	0	0	FUS_00002908-RA	0	0	0	0	0	0	0	0	0	0	0	0	0	0	0	XP_026293492.1	FUS_00002908-RA	0	0	0	0	0	0	0	0	0	0	0	0	0	0	0
XP_026293463.1	0	0	0	0	0	0	0	0	0	0	0	0	0	0	0	FUS_00002911-RA	0	0	0	0	0	0	0	0	0	0	0	0	0	0	0	XP_026293463.1	FUS_00002911-RA	0	0	0	0	0	0	0	0	0	0	0	0	0	0	0
XP_026293467.1	0	0	0	0	0	0	0	0	0	0	0	0	0	0	0	FUS_00002912-RA	0	0	0	0	0	0	0	0	0	0	0	0	0	0	0	XP_026293467.1	FUS_00002912-RA	0	0	0	0	0	0	0	0	0	0	0	0	0	0	0
XP_026293464.1	0	0	0	0	0	0	0	0	0	0	0	0	0	1	0	FUS_00002913-RA	0	0	0	0	0	0	0	0	0	0	0	0	0	1	0	XP_026293464.1	FUS_00002913-RA	0	0	0	0	0	0	0	0	0	0	0	0	0	1	0
XP_026293466.1	0	0	0	0	0	0	0	0	0	0	0	0	0	0	0	FUS_00002914-RA	0	0	0	0	0	0	0	0	0	0	0	0	0	0	0	XP_026293466.1	FUS_00002914-RA	0	0	0	0	0	0	0	0	0	0	0	0	0	0	0
XP_026293449.1	0	0	0	0	0	0	0	0	0	0	0	0	0	0	0	FUS_00003406-RA	0	0	0	0	0	0	0	0	0	0	0	0	0	0	0	XP_026293449.1	FUS_00003406-RA	0	0	0	0	0	0	0	0	0	0	0	0	0	0	0
XP_026293499.1	0	0	0	0	0	1	0	0	0	0	0	0	0	0	0	FUS_00003414-RA	0	0	0	0	0	1	0	0	0	0	0	0	0	0	0	XP_026293499.1	FUS_00003414-RA	0	0	0	0	0	1	0	0	0	0	0	0	0	0	0
XP_026293437.1	0	0	0	0	0	0	0	0	0	0	0	0	0	0	0	FUS_00010538-RA	0	0	0	0	0	0	0	0	0	0	0	0	0	0	0	XP_026293437.1	FUS_00010538-RA	0	0	0	0	0	0	0	0	0	0	0	0	0	0	0
XP_026293438.1	0	0	0	0	0	0	0	0	0	0	0	0	0	0	0	FUS_00016661-RA	0	0	0	0	0	0	0	0	0	0	0	0	0	0	0	XP_026293438.1	FUS_00016661-RA	0	0	0	0	0	0	0	0	0	0	0	0	0	0	0
XP_026293515.1	0	0	0	0	0	0	0	0	0	0	0	0	0	0	0	FUS_00016664-RA	0	0	0	0	0	0	0	0	0	0	0	0	0	0	0	XP_026293515.1	FUS_00016664-RA	0	0	0	0	0	0	0	0	0	0	0	0	0	0	0
XP_026293494.1	0	0	0	0	0	0	0	0	0	0	0	0	0	0	0	FUS_00002147-RA	0	0	0	0	0	0	0	0	0	0	0	0	0	0	0	XP_026293494.1	FUS_00002147-RA	0	0	0	0	0	0	0	0	0	0	0	0	0	0	0
XP_026293526.1	0	0	0	0	0	0	0	0	0	0	0	0	0	0	0	FUS_00002145-RA	0	0	0	0	0	0	0	0	0	0	0	0	0	0	0	XP_026293526.1	FUS_00002145-RA	0	0	0	0	0	0	0	0	0	0	0	0	0	0	0
XP_026293527.1	0	0	0	0	0	0	0	0	0	0	0	0	0	0	0	FUS_00002144-RA	0	0	0	0	0	0	0	0	0	0	0	0	0	0	0	XP_026293527.1	FUS_00002144-RA	0	0	0	0	0	0	0	0	0	0	0	0	0	0	0
XP_026293538.1	0	0	0	0	0	0	0	0	0	0	0	0	0	0	0	FUS_00002143-RA	0	0	0	0	0	0	0	0	0	0	0	0	0	0	0	XP_026293538.1	FUS_00002143-RA	0	0	0	0	0	0	0	0	0	0	0	0	0	0	0
XP_026293495.1	0	0	0	0	0	0	0	0	0	0	0	0	0	0	0	FUS_00002138-RA	0	0	0	0	0	0	0	0	0	0	0	0	0	0	0	XP_026293495.1	FUS_00002138-RA	0	0	0	0	0	0	0	0	0	0	0	0	0	0	0
XP_026293450.1	0	0	0	0	0	0	0	0	0	0	0	0	0	0	0	FUS_00002136-RA	0	0	0	0	0	0	0	0	0	0	0	0	0	0	0	XP_026293450.1	FUS_00002136-RA	0	0	0	0	0	0	0	0	0	0	0	0	0	0	0
XP_026293514.1	0	0	0	0	0	0	0	0	0	0	0	0	0	0	0	FUS_00002135-RA	0	0	0	0	0	0	0	0	0	0	0	0	0	0	0	XP_026293514.1	FUS_00002135-RA	0	0	0	0	0	0	0	0	0	0	0	0	0	0	0
XP_026293516.1	0	0	0	0	0	0	0	0	0	0	0	0	0	0	0	FUS_00002129-RA	0	0	0	0	0	0	0	0	0	0	0	0	0	0	0	XP_026293516.1	FUS_00002129-RA	0	0	0	0	0	0	0	0	0	0	0	0	0	0	0
XP_026293461.1	0	0	0	0	0	0	0	0	0	0	0	0	0	0	0	FUS_00002128-RA	0	0	0	0	0	0	0	0	0	0	0	0	0	0	0	XP_026293461.1	FUS_00002128-RA	0	0	0	0	0	0	0	0	0	0	0	0	0	0	0
XP_026293525.1	0	0	0	0	0	0	0	0	0	0	0	0	0	0	0	FUS_00002127-RA	0	0	0	0	0	0	0	0	0	0	0	0	0	0	0	XP_026293525.1	FUS_00002127-RA	0	0	0	0	0	0	0	0	0	0	0	0	0	0	0
XP_026293496.1	0	0	0	0	0	0	0	0	0	0	0	0	0	0	0	FUS_00002125-RA	0	0	0	0	0	0	0	0	0	0	0	0	0	0	0	XP_026293496.1	FUS_00002125-RA	0	0	0	0	0	0	0	0	0	0	0	0	0	0	0
XP_026293546.1	0	0	0	0	0	0	0	0	0	0	0	0	0	0	0	FUS_00002122-RA	0	0	0	0	0	0	0	0	0	0	0	0	0	0	0	XP_026293546.1	FUS_00002122-RA	0	0	0	0	0	0	0	0	0	0	0	0	0	0	0
XP_026293487.1	0	0	0	0	0	0	0	0	0	0	0	0	0	0	0	FUS_00002121-RA	0	0	0	0	0	0	0	0	0	0	0	0	0	0	0	XP_026293487.1	FUS_00002121-RA	0	0	0	0	0	0	0	0	0	0	0	0	0	0	0
XP_026293478.1	0	0	0	0	0	0	0	0	0	0	0	0	0	0	0	FUS_00002117-RA	0	0	0	0	0	0	0	0	0	0	0	0	0	0	0	XP_026293478.1	FUS_00002117-RA	0	0	0	0	0	0	0	0	0	0	0	0	0	0	0
XP_026293472.1	0	0	0	0	0	0	0	0	0	0	0	0	0	0	0	FUS_00002110-RA	0	0	0	0	0	0	0	0	0	0	0	0	0	0	0	XP_026293472.1	FUS_00002110-RA	0	0	0	0	0	0	0	0	0	0	0	0	0	0	0
XP_026293633.1	0	0	0	0	0	0	0	0	0	0	0	0	0	0	0	FUS_00012452-RA	0	0	0	0	0	0	0	0	0	0	0	0	0	0	0	XP_026293633.1	FUS_00012452-RA	0	0	0	0	0	0	0	0	0	0	0	0	0	0	0
XP_026293630.1	0	0	0	0	0	0	0	0	0	0	0	0	0	0	0	FUS_00018518-RA	0	0	0	0	0	0	0	0	0	0	0	0	0	0	0	XP_026293630.1	FUS_00018518-RA	0	0	0	0	0	0	0	0	0	0	0	0	0	0	0
XP_026293632.1	0	0	0	0	0	0	0	0	0	0	0	0	0	0	0	FUS_00018520-RA	0	0	0	0	0	0	0	0	0	0	0	0	0	0	0	XP_026293632.1	FUS_00018520-RA	0	0	0	0	0	0	0	0	0	0	0	0	0	0	0
XP_026293586.1	0	0	0	0	0	0	0	0	0	0	0	0	0	0	0	FUS_00018521-RA	0	0	0	0	0	0	0	0	0	0	0	0	0	0	0	XP_026293586.1	FUS_00018521-RA	0	0	0	0	0	0	0	0	0	0	0	0	0	0	0
XP_026293620.1	0	0	0	0	0	0	0	0	0	0	0	0	0	0	0	FUS_00014011-RA	0	0	0	0	0	0	0	0	0	0	0	0	0	0	0	XP_026293620.1	FUS_00014011-RA	0	0	0	0	0	0	0	0	0	0	0	0	0	0	0
XP_026293557.1	0	0	0	0	0	0	0	0	0	0	0	0	0	0	0	FUS_00017603-RA	0	0	0	0	0	0	0	0	0	0	0	0	0	0	0	XP_026293557.1	FUS_00017603-RA	0	0	0	0	0	0	0	0	0	0	0	0	0	0	0
XP_026293558.1	0	0	0	0	0	0	0	0	0	0	0	0	0	0	0	FUS_00014018-RA	0	0	0	0	0	0	0	0	0	0	0	0	0	0	0	XP_026293558.1	FUS_00014018-RA	0	0	0	0	0	0	0	0	0	0	0	0	0	0	0
XP_026293587.1	0	0	0	0	0	0	0	0	0	0	0	0	0	0	0	FUS_00014021-RA	0	0	0	0	0	0	0	0	0	0	0	0	0	0	0	XP_026293587.1	FUS_00014021-RA	0	0	0	0	0	0	0	0	0	0	0	0	0	0	0
XP_026293589.1	0	0	0	0	0	0	0	0	0	0	0	0	0	0	0	FUS_00011658-RA	0	0	0	0	0	0	0	0	0	0	0	0	0	0	0	XP_026293589.1	FUS_00011658-RA	0	0	0	0	0	0	0	0	0	0	0	0	0	0	0
XP_026293590.1	0	0	0	0	0	0	0	0	0	0	0	0	0	0	0	FUS_00011657-RA	0	0	0	0	0	0	0	0	0	0	0	0	0	0	0	XP_026293590.1	FUS_00011657-RA	0	0	0	0	0	0	0	0	0	0	0	0	0	0	0
XP_026293635.1	0	0	0	0	0	0	0	0	0	0	0	0	0	0	0	FUS_00011656-RA	0	0	0	0	0	0	0	0	0	0	0	0	0	0	0	XP_026293635.1	FUS_00011656-RA	0	0	0	0	0	0	0	0	0	0	0	0	0	0	0
XP_026293562.1	0	0	0	0	0	0	0	0	0	0	0	0	0	0	0	FUS_00011655-RA	0	0	0	0	0	0	0	0	0	0	0	0	0	0	0	XP_026293562.1	FUS_00011655-RA	0	0	0	0	0	0	0	0	0	0	0	0	0	0	0
XP_026293591.1	0	0	0	0	0	0	0	0	0	0	0	0	0	0	0	FUS_00011653-RA	0	0	0	0	0	0	0	0	0	0	0	0	0	0	0	XP_026293591.1	FUS_00011653-RA	0	0	0	0	0	0	0	0	0	0	0	0	0	0	0
XP_026293629.1	0	0	0	0	0	0	0	0	0	0	0	0	0	0	0	FUS_00011651-RA	0	0	0	0	0	0	0	0	0	0	0	0	0	0	0	XP_026293629.1	FUS_00011651-RA	0	0	0	0	0	0	0	0	0	0	0	0	0	0	0
XP_026293606.1	0	0	0	0	0	0	0	0	0	0	0	0	0	0	0	FUS_00011650-RA	0	0	0	0	0	0	0	0	0	0	0	0	0	0	0	XP_026293606.1	FUS_00011650-RA	0	0	0	0	0	0	0	0	0	0	0	0	0	0	0
XP_026293605.1	0	0	0	0	0	0	0	0	0	0	0	0	0	0	0	FUS_00010634-RA	0	0	0	0	0	0	0	0	0	0	0	0	0	0	0	XP_026293605.1	FUS_00010634-RA	0	0	0	0	0	0	0	0	0	0	0	0	0	0	0
XP_026293598.1	0	0	0	0	0	0	0	0	0	0	0	0	0	0	0	FUS_00010635-RA	0	0	0	0	0	0	0	0	0	0	0	0	0	0	0	XP_026293598.1	FUS_00010635-RA	0	0	0	0	0	0	0	0	0	0	0	0	0	0	0
XP_026293592.1	0	0	0	0	0	0	0	0	0	0	0	0	0	0	0	FUS_00013987-RA	0	0	0	0	0	0	0	0	0	0	0	0	0	0	0	XP_026293592.1	FUS_00013987-RA	0	0	0	0	0	0	0	0	0	0	0	0	0	0	0
XP_026293636.1	0	0	0	0	0	0	0	0	0	0	0	0	0	0	0	FUS_00004512-RA	0	0	0	0	0	0	0	0	0	0	0	0	0	0	0	XP_026293636.1	FUS_00004512-RA	0	0	0	0	0	0	0	0	0	0	0	0	0	0	0
XP_026293616.1	0	0	0	0	0	0	0	0	0	0	0	0	0	0	0	FUS_00004519-RA	0	0	0	0	0	0	0	0	0	0	0	0	0	0	0	XP_026293616.1	FUS_00004519-RA	0	0	0	0	0	0	0	0	0	0	0	0	0	0	0
XP_026293611.1	0	0	0	0	0	0	0	0	0	0	0	0	0	0	0	FUS_00004520-RA	0	0	0	0	0	0	0	0	0	0	0	0	0	0	0	XP_026293611.1	FUS_00004520-RA	0	0	0	0	0	0	0	0	0	0	0	0	0	0	0
XP_026293617.1	0	0	0	0	0	0	0	0	0	0	0	0	0	0	0	FUS_00025307-RA	0	0	0	0	0	0	0	0	0	0	0	0	0	0	0	XP_026293617.1	FUS_00025307-RA	0	0	0	0	0	0	0	0	0	0	0	0	0	0	0
XP_026293652.1	0	0	0	0	0	0	0	0	0	0	0	0	0	0	0	FUS_00025311-RA	0	0	0	0	0	0	0	0	0	0	0	0	0	0	0	XP_026293652.1	FUS_00025311-RA	0	0	0	0	0	0	0	0	0	0	0	0	0	0	0
XP_026293650.1	0	0	0	0	0	0	0	0	0	0	0	0	0	0	0	FUS_00017776-RA	0	0	0	0	0	0	0	0	0	0	0	0	0	0	0	XP_026293650.1	FUS_00017776-RA	0	0	0	0	0	0	0	0	0	0	0	0	0	0	0
XP_026293622.1	0	0	0	0	0	0	0	0	0	0	0	0	0	0	0	FUS_00017773-RA	0	0	0	0	0	0	0	0	0	0	0	0	0	0	0	XP_026293622.1	FUS_00017773-RA	0	0	0	0	0	0	0	0	0	0	0	0	0	0	0
XP_026293624.1	0	0	0	0	0	0	0	0	0	0	0	0	0	0	0	FUS_00017772-RA	0	0	0	0	0	0	0	0	0	0	0	0	0	0	0	XP_026293624.1	FUS_00017772-RA	0	0	0	0	0	0	0	0	0	0	0	0	0	0	0
XP_026293637.1	0	0	0	0	0	0	0	0	0	0	0	0	0	0	0	FUS_00017771-RA	0	0	0	0	0	0	0	0	0	0	0	0	0	0	0	XP_026293637.1	FUS_00017771-RA	0	0	0	0	0	0	0	0	0	0	0	0	0	0	0
XP_026293597.1	0	0	0	0	0	0	0	0	0	0	0	0	0	0	0	FUS_00023926-RA	0	0	0	0	0	0	0	0	0	0	0	0	0	0	0	XP_026293597.1	FUS_00023926-RA	0	0	0	0	0	0	0	0	0	0	0	0	0	0	0
XP_026293751.1	0	0	0	0	0	0	0	0	0	0	0	0	0	0	0	FUS_00014146-RA	0	0	0	0	0	0	0	0	0	0	0	0	0	0	0	XP_026293751.1	FUS_00014146-RA	0	0	0	0	0	0	0	0	0	0	0	0	0	0	0
XP_026293788.1	0	0	0	0	0	0	0	0	0	0	0	0	0	0	0	FUS_00014144-RA	0	0	0	0	0	0	0	0	0	0	0	0	0	0	0	XP_026293788.1	FUS_00014144-RA	0	0	0	0	0	0	0	0	0	0	0	0	0	0	0
XP_026293730.1	0	0	0	0	0	0	0	0	0	0	0	0	0	0	0	FUS_00014143-RA	0	0	0	0	0	0	0	0	0	0	0	0	0	0	0	XP_026293730.1	FUS_00014143-RA	0	0	0	0	0	0	0	0	0	0	0	0	0	0	0
XP_026293784.1	0	0	0	0	0	0	0	0	0	0	0	0	0	0	0	FUS_00014142-RA	0	0	0	0	0	0	0	0	0	0	0	0	0	0	0	XP_026293784.1	FUS_00014142-RA	0	0	0	0	0	0	0	0	0	0	0	0	0	0	0
XP_026293678.1	0	0	0	0	0	0	0	0	0	0	0	0	0	0	0	FUS_00014138-RA	0	0	0	0	0	0	0	0	0	0	0	0	0	0	0	XP_026293678.1	FUS_00014138-RA	0	0	0	0	0	0	0	0	0	0	0	0	0	0	0
XP_026293680.1	0	0	0	0	0	0	0	0	0	0	0	0	0	0	0	FUS_00014137-RA	0	0	0	0	0	0	0	0	0	0	0	0	0	0	0	XP_026293680.1	FUS_00014137-RA	0	0	0	0	0	0	0	0	0	0	0	0	0	0	0
XP_026293707.1	0	0	0	0	0	0	0	0	0	0	0	0	0	0	0	FUS_00014136-RA	0	0	0	0	0	0	0	0	0	0	0	0	0	0	0	XP_026293707.1	FUS_00014136-RA	0	0	0	0	0	0	0	0	0	0	0	0	0	0	0
XP_026293705.1	0	0	0	0	0	0	0	0	0	0	0	0	0	0	0	FUS_00014135-RA	0	0	0	0	0	0	0	0	0	0	0	0	0	0	0	XP_026293705.1	FUS_00014135-RA	0	0	0	0	0	0	0	0	0	0	0	0	0	0	0
XP_026293706.1	0	0	0	0	0	0	0	0	0	0	0	0	0	0	0	FUS_00014134-RA	0	0	0	0	0	0	0	0	0	0	0	0	0	0	0	XP_026293706.1	FUS_00014134-RA	0	0	0	0	0	0	0	0	0	0	0	0	0	0	0
XP_026293682.1	0	0	0	0	0	0	0	0	0	0	0	0	0	0	0	FUS_00014132-RA	0	0	0	0	0	0	0	0	0	0	0	0	0	0	0	XP_026293682.1	FUS_00014132-RA	0	0	0	0	0	0	0	0	0	0	0	0	0	0	0
XP_026293753.1	0	0	0	0	0	0	0	0	0	0	0	0	0	0	0	FUS_00014133-RA	0	0	0	0	0	0	0	0	0	0	0	0	0	0	0	XP_026293753.1	FUS_00014133-RA	0	0	0	0	0	0	0	0	0	0	0	0	0	0	0
XP_026293752.1	0	0	0	0	0	0	0	0	0	0	0	0	0	0	0	FUS_00014131-RA	0	0	0	0	0	0	0	0	0	0	0	0	0	0	0	XP_026293752.1	FUS_00014131-RA	0	0	0	0	0	0	0	0	0	0	0	0	0	0	0
XP_026293711.1	0	0	0	0	0	0	0	0	0	0	0	0	0	0	0	FUS_00014130-RA	0	0	0	0	0	0	0	0	0	0	0	0	0	0	0	XP_026293711.1	FUS_00014130-RA	0	0	0	0	0	0	0	0	0	0	0	0	0	0	0
XP_026293698.1	0	0	0	0	0	0	0	0	0	0	0	0	0	0	0	FUS_00014128-RA	0	0	0	0	0	0	0	0	0	0	0	0	0	0	0	XP_026293698.1	FUS_00014128-RA	0	0	0	0	0	0	0	0	0	0	0	0	0	0	0
XP_026293696.1	0	0	0	0	0	0	0	0	0	0	0	0	0	0	0	FUS_00014127-RA	0	0	0	0	0	0	0	0	0	0	0	0	0	0	0	XP_026293696.1	FUS_00014127-RA	0	0	0	0	0	0	0	0	0	0	0	0	0	0	0
XP_026293750.1	0	0	0	0	0	0	0	0	0	0	0	0	0	0	0	FUS_00014126-RA	0	0	0	0	0	0	0	0	0	0	0	0	0	0	0	XP_026293750.1	FUS_00014126-RA	0	0	0	0	0	0	0	0	0	0	0	0	0	0	0
XP_026293664.1	0	0	0	0	0	0	0	0	0	0	0	0	0	0	0	FUS_00014125-RA	0	0	0	0	0	0	0	0	0	0	0	0	0	0	0	XP_026293664.1	FUS_00014125-RA	0	0	0	0	0	0	0	0	0	0	0	0	0	0	0
XP_026293665.1	0	0	0	0	0	0	0	0	0	0	0	0	0	0	0	FUS_00014123-RA	0	0	0	0	0	0	0	0	0	0	0	0	0	0	0	XP_026293665.1	FUS_00014123-RA	0	0	0	0	0	0	0	0	0	0	0	0	0	0	0
XP_026293666.1	0	0	0	0	0	0	0	0	0	0	0	0	0	0	0	FUS_00014122-RA	0	0	0	0	0	0	0	0	0	0	0	0	0	0	0	XP_026293666.1	FUS_00014122-RA	0	0	0	0	0	0	0	0	0	0	0	0	0	0	0
XP_026293694.1	0	0	0	0	0	0	0	0	0	0	0	0	0	0	0	FUS_00014121-RA	0	0	0	0	0	0	0	0	0	0	0	0	0	0	0	XP_026293694.1	FUS_00014121-RA	0	0	0	0	0	0	0	0	0	0	0	0	0	0	0
XP_026293695.1	0	0	0	0	0	0	0	0	0	0	0	0	0	1	0	FUS_00014120-RA	0	0	0	0	0	0	0	0	0	0	0	0	0	1	0	XP_026293695.1	FUS_00014120-RA	0	0	0	0	0	0	0	0	0	0	0	0	0	1	0
XP_026293735.1	0	0	0	0	0	0	0	0	0	0	0	0	0	0	0	FUS_00014119-RA	0	0	0	0	0	0	0	0	0	0	0	0	0	0	0	XP_026293735.1	FUS_00014119-RA	0	0	0	0	0	0	0	0	0	0	0	0	0	0	0
XP_026293734.1	0	0	0	0	0	0	0	0	0	0	0	0	0	0	0	FUS_00014118-RA	0	0	0	0	0	0	0	0	0	0	0	0	0	0	0	XP_026293734.1	FUS_00014118-RA	0	0	0	0	0	0	0	0	0	0	0	0	0	0	0
XP_026293675.1	0	0	0	0	0	0	0	0	0	0	0	0	0	0	0	FUS_00008245-RA	0	0	0	0	0	0	0	0	0	0	0	0	0	0	0	XP_026293675.1	FUS_00008245-RA	0	0	0	0	0	0	0	0	0	0	0	0	0	0	0
XP_026293674.1	0	0	0	0	0	0	0	0	0	0	0	0	0	0	0	FUS_00008244-RA	0	0	0	0	0	0	0	0	0	0	0	0	0	0	0	XP_026293674.1	FUS_00008244-RA	0	0	0	0	0	0	0	0	0	0	0	0	0	0	0
XP_026293670.1	0	0	0	0	0	0	0	0	0	0	0	0	0	0	0	FUS_00008242-RA	0	0	0	0	0	0	0	0	0	0	0	0	0	0	0	XP_026293670.1	FUS_00008242-RA	0	0	0	0	0	0	0	0	0	0	0	0	0	0	0
XP_026293673.1	0	0	0	0	0	0	0	0	0	0	0	0	0	0	0	FUS_00008241-RA	0	0	0	0	0	0	0	0	0	0	0	0	0	0	0	XP_026293673.1	FUS_00008241-RA	0	0	0	0	0	0	0	0	0	0	0	0	0	0	0
XP_026293684.1	0	0	0	0	0	0	0	0	0	0	0	0	0	0	0	FUS_00008240-RA	0	0	0	0	0	0	0	0	0	0	0	0	0	0	0	XP_026293684.1	FUS_00008240-RA	0	0	0	0	0	0	0	0	0	0	0	0	0	0	0
XP_026293782.1	0	0	0	0	0	0	0	0	0	0	0	0	1	0	0	FUS_00008237-RA	0	0	0	0	0	0	0	0	0	0	0	0	1	0	0	XP_026293782.1	FUS_00008237-RA	0	0	0	0	0	0	0	0	0	0	0	0	1	0	0
XP_026293783.1	0	0	0	0	0	0	0	0	0	0	0	0	0	0	0	FUS_00008236-RA	0	0	0	0	0	0	0	0	0	0	0	0	0	0	0	XP_026293783.1	FUS_00008236-RA	0	0	0	0	0	0	0	0	0	0	0	0	0	0	0
XP_026293775.1	0	0	0	0	0	0	0	0	0	0	0	0	0	0	0	FUS_00002431-RA	0	0	0	0	0	0	0	0	0	0	0	0	0	0	0	XP_026293775.1	FUS_00002431-RA	0	0	0	0	0	0	0	0	0	0	0	0	0	0	0
XP_026293760.1	0	0	0	0	0	0	0	0	0	0	0	0	0	0	0	FUS_00002430-RA	0	0	0	0	0	0	0	0	0	0	0	0	0	0	0	XP_026293760.1	FUS_00002430-RA	0	0	0	0	0	0	0	0	0	0	0	0	0	0	0
XP_026293763.1	0	0	0	0	0	0	0	0	0	0	0	0	0	0	0	FUS_00002424-RA	0	0	0	0	0	0	0	0	0	0	0	0	0	0	0	XP_026293763.1	FUS_00002424-RA	0	0	0	0	0	0	0	0	0	0	0	0	0	0	0
XP_026293761.1	0	0	0	0	0	0	0	0	0	0	0	0	0	0	0	FUS_00002420-RA	0	0	0	0	0	0	0	0	0	0	0	0	0	0	0	XP_026293761.1	FUS_00002420-RA	0	0	0	0	0	0	0	0	0	0	0	0	0	0	0
XP_026293800.1	0	0	0	0	0	0	0	0	0	0	0	0	0	0	0	FUS_00002413-RA	0	0	0	0	0	0	0	0	0	0	0	0	0	0	0	XP_026293800.1	FUS_00002413-RA	0	0	0	0	0	0	0	0	0	0	0	0	0	0	0
XP_026293802.1	0	0	0	0	0	0	0	0	0	0	0	0	0	0	0	FUS_00002412-RA	0	0	0	0	0	0	0	0	0	0	0	0	0	0	0	XP_026293802.1	FUS_00002412-RA	0	0	0	0	0	0	0	0	0	0	0	0	0	0	0
XP_026293801.1	0	0	0	0	0	0	0	0	0	0	0	0	0	0	0	FUS_00002410-RA	0	0	0	0	0	0	0	0	0	0	0	0	0	0	0	XP_026293801.1	FUS_00002410-RA	0	0	0	0	0	0	0	0	0	0	0	0	0	0	0
XP_026293799.1	0	0	0	0	0	0	0	0	0	0	0	0	0	0	0	FUS_00002409-RA	0	0	0	0	0	0	0	0	0	0	0	0	0	0	0	XP_026293799.1	FUS_00002409-RA	0	0	0	0	0	0	0	0	0	0	0	0	0	0	0
XP_026293772.1	0	0	0	0	0	0	0	0	0	0	0	0	0	0	0	FUS_00002347-RA	0	0	0	0	0	0	0	0	0	0	0	0	0	0	0	XP_026293772.1	FUS_00002347-RA	0	0	0	0	0	0	0	0	0	0	0	0	0	0	0
XP_026293773.1	0	0	0	0	0	0	0	0	0	0	0	0	0	0	0	FUS_00002346-RA	0	0	0	0	0	0	0	0	0	0	0	0	0	0	0	XP_026293773.1	FUS_00002346-RA	0	0	0	0	0	0	0	0	0	0	0	0	0	0	0
XP_026293774.1	0	0	0	0	0	0	0	0	0	0	0	0	0	0	0	FUS_00002345-RA	0	0	0	0	0	0	0	0	0	0	0	0	0	0	0	XP_026293774.1	FUS_00002345-RA	0	0	0	0	0	0	0	0	0	0	0	0	0	0	0
XP_026293688.1	0	0	0	0	0	0	0	0	0	0	0	0	0	0	0	FUS_00016294-RA	0	0	0	0	0	0	0	0	0	0	0	0	0	0	0	XP_026293688.1	FUS_00016294-RA	0	0	0	0	0	0	0	0	0	0	0	0	0	0	0
XP_026293779.1	0	0	0	0	0	0	0	1	0	0	0	0	0	0	0	FUS_00016295-RA	0	0	0	0	0	0	0	1	0	0	0	0	0	0	0	XP_026293779.1	FUS_00016295-RA	0	0	0	0	0	0	0	1	0	0	0	0	0	0	0
XP_026293704.1	0	0	0	0	0	0	0	0	0	0	0	0	0	0	0	FUS_00016296-RA	0	0	0	0	0	0	0	0	0	0	0	0	0	0	0	XP_026293704.1	FUS_00016296-RA	0	0	0	0	0	0	0	0	0	0	0	0	0	0	0
XP_026293755.1	0	0	0	0	0	0	0	0	0	0	0	0	0	0	0	FUS_00016300-RA	0	0	0	0	0	0	0	0	0	0	0	0	0	0	0	XP_026293755.1	FUS_00016300-RA	0	0	0	0	0	0	0	0	0	0	0	0	0	0	0
XP_026293712.1	0	0	0	0	0	0	0	0	0	0	0	0	0	0	0	FUS_00016301-RA	0	0	0	0	0	0	0	0	0	0	0	0	0	0	0	XP_026293712.1	FUS_00016301-RA	0	0	0	0	0	0	0	0	0	0	0	0	0	0	0
XP_026293719.1	0	0	0	0	0	0	0	0	0	0	0	0	0	0	0	FUS_00016303-RA	0	0	0	0	0	0	0	0	0	0	0	0	0	0	0	XP_026293719.1	FUS_00016303-RA	0	0	0	0	0	0	0	0	0	0	0	0	0	0	0
XP_026293713.1	0	0	0	0	0	0	0	0	0	0	0	0	0	0	0	FUS_00016305-RA	0	0	0	0	0	0	0	0	0	0	0	0	0	0	0	XP_026293713.1	FUS_00016305-RA	0	0	0	0	0	0	0	0	0	0	0	0	0	0	0
XP_026293718.1	0	0	0	0	0	0	0	0	0	0	0	0	0	0	0	FUS_00016306-RA	0	0	0	0	0	0	0	0	0	0	0	0	0	0	0	XP_026293718.1	FUS_00016306-RA	0	0	0	0	0	0	0	0	0	0	0	0	0	0	0
XP_026293720.1	0	0	0	0	0	0	0	0	0	0	0	0	0	0	0	FUS_00016307-RA	0	0	0	0	0	0	0	0	0	0	0	0	0	0	0	XP_026293720.1	FUS_00016307-RA	0	0	0	0	0	0	0	0	0	0	0	0	0	0	0
XP_026293689.1	0	0	0	0	0	0	0	0	0	0	0	0	0	0	0	FUS_00016308-RA	0	0	0	0	0	0	0	0	0	0	0	0	0	0	0	XP_026293689.1	FUS_00016308-RA	0	0	0	0	0	0	0	0	0	0	0	0	0	0	0
XP_026293724.1	0	0	0	0	0	0	0	0	0	0	0	0	0	0	0	FUS_00016309-RA	0	0	0	0	0	0	0	0	0	0	0	0	0	0	0	XP_026293724.1	FUS_00016309-RA	0	0	0	0	0	0	0	0	0	0	0	0	0	0	0
XP_026293721.1	0	0	0	0	0	0	0	0	0	0	0	0	0	0	0	FUS_00016310-RA	0	0	0	0	0	0	0	0	0	0	0	0	0	0	0	XP_026293721.1	FUS_00016310-RA	0	0	0	0	0	0	0	0	0	0	0	0	0	0	0
XP_026293726.1	0	0	0	0	0	0	0	0	0	0	0	0	0	0	0	FUS_00016311-RA	0	0	0	0	0	0	0	0	0	0	0	0	0	0	0	XP_026293726.1	FUS_00016311-RA	0	0	0	0	0	0	0	0	0	0	0	0	0	0	0
XP_026293690.1	0	0	0	0	0	0	0	0	0	0	0	0	0	0	0	FUS_00016312-RA	0	0	0	0	0	0	0	0	0	0	0	0	0	0	0	XP_026293690.1	FUS_00016312-RA	0	0	0	0	0	0	0	0	0	0	0	0	0	0	0
XP_026293729.1	0	0	0	0	0	0	0	0	0	0	0	0	0	0	0	FUS_00016313-RA	0	0	0	0	0	0	0	0	0	0	0	0	0	0	0	XP_026293729.1	FUS_00016313-RA	0	0	0	0	0	0	0	0	0	0	0	0	0	0	0
XP_026293728.1	0	0	0	0	0	0	0	0	0	0	0	0	0	0	0	FUS_00016317-RA	0	0	0	0	0	0	0	0	0	0	0	0	0	0	0	XP_026293728.1	FUS_00016317-RA	0	0	0	0	0	0	0	0	0	0	0	0	0	0	0
XP_026293739.1	0	0	0	0	0	0	0	0	0	0	0	0	0	0	0	FUS_00016318-RA	0	0	0	0	0	0	0	0	0	0	0	0	0	0	0	XP_026293739.1	FUS_00016318-RA	0	0	0	0	0	0	0	0	0	0	0	0	0	0	0
XP_026293789.1	0	0	0	0	0	0	0	0	0	0	0	0	0	0	0	FUS_00016319-RA	0	0	0	0	0	0	0	0	0	0	0	0	0	0	0	XP_026293789.1	FUS_00016319-RA	0	0	0	0	0	0	0	0	0	0	0	0	0	0	0
XP_026293818.1	0	0	0	0	0	0	0	0	0	0	0	0	0	0	0	FUS_00008926-RA	0	0	0	0	0	0	0	0	0	0	0	0	0	0	0	XP_026293818.1	FUS_00008926-RA	0	0	0	0	0	0	0	0	0	0	0	0	0	0	0
XP_026293820.1	0	0	0	0	0	0	0	0	0	0	0	0	0	0	0	FUS_00013881-RA	0	0	0	0	0	0	0	0	0	0	0	0	0	0	0	XP_026293820.1	FUS_00013881-RA	0	0	0	0	0	0	0	0	0	0	0	0	0	0	0
XP_026293842.1	0	0	0	0	0	0	0	0	0	0	0	0	0	0	0	FUS_00013887-RA	0	0	0	0	0	0	0	0	0	0	0	0	0	0	0	XP_026293842.1	FUS_00013887-RA	0	0	0	0	0	0	0	0	0	0	0	0	0	0	0
XP_026293806.1	0	0	0	0	0	0	0	0	0	0	0	0	0	0	0	FUS_00013890-RA	0	0	0	0	0	0	0	0	0	0	0	0	0	0	0	XP_026293806.1	FUS_00013890-RA	0	0	0	0	0	0	0	0	0	0	0	0	0	0	0
XP_026293803.1	0	0	0	0	0	0	0	0	0	0	0	0	0	0	0	FUS_00013891-RA	0	0	0	0	0	0	0	0	0	0	0	0	0	0	0	XP_026293803.1	FUS_00013891-RA	0	0	0	0	0	0	0	0	0	0	0	0	0	0	0
XP_026293857.1	0	0	0	0	0	0	0	0	0	0	0	0	0	0	0	FUS_00013893-RA	0	0	0	0	0	0	0	0	0	0	0	0	0	0	0	XP_026293857.1	FUS_00013893-RA	0	0	0	0	0	0	0	0	0	0	0	0	0	0	0
XP_026293812.1	0	0	0	0	0	0	0	0	0	0	0	0	0	0	0	FUS_00013896-RA	0	0	0	0	0	0	0	0	0	0	0	0	0	0	0	XP_026293812.1	FUS_00013896-RA	0	0	0	0	0	0	0	0	0	0	0	0	0	0	0
XP_026293858.1	0	0	0	0	0	0	0	0	0	0	0	0	0	0	0	FUS_00019747-RA	0	0	0	0	0	0	0	0	0	0	0	0	0	0	0	XP_026293858.1	FUS_00019747-RA	0	0	0	0	0	0	0	0	0	0	0	0	0	0	0
XP_026293852.1	0	0	0	0	0	0	0	0	0	0	0	0	0	0	0	FUS_00013897-RA	0	0	0	0	0	0	0	0	0	0	0	0	0	0	0	XP_026293852.1	FUS_00013897-RA	0	0	0	0	0	0	0	0	0	0	0	0	0	0	0
XP_026293850.1	0	0	0	0	0	0	0	0	0	0	0	0	0	0	0	FUS_00013898-RA	0	0	0	0	0	0	0	0	0	0	0	0	0	0	0	XP_026293850.1	FUS_00013898-RA	0	0	0	0	0	0	0	0	0	0	0	0	0	0	0
XP_026293847.1	0	0	0	0	0	0	0	0	0	0	0	0	1	0	0	FUS_00013899-RA	0	0	0	0	0	0	0	0	0	0	0	0	1	0	0	XP_026293847.1	FUS_00013899-RA	0	0	0	0	0	0	0	0	0	0	0	0	1	0	0
XP_026293849.1	0	0	0	0	0	0	0	0	0	0	0	0	0	0	0	FUS_00013900-RA	0	0	0	0	0	0	0	0	0	0	0	0	0	0	0	XP_026293849.1	FUS_00013900-RA	0	0	0	0	0	0	0	0	0	0	0	0	0	0	0
XP_026293848.1	0	0	0	0	0	0	0	0	0	0	0	0	0	0	0	FUS_00013901-RA	0	0	0	0	0	0	0	0	0	0	0	0	0	0	0	XP_026293848.1	FUS_00013901-RA	0	0	0	0	0	0	0	0	0	0	0	0	0	0	0
XP_026293859.1	0	0	0	0	0	0	0	0	0	0	0	0	0	0	0	FUS_00013903-RA	0	0	0	0	0	0	0	0	0	0	0	0	0	0	0	XP_026293859.1	FUS_00013903-RA	0	0	0	0	0	0	0	0	0	0	0	0	0	0	0
XP_026293810.1	1	0	0	0	0	0	0	0	0	0	0	0	0	0	0	FUS_00013904-RA	1	0	0	0	0	0	0	0	0	0	0	0	0	0	0	XP_026293810.1	FUS_00013904-RA	1	0	0	0	0	0	0	0	0	0	0	0	0	0	0
XP_026293853.1	0	0	0	0	0	0	0	0	0	0	0	0	0	0	0	FUS_00013905-RA	0	0	0	0	0	0	0	0	0	0	0	0	0	0	0	XP_026293853.1	FUS_00013905-RA	0	0	0	0	0	0	0	0	0	0	0	0	0	0	0
XP_026293824.1	0	0	0	0	0	0	0	0	0	0	0	0	0	0	0	FUS_00008248-RA	0	0	0	0	0	0	0	0	0	0	0	0	0	0	0	XP_026293824.1	FUS_00008248-RA	0	0	0	0	0	0	0	0	0	0	0	0	0	0	0
XP_026293839.1	0	0	0	0	0	0	0	0	0	0	0	0	0	0	0	FUS_00008251-RA	0	0	0	0	0	0	0	0	0	0	0	0	0	0	0	XP_026293839.1	FUS_00008251-RA	0	0	0	0	0	0	0	0	0	0	0	0	0	0	0
XP_026293829.1	0	0	0	0	0	0	0	0	0	0	0	0	0	0	0	FUS_00008256-RA	0	0	0	0	0	0	0	0	0	0	0	0	0	0	0	XP_026293829.1	FUS_00008256-RA	0	0	0	0	0	0	0	0	0	0	0	0	0	0	0
XP_026293825.1	0	0	0	0	0	0	0	0	0	0	0	0	0	0	0	FUS_00022104-RA	0	0	0	0	0	0	0	0	0	0	0	0	0	0	0	XP_026293825.1	FUS_00022104-RA	0	0	0	0	0	0	0	0	0	0	0	0	0	0	0
XP_026293939.1	0	0	0	0	0	0	0	0	0	0	0	0	0	0	0	FUS_00000477-RA	0	0	0	0	0	0	0	0	0	0	0	0	0	0	0	XP_026293939.1	FUS_00000477-RA	0	0	0	0	0	0	0	0	0	0	0	0	0	0	0
XP_026293890.1	0	0	0	0	0	0	0	0	0	0	0	0	0	0	0	FUS_00000928-RA	0	0	0	0	0	0	0	0	0	0	0	0	0	0	0	XP_026293890.1	FUS_00000928-RA	0	0	0	0	0	0	0	0	0	0	0	0	0	0	0
XP_026293916.1	0	0	0	0	0	0	0	0	0	0	0	0	0	0	0	FUS_00000926-RA	0	0	0	0	0	0	0	0	0	0	0	0	0	0	0	XP_026293916.1	FUS_00000926-RA	0	0	0	0	0	0	0	0	0	0	0	0	0	0	0
XP_026293891.1	0	0	0	0	0	0	0	0	0	0	0	0	0	0	0	FUS_00000925-RA	0	0	0	0	0	0	0	0	0	0	0	0	0	0	0	XP_026293891.1	FUS_00000925-RA	0	0	0	0	0	0	0	0	0	0	0	0	0	0	0
XP_026293870.1	0	0	0	0	0	0	0	0	0	0	0	0	0	0	0	FUS_00000924-RA	0	0	0	0	0	0	0	0	0	0	0	0	0	0	0	XP_026293870.1	FUS_00000924-RA	0	0	0	0	0	0	0	0	0	0	0	0	0	0	0
XP_026293872.1	0	0	0	0	0	0	0	0	0	0	0	0	0	0	0	FUS_00000923-RA	0	0	0	0	0	0	0	0	0	0	0	0	0	0	0	XP_026293872.1	FUS_00000923-RA	0	0	0	0	0	0	0	0	0	0	0	0	0	0	0
XP_026293876.1	0	0	0	0	0	0	0	0	0	0	0	0	0	0	0	FUS_00000922-RA	0	0	0	0	0	0	0	0	0	0	0	0	0	0	0	XP_026293876.1	FUS_00000922-RA	0	0	0	0	0	0	0	0	0	0	0	0	0	0	0
XP_026293873.1	0	0	0	0	0	0	0	0	0	0	0	0	0	0	0	FUS_00000921-RA	0	0	0	0	0	0	0	0	0	0	0	0	0	0	0	XP_026293873.1	FUS_00000921-RA	0	0	0	0	0	0	0	0	0	0	0	0	0	0	0
XP_026293869.1	0	0	0	0	0	0	0	0	0	0	0	0	0	0	0	FUS_00000920-RA	0	0	0	0	0	0	0	0	0	0	0	0	0	0	0	XP_026293869.1	FUS_00000920-RA	0	0	0	0	0	0	0	0	0	0	0	0	0	0	0
XP_026293875.1	0	0	0	0	0	0	0	0	0	0	0	0	0	0	0	FUS_00001882-RA	0	0	0	0	0	0	0	0	0	0	0	0	0	0	0	XP_026293875.1	FUS_00001882-RA	0	0	0	0	0	0	0	0	0	0	0	0	0	0	0
XP_026293874.1	0	0	0	0	0	0	0	0	0	0	0	0	0	0	0	FUS_00001881-RA	0	0	0	0	0	0	0	0	0	0	0	0	0	0	0	XP_026293874.1	FUS_00001881-RA	0	0	0	0	0	0	0	0	0	0	0	0	0	0	0
XP_026293894.1	0	0	0	0	0	1	0	0	0	0	0	0	0	0	0	FUS_00001880-RA	0	0	0	0	0	1	0	0	0	0	0	0	0	0	0	XP_026293894.1	FUS_00001880-RA	0	0	0	0	0	1	0	0	0	0	0	0	0	0	0
XP_026293877.1	0	0	0	0	0	0	0	0	0	0	0	0	0	0	0	FUS_00001877-RA	0	0	0	0	0	0	0	0	0	0	0	0	0	0	0	XP_026293877.1	FUS_00001877-RA	0	0	0	0	0	0	0	0	0	0	0	0	0	0	0
XP_026293879.1	0	0	0	0	0	0	0	0	0	0	0	0	0	0	0	FUS_00001876-RA	0	0	0	0	0	0	0	0	0	0	0	0	0	0	0	XP_026293879.1	FUS_00001876-RA	0	0	0	0	0	0	0	0	0	0	0	0	0	0	0
XP_026293878.1	0	0	0	0	0	0	0	0	0	0	0	0	0	0	0	FUS_00001875-RA	0	0	0	0	0	0	0	0	0	0	0	0	0	0	0	XP_026293878.1	FUS_00001875-RA	0	0	0	0	0	0	0	0	0	0	0	0	0	0	0
XP_026293864.1	0	0	0	0	0	0	0	0	0	0	0	0	0	1	0	FUS_00001874-RA	0	0	0	0	0	0	0	0	0	0	0	0	0	1	0	XP_026293864.1	FUS_00001874-RA	0	0	0	0	0	0	0	0	0	0	0	0	0	1	0
XP_026293865.1	0	0	0	0	0	0	0	0	0	0	0	0	0	0	0	FUS_00001872-RA	0	0	0	0	0	0	0	0	0	0	0	0	0	0	0	XP_026293865.1	FUS_00001872-RA	0	0	0	0	0	0	0	0	0	0	0	0	0	0	0
XP_026293903.1	0	0	0	0	0	0	0	0	0	0	0	0	0	0	0	FUS_00001806-RA	0	0	0	0	0	0	0	0	0	0	0	0	0	0	0	XP_026293903.1	FUS_00001806-RA	0	0	0	0	0	0	0	0	0	0	0	0	0	0	0
XP_026293914.1	0	0	0	0	0	0	0	0	0	0	0	0	0	0	0	FUS_00000582-RA	0	0	0	0	0	0	0	0	0	0	0	0	0	0	0	XP_026293914.1	FUS_00000582-RA	0	0	0	0	0	0	0	0	0	0	0	0	0	0	0
XP_026293913.1	0	0	0	0	0	0	0	0	0	0	0	0	0	0	0	FUS_00000580-RA	0	0	0	0	0	0	0	0	0	0	0	0	0	0	0	XP_026293913.1	FUS_00000580-RA	0	0	0	0	0	0	0	0	0	0	0	0	0	0	0
XP_026293918.1	0	0	0	0	0	0	0	0	0	0	0	0	0	0	0	FUS_00000577-RA	0	0	0	0	0	0	0	0	0	0	0	0	0	0	0	XP_026293918.1	FUS_00000577-RA	0	0	0	0	0	0	0	0	0	0	0	0	0	0	0
XP_026293927.1	0	0	0	0	0	0	0	0	0	0	0	0	0	0	0	FUS_00001077-RA	0	0	0	0	0	0	0	0	0	0	0	0	0	0	0	XP_026293927.1	FUS_00001077-RA	0	0	0	0	0	0	0	0	0	0	0	0	0	0	0
XP_026293937.1	0	0	0	0	0	0	0	0	0	0	0	0	0	0	0	FUS_00001074-RA	0	0	0	0	0	0	0	0	0	0	0	0	0	0	0	XP_026293937.1	FUS_00001074-RA	0	0	0	0	0	0	0	0	0	0	0	0	0	0	0
XP_026293895.1	0	0	0	0	0	0	0	0	0	0	0	0	0	0	0	FUS_00001072-RA	0	0	0	0	0	0	0	0	0	0	0	0	0	0	0	XP_026293895.1	FUS_00001072-RA	0	0	0	0	0	0	0	0	0	0	0	0	0	0	0
XP_026293943.1	0	0	0	0	0	0	0	0	0	0	0	0	0	0	0	FUS_00001867-RA	0	0	0	0	0	0	0	0	0	0	0	0	0	0	0	XP_026293943.1	FUS_00001867-RA	0	0	0	0	0	0	0	0	0	0	0	0	0	0	0
XP_026293880.1	0	0	0	0	0	0	0	0	0	0	0	0	0	0	0	FUS_00001869-RA	0	0	0	0	0	0	0	0	0	0	0	0	0	0	0	XP_026293880.1	FUS_00001869-RA	0	0	0	0	0	0	0	0	0	0	0	0	0	0	0
XP_026293884.1	0	0	0	0	0	0	0	0	0	0	0	0	0	0	0	FUS_00001870-RA	0	0	0	0	0	0	0	0	0	0	0	0	0	0	0	XP_026293884.1	FUS_00001870-RA	0	0	0	0	0	0	0	0	0	0	0	0	0	0	0
XP_026293950.1	0	0	0	0	0	0	0	0	0	0	0	0	0	0	0	FUS_00001807-RA	0	0	0	0	0	0	0	0	0	0	0	0	0	0	0	XP_026293950.1	FUS_00001807-RA	0	0	0	0	0	0	0	0	0	0	0	0	0	0	0
XP_026293947.1	0	0	0	0	0	0	0	0	0	0	0	0	0	0	0	FUS_00001808-RA	0	0	0	0	0	0	0	0	0	0	0	0	0	0	0	XP_026293947.1	FUS_00001808-RA	0	0	0	0	0	0	0	0	0	0	0	0	0	0	0
XP_026293951.1	0	0	0	0	0	0	0	0	0	0	0	0	0	0	0	FUS_00001809-RA	0	0	0	0	0	0	0	0	0	0	0	0	0	0	0	XP_026293951.1	FUS_00001809-RA	0	0	0	0	0	0	0	0	0	0	0	0	0	0	0
XP_026293897.1	0	0	0	0	0	0	0	0	0	0	0	0	0	0	0	FUS_00001812-RA	0	0	0	0	0	0	0	0	0	0	0	0	0	0	0	XP_026293897.1	FUS_00001812-RA	0	0	0	0	0	0	0	0	0	0	0	0	0	0	0
XP_026293902.1	0	0	0	0	0	0	1	0	0	0	0	0	0	0	0	FUS_00000543-RA	0	0	0	0	0	0	0	0	0	0	0	0	0	0	0	XP_026293902.1	FUS_00000543-RA	0	0	0	0	0	0	0	0	0	0	0	0	0	0	0
XP_026294019.1	0	0	0	0	0	0	0	0	0	0	0	0	0	0	0	FUS_00017605-RA	0	0	0	0	0	0	0	0	0	0	0	0	0	0	0	XP_026294019.1	FUS_00017605-RA	0	0	0	0	0	0	0	0	0	0	0	0	0	0	0
XP_026293972.1	0	0	0	0	0	0	0	0	0	0	0	0	0	0	0	FUS_00014013-RA	0	0	0	0	0	0	0	0	0	0	0	0	0	0	0	XP_026293972.1	FUS_00014013-RA	0	0	0	0	0	0	0	0	0	0	0	0	0	0	0
XP_026293973.1	0	0	0	0	0	0	0	0	0	0	0	0	0	0	0	FUS_00014014-RA	0	0	0	0	0	0	0	0	0	0	0	0	0	0	0	XP_026293973.1	FUS_00014014-RA	0	0	0	0	0	0	0	0	0	0	0	0	0	0	0
XP_026294042.1	0	0	0	0	0	0	0	0	0	0	0	0	0	0	0	FUS_00017601-RA	0	0	0	0	0	0	0	0	0	0	0	0	0	0	0	XP_026294042.1	FUS_00017601-RA	0	0	0	0	0	0	0	0	0	0	0	0	0	0	0
XP_026294041.1	0	0	0	0	0	0	0	0	0	0	0	0	0	0	0	FUS_00017600-RA	0	0	0	0	0	0	0	0	0	0	0	0	0	0	0	XP_026294041.1	FUS_00017600-RA	0	0	0	0	0	0	0	0	0	0	0	0	0	0	0
XP_026294089.1	0	0	0	0	0	0	0	0	0	0	0	0	0	0	0	FUS_00017599-RA	0	0	0	0	0	0	0	0	0	0	0	0	0	0	0	XP_026294089.1	FUS_00017599-RA	0	0	0	0	0	0	0	0	0	0	0	0	0	0	0
XP_026294034.1	0	0	0	0	0	0	0	0	0	0	0	0	0	0	0	FUS_00017598-RA	0	0	0	0	0	0	0	0	0	0	0	0	0	0	0	XP_026294034.1	FUS_00017598-RA	0	0	0	0	0	0	0	0	0	0	0	0	0	0	0
XP_026294038.1	0	0	0	0	0	0	0	0	0	0	0	0	0	0	0	FUS_00017595-RA	0	0	0	0	0	0	0	0	0	0	0	0	0	0	0	XP_026294038.1	FUS_00017595-RA	0	0	0	0	0	0	0	0	0	0	0	0	0	0	0
XP_026294090.1	0	0	0	0	0	0	0	0	0	0	0	0	0	0	0	FUS_00017594-RA	0	0	0	0	0	0	0	0	0	0	0	0	0	0	0	XP_026294090.1	FUS_00017594-RA	0	0	0	0	0	0	0	0	0	0	0	0	0	0	0
XP_026294024.1	0	0	0	0	0	0	0	0	0	0	0	0	0	0	0	FUS_00011215-RA	0	0	0	0	0	0	0	0	0	0	0	0	0	0	0	XP_026294024.1	FUS_00011215-RA	0	0	0	0	0	0	0	0	0	0	0	0	0	0	0
XP_026294031.1	0	0	0	0	0	0	0	0	0	0	0	0	0	0	0	FUS_00011214-RA	0	0	0	0	0	0	0	0	0	0	0	0	0	0	0	XP_026294031.1	FUS_00011214-RA	0	0	0	0	0	0	0	0	0	0	0	0	0	0	0
XP_026294035.1	0	0	0	0	0	0	0	0	0	0	0	0	0	0	0	FUS_00011184-RA	0	0	0	0	0	0	0	0	0	0	0	0	0	0	0	XP_026294035.1	FUS_00011184-RA	0	0	0	0	0	0	0	0	0	0	0	0	0	0	0
XP_026293964.1	0	0	0	0	0	0	0	0	0	0	1	0	0	0	0	FUS_00011187-RA	0	0	0	0	0	0	0	0	0	0	1	0	0	0	0	XP_026293964.1	FUS_00011187-RA	0	0	0	0	0	0	0	0	0	0	1	0	0	0	0
XP_026293962.1	0	0	0	0	0	0	0	0	0	0	0	0	0	0	0	FUS_00011188-RA	0	0	0	0	0	0	0	0	0	0	0	0	0	0	0	XP_026293962.1	FUS_00011188-RA	0	0	0	0	0	0	0	0	0	0	0	0	0	0	0
XP_026293965.1	0	0	0	0	0	0	0	0	0	0	0	0	0	0	0	FUS_00011190-RA	0	0	0	0	0	0	0	0	0	0	0	0	0	0	0	XP_026293965.1	FUS_00011190-RA	0	0	0	0	0	0	0	0	0	0	0	0	0	0	0
XP_026293963.1	0	0	0	0	0	0	0	0	0	0	0	0	0	0	0	FUS_00011191-RA	0	0	0	0	0	0	0	0	0	0	0	0	0	0	0	XP_026293963.1	FUS_00011191-RA	0	0	0	0	0	0	0	0	0	0	0	0	0	0	0
XP_026294128.1	0	0	0	0	0	0	0	0	0	0	0	0	0	0	0	FUS_00009435-RA	0	0	0	0	0	0	0	0	0	0	0	0	0	0	0	XP_026294128.1	FUS_00009435-RA	0	0	0	0	0	0	0	0	0	0	0	0	0	0	0
XP_026294023.1	0	0	0	0	0	0	0	0	0	0	0	0	0	0	0	FUS_00009433-RA	0	0	0	0	0	0	0	0	0	0	0	0	0	0	0	XP_026294023.1	FUS_00009433-RA	0	0	0	0	0	0	0	0	0	0	0	0	0	0	0
XP_026294091.1	0	0	0	0	0	0	0	0	0	0	0	0	0	0	0	FUS_00009431-RA	0	0	0	0	0	0	0	0	0	0	0	0	0	0	0	XP_026294091.1	FUS_00009431-RA	0	0	0	0	0	0	0	0	0	0	0	0	0	0	0
XP_026294088.1	0	0	0	0	0	0	0	0	0	0	0	0	0	0	0	FUS_00009428-RA	0	0	0	0	0	0	0	0	0	0	0	0	0	0	0	XP_026294088.1	FUS_00009428-RA	0	0	0	0	0	0	0	0	0	0	0	0	0	0	0
XP_026294092.1	0	0	0	0	0	0	0	0	0	0	0	0	0	0	0	FUS_00009427-RA	0	0	0	0	0	0	0	0	0	0	0	0	0	0	0	XP_026294092.1	FUS_00009427-RA	0	0	0	0	0	0	0	0	0	0	0	0	0	0	0
XP_026294093.1	0	0	0	0	0	0	0	0	0	0	0	0	0	0	0	FUS_00009426-RA	0	0	0	0	0	0	0	0	0	0	0	0	0	0	0	XP_026294093.1	FUS_00009426-RA	0	0	0	0	0	0	0	0	0	0	0	0	0	0	0
XP_026294086.1	0	0	0	0	0	0	0	0	0	0	0	0	0	0	0	FUS_00009424-RA	0	0	0	0	0	0	0	0	0	0	0	0	0	0	0	XP_026294086.1	FUS_00009424-RA	0	0	0	0	0	0	0	0	0	0	0	0	0	0	0
XP_026294087.1	0	0	0	0	0	0	0	0	0	0	0	0	0	0	0	FUS_00009423-RA	0	0	0	0	0	0	0	0	0	0	0	0	0	0	0	XP_026294087.1	FUS_00009423-RA	0	0	0	0	0	0	0	0	0	0	0	0	0	0	0
XP_026294094.1	0	0	0	0	0	0	0	0	0	0	0	0	0	0	0	FUS_00009419-RA	0	0	0	0	0	0	0	0	0	0	0	0	0	0	0	XP_026294094.1	FUS_00009419-RA	0	0	0	0	0	0	0	0	0	0	0	0	0	0	0
XP_026294069.1	0	0	0	0	0	0	0	0	0	0	0	0	0	0	0	FUS_00009414-RA	0	0	0	0	0	0	0	0	0	0	0	0	0	0	0	XP_026294069.1	FUS_00009414-RA	0	0	0	0	0	0	0	0	0	0	0	0	0	0	0
XP_026294108.1	0	0	0	0	0	0	0	0	0	0	0	0	0	0	0	FUS_00009413-RA	0	0	0	0	0	0	0	0	0	0	0	0	0	0	0	XP_026294108.1	FUS_00009413-RA	0	0	0	0	0	0	0	0	0	0	0	0	0	0	0
XP_026294109.1	0	0	0	0	0	0	0	0	0	0	0	0	0	0	0	FUS_00022297-RA	0	0	0	0	0	0	0	0	0	0	0	0	0	0	0	XP_026294109.1	FUS_00022297-RA	0	0	0	0	0	0	0	0	0	0	0	0	0	0	0
XP_026294129.1	0	0	0	0	0	0	0	0	0	0	0	0	0	0	0	FUS_00009491-RA	0	0	0	0	0	0	0	0	0	0	0	0	0	0	0	XP_026294129.1	FUS_00009491-RA	0	0	0	0	0	0	0	0	0	0	0	0	0	0	0
XP_026294077.1	0	0	0	0	0	0	0	0	0	0	0	0	0	0	0	FUS_00018528-RA	0	0	0	0	0	0	0	0	0	0	0	0	0	0	0	XP_026294077.1	FUS_00018528-RA	0	0	0	0	0	0	0	0	0	0	0	0	0	0	0
XP_026293982.1	0	0	0	0	0	0	0	0	0	0	0	0	0	0	0	FUS_00018530-RA	0	0	0	0	0	0	0	0	0	0	0	0	0	0	0	XP_026293982.1	FUS_00018530-RA	0	0	0	0	0	0	0	0	0	0	0	0	0	0	0
XP_026293987.1	0	0	0	0	0	0	0	0	0	0	0	0	0	0	0	FUS_00018531-RA	0	0	0	0	0	0	0	0	0	0	0	0	0	0	0	XP_026293987.1	FUS_00018531-RA	0	0	0	0	0	0	0	0	0	0	0	0	0	0	0
XP_026293993.1	0	0	0	0	0	0	0	0	0	0	0	0	0	0	0	FUS_00009490-RA	0	0	0	0	0	0	0	0	0	0	0	0	0	0	0	XP_026293993.1	FUS_00009490-RA	0	0	0	0	0	0	0	0	0	0	0	0	0	0	0
XP_026294098.1	0	0	0	0	0	0	0	0	0	1	0	0	0	0	0	FUS_00012494-RA	0	0	0	0	0	0	0	0	0	1	0	0	0	0	0	XP_026294098.1	FUS_00012494-RA	0	0	0	0	0	0	0	0	0	1	0	0	0	0	0
XP_026294111.1	0	0	0	0	0	0	0	0	0	0	0	0	0	0	0	FUS_00017619-RA	0	0	0	0	0	0	0	0	0	0	0	0	0	0	0	XP_026294111.1	FUS_00017619-RA	0	0	0	0	0	0	0	0	0	0	0	0	0	0	0
XP_026294113.1	0	0	0	0	0	0	0	0	0	0	0	0	0	1	0	FUS_00017620-RA	0	0	0	0	0	0	0	0	0	0	0	0	0	1	0	XP_026294113.1	FUS_00017620-RA	0	0	0	0	0	0	0	0	0	0	0	0	0	1	0
XP_026294112.1	0	0	0	0	0	1	0	0	0	0	0	0	0	0	0	FUS_00017621-RA	0	0	0	0	0	1	0	0	0	0	0	0	0	0	0	XP_026294112.1	FUS_00017621-RA	0	0	0	0	0	1	0	0	0	0	0	0	0	0	0
XP_026294065.1	0	0	0	0	0	0	0	0	0	0	0	0	0	0	0	FUS_00024583-RA	0	0	0	0	0	0	0	0	0	0	0	0	0	0	0	XP_026294065.1	FUS_00024583-RA	0	0	0	0	0	0	0	0	0	0	0	0	0	0	0
XP_026294100.1	0	0	0	0	0	0	0	0	0	0	0	0	0	0	0	FUS_00012498-RA	0	0	0	0	0	0	0	0	0	0	0	0	0	0	0	XP_026294100.1	FUS_00012498-RA	0	0	0	0	0	0	0	0	0	0	0	0	0	0	0
XP_026294018.1	0	0	0	0	0	0	0	0	0	0	0	0	0	0	0	FUS_00012497-RA	0	0	0	0	0	0	0	0	0	0	0	0	0	0	0	XP_026294018.1	FUS_00012497-RA	0	0	0	0	0	0	0	0	0	0	0	0	0	0	0
XP_026294046.1	0	0	0	0	0	0	0	0	0	0	0	0	0	0	0	FUS_00012496-RA	0	0	0	0	0	0	0	0	0	0	0	0	0	0	0	XP_026294046.1	FUS_00012496-RA	0	0	0	0	0	0	0	0	0	0	0	0	0	0	0
XP_026294052.1	0	0	0	0	0	0	0	0	0	0	0	0	0	0	0	FUS_00004605-RA	0	0	0	0	0	0	0	0	0	0	0	0	0	0	0	XP_026294052.1	FUS_00004605-RA	0	0	0	0	0	0	0	0	0	0	0	0	0	0	0
XP_026294051.1	0	0	0	0	0	0	0	0	0	0	0	0	0	0	0	FUS_00004604-RA	0	0	0	0	0	0	0	0	0	0	0	0	0	0	0	XP_026294051.1	FUS_00004604-RA	0	0	0	0	0	0	0	0	0	0	0	0	0	0	0
XP_026294049.1	0	0	0	0	0	0	0	0	0	0	0	0	0	0	0	FUS_00004603-RA	0	0	0	0	0	0	0	0	0	0	0	0	0	0	0	XP_026294049.1	FUS_00004603-RA	0	0	0	0	0	0	0	0	0	0	0	0	0	0	0
XP_026294101.1	0	0	0	0	0	0	0	0	0	0	0	0	0	0	0	FUS_00004602-RA	0	0	0	0	0	0	0	0	0	0	0	0	0	0	0	XP_026294101.1	FUS_00004602-RA	0	0	0	0	0	0	0	0	0	0	0	0	0	0	0
XP_026293994.1	0	0	0	0	0	0	0	0	0	0	0	0	0	0	0	FUS_00004601-RA	0	0	0	0	0	0	0	0	0	0	0	0	0	0	0	XP_026293994.1	FUS_00004601-RA	0	0	0	0	0	0	0	0	0	0	0	0	0	0	0
XP_026294008.1	0	0	0	0	0	0	0	0	0	0	0	0	0	0	0	FUS_00004599-RA	0	0	0	0	0	0	0	0	0	0	0	0	0	0	0	XP_026294008.1	FUS_00004599-RA	0	0	0	0	0	0	0	0	0	0	0	0	0	0	0
XP_026294009.1	0	0	0	0	0	0	0	0	0	0	0	0	0	0	0	FUS_00004596-RA	0	0	0	0	0	0	0	0	0	0	0	0	0	0	0	XP_026294009.1	FUS_00004596-RA	0	0	0	0	0	0	0	0	0	0	0	0	0	0	0
XP_026293961.1	0	0	0	0	0	0	0	0	0	0	0	0	0	0	0	FUS_00017583-RA	0	0	0	0	0	0	0	0	0	0	0	0	0	0	0	XP_026293961.1	FUS_00017583-RA	0	0	0	0	0	0	0	0	0	0	0	0	0	0	0
XP_026294055.1	0	0	0	0	0	0	0	0	0	0	0	0	0	0	0	FUS_00017582-RA	0	0	0	0	0	0	0	0	0	0	0	0	0	0	0	XP_026294055.1	FUS_00017582-RA	0	0	0	0	0	0	0	0	0	0	0	0	0	0	0
XP_026294056.1	0	0	0	0	0	0	0	0	0	0	0	0	0	0	0	FUS_00017581-RA	0	0	0	0	0	0	0	0	0	0	0	0	0	0	0	XP_026294056.1	FUS_00017581-RA	0	0	0	0	0	0	0	0	0	0	0	0	0	0	0
XP_026294102.1	0	0	0	0	0	0	0	0	0	0	0	0	0	0	0	FUS_00017580-RA	0	0	0	0	0	0	0	0	0	0	0	0	0	0	0	XP_026294102.1	FUS_00017580-RA	0	0	0	0	0	0	0	0	0	0	0	0	0	0	0
XP_026294068.1	0	0	0	0	0	0	0	0	0	0	0	0	0	0	0	FUS_00017579-RA	0	0	0	0	0	0	0	0	0	0	0	0	0	0	0	XP_026294068.1	FUS_00017579-RA	0	0	0	0	0	0	0	0	0	0	0	0	0	0	0
XP_026294143.1	0	0	0	0	0	0	0	0	0	0	0	0	0	0	0	FUS_00003837-RA	0	0	0	0	0	0	0	0	0	0	0	0	0	0	0	XP_026294143.1	FUS_00003837-RA	0	0	0	0	0	0	0	0	0	0	0	0	0	0	0
XP_026294211.1	0	0	0	0	0	0	0	0	0	0	0	0	0	0	0	FUS_00003838-RA	0	0	0	0	0	0	0	0	0	0	0	0	0	0	0	XP_026294211.1	FUS_00003838-RA	0	0	0	0	0	0	0	0	0	0	0	0	0	0	0
XP_026294213.1	0	0	0	0	0	0	0	0	0	0	0	0	0	0	0	FUS_00003840-RA	0	0	0	0	0	0	0	0	0	0	0	0	0	0	0	XP_026294213.1	FUS_00003840-RA	0	0	0	0	0	0	0	0	0	0	0	0	0	0	0
XP_026294190.1	0	0	0	0	0	0	0	0	0	0	0	0	0	0	0	FUS_00019297-RA	0	0	0	0	0	0	0	0	0	0	0	0	0	0	0	XP_026294190.1	FUS_00019297-RA	0	0	0	0	0	0	0	0	0	0	0	0	0	0	0
XP_026294187.1	0	0	0	0	0	0	0	0	0	0	0	0	0	0	0	FUS_00019298-RA	0	0	0	0	0	0	0	0	0	0	0	0	0	0	0	XP_026294187.1	FUS_00019298-RA	0	0	0	0	0	0	0	0	0	0	0	0	0	0	0
XP_026294233.1	0	0	0	0	0	0	0	0	0	0	0	0	0	0	0	FUS_00019296-RA	0	0	0	0	0	0	0	0	0	0	0	0	0	0	0	XP_026294233.1	FUS_00019296-RA	0	0	0	0	0	0	0	0	0	0	0	0	0	0	0
XP_026294218.1	0	0	0	0	0	0	0	0	0	0	0	0	0	0	0	FUS_00019289-RA	0	0	0	0	0	0	0	0	0	0	0	0	0	0	0	XP_026294218.1	FUS_00019289-RA	0	0	0	0	0	0	0	0	0	0	0	0	0	0	0
XP_026294144.1	0	0	0	0	0	0	0	0	0	0	0	0	0	0	0	FUS_00019293-RA	0	0	0	0	0	0	0	0	0	0	0	0	0	0	0	XP_026294144.1	FUS_00019293-RA	0	0	0	0	0	0	0	0	0	0	0	0	0	0	0
XP_026294217.1	0	0	0	0	0	0	0	0	0	0	0	0	0	0	0	FUS_00019284-RA	0	0	0	0	0	0	0	0	0	0	0	0	0	0	0	XP_026294217.1	FUS_00019284-RA	0	0	0	0	0	0	0	0	0	0	0	0	0	0	0
XP_026294147.1	0	0	0	0	0	0	0	0	0	0	0	0	0	0	0	FUS_00019282-RA	0	0	0	0	0	0	0	0	0	0	0	0	0	0	0	XP_026294147.1	FUS_00019282-RA	0	0	0	0	0	0	0	0	0	0	0	0	0	0	0
XP_026294225.1	0	0	0	0	0	0	0	0	0	0	0	0	0	0	0	FUS_00019280-RA	0	0	0	0	0	0	0	0	0	0	0	0	0	0	0	XP_026294225.1	FUS_00019280-RA	0	0	0	0	0	0	0	0	0	0	0	0	0	0	0
XP_026294148.1	0	0	0	0	0	0	0	0	0	0	0	0	0	0	0	FUS_00019279-RA	0	0	0	0	0	0	0	0	0	0	0	0	0	0	0	XP_026294148.1	FUS_00019279-RA	0	0	0	0	0	0	0	0	0	0	0	0	0	0	0
XP_026294222.1	0	0	0	0	0	0	0	0	0	0	0	0	0	0	0	FUS_00019275-RA	0	0	0	0	0	0	0	0	0	0	0	0	0	0	0	XP_026294222.1	FUS_00019275-RA	0	0	0	0	0	0	0	0	0	0	0	0	0	0	0
XP_026294226.1	0	0	0	0	0	0	0	0	0	0	0	0	0	0	0	FUS_00019272-RA	0	0	0	0	0	0	0	0	0	0	0	0	0	0	0	XP_026294226.1	FUS_00019272-RA	0	0	0	0	0	0	0	0	0	0	0	0	0	0	0
XP_026294219.1	0	0	0	0	0	0	0	0	0	0	0	0	0	0	0	FUS_00019271-RA	0	0	0	0	0	0	0	0	0	0	0	0	0	0	0	XP_026294219.1	FUS_00019271-RA	0	0	0	0	0	0	0	0	0	0	0	0	0	0	0
XP_026294149.1	0	0	0	0	0	0	0	0	0	0	0	0	0	0	0	FUS_00019264-RA	0	0	0	0	0	0	0	0	0	0	0	0	0	0	0	XP_026294149.1	FUS_00019264-RA	0	0	0	0	0	0	0	0	0	0	0	0	0	0	0
XP_026294178.1	0	0	0	0	0	0	0	0	0	0	0	0	0	0	0	FUS_00019263-RA	0	0	0	0	0	0	0	0	0	0	0	0	0	0	0	XP_026294178.1	FUS_00019263-RA	0	0	0	0	0	0	0	0	0	0	0	0	0	0	0
XP_026294180.1	0	0	0	0	0	0	0	0	0	0	0	0	0	0	0	FUS_00019261-RA	0	0	0	0	0	0	0	0	0	0	0	0	0	0	0	XP_026294180.1	FUS_00019261-RA	0	0	0	0	0	0	0	0	0	0	0	0	0	0	0
XP_026294150.1	0	0	0	0	0	0	0	0	0	0	0	0	0	0	0	FUS_00019260-RA	0	0	0	0	0	0	0	0	0	0	0	0	0	0	0	XP_026294150.1	FUS_00019260-RA	0	0	0	0	0	0	0	0	0	0	0	0	0	0	0
XP_026294179.1	0	0	0	0	0	0	0	0	0	0	0	0	0	0	0	FUS_00019258-RA	0	0	0	0	0	0	0	0	0	0	0	0	0	0	0	XP_026294179.1	FUS_00019258-RA	0	0	0	0	0	0	0	0	0	0	0	0	0	0	0
XP_026294196.1	0	0	0	0	0	0	0	0	0	0	0	0	0	0	0	FUS_00019255-RA	0	0	0	0	0	0	0	0	0	0	0	0	0	0	0	XP_026294196.1	FUS_00019255-RA	0	0	0	0	0	0	0	0	0	0	0	0	0	0	0
XP_026294152.1	0	0	0	0	0	0	0	0	0	0	0	0	0	0	0	FUS_00020887-RA	0	0	0	0	0	0	0	0	0	0	0	0	0	0	0	XP_026294152.1	FUS_00020887-RA	0	0	0	0	0	0	0	0	0	0	0	0	0	0	0
XP_026294194.1	0	0	0	0	0	0	0	0	0	0	0	0	0	0	0	FUS_00020888-RA	0	0	0	0	0	0	0	0	0	0	0	0	0	0	0	XP_026294194.1	FUS_00020888-RA	0	0	0	0	0	0	0	0	0	0	0	0	0	0	0
XP_026294134.1	0	0	0	0	0	0	0	0	0	0	0	0	0	0	0	FUS_00020889-RA	0	0	0	0	0	0	0	0	0	0	0	0	0	0	0	XP_026294134.1	FUS_00020889-RA	0	0	0	0	0	0	0	0	0	0	0	0	0	0	0
XP_026294138.1	0	0	0	0	0	0	0	0	0	0	0	0	0	0	0	FUS_00003778-RA	0	0	0	0	0	0	0	0	0	0	0	0	0	0	0	XP_026294138.1	FUS_00003778-RA	0	0	0	0	0	0	0	0	0	0	0	0	0	0	0
XP_026294157.1	0	0	0	0	0	0	0	0	0	0	0	0	0	0	0	FUS_00007877-RA	0	0	0	0	0	0	0	0	0	0	0	0	0	0	0	XP_026294157.1	FUS_00007877-RA	0	0	0	0	0	0	0	0	0	0	0	0	0	0	0
XP_026294158.1	0	0	0	0	0	0	0	0	0	0	0	0	0	0	0	FUS_00007880-RA	0	0	0	0	0	0	0	0	0	0	0	0	0	0	0	XP_026294158.1	FUS_00007880-RA	0	0	0	0	0	0	0	0	0	0	0	0	0	0	0
XP_026294238.1	0	0	0	0	0	0	0	0	0	0	0	0	0	0	0	FUS_00007881-RA	0	0	0	0	0	0	0	0	0	0	0	0	0	0	0	XP_026294238.1	FUS_00007881-RA	0	0	0	0	0	0	0	0	0	0	0	0	0	0	0
XP_026294240.1	0	0	0	0	0	0	0	0	0	0	0	0	0	0	0	FUS_00007883-RA	0	0	0	0	0	0	0	0	0	0	0	0	0	0	0	XP_026294240.1	FUS_00007883-RA	0	0	0	0	0	0	0	0	0	0	0	0	0	0	0
XP_026294214.1	0	0	0	0	0	0	0	0	0	0	0	0	0	0	0	FUS_00007884-RA	0	0	0	0	0	0	0	0	0	0	0	0	0	0	0	XP_026294214.1	FUS_00007884-RA	0	0	0	0	0	0	0	0	0	0	0	0	0	0	0
XP_026294172.1	0	0	0	0	0	0	0	0	0	0	0	0	0	0	0	FUS_00007885-RA	0	0	0	0	0	0	0	0	0	0	0	0	0	0	0	XP_026294172.1	FUS_00007885-RA	0	0	0	0	0	0	0	0	0	0	0	0	0	0	0
XP_026294193.1	0	0	0	0	0	0	0	0	0	0	0	0	0	0	0	FUS_00008339-RA	0	0	0	0	0	0	0	0	0	0	0	0	0	0	0	XP_026294193.1	FUS_00008339-RA	0	0	0	0	0	0	0	0	0	0	0	0	0	0	0
XP_026294160.1	0	0	0	0	0	0	0	0	0	0	0	0	0	0	0	FUS_00008257-RA	0	0	0	0	0	0	0	0	0	0	0	0	0	0	0	XP_026294160.1	FUS_00008257-RA	0	0	0	0	0	0	0	0	0	0	0	0	0	0	0
XP_026294251.1	0	0	0	0	0	0	0	0	0	0	0	0	0	0	0	FUS_00008258-RA	0	0	0	0	0	0	0	0	0	0	0	0	0	0	0	XP_026294251.1	FUS_00008258-RA	0	0	0	0	0	0	0	0	0	0	0	0	0	0	0
XP_026294250.1	0	0	0	0	0	0	0	0	0	0	0	0	0	0	0	FUS_00008260-RA	0	0	0	0	0	0	0	0	0	0	0	0	0	0	0	XP_026294250.1	FUS_00008260-RA	0	0	0	0	0	0	0	0	0	0	0	0	0	0	0
XP_026294248.1	0	0	0	0	0	0	0	0	0	0	0	0	0	0	0	FUS_00008261-RA	0	0	0	0	0	0	0	0	0	0	0	0	0	0	0	XP_026294248.1	FUS_00008261-RA	0	0	0	0	0	0	0	0	0	0	0	0	0	0	0
XP_026294249.1	0	0	0	0	0	0	0	0	0	0	0	0	0	0	0	FUS_00008263-RA	0	0	0	0	0	0	0	0	0	0	0	0	0	0	0	XP_026294249.1	FUS_00008263-RA	0	0	0	0	0	0	0	0	0	0	0	0	0	0	0
XP_026294264.1	0	0	0	0	0	0	0	0	0	0	0	0	0	0	0	FUS_00019868-RA	0	0	0	0	0	0	0	0	0	0	0	0	0	0	0	XP_026294264.1	FUS_00019868-RA	0	0	0	0	0	0	0	0	0	0	0	0	0	0	0
XP_026294181.1	0	0	0	0	0	0	0	0	0	0	0	0	0	0	0	FUS_00012741-RA	0	0	0	0	0	0	0	0	0	0	0	0	0	0	0	XP_026294181.1	FUS_00012741-RA	0	0	0	0	0	0	0	0	0	0	0	0	0	0	0
XP_026294182.1	0	0	0	0	0	0	0	0	0	0	0	0	0	0	0	FUS_00012742-RA	0	0	0	0	0	0	0	0	0	0	0	0	0	0	0	XP_026294182.1	FUS_00012742-RA	0	0	0	0	0	0	0	0	0	0	0	0	0	0	0
XP_026294245.1	0	0	0	0	0	0	0	0	0	0	0	0	0	0	0	FUS_00014426-RA	0	0	0	0	0	0	0	0	0	0	0	0	0	0	0	XP_026294245.1	FUS_00014426-RA	0	0	0	0	0	0	0	0	0	0	0	0	0	0	0
XP_026294171.1	0	0	0	0	0	0	0	0	0	0	0	0	0	0	0	FUS_00014424-RA	0	0	0	0	0	0	0	0	0	0	0	0	0	0	0	XP_026294171.1	FUS_00014424-RA	0	0	0	0	0	0	0	0	0	0	0	0	0	0	0
XP_026294286.1	0	0	0	0	0	0	0	0	0	0	0	0	0	0	0	FUS_00008013-RA	0	0	0	0	0	0	0	0	0	0	0	0	0	0	0	XP_026294286.1	FUS_00008013-RA	0	0	0	0	0	0	0	0	0	0	0	0	0	0	0
XP_026294285.1	0	0	0	0	0	0	0	0	0	0	0	0	0	0	0	FUS_00008014-RA	0	0	0	0	0	0	0	0	0	0	0	0	0	0	0	XP_026294285.1	FUS_00008014-RA	0	0	0	0	0	0	0	0	0	0	0	0	0	0	0
XP_026294284.1	0	0	0	0	0	0	0	0	0	0	0	0	0	0	0	FUS_00008015-RA	0	0	0	0	0	0	0	0	0	0	0	0	0	0	0	XP_026294284.1	FUS_00008015-RA	0	0	0	0	0	0	0	0	0	0	0	0	0	0	0
XP_026294291.1	0	0	0	0	0	0	0	0	0	0	0	0	0	0	0	FUS_00008017-RA	0	0	0	0	0	0	0	0	0	0	0	0	0	0	0	XP_026294291.1	FUS_00008017-RA	0	0	0	0	0	0	0	0	0	0	0	0	0	0	0
XP_026294303.1	0	0	0	0	0	0	0	0	0	0	0	0	0	0	0	FUS_00002915-RA	0	0	0	0	0	0	0	0	0	0	0	0	0	0	0	XP_026294303.1	FUS_00002915-RA	0	0	0	0	0	0	0	0	0	0	0	0	0	0	0
XP_026294311.1	0	0	0	0	0	0	0	0	0	0	0	0	0	0	0	FUS_00002917-RA	0	0	0	0	0	0	0	0	0	0	0	0	0	0	0	XP_026294311.1	FUS_00002917-RA	0	0	0	0	0	0	0	0	0	0	0	0	0	0	0
XP_026294308.1	0	0	0	0	0	0	0	0	0	0	0	0	0	0	0	FUS_00002919-RA	0	0	0	0	0	0	0	0	0	0	0	0	0	0	0	XP_026294308.1	FUS_00002919-RA	0	0	0	0	0	0	0	0	0	0	0	0	0	0	0
XP_026294297.1	0	0	0	0	0	0	0	0	0	0	0	0	0	0	0	FUS_00002921-RA	0	0	0	0	0	0	0	0	0	0	0	0	0	0	0	XP_026294297.1	FUS_00002921-RA	0	0	0	0	0	0	0	0	0	0	0	0	0	0	0
XP_026294275.1	0	0	0	0	0	0	0	0	0	0	0	0	0	0	0	FUS_00002923-RA	0	0	0	0	0	0	0	0	0	0	0	0	0	0	0	XP_026294275.1	FUS_00002923-RA	0	0	0	0	0	0	0	0	0	0	0	0	0	0	0
XP_026294276.1	0	0	0	0	0	0	0	0	0	0	0	0	0	0	0	FUS_00002924-RA	0	0	0	0	0	0	0	0	0	0	0	0	0	0	0	XP_026294276.1	FUS_00002924-RA	0	0	0	0	0	0	0	0	0	0	0	0	0	0	0
XP_026294309.1	0	0	0	0	0	0	0	0	0	0	0	0	0	0	0	FUS_00002925-RA	0	0	0	0	0	0	0	0	0	0	0	0	0	0	0	XP_026294309.1	FUS_00002925-RA	0	0	0	0	0	0	0	0	0	0	0	0	0	0	0
XP_026294314.1	0	0	0	0	0	0	0	0	0	0	0	0	0	0	0	FUS_00002926-RA	0	0	0	0	0	0	0	0	0	0	0	0	0	0	0	XP_026294314.1	FUS_00002926-RA	0	0	0	0	0	0	0	0	0	0	0	0	0	0	0
XP_026294315.1	0	0	0	0	0	0	0	0	0	0	0	0	0	0	0	FUS_00002927-RA	0	0	0	0	0	0	0	0	0	0	0	0	0	0	0	XP_026294315.1	FUS_00002927-RA	0	0	0	0	0	0	0	0	0	0	0	0	0	0	0
XP_026294310.1	0	0	0	0	0	0	0	0	0	0	0	0	0	0	0	FUS_00002928-RA	0	0	0	0	0	0	0	0	0	0	0	0	0	0	0	XP_026294310.1	FUS_00002928-RA	0	0	0	0	0	0	0	0	0	0	0	0	0	0	0
XP_026294317.1	0	0	0	0	0	0	0	0	0	0	0	0	0	0	0	FUS_00008041-RA	0	0	0	0	0	0	0	0	0	0	0	0	0	0	0	XP_026294317.1	FUS_00008041-RA	0	0	0	0	0	0	0	0	0	0	0	0	0	0	0
XP_026294274.1	0	0	0	0	0	0	0	0	0	0	0	0	0	0	0	FUS_00008040-RA	0	0	0	0	0	0	0	0	0	0	0	0	0	0	0	XP_026294274.1	FUS_00008040-RA	0	0	0	0	0	0	0	0	0	0	0	0	0	0	0
XP_026294294.1	0	0	0	0	0	0	0	0	0	0	0	0	0	0	0	FUS_00008038-RA	0	0	0	0	0	0	0	0	0	0	0	0	0	0	0	XP_026294294.1	FUS_00008038-RA	0	0	0	0	0	0	0	0	0	0	0	0	0	0	0
XP_026294271.1	0	0	0	0	0	0	0	0	0	0	0	0	0	0	0	FUS_00008036-RA	0	0	0	0	0	0	0	0	0	0	0	0	0	0	0	XP_026294271.1	FUS_00008036-RA	0	0	0	0	0	0	0	0	0	0	0	0	0	0	0
XP_026294273.1	0	0	0	0	0	0	0	0	0	0	0	0	0	0	0	FUS_00008034-RA	0	0	0	0	0	0	0	0	0	0	0	0	0	0	0	XP_026294273.1	FUS_00008034-RA	0	0	0	0	0	0	0	0	0	0	0	0	0	0	0
XP_026294265.1	0	0	0	0	0	0	0	0	0	0	0	0	0	0	0	FUS_00008032-RA	0	0	0	0	0	0	0	0	0	0	0	0	0	0	0	XP_026294265.1	FUS_00008032-RA	0	0	0	0	0	0	0	0	0	0	0	0	0	0	0
XP_026294269.1	0	0	0	0	0	0	0	0	0	0	0	0	0	0	0	FUS_00008031-RA	0	0	0	0	0	0	0	0	0	0	0	0	0	0	0	XP_026294269.1	FUS_00008031-RA	0	0	0	0	0	0	0	0	0	0	0	0	0	0	0
XP_026294270.1	0	0	0	0	0	0	0	0	0	0	0	0	0	0	0	FUS_00008030-RA	0	0	0	0	0	0	0	0	0	0	0	0	0	0	0	XP_026294270.1	FUS_00008030-RA	0	0	0	0	0	0	0	0	0	0	0	0	0	0	0
XP_026294268.1	0	0	0	0	0	0	0	0	0	0	0	0	0	0	0	FUS_00008029-RA	0	0	0	0	0	0	0	0	0	0	0	0	0	0	0	XP_026294268.1	FUS_00008029-RA	0	0	0	0	0	0	0	0	0	0	0	0	0	0	0
XP_026294296.1	0	0	0	0	0	0	0	0	0	0	0	0	0	0	0	FUS_00008028-RA	0	0	0	0	0	0	0	0	0	0	0	0	0	0	0	XP_026294296.1	FUS_00008028-RA	0	0	0	0	0	0	0	0	0	0	0	0	0	0	0
XP_026294292.1	0	0	0	0	0	0	0	0	0	0	0	0	0	0	0	FUS_00008027-RA	0	0	0	0	0	0	0	0	0	0	0	0	0	0	0	XP_026294292.1	FUS_00008027-RA	0	0	0	0	0	0	0	0	0	0	0	0	0	0	0
XP_026294277.1	0	0	0	0	0	0	0	0	0	0	0	0	0	0	0	FUS_00008026-RA	0	0	0	0	0	0	0	0	0	0	0	0	0	0	0	XP_026294277.1	FUS_00008026-RA	0	0	0	0	0	0	0	0	0	0	0	0	0	0	0
XP_026294282.1	0	0	0	0	0	0	0	0	0	0	0	0	0	0	0	FUS_00008024-RA	0	0	0	0	0	0	0	0	0	0	0	0	0	0	0	XP_026294282.1	FUS_00008024-RA	0	0	0	0	0	0	0	0	0	0	0	0	0	0	0
XP_026294279.1	0	0	0	0	0	0	0	0	0	0	0	0	0	0	0	FUS_00017809-RA	0	0	0	0	0	0	0	0	0	0	0	0	0	0	0	XP_026294279.1	FUS_00017809-RA	0	0	0	0	0	0	0	0	0	0	0	0	0	0	0
XP_026294302.1	0	0	0	0	0	0	0	0	0	0	0	0	0	0	0	FUS_00017805-RA	0	0	0	0	0	0	0	0	0	0	0	0	0	0	0	XP_026294302.1	FUS_00017805-RA	0	0	0	0	0	0	0	0	0	0	0	0	0	0	0
XP_026294366.1	0	0	0	0	0	0	0	0	0	0	0	0	0	0	0	FUS_00005403-RA	0	0	0	0	0	0	0	0	0	0	0	0	0	0	0	XP_026294366.1	FUS_00005403-RA	0	0	0	0	0	0	0	0	0	0	0	0	0	0	0
XP_026294367.1	0	0	0	0	0	0	0	0	0	0	0	0	0	0	0	FUS_00025392-RA	0	0	0	0	0	0	0	0	0	0	0	0	0	0	0	XP_026294367.1	FUS_00025392-RA	0	0	0	0	0	0	0	0	0	0	0	0	0	0	0
XP_026294352.1	0	0	0	0	0	0	0	0	0	0	0	0	0	0	0	FUS_00010907-RA	0	0	0	0	0	0	0	0	0	0	0	0	0	0	0	XP_026294352.1	FUS_00010907-RA	0	0	0	0	0	0	0	0	0	0	0	0	0	0	0
XP_026294408.1	0	0	0	0	0	0	0	0	0	0	0	0	0	0	0	FUS_00010903-RA	0	0	0	0	0	0	0	0	0	0	0	0	0	0	0	XP_026294408.1	FUS_00010903-RA	0	0	0	0	0	0	0	0	0	0	0	0	0	0	0
XP_026294330.1	0	0	0	0	0	0	0	0	0	0	0	0	0	0	0	FUS_00010902-RA	0	0	0	0	0	0	0	0	0	0	0	0	0	0	0	XP_026294330.1	FUS_00010902-RA	0	0	0	0	0	0	0	0	0	0	0	0	0	0	0
XP_026294333.1	0	0	0	0	0	0	0	0	0	0	0	0	0	0	0	FUS_00010901-RA	0	0	0	0	0	0	0	0	0	0	0	0	0	0	0	XP_026294333.1	FUS_00010901-RA	0	0	0	0	0	0	0	0	0	0	0	0	0	0	0
XP_026294337.1	0	0	0	0	0	0	0	0	0	0	0	0	0	0	0	FUS_00010898-RA	0	0	0	0	0	0	0	0	0	0	0	0	0	0	0	XP_026294337.1	FUS_00010898-RA	0	0	0	0	0	0	0	0	0	0	0	0	0	0	0
XP_026294347.1	0	0	0	0	0	0	0	0	0	0	0	0	0	0	0	FUS_00010896-RA	0	0	0	0	0	0	0	0	0	0	0	0	0	0	0	XP_026294347.1	FUS_00010896-RA	0	0	0	0	0	0	0	0	0	0	0	0	0	0	0
XP_026294325.1	0	0	0	0	0	0	0	0	0	0	0	0	0	0	0	FUS_00021071-RA	0	0	0	0	0	0	0	0	0	0	0	0	0	0	0	XP_026294325.1	FUS_00021071-RA	0	0	0	0	0	0	0	0	0	0	0	0	0	0	0
XP_026294324.1	0	0	0	0	0	0	0	0	0	0	0	0	0	0	0	FUS_00008546-RA	0	0	0	0	0	0	0	0	0	0	0	0	0	0	0	XP_026294324.1	FUS_00008546-RA	0	0	0	0	0	0	0	0	0	0	0	0	0	0	0
XP_026294331.1	0	0	0	0	0	0	0	0	0	0	0	0	0	0	0	FUS_00008545-RA	0	0	0	0	0	0	0	0	0	0	0	0	0	0	0	XP_026294331.1	FUS_00008545-RA	0	0	0	0	0	0	0	0	0	0	0	0	0	0	0
XP_026294401.1	0	0	0	0	0	0	0	0	0	0	0	0	0	0	0	FUS_00022634-RA	0	0	0	0	0	0	0	0	0	0	0	0	0	0	0	XP_026294401.1	FUS_00022634-RA	0	0	0	0	0	0	0	0	0	0	0	0	0	0	0
XP_026294407.1	0	0	0	0	0	0	0	0	0	0	0	0	0	0	0	FUS_00022627-RA	0	0	0	0	0	0	0	0	0	0	0	0	0	0	0	XP_026294407.1	FUS_00022627-RA	0	0	0	0	0	0	0	0	0	0	0	0	0	0	0
XP_026294370.1	0	0	0	0	0	0	0	0	0	0	0	0	0	0	0	FUS_00015268-RA	0	0	0	0	0	0	0	0	0	0	0	0	0	0	0	XP_026294370.1	FUS_00015268-RA	0	0	0	0	0	0	0	0	0	0	0	0	0	0	0
XP_026294321.1	0	0	0	0	0	0	0	0	0	0	0	0	0	0	0	FUS_00015269-RA	0	0	0	0	0	0	0	0	0	0	0	0	0	0	0	XP_026294321.1	FUS_00015269-RA	0	0	0	0	0	0	0	0	0	0	0	0	0	0	0
XP_026294371.1	0	0	0	0	0	0	0	0	0	0	0	0	0	0	0	FUS_00015270-RA	0	0	0	0	0	0	0	0	0	0	0	0	0	0	0	XP_026294371.1	FUS_00015270-RA	0	0	0	0	0	0	0	0	0	0	0	0	0	0	0
XP_026294320.1	0	0	0	0	0	0	0	0	0	0	0	0	0	0	0	FUS_00015273-RA	0	0	0	0	0	0	0	0	0	0	0	0	0	0	0	XP_026294320.1	FUS_00015273-RA	0	0	0	0	0	0	0	0	0	0	0	0	0	0	0
XP_026294353.1	0	0	0	0	0	0	0	0	0	0	0	0	0	0	0	FUS_00011481-RA	0	0	0	0	0	0	0	0	0	0	0	0	0	0	0	XP_026294353.1	FUS_00011481-RA	0	0	0	0	0	0	0	0	0	0	0	0	0	0	0
XP_026294372.1	0	0	0	0	0	0	0	0	0	0	0	0	0	0	0	FUS_00011480-RA	0	0	0	0	0	0	0	0	0	0	0	0	0	0	0	XP_026294372.1	FUS_00011480-RA	0	0	0	0	0	0	0	0	0	0	0	0	0	0	0
XP_026294373.1	0	0	0	0	0	0	0	0	0	0	0	0	0	0	0	FUS_00011476-RA	0	0	0	0	0	0	0	0	0	0	0	0	0	0	0	XP_026294373.1	FUS_00011476-RA	0	0	0	0	0	0	0	0	0	0	0	0	0	0	0
XP_026294383.1	0	0	0	0	0	0	0	0	0	0	0	0	0	0	0	FUS_00011469-RA	0	0	0	0	0	0	0	0	0	0	0	0	0	0	0	XP_026294383.1	FUS_00011469-RA	0	0	0	0	0	0	0	0	0	0	0	0	0	0	0
XP_026294378.1	0	0	0	0	0	0	0	0	0	0	0	0	0	0	0	FUS_00011468-RA	0	0	0	0	0	0	0	0	0	0	0	0	0	0	0	XP_026294378.1	FUS_00011468-RA	0	0	0	0	0	0	0	0	0	0	0	0	0	0	0
XP_026294387.1	0	0	0	0	0	0	0	0	0	0	0	0	0	1	0	FUS_00011467-RA	0	0	0	0	0	0	0	0	0	0	0	0	0	1	0	XP_026294387.1	FUS_00011467-RA	0	0	0	0	0	0	0	0	0	0	0	0	0	1	0
XP_026294399.1	0	0	0	0	0	0	0	0	0	0	0	0	0	0	0	FUS_00011457-RA	0	0	0	0	0	0	0	0	0	0	0	0	0	0	0	XP_026294399.1	FUS_00011457-RA	0	0	0	0	0	0	0	0	0	0	0	0	0	0	0
XP_026294395.1	0	0	0	0	0	0	0	0	0	0	0	0	0	0	0	FUS_00011459-RA	0	0	0	0	0	0	0	0	0	0	0	0	0	0	0	XP_026294395.1	FUS_00011459-RA	0	0	0	0	0	0	0	0	0	0	0	0	0	0	0
XP_026294380.1	0	0	0	0	0	0	0	0	0	0	0	0	0	0	0	FUS_00011460-RA	0	0	0	0	0	0	0	0	0	0	0	0	0	0	0	XP_026294380.1	FUS_00011460-RA	0	0	0	0	0	0	0	0	0	0	0	0	0	0	0
XP_026294389.1	0	0	0	0	0	0	0	0	0	0	0	0	0	0	0	FUS_00011461-RA	0	0	0	0	0	0	0	0	0	0	0	0	0	0	0	XP_026294389.1	FUS_00011461-RA	0	0	0	0	0	0	0	0	0	0	0	0	0	0	0
XP_026294393.1	0	0	0	0	0	0	0	0	0	0	0	0	0	0	0	FUS_00019339-RA	0	0	0	0	0	0	0	0	0	0	0	0	0	0	0	XP_026294393.1	FUS_00019339-RA	0	0	0	0	0	0	0	0	0	0	0	0	0	0	0
XP_026294394.1	0	0	0	0	0	0	0	0	0	0	0	0	0	0	0	FUS_00019338-RA	0	0	0	0	0	0	0	0	0	0	0	0	0	0	0	XP_026294394.1	FUS_00019338-RA	0	0	0	0	0	0	0	0	0	0	0	0	0	0	0
XP_026294391.1	0	0	0	0	0	0	0	0	0	0	0	0	0	0	0	FUS_00006031-RA	0	0	0	0	0	0	0	0	0	0	0	0	0	0	0	XP_026294391.1	FUS_00006031-RA	0	0	0	0	0	0	0	0	0	0	0	0	0	0	0
XP_026294392.1	0	0	0	0	0	0	0	0	0	0	0	0	0	0	0	FUS_00006032-RA	0	0	0	0	0	0	0	0	0	0	0	0	0	0	0	XP_026294392.1	FUS_00006032-RA	0	0	0	0	0	0	0	0	0	0	0	0	0	0	0
XP_026294397.1	0	0	0	0	0	0	0	0	0	0	0	0	0	0	0	FUS_00006033-RA	0	0	0	0	0	0	0	0	0	0	0	0	0	0	0	XP_026294397.1	FUS_00006033-RA	0	0	0	0	0	0	0	0	0	0	0	0	0	0	0
XP_026294386.1	0	0	0	0	0	0	0	0	0	0	0	0	0	0	0	FUS_00006034-RA	0	0	0	0	0	0	0	0	0	0	0	0	0	0	0	XP_026294386.1	FUS_00006034-RA	0	0	0	0	0	0	0	0	0	0	0	0	0	0	0
XP_026294400.1	0	0	0	0	0	0	0	0	0	0	0	0	0	0	0	FUS_00006035-RA	0	0	0	0	0	0	0	0	0	0	0	0	0	0	0	XP_026294400.1	FUS_00006035-RA	0	0	0	0	0	0	0	0	0	0	0	0	0	0	0
XP_026294431.1	0	0	0	0	0	0	0	0	0	0	0	0	0	0	0	FUS_00006669-RA	0	0	0	0	0	0	0	0	0	0	0	0	0	0	0	XP_026294431.1	FUS_00006669-RA	0	0	0	0	0	0	0	0	0	0	0	0	0	0	0
XP_026294429.1	0	0	0	0	0	0	0	0	0	1	0	0	0	0	0	FUS_00006671-RA	0	0	0	0	0	0	0	0	0	1	0	0	0	0	0	XP_026294429.1	FUS_00006671-RA	0	0	0	0	0	0	0	0	0	1	0	0	0	0	0
XP_026294422.1	0	0	0	0	0	0	0	0	0	0	0	0	0	0	0	FUS_00006672-RA	0	0	0	0	0	0	0	0	0	0	0	0	0	0	0	XP_026294422.1	FUS_00006672-RA	0	0	0	0	0	0	0	0	0	0	0	0	0	0	0
XP_026294450.1	0	0	0	0	0	0	0	0	0	0	0	0	0	0	0	FUS_00016844-RA	0	0	0	0	0	0	0	0	0	0	0	0	0	0	0	XP_026294450.1	FUS_00016844-RA	0	0	0	0	0	0	0	0	0	0	0	0	0	0	0
XP_026294449.1	0	0	0	0	0	0	0	0	0	0	0	0	0	0	0	FUS_00016843-RA	0	0	0	0	0	0	0	0	0	0	0	0	0	0	0	XP_026294449.1	FUS_00016843-RA	0	0	0	0	0	0	0	0	0	0	0	0	0	0	0
XP_026294451.1	0	0	0	0	0	0	0	0	0	0	0	0	0	0	0	FUS_00016841-RA	0	0	0	0	0	0	0	0	0	0	0	0	0	0	0	XP_026294451.1	FUS_00016841-RA	0	0	0	0	0	0	0	0	0	0	0	0	0	0	0
XP_026294413.1	0	0	0	0	0	0	0	0	0	0	0	0	0	0	0	FUS_00016839-RA	0	0	0	0	0	0	0	0	0	0	0	0	0	0	0	XP_026294413.1	FUS_00016839-RA	0	0	0	0	0	0	0	0	0	0	0	0	0	0	0
XP_026294415.1	0	0	0	0	0	0	0	0	0	0	0	0	0	0	0	FUS_00016838-RA	0	0	0	0	0	0	0	0	0	0	0	0	0	0	0	XP_026294415.1	FUS_00016838-RA	0	0	0	0	0	0	0	0	0	0	0	0	0	0	0
XP_026294445.1	0	0	0	0	0	0	0	0	0	0	0	0	0	0	0	FUS_00002598-RA	0	0	0	0	0	0	0	0	0	0	0	0	0	0	0	XP_026294445.1	FUS_00002598-RA	0	0	0	0	0	0	0	0	0	0	0	0	0	0	0
XP_026294410.1	0	0	0	0	0	0	0	0	0	0	0	0	0	0	0	FUS_00002599-RA	0	0	0	0	0	0	0	0	0	0	0	0	0	0	0	XP_026294410.1	FUS_00002599-RA	0	0	0	0	0	0	0	0	0	0	0	0	0	0	0
XP_026294412.1	0	0	0	0	0	0	0	0	0	0	0	0	0	0	0	FUS_00002600-RA	0	0	0	0	0	0	0	0	0	0	0	0	0	0	0	XP_026294412.1	FUS_00002600-RA	0	0	0	0	0	0	0	0	0	0	0	0	0	0	0
XP_026294432.1	0	0	0	0	0	0	0	0	0	0	0	0	0	0	0	FUS_00002601-RA	0	0	0	0	0	0	0	0	0	0	0	0	0	0	0	XP_026294432.1	FUS_00002601-RA	0	0	0	0	0	0	0	0	0	0	0	0	0	0	0
XP_026294418.1	0	0	0	0	0	0	0	0	0	0	0	0	0	0	0	FUS_00002602-RA	0	0	0	0	0	0	0	0	0	0	0	0	0	0	0	XP_026294418.1	FUS_00002602-RA	0	0	0	0	0	0	0	0	0	0	0	0	0	0	0
XP_026294425.1	0	0	0	0	0	0	0	0	0	0	0	0	0	0	0	FUS_00002607-RA	0	0	0	0	0	0	0	0	0	0	0	0	0	0	0	XP_026294425.1	FUS_00002607-RA	0	0	0	0	0	0	0	0	0	0	0	0	0	0	0
XP_026294426.1	0	0	0	0	0	0	0	0	0	0	0	0	0	0	0	FUS_00002609-RA	0	0	0	0	0	0	0	0	0	0	0	0	0	0	0	XP_026294426.1	FUS_00002609-RA	0	0	0	0	0	0	0	0	0	0	0	0	0	0	0
XP_026294442.1	0	0	0	0	0	0	0	0	0	0	0	0	0	0	0	FUS_00002610-RA	0	0	0	0	0	0	0	0	0	0	0	0	0	0	0	XP_026294442.1	FUS_00002610-RA	0	0	0	0	0	0	0	0	0	0	0	0	0	0	0
XP_026294444.1	0	0	0	0	0	0	0	0	0	0	0	0	0	0	0	FUS_00002541-RA	0	0	0	0	0	0	0	0	0	0	0	0	0	0	0	XP_026294444.1	FUS_00002541-RA	0	0	0	0	0	0	0	0	0	0	0	0	0	0	0
XP_026294458.1	0	0	0	0	0	0	0	0	0	0	0	0	0	0	0	FUS_00013880-RA	0	0	0	0	0	0	0	0	0	0	0	0	0	0	0	XP_026294458.1	FUS_00013880-RA	0	0	0	0	0	0	0	0	0	0	0	0	0	0	0
XP_026294457.1	0	0	0	0	0	0	0	0	0	0	0	0	0	0	0	FUS_00013879-RA	0	0	0	0	0	0	0	0	0	0	0	0	0	0	0	XP_026294457.1	FUS_00013879-RA	0	0	0	0	0	0	0	0	0	0	0	0	0	0	0
XP_026294513.1	0	0	0	0	0	0	0	0	0	0	0	0	0	0	0	FUS_00013877-RA	0	0	0	0	0	0	0	0	0	0	0	0	0	0	0	XP_026294513.1	FUS_00013877-RA	0	0	0	0	0	0	0	0	0	0	0	0	0	0	0
XP_026294490.1	0	0	0	0	0	0	0	0	0	0	0	0	0	0	0	FUS_00013876-RA	0	0	0	0	0	0	0	0	0	0	0	0	0	0	0	XP_026294490.1	FUS_00013876-RA	0	0	0	0	0	0	0	0	0	0	0	0	0	0	0
XP_026294495.1	0	0	0	0	0	0	0	0	0	0	0	0	0	0	0	FUS_00013875-RA	0	0	0	0	0	0	0	0	0	0	0	0	0	0	0	XP_026294495.1	FUS_00013875-RA	0	0	0	0	0	0	0	0	0	0	0	0	0	0	0
XP_026294506.1	0	0	0	0	0	0	0	0	0	0	0	0	0	0	0	FUS_00013874-RA	0	0	0	0	0	0	0	0	0	0	0	0	0	0	0	XP_026294506.1	FUS_00013874-RA	0	0	0	0	0	0	0	0	0	0	0	0	0	0	0
XP_026294502.1	0	0	0	0	0	0	0	0	0	0	0	0	0	0	0	FUS_00013871-RA	0	0	0	0	0	0	0	0	0	0	0	0	0	0	0	XP_026294502.1	FUS_00013871-RA	0	0	0	0	0	0	0	0	0	0	0	0	0	0	0
XP_026294512.1	0	0	0	0	0	0	0	0	0	0	0	0	0	0	0	FUS_00013870-RA	0	0	0	0	0	0	0	0	0	0	0	0	0	0	0	XP_026294512.1	FUS_00013870-RA	0	0	0	0	0	0	0	0	0	0	0	0	0	0	0
XP_026294510.1	0	0	0	0	0	0	0	0	0	0	0	0	0	0	0	FUS_00008826-RA	0	0	0	0	0	0	0	0	0	0	0	0	0	0	0	XP_026294510.1	FUS_00008826-RA	0	0	0	0	0	0	0	0	0	0	0	0	0	0	0
XP_026294504.1	0	0	0	0	0	0	0	0	0	0	0	0	0	0	0	FUS_00008827-RA	0	0	0	0	0	0	0	0	0	0	0	0	0	0	0	XP_026294504.1	FUS_00008827-RA	0	0	0	0	0	0	0	0	0	0	0	0	0	0	0
XP_026294511.1	0	0	0	0	0	0	0	0	0	0	0	0	0	0	0	FUS_00008828-RA	0	0	0	0	0	0	0	0	0	0	0	0	0	0	0	XP_026294511.1	FUS_00008828-RA	0	0	0	0	0	0	0	0	0	0	0	0	0	0	0
XP_026294505.1	0	0	0	0	0	0	0	0	0	0	0	0	0	0	0	FUS_00008830-RA	0	0	0	0	0	0	0	0	0	0	0	0	0	0	0	XP_026294505.1	FUS_00008830-RA	0	0	0	0	0	0	0	0	0	0	0	0	0	0	0
XP_026294501.1	0	0	0	0	0	0	0	0	0	0	0	0	0	0	0	FUS_00008829-RA	0	0	0	0	0	0	0	0	0	0	0	0	0	0	0	XP_026294501.1	FUS_00008829-RA	0	0	0	0	0	0	0	0	0	0	0	0	0	0	0
XP_026294475.1	0	0	0	0	0	0	0	0	0	0	0	0	0	0	0	FUS_00008836-RA	0	0	0	0	0	0	0	0	0	0	0	0	0	0	0	XP_026294475.1	FUS_00008836-RA	0	0	0	0	0	0	0	0	0	0	0	0	0	0	0
XP_026294481.1	0	0	0	0	0	0	0	0	0	0	0	0	0	0	0	FUS_00008838-RA	0	0	0	0	0	0	0	0	0	0	0	0	0	0	0	XP_026294481.1	FUS_00008838-RA	0	0	0	0	0	0	0	0	0	0	0	0	0	0	0
XP_026294478.1	0	0	0	0	0	0	0	0	0	0	0	0	0	0	0	FUS_00003873-RA	0	0	0	0	0	0	0	0	0	0	0	0	0	0	0	XP_026294478.1	FUS_00003873-RA	0	0	0	0	0	0	0	0	0	0	0	0	0	0	0
XP_026294486.1	0	0	0	0	0	0	0	0	0	0	0	0	0	0	0	FUS_00003872-RA	0	0	0	0	0	0	0	0	0	0	0	0	0	0	0	XP_026294486.1	FUS_00003872-RA	0	0	0	0	0	0	0	0	0	0	0	0	0	0	0
XP_026294488.1	0	0	0	0	0	0	0	0	0	0	0	0	0	0	0	FUS_00003870-RA	0	0	0	0	0	0	0	0	0	0	0	0	0	0	0	XP_026294488.1	FUS_00003870-RA	0	0	0	0	0	0	0	0	0	0	0	0	0	0	0
XP_026294491.1	0	0	0	0	0	0	0	0	0	0	0	0	0	0	0	FUS_00008364-RA	0	0	0	0	0	0	0	0	0	0	0	0	0	0	0	XP_026294491.1	FUS_00008364-RA	0	0	0	0	0	0	0	0	0	0	0	0	0	0	0
XP_026294492.1	0	0	0	0	0	0	0	0	0	0	0	0	0	0	0	FUS_00008367-RA	0	0	0	0	0	0	0	0	0	0	0	0	0	0	0	XP_026294492.1	FUS_00008367-RA	0	0	0	0	0	0	0	0	0	0	0	0	0	0	0
XP_026294461.1	0	0	0	0	0	0	0	0	0	0	0	0	0	0	0	FUS_00008368-RA	0	0	0	0	0	0	0	0	0	0	0	0	0	0	0	XP_026294461.1	FUS_00008368-RA	0	0	0	0	0	0	0	0	0	0	0	0	0	0	0
XP_026294493.1	0	0	0	0	0	0	0	0	0	0	0	0	0	0	0	FUS_00003093-RA	0	0	0	0	0	0	0	0	0	0	0	0	0	0	0	XP_026294493.1	FUS_00003093-RA	0	0	0	0	0	0	0	0	0	0	0	0	0	0	0
XP_026294581.1	0	0	0	0	0	0	0	0	0	0	0	0	0	0	0	FUS_00014328-RA	0	0	0	0	0	0	0	0	0	0	0	0	0	0	0	XP_026294581.1	FUS_00014328-RA	0	0	0	0	0	0	0	0	0	0	0	0	0	0	0
XP_026294564.1	0	0	0	0	0	0	0	0	0	0	0	0	0	0	0	FUS_00015882-RA	0	0	0	0	0	0	0	0	0	0	0	0	0	0	0	XP_026294564.1	FUS_00015882-RA	0	0	0	0	0	0	0	0	0	0	0	0	0	0	0
XP_026294578.1	0	0	0	0	0	0	0	0	0	0	0	0	0	0	0	FUS_00015876-RA	0	0	0	0	0	0	0	0	0	0	0	0	0	0	0	XP_026294578.1	FUS_00015876-RA	0	0	0	0	0	0	0	0	0	0	0	0	0	0	0
XP_026294552.1	0	0	0	0	0	0	0	0	0	0	0	0	0	0	0	FUS_00015875-RA	0	0	0	0	0	0	0	0	0	0	0	0	0	0	0	XP_026294552.1	FUS_00015875-RA	0	0	0	0	0	0	0	0	0	0	0	0	0	0	0
XP_026294543.1	0	0	0	0	0	0	0	0	0	0	0	0	0	0	0	FUS_00015871-RA	0	0	0	0	0	0	0	0	0	0	0	0	0	0	0	XP_026294543.1	FUS_00015871-RA	0	0	0	0	0	0	0	0	0	0	0	0	0	0	0
XP_026294538.1	0	0	0	0	0	0	0	0	0	0	0	0	0	0	0	FUS_00015870-RA	0	0	0	0	0	0	0	0	0	0	0	0	0	0	0	XP_026294538.1	FUS_00015870-RA	0	0	0	0	0	0	0	0	0	0	0	0	0	0	0
XP_026294542.1	0	0	0	0	0	0	0	0	0	0	0	0	0	0	0	FUS_00015868-RA	0	0	0	0	0	0	0	0	0	0	0	0	0	0	0	XP_026294542.1	FUS_00015868-RA	0	0	0	0	0	0	0	0	0	0	0	0	0	0	0
XP_026294531.1	0	0	0	0	0	0	0	0	0	0	0	0	0	0	0	FUS_00015906-RA	0	0	0	0	0	0	0	0	0	0	0	0	0	0	0	XP_026294531.1	FUS_00015906-RA	0	0	0	0	0	0	0	0	0	0	0	0	0	0	0
XP_026294530.1	0	0	0	0	0	0	0	0	0	0	0	0	0	0	0	FUS_00015907-RA	0	0	0	0	0	0	0	0	0	0	0	0	0	0	0	XP_026294530.1	FUS_00015907-RA	0	0	0	0	0	0	0	0	0	0	0	0	0	0	0
XP_026294571.1	0	0	0	0	0	0	0	0	0	0	0	0	0	0	0	FUS_00015442-RA	0	0	0	0	0	0	0	0	0	0	0	0	0	0	0	XP_026294571.1	FUS_00015442-RA	0	0	0	0	0	0	0	0	0	0	0	0	0	0	0
XP_026294570.1	0	0	0	0	0	0	0	0	0	0	0	0	0	1	0	FUS_00015443-RA	0	0	0	0	0	0	0	0	0	0	0	0	0	1	0	XP_026294570.1	FUS_00015443-RA	0	0	0	0	0	0	0	0	0	0	0	0	0	1	0
XP_026294567.1	0	0	0	0	0	0	0	0	0	0	0	0	0	0	0	FUS_00015451-RA	0	0	0	0	0	0	0	0	0	0	0	0	0	0	0	XP_026294567.1	FUS_00015451-RA	0	0	0	0	0	0	0	0	0	0	0	0	0	0	0
XP_026294550.1	0	0	0	0	0	0	0	0	0	0	0	0	0	0	0	FUS_00015452-RA	0	0	0	0	0	0	0	0	0	0	0	0	0	0	0	XP_026294550.1	FUS_00015452-RA	0	0	0	0	0	0	0	0	0	0	0	0	0	0	0
XP_026294551.1	0	0	0	0	0	0	0	0	0	0	0	0	0	0	0	FUS_00015453-RA	0	0	0	0	0	0	0	0	0	0	0	0	0	0	0	XP_026294551.1	FUS_00015453-RA	0	0	0	0	0	0	0	0	0	0	0	0	0	0	0
XP_026294577.1	0	0	0	0	0	0	0	0	0	0	0	0	0	0	0	FUS_00015454-RA	0	0	0	0	0	0	0	0	0	0	0	0	0	0	0	XP_026294577.1	FUS_00015454-RA	0	0	0	0	0	0	0	0	0	0	0	0	0	0	0
XP_026294576.1	0	0	0	0	0	0	0	0	0	0	0	0	0	0	0	FUS_00015456-RA	0	0	0	0	0	0	0	0	0	0	0	0	0	0	0	XP_026294576.1	FUS_00015456-RA	0	0	0	0	0	0	0	0	0	0	0	0	0	0	0
XP_026294580.1	0	0	0	0	0	0	0	0	0	0	0	0	0	0	0	FUS_00021040-RA	0	0	0	0	0	0	0	0	0	0	0	0	0	0	0	XP_026294580.1	FUS_00021040-RA	0	0	0	0	0	0	0	0	0	0	0	0	0	0	0
XP_026294572.1	0	0	0	0	0	0	0	0	0	0	0	0	0	0	0	FUS_00021038-RA	0	0	0	0	0	0	0	0	0	0	0	0	0	0	0	XP_026294572.1	FUS_00021038-RA	0	0	0	0	0	0	0	0	0	0	0	0	0	0	0
XP_026294584.1	0	0	0	0	0	0	0	0	0	0	0	0	0	0	0	FUS_00021036-RA	0	0	0	0	0	0	0	0	0	0	0	0	0	0	0	XP_026294584.1	FUS_00021036-RA	0	0	0	0	0	0	0	0	0	0	0	0	0	0	0
XP_026294589.1	0	0	0	0	0	0	0	0	0	0	0	0	0	0	0	FUS_00021035-RA	0	0	0	0	0	0	0	0	0	0	0	0	0	0	0	XP_026294589.1	FUS_00021035-RA	0	0	0	0	0	0	0	0	0	0	0	0	0	0	0
XP_026294585.1	0	0	0	0	0	0	0	0	0	0	0	0	0	0	0	FUS_00015348-RA	0	0	0	0	0	0	0	0	0	0	0	0	0	0	0	XP_026294585.1	FUS_00015348-RA	0	0	0	0	0	0	0	0	0	0	0	0	0	0	0
XP_026294522.1	0	0	0	0	0	0	0	0	0	0	0	0	0	0	0	FUS_00012894-RA	0	0	0	0	0	0	0	0	0	0	0	0	0	0	0	XP_026294522.1	FUS_00012894-RA	0	0	0	0	0	0	0	0	0	0	0	0	0	0	0
XP_026294529.1	0	0	0	0	0	0	0	0	0	0	0	0	0	0	0	FUS_00021057-RA	0	0	0	0	0	0	0	0	0	0	0	0	0	0	0	XP_026294529.1	FUS_00021057-RA	0	0	0	0	0	0	0	0	0	0	0	0	0	0	0
XP_026294528.1	0	0	0	0	0	0	0	0	0	0	0	0	0	0	0	FUS_00021056-RA	0	0	0	0	0	0	0	0	0	0	0	0	0	0	0	XP_026294528.1	FUS_00021056-RA	0	0	0	0	0	0	0	0	0	0	0	0	0	0	0
XP_026294521.1	0	0	0	0	0	0	0	0	0	0	0	0	0	0	0	FUS_00021055-RA	0	0	0	0	0	0	0	0	0	0	0	0	0	0	0	XP_026294521.1	FUS_00021055-RA	0	0	0	0	0	0	0	0	0	0	0	0	0	0	0
XP_026294527.1	0	0	0	0	0	0	0	0	0	0	0	0	0	0	0	FUS_00015860-RA	0	0	0	0	0	0	0	0	0	0	0	0	0	0	0	XP_026294527.1	FUS_00015860-RA	0	0	0	0	0	0	0	0	0	0	0	0	0	0	0
XP_026294569.1	0	0	0	0	0	0	0	0	0	0	0	0	0	0	0	FUS_00015861-RA	0	0	0	0	0	0	0	0	0	0	0	0	0	0	0	XP_026294569.1	FUS_00015861-RA	0	0	0	0	0	0	0	0	0	0	0	0	0	0	0
XP_026294523.1	0	0	0	0	0	0	0	0	0	0	0	0	0	0	0	FUS_00021048-RA	0	0	0	0	0	0	0	0	0	0	0	0	0	0	0	XP_026294523.1	FUS_00021048-RA	0	0	0	0	0	0	0	0	0	0	0	0	0	0	0
XP_026294620.1	0	0	0	0	0	0	0	0	0	0	0	0	0	0	0	FUS_00003723-RA	0	0	0	0	0	0	0	0	0	0	0	0	0	0	0	XP_026294620.1	FUS_00003723-RA	0	0	0	0	0	0	0	0	0	0	0	0	0	0	0
XP_026294608.1	0	0	0	0	0	0	0	0	0	0	0	0	0	0	0	FUS_00003724-RA	0	0	0	0	0	0	0	0	0	0	0	0	0	0	0	XP_026294608.1	FUS_00003724-RA	0	0	0	0	0	0	0	0	0	0	0	0	0	0	0
XP_026294596.1	0	0	0	0	0	0	0	0	0	0	0	0	0	0	0	FUS_00021934-RA	0	0	0	0	0	0	0	0	0	0	0	0	0	0	0	XP_026294596.1	FUS_00021934-RA	0	0	0	0	0	0	0	0	0	0	0	0	0	0	0
XP_026294601.1	0	0	0	0	0	0	0	0	0	0	0	0	0	0	0	FUS_00021932-RA	0	0	0	0	0	0	0	0	0	0	0	0	0	0	0	XP_026294601.1	FUS_00021932-RA	0	0	0	0	0	0	0	0	0	0	0	0	0	0	0
XP_026294599.1	0	0	0	0	0	0	0	0	0	0	0	0	0	0	0	FUS_00021931-RA	0	0	0	0	0	0	0	0	0	0	0	0	0	0	0	XP_026294599.1	FUS_00021931-RA	0	0	0	0	0	0	0	0	0	0	0	0	0	0	0
XP_026294617.1	0	0	0	0	0	0	0	0	0	0	0	0	0	0	0	FUS_00019855-RA	0	0	0	0	0	0	0	0	0	0	0	0	0	0	0	XP_026294617.1	FUS_00019855-RA	0	0	0	0	0	0	0	0	0	0	0	0	0	0	0
XP_026294621.1	0	0	0	0	0	0	0	0	0	0	0	0	0	0	0	FUS_00019856-RA	0	0	0	0	0	0	0	0	0	0	0	0	0	0	0	XP_026294621.1	FUS_00019856-RA	0	0	0	0	0	0	0	0	0	0	0	0	0	0	0
XP_026294604.1	0	0	0	0	0	0	0	0	0	0	0	0	0	0	0	FUS_00019857-RA	0	0	0	0	0	0	0	0	0	0	0	0	0	0	0	XP_026294604.1	FUS_00019857-RA	0	0	0	0	0	0	0	0	0	0	0	0	0	0	0
XP_026271302.1	0	0	0	0	0	0	0	0	0	0	0	0	0	0	0	FUS_00019859-RA	0	0	0	0	0	0	0	0	0	0	0	0	0	0	0	XP_026271302.1	FUS_00019859-RA	0	0	0	0	0	0	0	0	0	0	0	0	0	0	0
XP_026271301.1	0	0	0	0	0	0	0	0	0	0	0	0	0	0	0	FUS_00019860-RA	0	0	0	0	0	0	0	0	0	0	0	0	0	0	0	XP_026271301.1	FUS_00019860-RA	0	0	0	0	0	0	0	0	0	0	0	0	0	0	0
XP_026271299.1	0	0	0	0	0	0	0	0	0	0	0	0	0	0	0	FUS_00008299-RA	0	0	0	0	0	0	0	0	0	0	0	0	0	0	0	XP_026271299.1	FUS_00008299-RA	0	0	0	0	0	0	0	0	0	0	0	0	0	0	0
XP_026294614.1	0	0	0	0	0	0	0	0	0	0	0	0	0	0	0	FUS_00008302-RA	0	0	0	0	0	0	0	0	0	0	0	0	0	0	0	XP_026294614.1	FUS_00008302-RA	0	0	0	0	0	0	0	0	0	0	0	0	0	0	0
XP_026294625.1	0	0	0	0	0	0	0	0	0	0	0	0	0	0	0	FUS_00008354-RA	0	0	0	0	0	0	0	0	0	0	0	0	0	0	0	XP_026294625.1	FUS_00008354-RA	0	0	0	0	0	0	0	0	0	0	0	0	0	0	0
XP_026294605.1	0	0	0	0	0	0	0	0	0	0	0	0	0	0	0	FUS_00008356-RA	0	0	0	0	0	0	0	0	0	0	0	0	0	0	0	XP_026294605.1	FUS_00008356-RA	0	0	0	0	0	0	0	0	0	0	0	0	0	0	0
XP_026271293.1	0	0	0	0	0	0	0	0	0	0	0	0	0	0	0	FUS_00008357-RA	0	0	0	0	0	0	0	0	0	0	0	0	0	0	0	XP_026271293.1	FUS_00008357-RA	0	0	0	0	0	0	0	0	0	0	0	0	0	0	0
XP_026271292.1	0	0	0	0	0	0	0	0	0	0	0	0	0	0	0	FUS_00008359-RA	0	0	0	0	0	0	0	0	0	0	0	0	0	0	0	XP_026271292.1	FUS_00008359-RA	0	0	0	0	0	0	0	0	0	0	0	0	0	0	0
XP_026271296.1	0	0	0	0	0	0	0	0	0	0	0	0	0	0	0	FUS_00008360-RA	0	0	0	0	0	0	0	0	0	0	0	0	0	0	0	XP_026271296.1	FUS_00008360-RA	0	0	0	0	0	0	0	0	0	0	0	0	0	0	0
XP_026271295.1	0	0	0	0	0	0	0	0	0	0	0	0	0	0	0	FUS_00008361-RA	0	0	0	0	0	0	0	0	0	0	0	0	0	0	0	XP_026271295.1	FUS_00008361-RA	0	0	0	0	0	0	0	0	0	0	0	0	0	0	0
XP_026294626.1	0	0	0	0	0	0	0	0	0	0	0	0	0	0	0	FUS_00012719-RA	0	0	0	0	0	0	0	0	0	0	0	0	0	0	0	XP_026294626.1	FUS_00012719-RA	0	0	0	0	0	0	0	0	0	0	0	0	0	0	0
XP_026294611.1	0	0	0	0	0	0	0	0	0	0	0	0	0	0	0	FUS_00012716-RA	0	0	0	0	0	0	0	0	0	0	0	0	0	0	0	XP_026294611.1	FUS_00012716-RA	0	0	0	0	0	0	0	0	0	0	0	0	0	0	0
XP_026294612.1	0	0	0	0	0	0	0	0	0	0	0	0	0	0	0	FUS_00012717-RA	0	0	0	0	0	0	0	0	0	0	0	0	0	0	0	XP_026294612.1	FUS_00012717-RA	0	0	0	0	0	0	0	0	0	0	0	0	0	0	0
XP_026271291.1	0	0	0	0	0	0	0	0	0	0	0	0	0	0	0	FUS_00008350-RA	0	0	0	0	0	0	0	0	0	0	0	0	0	0	0	XP_026271291.1	FUS_00008350-RA	0	0	0	0	0	0	0	0	0	0	0	0	0	0	0
XP_026294629.1	0	0	0	0	0	0	0	0	0	0	0	0	0	1	0	FUS_00020237-RA	0	0	0	0	0	0	0	0	0	0	0	0	0	1	0	XP_026294629.1	FUS_00020237-RA	0	0	0	0	0	0	0	0	0	0	0	0	0	1	0
XP_026294602.1	0	0	1	0	0	0	0	0	0	0	0	0	0	0	0	FUS_00020236-RA	0	0	1	0	0	0	0	0	0	0	0	0	0	0	0	XP_026294602.1	FUS_00020236-RA	0	0	1	0	0	0	0	0	0	0	0	0	0	0	0
XP_026271289.1	0	0	0	0	0	0	0	0	0	0	0	0	0	0	0	FUS_00008540-RA	0	0	0	0	0	0	0	0	0	0	0	0	0	0	0	XP_026271289.1	FUS_00008540-RA	0	0	0	0	0	0	0	0	0	0	0	0	0	0	0
XP_026294603.1	0	0	0	0	0	0	0	0	0	0	0	0	0	0	0	FUS_00010926-RA	0	0	0	0	0	0	0	0	0	0	0	0	0	0	0	XP_026294603.1	FUS_00010926-RA	0	0	0	0	0	0	0	0	0	0	0	0	0	0	0
XP_026271290.1	0	0	0	0	0	0	0	0	0	0	0	0	0	0	0	FUS_00010928-RA	0	0	0	0	0	0	0	0	0	0	0	0	0	0	0	XP_026271290.1	FUS_00010928-RA	0	0	0	0	0	0	0	0	0	0	0	0	0	0	0
XP_026271324.1	0	0	0	0	0	0	0	0	0	0	0	0	0	0	0	FUS_00001189-RA	0	0	0	0	0	0	0	0	0	0	0	0	0	0	0	XP_026271324.1	FUS_00001189-RA	0	0	0	0	0	0	0	0	0	0	0	0	0	0	0
XP_026271425.1	0	0	0	0	0	0	0	0	0	0	0	0	0	0	0	FUS_00001187-RA	0	0	0	0	0	0	0	0	0	0	0	0	0	0	0	XP_026271425.1	FUS_00001187-RA	0	0	0	0	0	0	0	0	0	0	0	0	0	0	0
XP_026271329.1	0	0	0	0	0	0	0	0	0	0	0	0	0	0	0	FUS_00001185-RA	0	0	0	0	0	0	0	0	0	0	0	0	0	0	0	XP_026271329.1	FUS_00001185-RA	0	0	0	0	0	0	0	0	0	0	0	0	0	0	0
XP_026271327.1	0	0	0	0	0	0	0	0	0	0	0	0	0	0	0	FUS_00001183-RA	0	0	0	0	0	0	0	0	0	0	0	0	0	0	0	XP_026271327.1	FUS_00001183-RA	0	0	0	0	0	0	0	0	0	0	0	0	0	0	0
XP_026271340.1	0	0	0	0	0	0	0	0	0	0	0	0	0	0	0	FUS_00001182-RA	0	0	0	0	0	0	0	0	0	0	0	0	0	0	0	XP_026271340.1	FUS_00001182-RA	0	0	0	0	0	0	0	0	0	0	0	0	0	0	0
XP_026271426.1	0	0	0	0	0	0	0	0	0	0	0	0	0	0	0	FUS_00001180-RA	0	0	0	0	0	0	0	0	0	0	0	0	0	0	0	XP_026271426.1	FUS_00001180-RA	0	0	0	0	0	0	0	0	0	0	0	0	0	0	0
XP_026271316.1	0	0	0	0	0	0	0	0	0	0	0	0	0	0	0	FUS_00001179-RA	0	0	0	0	0	0	0	0	0	0	0	0	0	0	0	XP_026271316.1	FUS_00001179-RA	0	0	0	0	0	0	0	0	0	0	0	0	0	0	0
XP_026271306.1	0	0	0	0	0	0	0	0	0	0	0	0	0	0	0	FUS_00001177-RA	0	0	0	0	0	0	0	0	0	0	0	0	0	0	0	XP_026271306.1	FUS_00001177-RA	0	0	0	0	0	0	0	0	0	0	0	0	0	0	0
XP_026271393.1	0	0	0	0	0	0	0	0	0	0	0	0	0	0	0	FUS_00001175-RA	0	0	0	0	0	0	0	0	0	0	0	0	0	0	0	XP_026271393.1	FUS_00001175-RA	0	0	0	0	0	0	0	0	0	0	0	0	0	0	0
XP_026271421.1	0	0	0	0	0	0	0	0	0	0	0	0	0	0	0	FUS_00001582-RA	0	0	0	0	0	0	0	0	0	0	0	0	0	0	0	XP_026271421.1	FUS_00001582-RA	0	0	0	0	0	0	0	0	0	0	0	0	0	0	0
XP_026271424.1	0	0	0	0	0	0	0	0	0	0	0	0	0	0	0	FUS_00008968-RA	0	0	0	0	0	0	0	0	0	0	0	0	0	0	0	XP_026271424.1	FUS_00008968-RA	0	0	0	0	0	0	0	0	0	0	0	0	0	0	0
XP_026271420.1	0	0	0	0	0	0	0	0	0	0	0	0	0	0	0	FUS_00008969-RA	0	0	0	0	0	0	0	0	0	0	0	0	0	0	0	XP_026271420.1	FUS_00008969-RA	0	0	0	0	0	0	0	0	0	0	0	0	0	0	0
XP_026271428.1	0	0	0	0	0	0	0	0	0	0	0	0	0	0	0	FUS_00008971-RA	0	0	0	0	0	0	0	0	0	0	0	0	0	0	0	XP_026271428.1	FUS_00008971-RA	0	0	0	0	0	0	0	0	0	0	0	0	0	0	0
XP_026271330.1	0	0	0	0	0	0	0	0	0	0	0	0	0	0	0	FUS_00001334-RA	0	0	0	0	0	0	0	0	0	0	0	0	0	0	0	XP_026271330.1	FUS_00001334-RA	0	0	0	0	0	0	0	0	0	0	0	0	0	0	0
XP_026271370.1	0	0	0	0	0	0	0	0	0	0	0	0	0	0	0	FUS_00001333-RA	0	0	0	0	0	0	0	0	0	0	0	0	0	0	0	XP_026271370.1	FUS_00001333-RA	0	0	0	0	0	0	0	0	0	0	0	0	0	0	0
XP_026271369.1	0	0	0	0	0	0	0	0	0	0	0	0	0	1	0	FUS_00001343-RA	0	0	0	0	0	0	0	0	0	0	0	0	0	1	0	XP_026271369.1	FUS_00001343-RA	0	0	0	0	0	0	0	0	0	0	0	0	0	1	0
XP_026271315.1	0	0	0	0	0	0	0	0	0	0	0	0	0	0	0	FUS_00001346-RA	0	0	0	0	0	0	0	0	0	0	0	0	0	0	0	XP_026271315.1	FUS_00001346-RA	0	0	0	0	0	0	0	0	0	0	0	0	0	0	0
XP_026271314.1	0	0	0	0	0	0	0	0	0	0	0	0	0	0	0	FUS_00001347-RA	0	0	0	0	0	0	0	0	0	0	0	0	0	0	0	XP_026271314.1	FUS_00001347-RA	0	0	0	0	0	0	0	0	0	0	0	0	0	0	0
XP_026271406.1	0	0	0	0	0	0	0	0	0	0	0	0	0	0	0	FUS_00001349-RA	0	0	0	0	0	0	0	0	0	0	0	0	0	0	0	XP_026271406.1	FUS_00001349-RA	0	0	0	0	0	0	0	0	0	0	0	0	0	0	0
XP_026271404.1	0	0	0	0	0	0	0	0	0	0	0	0	0	0	0	FUS_00001350-RA	0	0	0	0	0	0	0	0	0	0	0	0	0	0	0	XP_026271404.1	FUS_00001350-RA	0	0	0	0	0	0	0	0	0	0	0	0	0	0	0
XP_026271371.1	0	0	0	0	0	0	0	0	0	0	0	0	0	0	0	FUS_00007953-RA	0	0	0	0	0	0	0	0	0	0	0	0	0	0	0	XP_026271371.1	FUS_00007953-RA	0	0	0	0	0	0	0	0	0	0	0	0	0	0	0
XP_026271372.1	0	0	0	0	0	0	0	0	0	0	0	0	0	0	0	FUS_00001258-RA	0	0	0	0	0	0	0	0	0	0	0	0	0	0	0	XP_026271372.1	FUS_00001258-RA	0	0	0	0	0	0	0	0	0	0	0	0	0	0	0
XP_026271387.1	0	0	0	0	0	0	0	0	0	0	0	0	0	0	0	FUS_00001207-RA	0	0	0	0	0	0	0	0	0	0	0	0	0	0	0	XP_026271387.1	FUS_00001207-RA	0	0	0	0	0	0	0	0	0	0	0	0	0	0	0
XP_026271366.1	0	0	0	0	0	0	0	0	0	0	0	0	0	0	0	FUS_00001147-RA	0	0	0	0	0	0	0	0	0	0	0	0	0	0	0	XP_026271366.1	FUS_00001147-RA	0	0	0	0	0	0	0	0	0	0	0	0	0	0	0
XP_026271367.1	0	0	0	0	0	0	0	0	0	0	0	0	0	0	0	FUS_00001146-RA	0	0	0	0	0	0	0	0	0	0	0	0	0	0	0	XP_026271367.1	FUS_00001146-RA	0	0	0	0	0	0	0	0	0	0	0	0	0	0	0
XP_026271321.1	0	0	0	0	0	0	0	0	0	0	0	0	0	0	0	FUS_00023812-RA	0	0	0	0	0	0	0	0	0	0	0	0	0	0	0	XP_026271321.1	FUS_00023812-RA	0	0	0	0	0	0	0	0	0	0	0	0	0	0	0
XP_026271319.1	0	0	0	0	0	0	0	0	0	0	0	0	0	0	0	FUS_00023813-RA	0	0	0	0	0	0	0	0	0	0	0	0	0	0	0	XP_026271319.1	FUS_00023813-RA	0	0	0	0	0	0	0	0	0	0	0	0	0	0	0
XP_026271388.1	0	0	0	0	0	0	0	0	0	0	0	0	0	0	0	FUS_00023814-RA	0	0	0	0	0	0	0	0	0	0	0	0	0	0	0	XP_026271388.1	FUS_00023814-RA	0	0	0	0	0	0	0	0	0	0	0	0	0	0	0
XP_026271392.1	0	0	0	0	0	0	0	0	0	0	0	0	0	0	0	FUS_00001594-RA	0	0	0	0	0	0	0	0	0	0	0	0	0	0	0	XP_026271392.1	FUS_00001594-RA	0	0	0	0	0	0	0	0	0	0	0	0	0	0	0
XP_026271429.1	0	0	0	0	0	0	0	0	0	0	0	0	0	0	0	FUS_00001596-RA	0	0	0	0	0	0	0	0	0	0	0	0	0	0	0	XP_026271429.1	FUS_00001596-RA	0	0	0	0	0	0	0	0	0	0	0	0	0	0	0
XP_026271461.1	0	0	0	0	0	0	0	0	0	0	0	0	0	0	0	FUS_00018420-RA	0	0	0	0	0	0	0	0	0	0	0	0	0	0	0	XP_026271461.1	FUS_00018420-RA	0	0	0	0	0	0	0	0	0	0	0	0	0	0	0
XP_026271538.1	0	0	0	0	0	0	0	0	0	0	0	0	0	0	0	FUS_00023011-RA	0	0	0	0	0	0	0	0	0	0	0	0	0	0	0	XP_026271538.1	FUS_00023011-RA	0	0	0	0	0	0	0	0	0	0	0	0	0	0	0
XP_026271508.1	0	0	0	0	0	0	0	0	0	0	0	0	0	0	0	FUS_00007433-RA	0	0	0	0	0	0	0	0	0	0	0	0	0	0	0	XP_026271508.1	FUS_00007433-RA	0	0	0	0	0	0	0	0	0	0	0	0	0	0	0
XP_026271512.1	0	0	0	0	0	0	0	0	0	0	0	0	0	0	0	FUS_00007432-RA	0	0	0	0	0	0	0	0	0	0	0	0	0	0	0	XP_026271512.1	FUS_00007432-RA	0	0	0	0	0	0	0	0	0	0	0	0	0	0	0
XP_026271511.1	0	0	0	0	0	0	0	0	0	0	0	0	0	0	0	FUS_00007431-RA	0	0	0	0	0	0	0	0	0	0	0	0	0	0	0	XP_026271511.1	FUS_00007431-RA	0	0	0	0	0	0	0	0	0	0	0	0	0	0	0
XP_026271440.1	0	0	0	0	0	1	0	0	0	0	0	0	0	0	0	FUS_00007430-RA	0	0	0	0	0	1	0	0	0	0	0	0	0	0	0	XP_026271440.1	FUS_00007430-RA	0	0	0	0	0	1	0	0	0	0	0	0	0	0	0
XP_026271437.1	0	0	0	0	0	0	0	0	0	0	0	0	0	0	0	FUS_00007429-RA	0	0	0	0	0	0	0	0	0	0	0	0	0	0	0	XP_026271437.1	FUS_00007429-RA	0	0	0	0	0	0	0	0	0	0	0	0	0	0	0
XP_026271509.1	0	0	0	0	0	0	0	0	0	0	0	0	0	0	0	FUS_00007872-RA	0	0	0	0	0	0	0	0	0	0	0	0	0	0	0	XP_026271509.1	FUS_00007872-RA	0	0	0	0	0	0	0	0	0	0	0	0	0	0	0
XP_026271528.1	0	0	0	0	0	0	0	0	0	0	0	0	0	0	0	FUS_00007870-RA	0	0	0	0	0	0	0	0	0	0	0	0	0	0	0	XP_026271528.1	FUS_00007870-RA	0	0	0	0	0	0	0	0	0	0	0	0	0	0	0
XP_026271475.1	0	0	0	0	0	0	0	0	0	0	0	0	0	0	0	FUS_00007869-RA	0	0	0	0	0	0	0	0	0	0	0	0	0	0	0	XP_026271475.1	FUS_00007869-RA	0	0	0	0	0	0	0	0	0	0	0	0	0	0	0
XP_026271483.1	0	0	0	0	0	0	0	0	0	0	0	0	0	0	0	FUS_00007852-RA	0	0	0	0	0	0	0	0	0	0	0	0	0	0	0	XP_026271483.1	FUS_00007852-RA	0	0	0	0	0	0	0	0	0	0	0	0	0	0	0
XP_026271529.1	0	0	0	0	0	0	0	0	0	0	0	0	0	0	0	FUS_00007855-RA	0	0	0	0	0	0	0	0	0	0	0	0	0	0	0	XP_026271529.1	FUS_00007855-RA	0	0	0	0	0	0	0	0	0	0	0	0	0	0	0
XP_026271524.1	0	0	0	0	0	0	0	0	0	0	0	0	0	0	0	FUS_00015403-RA	0	0	0	0	0	0	0	0	0	0	0	0	0	0	0	XP_026271524.1	FUS_00015403-RA	0	0	0	0	0	0	0	0	0	0	0	0	0	0	0
XP_026271522.1	0	0	0	0	0	0	0	0	0	0	0	0	0	0	0	FUS_00007300-RA	0	0	0	0	0	0	0	0	0	0	0	0	0	0	0	XP_026271522.1	FUS_00007300-RA	0	0	0	0	0	0	0	0	0	0	0	0	0	0	0
XP_026271465.1	0	0	0	0	0	0	0	0	0	0	0	0	0	0	0	FUS_00007301-RA	0	0	0	0	0	0	0	0	0	0	0	0	0	0	0	XP_026271465.1	FUS_00007301-RA	0	0	0	0	0	0	0	0	0	0	0	0	0	0	0
XP_026271466.1	0	0	0	0	0	0	0	0	0	0	0	0	0	0	0	FUS_00007305-RA	0	0	0	0	0	0	0	0	0	0	0	0	0	0	0	XP_026271466.1	FUS_00007305-RA	0	0	0	0	0	0	0	0	0	0	0	0	0	0	0
XP_026271486.1	0	0	0	0	0	0	0	0	0	0	0	0	0	0	0	FUS_00007306-RA	0	0	0	0	0	0	0	0	0	0	0	0	0	0	0	XP_026271486.1	FUS_00007306-RA	0	0	0	0	0	0	0	0	0	0	0	0	0	0	0
XP_026271485.1	0	0	0	0	0	0	0	0	0	0	0	0	0	0	0	FUS_00007307-RA	0	0	0	0	0	0	0	0	0	0	0	0	0	0	0	XP_026271485.1	FUS_00007307-RA	0	0	0	0	0	0	0	0	0	0	0	0	0	0	0
XP_026271495.1	0	0	0	0	0	0	0	0	0	0	0	0	0	0	0	FUS_00007310-RA	0	0	0	0	0	0	0	0	0	0	0	0	0	0	0	XP_026271495.1	FUS_00007310-RA	0	0	0	0	0	0	0	0	0	0	0	0	0	0	0
XP_026271503.1	0	0	0	0	0	0	0	0	0	0	0	0	0	0	0	FUS_00007314-RA	0	0	0	0	0	0	0	0	0	0	0	0	0	0	0	XP_026271503.1	FUS_00007314-RA	0	0	0	0	0	0	0	0	0	0	0	0	0	0	0
XP_026271500.1	0	0	0	0	0	0	0	0	0	0	0	0	0	0	0	FUS_00007315-RA	0	0	0	0	0	0	0	0	0	0	0	0	0	0	0	XP_026271500.1	FUS_00007315-RA	0	0	0	0	0	0	0	0	0	0	0	0	0	0	0
XP_026271532.1	0	0	0	0	0	0	0	0	0	0	0	0	0	0	0	FUS_00007316-RA	0	0	0	0	0	0	0	0	0	0	0	0	0	0	0	XP_026271532.1	FUS_00007316-RA	0	0	0	0	0	0	0	0	0	0	0	0	0	0	0
XP_026271456.1	0	0	0	0	0	0	0	0	0	0	0	0	0	0	0	FUS_00007317-RA	0	0	0	0	0	0	0	0	0	0	0	0	0	0	0	XP_026271456.1	FUS_00007317-RA	0	0	0	0	0	0	0	0	0	0	0	0	0	0	0
XP_026271455.1	0	0	0	0	0	0	0	0	0	0	0	0	0	0	0	FUS_00007318-RA	0	0	0	0	0	0	0	0	0	0	0	0	0	0	0	XP_026271455.1	FUS_00007318-RA	0	0	0	0	0	0	0	0	0	0	0	0	0	0	0
XP_026271541.1	0	0	0	0	0	0	0	0	0	0	0	0	0	0	0	FUS_00007324-RA	0	0	0	0	0	0	0	0	0	0	0	0	0	0	0	XP_026271541.1	FUS_00007324-RA	0	0	0	0	0	0	0	0	0	0	0	0	0	0	0
XP_026271467.1	0	0	0	0	0	0	0	0	0	0	0	0	0	0	0	FUS_00007325-RA	0	0	0	0	0	0	0	0	0	0	0	0	0	0	0	XP_026271467.1	FUS_00007325-RA	0	0	0	0	0	0	0	0	0	0	0	0	0	0	0
XP_026271431.1	0	0	0	0	0	0	0	0	0	0	0	0	0	0	0	FUS_00007327-RA	0	0	0	0	0	0	0	0	0	0	0	0	0	0	0	XP_026271431.1	FUS_00007327-RA	0	0	0	0	0	0	0	0	0	0	0	0	0	0	0
XP_026271484.1	0	0	0	0	0	0	0	0	0	0	0	0	0	0	0	FUS_00007328-RA	0	0	0	0	0	0	0	0	0	0	0	0	0	0	0	XP_026271484.1	FUS_00007328-RA	0	0	0	0	0	0	0	0	0	0	0	0	0	0	0
XP_026271445.1	0	0	0	0	0	0	0	0	0	0	0	0	0	0	0	FUS_00007329-RA	0	0	0	0	0	0	0	0	0	0	0	0	0	0	0	XP_026271445.1	FUS_00007329-RA	0	0	0	0	0	0	0	0	0	0	0	0	0	0	0
XP_026271547.1	0	0	0	0	0	0	0	0	0	0	0	0	0	0	0	FUS_00007345-RA	0	0	0	0	0	0	0	0	0	0	0	0	0	0	0	XP_026271547.1	FUS_00007345-RA	0	0	0	0	0	0	0	0	0	0	0	0	0	0	0
XP_026271548.1	0	0	0	0	0	0	0	0	0	0	0	0	0	0	0	FUS_00007346-RA	0	0	0	0	0	0	0	0	0	0	0	0	0	0	0	XP_026271548.1	FUS_00007346-RA	0	0	0	0	0	0	0	0	0	0	0	0	0	0	0
XP_026271546.1	0	0	0	0	0	0	0	0	0	0	0	0	0	0	0	FUS_00007347-RA	0	0	0	0	0	0	0	0	0	0	0	0	0	0	0	XP_026271546.1	FUS_00007347-RA	0	0	0	0	0	0	0	0	0	0	0	0	0	0	0
XP_026271441.1	0	0	0	0	0	0	0	0	0	0	0	0	0	0	0	FUS_00007350-RA	0	0	0	0	0	0	0	0	0	0	0	0	0	0	0	XP_026271441.1	FUS_00007350-RA	0	0	0	0	0	0	0	0	0	0	0	0	0	0	0
XP_026271498.1	0	0	0	0	0	0	0	0	0	0	0	0	0	0	0	FUS_00020907-RA	0	0	0	0	0	0	0	0	0	0	0	0	0	0	0	XP_026271498.1	FUS_00020907-RA	0	0	0	0	0	0	0	0	0	0	0	0	0	0	0
XP_026271499.1	0	0	0	0	0	0	0	0	0	0	0	0	0	0	0	FUS_00020909-RA	0	0	0	0	0	0	0	0	0	0	0	0	0	0	0	XP_026271499.1	FUS_00020909-RA	0	0	0	0	0	0	0	0	0	0	0	0	0	0	0
XP_026271535.1	0	0	0	0	0	0	0	0	0	0	0	0	0	0	0	FUS_00020910-RA	0	0	0	0	0	0	0	0	0	0	0	0	0	0	0	XP_026271535.1	FUS_00020910-RA	0	0	0	0	0	0	0	0	0	0	0	0	0	0	0
XP_026271603.1	0	0	0	0	0	0	0	0	0	0	0	0	0	0	0	FUS_00002339-RA	0	0	0	0	0	0	0	0	0	0	0	0	0	0	0	XP_026271603.1	FUS_00002339-RA	0	0	0	0	0	0	0	0	0	0	0	0	0	0	0
XP_026271606.1	0	0	0	0	0	0	0	0	0	0	0	0	0	0	0	FUS_00008719-RA	0	0	0	0	0	0	0	0	0	0	0	0	0	0	0	XP_026271606.1	FUS_00008719-RA	0	0	0	0	0	0	0	0	0	0	0	0	0	0	0
XP_026271609.1	0	0	0	0	0	0	0	0	0	0	0	0	0	0	0	FUS_00008717-RA	0	0	0	0	0	0	0	0	0	0	0	0	0	0	0	XP_026271609.1	FUS_00008717-RA	0	0	0	0	0	0	0	0	0	0	0	0	0	0	0
XP_026271591.1	0	0	0	0	0	0	0	0	0	0	0	0	0	0	0	FUS_00008716-RA	0	0	0	0	0	0	0	0	0	0	0	0	0	0	0	XP_026271591.1	FUS_00008716-RA	0	0	0	0	0	0	0	0	0	0	0	0	0	0	0
XP_026271588.1	0	0	0	0	0	0	0	0	0	0	0	0	0	0	0	FUS_00008714-RA	0	0	0	0	0	0	0	0	0	0	0	0	0	0	0	XP_026271588.1	FUS_00008714-RA	0	0	0	0	0	0	0	0	0	0	0	0	0	0	0
XP_026271610.1	0	0	0	0	0	0	0	0	0	0	0	0	0	0	0	FUS_00008228-RA	0	0	0	0	0	0	0	0	0	0	0	0	0	0	0	XP_026271610.1	FUS_00008228-RA	0	0	0	0	0	0	0	0	0	0	0	0	0	0	0
XP_026271611.1	0	0	0	0	0	0	0	0	0	0	0	0	0	0	0	FUS_00008231-RA	0	0	0	0	0	0	0	0	0	0	0	0	0	0	0	XP_026271611.1	FUS_00008231-RA	0	0	0	0	0	0	0	0	0	0	0	0	0	0	0
XP_026271612.1	0	0	0	0	0	0	0	0	0	0	0	0	0	0	0	FUS_00008233-RA	0	0	0	0	0	0	0	0	0	0	0	0	0	0	0	XP_026271612.1	FUS_00008233-RA	0	0	0	0	0	0	0	0	0	0	0	0	0	0	0
XP_026271552.1	0	0	0	0	0	0	0	0	0	0	0	0	0	0	0	FUS_00008234-RA	0	0	0	0	0	0	0	0	0	0	0	0	0	0	0	XP_026271552.1	FUS_00008234-RA	0	0	0	0	0	0	0	0	0	0	0	0	0	0	0
XP_026271596.1	0	0	0	0	0	0	0	0	0	0	0	0	0	0	0	FUS_00008753-RA	0	0	0	0	0	0	0	0	0	0	0	0	0	0	0	XP_026271596.1	FUS_00008753-RA	0	0	0	0	0	0	0	0	0	0	0	0	0	0	0
XP_026271574.1	0	0	0	0	0	0	0	0	0	0	0	0	0	0	0	FUS_00014921-RA	0	0	0	0	0	0	0	0	0	0	0	0	0	0	0	XP_026271574.1	FUS_00014921-RA	0	0	0	0	0	0	0	0	0	0	0	0	0	0	0
XP_026271613.1	0	0	0	0	0	0	0	0	0	0	0	0	0	0	0	FUS_00014922-RA	0	0	0	0	0	0	0	0	0	0	0	0	0	0	0	XP_026271613.1	FUS_00014922-RA	0	0	0	0	0	0	0	0	0	0	0	0	0	0	0
XP_026271573.1	0	0	0	0	0	0	0	0	0	0	0	0	0	0	0	FUS_00014923-RA	0	0	0	0	0	0	0	0	0	0	0	0	0	0	0	XP_026271573.1	FUS_00014923-RA	0	0	0	0	0	0	0	0	0	0	0	0	0	0	0
XP_026271580.1	0	0	0	0	0	0	0	0	0	0	0	0	0	0	0	FUS_00014116-RA	0	0	0	0	0	0	0	0	0	0	0	0	0	0	0	XP_026271580.1	FUS_00014116-RA	0	0	0	0	0	0	0	0	0	0	0	0	0	0	0
XP_026271581.1	0	0	0	0	0	0	0	0	0	0	0	0	0	0	0	FUS_00014115-RA	0	0	0	0	0	0	0	0	0	0	0	0	0	0	0	XP_026271581.1	FUS_00014115-RA	0	0	0	0	0	0	0	0	0	0	0	0	0	0	0
XP_026271590.1	0	0	0	0	0	0	0	0	0	0	0	0	0	0	0	FUS_00014113-RA	0	0	0	0	0	0	0	0	0	0	0	0	0	0	0	XP_026271590.1	FUS_00014113-RA	0	0	0	0	0	0	0	0	0	0	0	0	0	0	0
XP_026271551.1	0	0	0	0	0	0	0	0	0	0	0	0	0	0	0	FUS_00014112-RA	0	0	0	0	0	0	0	0	0	0	0	0	0	0	0	XP_026271551.1	FUS_00014112-RA	0	0	0	0	0	0	0	0	0	0	0	0	0	0	0
XP_026271550.1	0	0	0	0	0	0	0	0	0	0	0	0	0	0	0	FUS_00014111-RA	0	0	0	0	0	0	0	0	0	0	0	0	0	0	0	XP_026271550.1	FUS_00014111-RA	0	0	0	0	0	0	0	0	0	0	0	0	0	0	0
XP_026271625.1	0	0	0	0	0	0	0	0	0	0	0	0	0	0	0	FUS_00016678-RA	0	0	0	0	0	0	0	0	0	0	0	0	0	0	0	XP_026271625.1	FUS_00016678-RA	0	0	0	0	0	0	0	0	0	0	0	0	0	0	0
XP_026271621.1	0	0	0	0	0	0	0	0	0	0	0	0	0	0	0	FUS_00016679-RA	0	0	0	0	0	0	0	0	0	0	0	0	0	0	0	XP_026271621.1	FUS_00016679-RA	0	0	0	0	0	0	0	0	0	0	0	0	0	0	0
XP_026271618.1	0	0	0	0	0	0	0	0	0	0	0	0	0	0	0	FUS_00016680-RA	0	0	0	0	0	0	0	0	0	0	0	0	0	0	0	XP_026271618.1	FUS_00016680-RA	0	0	0	0	0	0	0	0	0	0	0	0	0	0	0
XP_026271627.1	0	0	0	0	0	0	0	0	0	0	0	0	0	0	0	FUS_00016682-RA	0	0	0	0	0	0	0	0	0	0	0	0	0	0	0	XP_026271627.1	FUS_00016682-RA	0	0	0	0	0	0	0	0	0	0	0	0	0	0	0
XP_026271623.1	0	0	0	0	0	0	0	0	0	0	0	0	0	0	0	FUS_00015910-RA	0	0	0	0	0	0	0	0	0	0	0	0	0	0	0	XP_026271623.1	FUS_00015910-RA	0	0	0	0	0	0	0	0	0	0	0	0	0	0	0
XP_026271670.1	0	0	0	0	0	0	1	0	0	0	0	0	0	0	0	FUS_00015350-RA	0	0	0	0	0	0	1	0	0	0	0	0	0	0	0	XP_026271670.1	FUS_00015350-RA	0	0	0	0	0	0	1	0	0	0	0	0	0	0	0
XP_026271671.1	0	0	0	0	0	0	0	0	0	0	0	0	0	0	0	FUS_00015351-RA	0	0	0	0	0	0	0	0	0	0	0	0	0	0	0	XP_026271671.1	FUS_00015351-RA	0	0	0	0	0	0	0	0	0	0	0	0	0	0	0
XP_026271672.1	0	0	0	0	0	0	0	0	0	0	0	0	0	0	0	FUS_00015352-RA	0	0	0	0	0	0	0	0	0	0	0	0	0	0	0	XP_026271672.1	FUS_00015352-RA	0	0	0	0	0	0	0	0	0	0	0	0	0	0	0
XP_026271643.1	0	0	0	0	0	0	0	0	0	0	0	0	0	0	0	FUS_00013835-RA	0	0	0	0	0	0	0	0	0	0	0	0	0	0	0	XP_026271643.1	FUS_00013835-RA	0	0	0	0	0	0	0	0	0	0	0	0	0	0	0
XP_026271663.1	0	0	0	0	0	0	0	0	0	0	0	0	0	0	0	FUS_00018363-RA	0	0	0	0	0	0	0	0	0	0	0	0	0	0	0	XP_026271663.1	FUS_00018363-RA	0	0	0	0	0	0	0	0	0	0	0	0	0	0	0
XP_026271632.1	0	0	0	0	0	0	0	0	0	0	0	0	0	0	0	FUS_00018361-RA	0	0	0	0	0	0	0	0	0	0	0	0	0	0	0	XP_026271632.1	FUS_00018361-RA	0	0	0	0	0	0	0	0	0	0	0	0	0	0	0
XP_026271636.1	0	0	0	0	0	0	0	0	0	0	0	0	0	0	0	FUS_00010236-RA	0	0	0	0	0	0	0	0	0	0	0	0	0	0	0	XP_026271636.1	FUS_00010236-RA	0	0	0	0	0	0	0	0	0	0	0	0	0	0	0
XP_026271664.1	0	0	0	0	0	0	0	0	0	0	0	0	0	0	0	FUS_00010239-RA	0	0	0	0	0	0	0	0	0	0	0	0	0	0	0	XP_026271664.1	FUS_00010239-RA	0	0	0	0	0	0	0	0	0	0	0	0	0	0	0
XP_026271637.1	0	0	0	0	0	0	0	0	0	0	0	0	0	0	0	FUS_00010240-RA	0	0	0	0	0	0	0	0	0	0	0	0	0	0	0	XP_026271637.1	FUS_00010240-RA	0	0	0	0	0	0	0	0	0	0	0	0	0	0	0
XP_026271665.1	0	0	0	0	0	0	0	0	0	0	0	0	0	0	0	FUS_00010241-RA	0	0	0	0	0	0	0	0	0	0	0	0	0	0	0	XP_026271665.1	FUS_00010241-RA	0	0	0	0	0	0	0	0	0	0	0	0	0	0	0
XP_026271614.1	0	0	0	0	0	0	0	0	0	0	0	0	0	0	0	FUS_00010244-RA	0	0	0	0	0	0	0	0	0	0	0	0	0	0	0	XP_026271614.1	FUS_00010244-RA	0	0	0	0	0	0	0	0	0	0	0	0	0	0	0
XP_026271668.1	0	0	0	0	0	0	0	0	0	0	0	0	0	0	0	FUS_00010247-RA	0	0	0	0	0	0	0	0	0	0	0	0	0	0	0	XP_026271668.1	FUS_00010247-RA	0	0	0	0	0	0	0	0	0	0	0	0	0	0	0
XP_026271746.1	0	0	0	0	0	0	0	0	0	0	0	0	0	0	0	FUS_00004664-RA	0	0	0	0	0	0	0	0	0	0	0	0	0	0	0	XP_026271746.1	FUS_00004664-RA	0	0	0	0	0	0	0	0	0	0	0	0	0	0	0
XP_026271828.1	0	0	0	0	0	0	0	0	0	0	0	0	0	0	0	FUS_00004668-RA	0	0	0	0	0	0	0	0	0	0	0	0	0	0	0	XP_026271828.1	FUS_00004668-RA	0	0	0	0	0	0	0	0	0	0	0	0	0	0	0
XP_026271802.1	0	0	0	0	0	0	0	0	0	0	0	0	0	0	0	FUS_00004673-RA	0	0	0	0	0	0	0	0	0	0	0	0	0	0	0	XP_026271802.1	FUS_00004673-RA	0	0	0	0	0	0	0	0	0	0	0	0	0	0	0
XP_026271834.1	0	0	0	0	0	0	0	0	0	0	0	0	0	0	0	FUS_00004674-RA	0	0	0	0	0	0	0	0	0	0	0	0	0	0	0	XP_026271834.1	FUS_00004674-RA	0	0	0	0	0	0	0	0	0	0	0	0	0	0	0
XP_026271841.1	0	0	0	0	0	0	0	0	0	0	0	0	0	0	0	FUS_00004678-RA	0	0	0	0	0	0	0	0	0	0	0	0	0	0	0	XP_026271841.1	FUS_00004678-RA	0	0	0	0	0	0	0	0	0	0	0	0	0	0	0
XP_026271855.1	0	0	0	0	0	0	0	0	0	0	0	0	0	0	0	FUS_00004679-RA	0	0	0	0	0	0	0	0	0	0	0	0	0	0	0	XP_026271855.1	FUS_00004679-RA	0	0	0	0	0	0	0	0	0	0	0	0	0	0	0
XP_026271859.1	0	0	0	0	0	0	0	0	0	0	0	0	0	0	0	FUS_00011670-RA	0	0	0	0	0	0	0	0	0	0	0	0	0	0	0	XP_026271859.1	FUS_00011670-RA	0	0	0	0	0	0	0	0	0	0	0	0	0	0	0
XP_026271727.1	0	0	0	0	0	0	0	0	0	0	0	0	0	0	0	FUS_00011668-RA	0	0	0	0	0	0	0	0	0	0	0	0	0	0	0	XP_026271727.1	FUS_00011668-RA	0	0	0	0	0	0	0	0	0	0	0	0	0	0	0
XP_026271724.1	0	0	0	0	0	0	0	0	0	0	0	0	0	0	0	FUS_00011667-RA	0	0	0	0	0	0	0	0	0	0	0	0	0	0	0	XP_026271724.1	FUS_00011667-RA	0	0	0	0	0	0	0	0	0	0	0	0	0	0	0
XP_026271725.1	0	0	0	0	0	0	0	0	0	0	0	0	0	0	0	FUS_00011665-RA	0	0	0	0	0	0	0	0	0	0	0	0	0	0	0	XP_026271725.1	FUS_00011665-RA	0	0	0	0	0	0	0	0	0	0	0	0	0	0	0
XP_026271726.1	0	0	0	0	0	0	0	0	0	0	0	0	0	0	0	FUS_00011666-RA	0	0	0	0	0	0	0	0	0	0	0	0	0	0	0	XP_026271726.1	FUS_00011666-RA	0	0	0	0	0	0	0	0	0	0	0	0	0	0	0
XP_026271804.1	0	0	0	0	0	0	0	0	0	0	0	0	0	0	0	FUS_00001714-RA	0	0	0	0	0	0	0	0	0	0	0	0	0	0	0	XP_026271804.1	FUS_00001714-RA	0	0	0	0	0	0	0	0	0	0	0	0	0	0	0
XP_026271832.1	0	0	0	0	0	0	0	0	0	0	0	0	0	0	0	FUS_00001715-RA	0	0	0	0	0	0	0	0	0	0	0	0	0	0	0	XP_026271832.1	FUS_00001715-RA	0	0	0	0	0	0	0	0	0	0	0	0	0	0	0
XP_026271830.1	0	0	0	0	0	0	0	0	0	0	0	0	0	0	0	FUS_00001716-RA	0	0	0	0	0	0	0	0	0	0	0	0	0	0	0	XP_026271830.1	FUS_00001716-RA	0	0	0	0	0	0	0	0	0	0	0	0	0	0	0
XP_026271831.1	0	0	0	0	0	0	0	0	0	0	0	0	0	0	0	FUS_00001717-RA	0	0	0	0	0	0	0	0	0	0	0	0	0	0	0	XP_026271831.1	FUS_00001717-RA	0	0	0	0	0	0	0	0	0	0	0	0	0	0	0
XP_026271738.1	0	0	0	0	0	0	0	0	0	0	0	0	0	0	0	FUS_00001718-RA	0	0	0	0	0	0	0	0	0	0	0	0	0	0	0	XP_026271738.1	FUS_00001718-RA	0	0	0	0	0	0	0	0	0	0	0	0	0	0	0
XP_026271829.1	0	0	0	0	0	0	0	0	0	0	0	0	0	0	0	FUS_00001719-RA	0	0	0	0	0	0	0	0	0	0	0	0	0	0	0	XP_026271829.1	FUS_00001719-RA	0	0	0	0	0	0	0	0	0	0	0	0	0	0	0
XP_026271835.1	0	0	0	0	0	0	0	0	0	0	0	0	0	0	0	FUS_00001720-RA	0	0	0	0	0	0	0	0	0	0	0	0	0	0	0	XP_026271835.1	FUS_00001720-RA	0	0	0	0	0	0	0	0	0	0	0	0	0	0	0
XP_026271745.1	0	0	0	0	0	0	0	0	0	0	0	0	0	0	0	FUS_00005764-RA	0	0	0	0	0	0	0	0	0	0	0	0	0	0	0	XP_026271745.1	FUS_00005764-RA	0	0	0	0	0	0	0	0	0	0	0	0	0	0	0
XP_026271755.1	0	0	0	0	0	0	0	0	0	0	0	0	0	0	0	FUS_00005763-RA	0	0	0	0	0	0	0	0	0	0	0	0	0	0	0	XP_026271755.1	FUS_00005763-RA	0	0	0	0	0	0	0	0	0	0	0	0	0	0	0
XP_026271772.1	0	0	0	0	0	0	0	0	0	0	0	0	0	0	0	FUS_00008182-RA	0	0	0	0	0	0	0	0	0	0	0	0	0	0	0	XP_026271772.1	FUS_00008182-RA	0	0	0	0	0	0	0	0	0	0	0	0	0	0	0
XP_026271880.1	0	0	0	0	0	0	0	0	0	0	0	0	0	0	0	FUS_00008183-RA	0	0	0	0	0	0	0	0	0	0	0	0	0	0	0	XP_026271880.1	FUS_00008183-RA	0	0	0	0	0	0	0	0	0	0	0	0	0	0	0
XP_026271876.1	0	0	0	0	0	0	0	0	0	0	0	0	0	0	0	FUS_00008184-RA	0	0	0	0	0	0	0	0	0	0	0	0	0	0	0	XP_026271876.1	FUS_00008184-RA	0	0	0	0	0	0	0	0	0	0	0	0	0	0	0
XP_026271878.1	0	0	0	0	0	0	0	0	0	0	0	0	0	0	0	FUS_00011080-RA	0	0	0	0	0	0	0	0	0	0	0	0	0	0	0	XP_026271878.1	FUS_00011080-RA	0	0	0	0	0	0	0	0	0	0	0	0	0	0	0
XP_026271798.1	0	0	0	0	0	0	0	0	0	0	0	0	0	0	0	FUS_00011075-RA	0	0	0	0	0	0	0	0	0	0	0	0	0	0	0	XP_026271798.1	FUS_00011075-RA	0	0	0	0	0	0	0	0	0	0	0	0	0	0	0
XP_026271774.1	0	0	0	0	0	1	0	0	0	0	0	0	0	0	0	FUS_00011074-RA	0	0	0	0	0	1	0	0	0	0	0	0	0	0	0	XP_026271774.1	FUS_00011074-RA	0	0	0	0	0	1	0	0	0	0	0	0	0	0	0
XP_026271891.1	0	0	0	0	0	0	0	0	0	0	0	0	0	0	0	FUS_00008131-RA	0	0	0	0	0	0	0	0	0	0	0	0	0	0	0	XP_026271891.1	FUS_00008131-RA	0	0	0	0	0	0	0	0	0	0	0	0	0	0	0
XP_026271896.1	0	0	0	0	0	0	0	0	0	0	0	0	0	0	0	FUS_00008132-RA	0	0	0	0	0	0	0	0	0	0	0	0	0	0	0	XP_026271896.1	FUS_00008132-RA	0	0	0	0	0	0	0	0	0	0	0	0	0	0	0
XP_026271694.1	0	0	0	0	0	0	0	0	0	0	0	0	0	0	0	FUS_00008137-RA	0	0	0	0	0	0	0	0	0	0	0	0	0	0	0	XP_026271694.1	FUS_00008137-RA	0	0	0	0	0	0	0	0	0	0	0	0	0	0	0
XP_026271778.1	0	0	0	0	0	0	0	0	0	0	0	0	0	0	0	FUS_00008140-RA	0	0	0	0	0	0	0	0	0	0	0	0	0	0	0	XP_026271778.1	FUS_00008140-RA	0	0	0	0	0	0	0	0	0	0	0	0	0	0	0
XP_026271801.1	0	0	0	0	0	0	0	0	0	0	0	0	0	0	0	FUS_00008141-RA	0	0	0	0	0	0	0	0	0	0	0	0	0	0	0	XP_026271801.1	FUS_00008141-RA	0	0	0	0	0	0	0	0	0	0	0	0	0	0	0
XP_026271784.1	0	0	0	0	0	0	0	0	0	0	0	0	0	0	0	FUS_00008145-RA	0	0	0	0	0	0	0	0	0	0	0	0	0	0	0	XP_026271784.1	FUS_00008145-RA	0	0	0	0	0	0	0	0	0	0	0	0	0	0	0
XP_026271808.1	0	0	0	0	0	0	0	0	0	0	0	0	0	0	0	FUS_00008733-RA	0	0	0	0	0	0	0	0	0	0	0	0	0	0	0	XP_026271808.1	FUS_00008733-RA	0	0	0	0	0	0	0	0	0	0	0	0	0	0	0
XP_026271812.1	0	0	0	0	0	0	0	0	0	0	0	0	0	0	0	FUS_00008734-RA	0	0	0	0	0	0	0	0	0	0	0	0	0	0	0	XP_026271812.1	FUS_00008734-RA	0	0	0	0	0	0	0	0	0	0	0	0	0	0	0
XP_026271809.1	0	0	0	0	0	0	0	0	0	0	0	0	0	0	0	FUS_00008736-RA	0	0	0	0	0	0	0	0	0	0	0	0	0	0	0	XP_026271809.1	FUS_00008736-RA	0	0	0	0	0	0	0	0	0	0	0	0	0	0	0
XP_026271771.1	0	0	0	0	0	0	0	0	0	0	0	0	0	0	0	FUS_00008737-RA	0	0	0	0	0	0	0	0	0	0	0	0	0	0	0	XP_026271771.1	FUS_00008737-RA	0	0	0	0	0	0	0	0	0	0	0	0	0	0	0
XP_026271766.1	0	0	0	0	0	0	0	0	0	0	0	0	0	0	0	FUS_00008738-RA	0	0	0	0	0	0	0	0	0	0	0	0	0	0	0	XP_026271766.1	FUS_00008738-RA	0	0	0	0	0	0	0	0	0	0	0	0	0	0	0
XP_026271759.1	0	0	0	0	0	0	0	0	0	0	0	0	0	0	0	FUS_00008739-RA	0	0	0	0	0	0	0	0	0	0	0	0	0	0	0	XP_026271759.1	FUS_00008739-RA	0	0	0	0	0	0	0	0	0	0	0	0	0	0	0
XP_026271760.1	0	0	0	0	0	0	0	0	0	0	0	0	0	0	0	FUS_00008741-RA	0	0	0	0	0	0	0	0	0	0	0	0	0	0	0	XP_026271760.1	FUS_00008741-RA	0	0	0	0	0	0	0	0	0	0	0	0	0	0	0
XP_026271786.1	0	0	0	0	0	0	0	0	0	0	0	0	0	0	0	FUS_00008744-RA	0	0	0	0	0	0	0	0	0	0	0	0	0	0	0	XP_026271786.1	FUS_00008744-RA	0	0	0	0	0	0	0	0	0	0	0	0	0	0	0
XP_026271682.1	0	0	0	0	0	0	0	0	0	0	0	0	0	0	0	FUS_00008748-RA	0	0	0	0	0	0	0	0	0	0	0	0	0	0	0	XP_026271682.1	FUS_00008748-RA	0	0	0	0	0	0	0	0	0	0	0	0	0	0	0
XP_026271885.1	0	0	0	0	0	0	0	0	0	0	0	0	0	0	0	FUS_00020100-RA	0	0	0	0	0	0	0	0	0	0	0	0	0	0	0	XP_026271885.1	FUS_00020100-RA	0	0	0	0	0	0	0	0	0	0	0	0	0	0	0
XP_026271886.1	0	0	0	0	0	0	0	0	0	0	0	0	0	0	0	FUS_00020101-RA	0	0	0	0	0	0	0	0	0	0	0	0	0	0	0	XP_026271886.1	FUS_00020101-RA	0	0	0	0	0	0	0	0	0	0	0	0	0	0	0
XP_026271884.1	0	0	0	0	0	0	0	0	0	0	0	0	0	0	0	FUS_00020102-RA	0	0	0	0	0	0	0	0	0	0	0	0	0	0	0	XP_026271884.1	FUS_00020102-RA	0	0	0	0	0	0	0	0	0	0	0	0	0	0	0
XP_026271883.1	0	0	0	0	0	0	0	0	0	0	0	0	0	0	0	FUS_00020103-RA	0	0	0	0	0	0	0	0	0	0	0	0	0	0	0	XP_026271883.1	FUS_00020103-RA	0	0	0	0	0	0	0	0	0	0	0	0	0	0	0
XP_026271684.1	0	0	0	0	0	0	0	0	0	0	0	0	0	0	0	FUS_00020104-RA	0	0	0	0	0	0	0	0	0	0	0	0	0	0	0	XP_026271684.1	FUS_00020104-RA	0	0	0	0	0	0	0	0	0	0	0	0	0	0	0
XP_026271685.1	0	0	0	0	0	0	0	0	0	0	0	0	0	0	0	FUS_00020105-RA	0	0	0	0	0	0	0	0	0	0	0	0	0	0	0	XP_026271685.1	FUS_00020105-RA	0	0	0	0	0	0	0	0	0	0	0	0	0	0	0
XP_026271787.1	0	0	0	0	0	0	0	0	0	0	0	0	0	0	0	FUS_00020109-RA	0	0	0	0	0	0	0	0	0	0	0	0	0	0	0	XP_026271787.1	FUS_00020109-RA	0	0	0	0	0	0	0	0	0	0	0	0	0	0	0
XP_026271817.1	0	0	0	0	0	0	0	0	0	0	0	0	0	0	0	FUS_00020112-RA	0	0	0	0	0	0	0	0	0	0	0	0	0	0	0	XP_026271817.1	FUS_00020112-RA	0	0	0	0	0	0	0	0	0	0	0	0	0	0	0
XP_026271739.1	0	0	0	0	0	0	0	0	0	0	0	0	0	0	0	FUS_00020113-RA	0	0	0	0	0	0	0	0	0	0	0	0	0	0	0	XP_026271739.1	FUS_00020113-RA	0	0	0	0	0	0	0	0	0	0	0	0	0	0	0
XP_026271852.1	0	0	0	0	0	0	0	0	0	0	0	0	0	0	0	FUS_00020114-RA	0	0	0	0	0	0	0	0	0	0	0	0	0	0	0	XP_026271852.1	FUS_00020114-RA	0	0	0	0	0	0	0	0	0	0	0	0	0	0	0
XP_026271693.1	0	0	0	0	0	0	0	0	0	0	0	0	0	0	0	FUS_00008694-RA	0	0	0	0	0	0	0	0	0	0	0	0	0	0	0	XP_026271693.1	FUS_00008694-RA	0	0	0	0	0	0	0	0	0	0	0	0	0	0	0
XP_026271743.1	0	0	0	0	0	0	0	0	0	0	0	0	0	0	0	FUS_00008691-RA	0	0	0	0	0	0	0	0	0	0	0	0	0	0	0	XP_026271743.1	FUS_00008691-RA	0	0	0	0	0	0	0	0	0	0	0	0	0	0	0
XP_026271741.1	0	0	0	0	0	0	0	0	0	0	0	0	0	0	0	FUS_00008690-RA	0	0	0	0	0	0	0	0	0	0	0	0	0	0	0	XP_026271741.1	FUS_00008690-RA	0	0	0	0	0	0	0	0	0	0	0	0	0	0	0
XP_026271740.1	1	0	0	0	0	0	0	0	0	0	0	0	0	0	0	FUS_00008689-RA	1	0	0	0	0	0	0	0	0	0	0	0	0	0	0	XP_026271740.1	FUS_00008689-RA	1	0	0	0	0	0	0	0	0	0	0	0	0	0	0
XP_026271742.1	0	0	0	0	0	0	0	0	0	0	0	0	0	0	0	FUS_00008688-RA	0	0	0	0	0	0	0	0	0	0	0	0	0	0	0	XP_026271742.1	FUS_00008688-RA	0	0	0	0	0	0	0	0	0	0	0	0	0	0	0
XP_026271818.1	0	0	0	0	0	0	0	0	0	0	0	0	0	0	0	FUS_00008686-RA	0	0	0	0	0	0	0	0	0	0	0	0	0	0	0	XP_026271818.1	FUS_00008686-RA	0	0	0	0	0	0	0	0	0	0	0	0	0	0	0
XP_026271897.1	0	0	0	0	0	0	0	0	0	0	0	0	0	0	0	FUS_00008683-RA	0	0	0	0	0	0	0	0	0	0	0	0	0	0	0	XP_026271897.1	FUS_00008683-RA	0	0	0	0	0	0	0	0	0	0	0	0	0	0	0
XP_026271900.1	0	0	0	0	0	0	0	0	0	0	0	0	0	0	0	FUS_00008681-RA	0	0	0	0	0	0	0	0	0	0	0	0	0	0	0	XP_026271900.1	FUS_00008681-RA	0	0	0	0	0	0	0	0	0	0	0	0	0	0	0
XP_026271735.1	0	0	0	0	0	0	0	0	0	0	0	0	0	0	0	FUS_00008679-RA	0	0	0	0	0	0	0	0	0	0	0	0	0	0	0	XP_026271735.1	FUS_00008679-RA	0	0	0	0	0	0	0	0	0	0	0	0	0	0	0
XP_026271791.1	0	0	0	0	0	0	0	0	0	0	0	0	0	0	0	FUS_00008676-RA	0	0	0	0	0	0	0	0	0	0	0	0	0	0	0	XP_026271791.1	FUS_00008676-RA	0	0	0	0	0	0	0	0	0	0	0	0	0	0	0
XP_026271865.1	0	0	0	0	0	0	0	0	0	0	0	0	0	0	0	FUS_00026209-RA	0	0	0	0	0	0	0	0	0	0	0	0	0	0	0	XP_026271865.1	FUS_00026209-RA	0	0	0	0	0	0	0	0	0	0	0	0	0	0	0
XP_026271794.1	0	0	0	0	0	0	0	0	0	0	0	0	0	0	0	FUS_00008674-RA	0	0	0	0	0	0	0	0	0	0	0	0	0	0	0	XP_026271794.1	FUS_00008674-RA	0	0	0	0	0	0	0	0	0	0	0	0	0	0	0
XP_026271714.1	0	0	0	0	0	0	0	0	0	0	0	0	0	0	0	FUS_00010403-RA	0	0	0	0	0	0	0	0	0	0	0	0	0	0	0	XP_026271714.1	FUS_00010403-RA	0	0	0	0	0	0	0	0	0	0	0	0	0	0	0
XP_026271722.1	0	0	0	0	0	0	0	0	0	0	0	0	0	0	0	FUS_00010402-RA	0	0	0	0	0	0	0	0	0	0	0	0	0	0	0	XP_026271722.1	FUS_00010402-RA	0	0	0	0	0	0	0	0	0	0	0	0	0	0	0
XP_026271723.1	0	0	0	0	0	0	0	0	0	0	0	0	0	0	0	FUS_00010401-RA	0	0	0	0	0	0	0	0	0	0	0	0	0	0	0	XP_026271723.1	FUS_00010401-RA	0	0	0	0	0	0	0	0	0	0	0	0	0	0	0
XP_026271792.1	0	0	0	0	0	0	0	0	0	0	0	0	0	0	0	FUS_00010400-RA	0	0	0	0	0	0	0	0	0	0	0	0	0	0	0	XP_026271792.1	FUS_00010400-RA	0	0	0	0	0	0	0	0	0	0	0	0	0	0	0
XP_026271793.1	0	0	0	0	0	0	0	0	0	0	0	0	0	0	0	FUS_00002290-RA	0	0	0	0	0	0	0	0	0	0	0	0	0	0	0	XP_026271793.1	FUS_00002290-RA	0	0	0	0	0	0	0	0	0	0	0	0	0	0	0
XP_026271888.1	0	0	0	0	0	0	0	0	0	0	0	0	0	0	0	FUS_00002286-RA	0	0	0	0	0	0	0	0	0	0	0	0	0	0	0	XP_026271888.1	FUS_00002286-RA	0	0	0	0	0	0	0	0	0	0	0	0	0	0	0
XP_026271889.1	0	0	0	0	0	0	0	0	0	0	0	0	0	0	0	FUS_00002285-RA	0	0	0	0	0	0	0	0	0	0	0	0	0	0	0	XP_026271889.1	FUS_00002285-RA	0	0	0	0	0	0	0	0	0	0	0	0	0	0	0
XP_026271887.1	0	0	0	0	0	0	0	0	0	0	0	0	0	0	0	FUS_00002284-RA	0	0	0	0	0	0	0	0	0	0	0	0	0	0	0	XP_026271887.1	FUS_00002284-RA	0	0	0	0	0	0	0	0	0	0	0	0	0	0	0
XP_026271840.1	0	0	0	0	0	0	0	0	0	0	0	0	0	0	0	FUS_00002282-RA	0	0	0	0	0	0	0	0	0	0	0	0	0	0	0	XP_026271840.1	FUS_00002282-RA	0	0	0	0	0	0	0	0	0	0	0	0	0	0	0
XP_026271843.1	0	0	0	0	0	0	0	0	0	0	0	0	0	0	0	FUS_00002281-RA	0	0	0	0	0	0	0	0	0	0	0	0	0	0	0	XP_026271843.1	FUS_00002281-RA	0	0	0	0	0	0	0	0	0	0	0	0	0	0	0
XP_026271803.1	0	0	0	0	0	0	1	0	0	0	0	0	0	0	0	FUS_00002278-RA	0	0	0	0	0	0	1	0	0	0	0	0	0	0	0	XP_026271803.1	FUS_00002278-RA	0	0	0	0	0	0	1	0	0	0	0	0	0	0	0
XP_026271933.1	0	0	0	0	0	0	0	0	0	0	0	0	0	0	0	FUS_00015854-RA	0	0	0	0	0	0	0	0	0	0	0	0	0	0	0	XP_026271933.1	FUS_00015854-RA	0	0	0	0	0	0	0	0	0	0	0	0	0	0	0
XP_026271947.1	0	0	0	0	0	0	0	0	0	0	0	0	0	0	0	FUS_00000560-RA	0	0	0	0	0	0	0	0	0	0	0	0	0	0	0	XP_026271947.1	FUS_00000560-RA	0	0	0	0	0	0	0	0	0	0	0	0	0	0	0
XP_026271950.1	0	0	0	0	0	0	0	0	0	0	0	0	0	0	0	FUS_00000562-RA	0	0	0	0	0	0	0	0	0	0	0	0	0	0	0	XP_026271950.1	FUS_00000562-RA	0	0	0	0	0	0	0	0	0	0	0	0	0	0	0
XP_026271939.1	0	0	0	0	0	0	0	0	0	0	0	0	0	0	0	FUS_00000116-RA	0	0	0	0	0	0	0	0	0	0	0	0	0	0	0	XP_026271939.1	FUS_00000116-RA	0	0	0	0	0	0	0	0	0	0	0	0	0	0	0
XP_026271940.1	0	0	0	0	0	0	0	0	0	0	0	0	0	0	0	FUS_00017798-RA	0	0	0	0	0	0	0	0	0	0	0	0	0	0	0	XP_026271940.1	FUS_00017798-RA	0	0	0	0	0	0	0	0	0	0	0	0	0	0	0
XP_026271982.1	0	0	0	0	0	0	0	0	0	0	0	0	0	0	0	FUS_00013988-RA	0	0	0	0	0	0	0	0	0	0	0	0	0	0	0	XP_026271982.1	FUS_00013988-RA	0	0	0	0	0	0	0	0	0	0	0	0	0	0	0
XP_026271990.1	0	0	0	0	0	0	0	0	0	0	0	0	0	0	0	FUS_00013986-RA	0	0	0	0	0	0	0	0	0	0	0	0	0	0	0	XP_026271990.1	FUS_00013986-RA	0	0	0	0	0	0	0	0	0	0	0	0	0	0	0
XP_026271988.1	0	0	0	0	0	0	0	0	0	0	0	0	0	0	0	FUS_00013985-RA	0	0	0	0	0	0	0	0	0	0	0	0	0	0	0	XP_026271988.1	FUS_00013985-RA	0	0	0	0	0	0	0	0	0	0	0	0	0	0	0
XP_026271951.1	0	0	0	0	0	0	0	0	0	0	0	0	0	0	0	FUS_00013983-RA	0	0	0	0	0	0	0	0	0	0	0	0	0	0	0	XP_026271951.1	FUS_00013983-RA	0	0	0	0	0	0	0	0	0	0	0	0	0	0	0
XP_026271918.1	0	0	0	0	0	0	0	0	0	0	0	0	0	0	0	FUS_00013979-RA	0	0	0	0	0	0	0	0	0	0	0	0	0	0	0	XP_026271918.1	FUS_00013979-RA	0	0	0	0	0	0	0	0	0	0	0	0	0	0	0
XP_026271926.1	0	0	0	0	0	0	0	0	0	0	0	0	0	0	0	FUS_00017615-RA	0	0	0	0	0	0	0	0	0	0	0	0	0	0	0	XP_026271926.1	FUS_00017615-RA	0	0	0	0	0	0	0	0	0	0	0	0	0	0	0
XP_026271912.1	0	0	0	0	0	0	0	0	0	0	0	0	0	0	0	FUS_00011685-RA	0	0	0	0	0	0	0	0	0	0	0	0	0	0	0	XP_026271912.1	FUS_00011685-RA	0	0	0	0	0	0	0	0	0	0	0	0	0	0	0
XP_026271948.1	0	0	0	0	0	0	0	0	0	0	0	0	0	0	0	FUS_00011692-RA	0	0	0	0	0	0	0	0	0	0	0	0	0	0	0	XP_026271948.1	FUS_00011692-RA	0	0	0	0	0	0	0	0	0	0	0	0	0	0	0
XP_026271949.1	0	0	0	0	0	0	0	0	0	0	0	0	0	0	0	FUS_00011693-RA	0	0	0	0	0	0	0	0	0	0	0	0	0	0	0	XP_026271949.1	FUS_00011693-RA	0	0	0	0	0	0	0	0	0	0	0	0	0	0	0
XP_026271998.1	0	0	0	0	0	0	0	0	0	0	0	0	0	0	0	FUS_00011226-RA	0	0	0	0	0	0	0	0	0	0	0	0	0	0	0	XP_026271998.1	FUS_00011226-RA	0	0	0	0	0	0	0	0	0	0	0	0	0	0	0
XP_026271993.1	0	0	0	0	0	0	0	0	0	0	0	0	0	0	0	FUS_00011225-RA	0	0	0	0	0	0	0	0	0	0	0	0	0	0	0	XP_026271993.1	FUS_00011225-RA	0	0	0	0	0	0	0	0	0	0	0	0	0	0	0
XP_026271996.1	0	0	0	0	0	0	0	0	0	0	0	0	0	0	0	FUS_00011224-RA	0	0	0	0	0	0	0	0	0	0	0	0	0	0	0	XP_026271996.1	FUS_00011224-RA	0	0	0	0	0	0	0	0	0	0	0	0	0	0	0
XP_026271992.1	0	0	0	0	0	0	0	0	0	0	0	0	0	0	0	FUS_00011216-RA	0	0	0	0	0	0	0	0	0	0	0	0	0	0	0	XP_026271992.1	FUS_00011216-RA	0	0	0	0	0	0	0	0	0	0	0	0	0	0	0
XP_026271991.1	0	0	0	0	0	0	0	0	0	0	0	0	0	0	0	FUS_00011217-RA	0	0	0	0	0	0	0	0	0	0	0	0	0	0	0	XP_026271991.1	FUS_00011217-RA	0	0	0	0	0	0	0	0	0	0	0	0	0	0	0
XP_026271956.1	0	0	0	0	0	0	0	0	0	0	0	0	0	0	0	FUS_00011228-RA	0	0	0	0	0	0	0	0	0	0	0	0	0	0	0	XP_026271956.1	FUS_00011228-RA	0	0	0	0	0	0	0	0	0	0	0	0	0	0	0
XP_026271907.1	0	0	0	0	0	0	0	0	0	0	0	0	0	0	0	FUS_00011236-RA	0	0	0	0	0	0	0	0	0	0	0	0	0	0	0	XP_026271907.1	FUS_00011236-RA	0	0	0	0	0	0	0	0	0	0	0	0	0	0	0
XP_026271901.1	0	0	0	0	0	0	0	0	0	0	0	0	0	0	0	FUS_00011238-RA	0	0	0	0	0	0	0	0	0	0	0	0	0	0	0	XP_026271901.1	FUS_00011238-RA	0	0	0	0	0	0	0	0	0	0	0	0	0	0	0
XP_026271954.1	0	0	0	0	0	0	0	0	0	0	0	0	0	0	0	FUS_00011240-RA	0	0	0	0	0	0	0	0	0	0	0	0	0	0	0	XP_026271954.1	FUS_00011240-RA	0	0	0	0	0	0	0	0	0	0	0	0	0	0	0
XP_026271917.1	0	0	0	0	0	0	0	0	0	0	0	0	0	0	0	FUS_00011241-RA	0	0	0	0	0	0	0	0	0	0	0	0	0	0	0	XP_026271917.1	FUS_00011241-RA	0	0	0	0	0	0	0	0	0	0	0	0	0	0	0
XP_026271915.1	0	0	0	0	0	0	0	0	0	0	0	0	0	0	0	FUS_00011242-RA	0	0	0	0	0	0	0	0	0	0	0	0	0	0	0	XP_026271915.1	FUS_00011242-RA	0	0	0	0	0	0	0	0	0	0	0	0	0	0	0
XP_026271914.1	0	0	0	0	0	0	0	0	0	0	0	0	0	0	0	FUS_00011243-RA	0	0	0	0	0	0	0	0	0	0	0	0	0	0	0	XP_026271914.1	FUS_00011243-RA	0	0	0	0	0	0	0	0	0	0	0	0	0	0	0
XP_026271955.1	0	0	0	0	0	0	0	0	0	0	0	0	0	0	0	FUS_00011247-RA	0	0	0	0	0	0	0	0	0	0	0	0	0	0	0	XP_026271955.1	FUS_00011247-RA	0	0	0	0	0	0	0	0	0	0	0	0	0	0	0
XP_026272021.1	0	0	0	0	0	0	0	0	0	0	0	0	0	0	0	FUS_00019215-RA	0	0	0	0	0	0	0	0	0	0	0	0	0	0	0	XP_026272021.1	FUS_00019215-RA	0	0	0	0	0	0	0	0	0	0	0	0	0	0	0
XP_026272046.1	0	0	0	0	0	0	0	0	0	0	0	0	0	0	0	FUS_00019212-RA	0	0	0	0	0	0	0	0	0	0	0	0	0	0	0	XP_026272046.1	FUS_00019212-RA	0	0	0	0	0	0	0	0	0	0	0	0	0	0	0
XP_026272069.1	0	0	0	0	0	0	0	0	0	0	0	0	0	0	0	FUS_00019213-RA	0	0	0	0	0	0	0	0	0	0	0	0	0	0	0	XP_026272069.1	FUS_00019213-RA	0	0	0	0	0	0	0	0	0	0	0	0	0	0	0
XP_026272087.1	0	0	0	0	0	0	0	0	0	0	0	0	0	0	0	FUS_00019211-RA	0	0	0	0	0	0	0	0	0	0	0	0	0	0	0	XP_026272087.1	FUS_00019211-RA	0	0	0	0	0	0	0	0	0	0	0	0	0	0	0
XP_026272015.1	0	0	0	0	0	0	0	0	0	0	0	0	0	0	0	FUS_00006653-RA	0	0	0	0	0	0	0	0	0	0	0	0	0	0	0	XP_026272015.1	FUS_00006653-RA	0	0	0	0	0	0	0	0	0	0	0	0	0	0	0
XP_026272082.1	0	0	0	0	0	0	0	0	0	0	0	0	0	0	0	FUS_00008614-RA	0	0	0	0	0	0	0	0	0	0	0	0	0	0	0	XP_026272082.1	FUS_00008614-RA	0	0	0	0	0	0	0	0	0	0	0	0	0	0	0
XP_026272008.1	0	0	0	0	0	0	0	0	0	0	0	0	0	0	0	FUS_00008616-RA	0	0	0	0	0	0	0	0	0	0	0	0	0	0	0	XP_026272008.1	FUS_00008616-RA	0	0	0	0	0	0	0	0	0	0	0	0	0	0	0
XP_026272010.1	0	0	0	0	0	0	0	0	0	0	0	0	0	0	0	FUS_00008617-RA	0	0	0	0	0	0	0	0	0	0	0	0	0	0	0	XP_026272010.1	FUS_00008617-RA	0	0	0	0	0	0	0	0	0	0	0	0	0	0	0
XP_026272011.1	0	0	0	0	0	0	0	0	0	0	0	0	0	0	0	FUS_00008618-RA	0	0	0	0	0	0	0	0	0	0	0	0	0	0	0	XP_026272011.1	FUS_00008618-RA	0	0	0	0	0	0	0	0	0	0	0	0	0	0	0
XP_026272009.1	0	0	0	0	0	0	0	0	0	0	0	0	0	0	0	FUS_00013248-RA	0	0	0	0	0	0	0	0	0	0	0	0	0	0	0	XP_026272009.1	FUS_00013248-RA	0	0	0	0	0	0	0	0	0	0	0	0	0	0	0
XP_026272023.1	0	0	0	0	0	0	0	0	0	0	0	0	0	0	0	FUS_00013253-RA	0	0	0	0	0	0	0	0	0	0	0	0	0	0	0	XP_026272023.1	FUS_00013253-RA	0	0	0	0	0	0	0	0	0	0	0	0	0	0	0
XP_026272065.1	0	0	0	0	0	0	0	0	0	0	0	0	0	0	0	FUS_00013254-RA	0	0	0	0	0	0	0	0	0	0	0	0	0	0	0	XP_026272065.1	FUS_00013254-RA	0	0	0	0	0	0	0	0	0	0	0	0	0	0	0
XP_026272045.1	0	0	0	0	0	0	0	0	0	0	0	0	0	0	0	FUS_00013255-RA	0	0	0	0	0	0	0	0	0	0	0	0	0	0	0	XP_026272045.1	FUS_00013255-RA	0	0	0	0	0	0	0	0	0	0	0	0	0	0	0
XP_026272074.1	0	0	0	0	0	0	0	0	0	0	0	0	0	0	0	FUS_00006725-RA	0	0	0	0	0	0	0	0	0	0	0	0	0	0	0	XP_026272074.1	FUS_00006725-RA	0	0	0	0	0	0	0	0	0	0	0	0	0	0	0
XP_026272028.1	0	0	0	0	0	0	0	0	0	0	0	0	0	0	0	FUS_00006724-RA	0	0	0	0	0	0	0	0	0	0	0	0	0	0	0	XP_026272028.1	FUS_00006724-RA	0	0	0	0	0	0	0	0	0	0	0	0	0	0	0
XP_026272042.1	0	0	0	0	0	0	0	0	0	0	0	0	0	0	0	FUS_00013258-RA	0	0	0	0	0	0	0	0	0	0	0	0	0	0	0	XP_026272042.1	FUS_00013258-RA	0	0	0	0	0	0	0	0	0	0	0	0	0	0	0
XP_026272033.1	0	0	0	0	0	0	0	0	0	0	0	0	0	0	0	FUS_00008619-RA	0	0	0	0	0	0	0	0	0	0	0	0	0	0	0	XP_026272033.1	FUS_00008619-RA	0	0	0	0	0	0	0	0	0	0	0	0	0	0	0
XP_026272024.1	0	0	0	0	0	0	0	0	0	0	0	0	0	0	0	FUS_00008625-RA	0	0	0	0	0	0	0	0	0	0	0	0	0	0	0	XP_026272024.1	FUS_00008625-RA	0	0	0	0	0	0	0	0	0	0	0	0	0	0	0
XP_026272043.1	0	0	0	0	0	0	0	0	0	0	0	0	0	0	0	FUS_00008626-RA	0	0	0	0	0	0	0	0	0	0	0	0	0	0	0	XP_026272043.1	FUS_00008626-RA	0	0	0	0	0	0	0	0	0	0	0	0	0	0	0
XP_026272044.1	0	0	0	0	0	0	0	0	0	0	0	0	0	0	0	FUS_00008627-RA	0	0	0	0	0	0	0	0	0	0	0	0	0	0	0	XP_026272044.1	FUS_00008627-RA	0	0	0	0	0	0	0	0	0	0	0	0	0	0	0
XP_026272000.1	0	0	0	0	0	0	0	0	0	0	0	0	0	0	0	FUS_00008630-RA	0	0	0	0	0	0	0	0	0	0	0	0	0	0	0	XP_026272000.1	FUS_00008630-RA	0	0	0	0	0	0	0	0	0	0	0	0	0	0	0
XP_026271999.1	0	0	0	0	0	0	0	0	0	0	0	0	0	0	0	FUS_00006682-RA	0	0	0	0	0	0	0	0	0	0	0	0	0	0	0	XP_026271999.1	FUS_00006682-RA	0	0	0	0	0	0	0	0	0	0	0	0	0	0	0
XP_026272025.1	0	0	0	0	0	0	0	0	0	0	0	0	0	0	0	FUS_00006685-RA	0	0	0	0	0	0	0	0	0	0	0	0	0	0	0	XP_026272025.1	FUS_00006685-RA	0	0	0	0	0	0	0	0	0	0	0	0	0	0	0
XP_026272029.1	0	0	0	0	0	0	0	0	0	0	0	0	0	0	0	FUS_00006687-RA	0	0	0	0	0	0	0	0	0	0	0	0	0	0	0	XP_026272029.1	FUS_00006687-RA	0	0	0	0	0	0	0	0	0	0	0	0	0	0	0
XP_026272030.1	0	0	0	0	0	0	0	0	0	0	0	0	0	0	0	FUS_00006689-RA	0	0	0	0	0	0	0	0	0	0	0	0	0	0	0	XP_026272030.1	FUS_00006689-RA	0	0	0	0	0	0	0	0	0	0	0	0	0	0	0
XP_026272066.1	0	0	0	0	0	0	0	0	0	0	0	0	0	0	0	FUS_00006722-RA	0	0	0	0	0	0	0	0	0	0	0	0	0	0	0	XP_026272066.1	FUS_00006722-RA	0	0	0	0	0	0	0	0	0	0	0	0	0	0	0
XP_026272067.1	0	0	0	0	0	0	0	0	0	0	0	0	0	0	0	FUS_00006716-RA	0	0	0	0	0	0	0	0	0	0	0	0	0	0	0	XP_026272067.1	FUS_00006716-RA	0	0	0	0	0	0	0	0	0	0	0	0	0	0	0
XP_026272059.1	0	0	0	0	0	0	0	0	0	0	0	0	0	0	0	FUS_00006717-RA	0	0	0	0	0	0	0	0	0	0	0	0	0	0	0	XP_026272059.1	FUS_00006717-RA	0	0	0	0	0	0	0	0	0	0	0	0	0	0	0
XP_026272057.1	0	0	0	0	0	0	0	0	0	0	0	0	0	0	0	FUS_00006718-RA	0	0	0	0	0	0	0	0	0	0	0	0	0	0	0	XP_026272057.1	FUS_00006718-RA	0	0	0	0	0	0	0	0	0	0	0	0	0	0	0
XP_026272058.1	0	0	0	0	0	0	0	0	0	0	0	0	0	0	0	FUS_00020822-RA	0	0	0	0	0	0	0	0	0	0	0	0	0	0	0	XP_026272058.1	FUS_00020822-RA	0	0	0	0	0	0	0	0	0	0	0	0	0	0	0
XP_026272012.1	0	0	0	0	0	0	0	0	0	0	0	0	0	0	0	FUS_00020820-RA	0	0	0	0	0	0	0	0	0	0	0	0	0	0	0	XP_026272012.1	FUS_00020820-RA	0	0	0	0	0	0	0	0	0	0	0	0	0	0	0
XP_026272002.1	0	0	0	0	0	0	0	0	0	0	0	0	0	0	0	FUS_00020819-RA	0	0	0	0	0	0	0	0	0	0	0	0	0	0	0	XP_026272002.1	FUS_00020819-RA	0	0	0	0	0	0	0	0	0	0	0	0	0	0	0
XP_026272084.1	0	0	0	0	0	0	0	0	0	0	0	0	0	0	0	FUS_00020813-RA	0	0	0	0	0	0	0	0	0	0	0	0	0	0	0	XP_026272084.1	FUS_00020813-RA	0	0	0	0	0	0	0	0	0	0	0	0	0	0	0
XP_026272086.1	0	0	0	0	0	0	0	0	0	0	0	0	0	0	0	FUS_00020812-RA	0	0	0	0	0	0	0	0	0	0	0	0	0	0	0	XP_026272086.1	FUS_00020812-RA	0	0	0	0	0	0	0	0	0	0	0	0	0	0	0
XP_026272085.1	0	0	0	0	0	0	0	0	0	0	0	0	0	0	0	FUS_00004977-RA	0	0	0	0	0	0	0	0	0	0	0	0	0	0	0	XP_026272085.1	FUS_00004977-RA	0	0	0	0	0	0	0	0	0	0	0	0	0	0	0
XP_026272081.1	0	0	0	0	0	0	0	0	0	0	0	0	0	0	0	FUS_00004982-RA	0	0	0	0	0	0	0	0	0	0	0	0	0	0	0	XP_026272081.1	FUS_00004982-RA	0	0	0	0	0	0	0	0	0	0	0	0	0	0	0
XP_026272072.1	0	0	0	0	0	0	0	0	0	0	0	0	0	0	0	FUS_00012854-RA	0	0	0	0	0	0	0	0	0	0	0	0	0	0	0	XP_026272072.1	FUS_00012854-RA	0	0	0	0	0	0	0	0	0	0	0	0	0	0	0
XP_026272064.1	0	0	0	0	0	0	0	0	0	0	0	0	0	0	0	FUS_00012856-RA	0	0	0	0	0	0	0	0	0	0	0	0	0	0	0	XP_026272064.1	FUS_00012856-RA	0	0	0	0	0	0	0	0	0	0	0	0	0	0	0
XP_026272147.1	0	0	0	0	0	0	0	0	0	0	0	0	0	0	0	FUS_00010430-RA	0	0	0	0	0	0	0	0	0	0	0	0	0	0	0	XP_026272147.1	FUS_00010430-RA	0	0	0	0	0	0	0	0	0	0	0	0	0	0	0
XP_026272107.1	0	0	0	0	0	0	0	0	0	0	0	0	0	0	0	FUS_00010428-RA	0	0	0	0	0	0	0	0	0	0	0	0	0	0	0	XP_026272107.1	FUS_00010428-RA	0	0	0	0	0	0	0	0	0	0	0	0	0	0	0
XP_026272106.1	0	0	0	0	0	0	0	0	0	0	0	0	0	0	0	FUS_00010427-RA	0	0	0	0	0	0	0	0	0	0	0	0	0	0	0	XP_026272106.1	FUS_00010427-RA	0	0	0	0	0	0	0	0	0	0	0	0	0	0	0
XP_026272123.1	0	0	0	0	0	0	0	0	0	0	0	0	0	0	0	FUS_00010422-RA	0	0	0	0	0	0	0	0	0	0	0	0	0	0	0	XP_026272123.1	FUS_00010422-RA	0	0	0	0	0	0	0	0	0	0	0	0	0	0	0
XP_026272141.1	0	0	0	0	0	0	0	0	0	0	0	0	0	0	0	FUS_00010421-RA	0	0	0	0	0	0	0	0	0	0	0	0	0	0	0	XP_026272141.1	FUS_00010421-RA	0	0	0	0	0	0	0	0	0	0	0	0	0	0	0
XP_026272136.1	0	0	0	0	0	0	0	0	0	0	0	0	0	0	0	FUS_00010420-RA	0	0	0	0	0	0	0	0	0	0	0	0	0	0	0	XP_026272136.1	FUS_00010420-RA	0	0	0	0	0	0	0	0	0	0	0	0	0	0	0
XP_026272140.1	0	0	0	0	0	0	0	0	0	0	0	0	0	0	0	FUS_00010419-RA	0	0	0	0	0	0	0	0	0	0	0	0	0	0	0	XP_026272140.1	FUS_00010419-RA	0	0	0	0	0	0	0	0	0	0	0	0	0	0	0
XP_026272142.1	0	0	0	0	0	0	0	0	0	0	0	0	0	0	0	FUS_00024172-RA	0	0	0	0	0	0	0	0	0	0	0	0	0	0	0	XP_026272142.1	FUS_00024172-RA	0	0	0	0	0	0	0	0	0	0	0	0	0	0	0
XP_026272119.1	0	0	0	0	0	0	0	0	0	0	0	0	0	0	0	FUS_00013888-RA	0	0	0	0	0	0	0	0	0	0	0	0	0	0	0	XP_026272119.1	FUS_00013888-RA	0	0	0	0	0	0	0	0	0	0	0	0	0	0	0
XP_026272109.1	0	0	0	0	0	0	0	0	0	0	0	0	0	0	0	FUS_00021169-RA	0	0	0	0	0	0	0	0	0	0	0	0	0	0	0	XP_026272109.1	FUS_00021169-RA	0	0	0	0	0	0	0	0	0	0	0	0	0	0	0
XP_026272114.1	0	0	0	0	0	0	0	0	0	0	0	0	0	0	0	FUS_00008268-RA	0	0	0	0	0	0	0	0	0	0	0	0	0	0	0	XP_026272114.1	FUS_00008268-RA	0	0	0	0	0	0	0	0	0	0	0	0	0	0	0
XP_026272115.1	0	0	0	0	0	0	0	0	0	0	0	0	0	0	0	FUS_00021168-RA	0	0	0	0	0	0	0	0	0	0	0	0	0	0	0	XP_026272115.1	FUS_00021168-RA	0	0	0	0	0	0	0	0	0	0	0	0	0	0	0
XP_026272108.1	0	0	0	0	0	0	0	0	0	0	0	0	0	0	0	FUS_00012646-RA	0	0	0	0	0	0	0	0	0	0	0	0	0	0	0	XP_026272108.1	FUS_00012646-RA	0	0	0	0	0	0	0	0	0	0	0	0	0	0	0
XP_026272146.1	0	0	0	0	0	0	0	0	0	0	0	0	0	0	0	FUS_00012644-RA	0	0	0	0	0	0	0	0	0	0	0	0	0	0	0	XP_026272146.1	FUS_00012644-RA	0	0	0	0	0	0	0	0	0	0	0	0	0	0	0
XP_026272202.1	0	0	0	0	0	0	0	0	0	0	0	0	0	0	0	FUS_00003373-RA	0	0	0	0	0	0	0	0	0	0	0	0	0	0	0	XP_026272202.1	FUS_00003373-RA	0	0	0	0	0	0	0	0	0	0	0	0	0	0	0
XP_026272190.1	0	0	0	0	0	0	0	0	0	0	0	0	0	0	0	FUS_00003371-RA	0	0	0	0	0	0	0	0	0	0	0	0	0	0	0	XP_026272190.1	FUS_00003371-RA	0	0	0	0	0	0	0	0	0	0	0	0	0	0	0
XP_026272189.1	0	0	0	0	0	0	0	0	0	0	0	0	0	0	0	FUS_00003370-RA	0	0	0	0	0	0	0	0	0	0	0	0	0	0	0	XP_026272189.1	FUS_00003370-RA	0	0	0	0	0	0	0	0	0	0	0	0	0	0	0
XP_026272188.1	0	0	0	0	0	0	0	0	0	0	0	0	0	0	0	FUS_00003369-RA	0	0	0	0	0	0	0	0	0	0	0	0	0	0	0	XP_026272188.1	FUS_00003369-RA	0	0	0	0	0	0	0	0	0	0	0	0	0	0	0
XP_026272163.1	0	0	0	0	0	0	0	0	0	0	0	0	0	0	0	FUS_00003365-RA	0	0	0	0	0	0	0	0	0	0	0	0	0	0	0	XP_026272163.1	FUS_00003365-RA	0	0	0	0	0	0	0	0	0	0	0	0	0	0	0
XP_026272227.1	0	0	0	0	0	0	0	0	0	0	0	0	0	0	0	FUS_00003363-RA	0	0	0	0	0	0	0	0	0	0	0	0	0	0	0	XP_026272227.1	FUS_00003363-RA	0	0	0	0	0	0	0	0	0	0	0	0	0	0	0
XP_026272177.1	0	0	0	0	0	0	0	0	0	0	0	0	0	0	0	FUS_00010835-RA	0	0	0	0	0	0	0	0	0	0	0	0	0	0	0	XP_026272177.1	FUS_00010835-RA	0	0	0	0	0	0	0	0	0	0	0	0	0	0	0
XP_026272233.1	0	0	0	0	0	0	0	0	0	0	0	0	0	0	0	FUS_00008019-RA	0	0	0	0	0	0	0	0	0	0	0	0	0	0	0	XP_026272233.1	FUS_00008019-RA	0	0	0	0	0	0	0	0	0	0	0	0	0	0	0
XP_026272285.1	0	0	0	0	0	0	0	0	0	0	0	0	0	0	0	FUS_00004508-RA	0	0	0	0	0	0	0	0	0	0	0	0	0	0	0	XP_026272285.1	FUS_00004508-RA	0	0	0	0	0	0	0	0	0	0	0	0	0	0	0
XP_026272193.1	0	0	0	0	0	0	0	0	0	0	0	0	0	0	0	FUS_00003488-RA	0	0	0	0	0	0	0	0	0	0	0	0	0	0	0	XP_026272193.1	FUS_00003488-RA	0	0	0	0	0	0	0	0	0	0	0	0	0	0	0
XP_026272191.1	0	0	0	0	0	0	0	0	0	0	0	0	0	0	0	FUS_00003489-RA	0	0	0	0	0	0	0	0	0	0	0	0	0	0	0	XP_026272191.1	FUS_00003489-RA	0	0	0	0	0	0	0	0	0	0	0	0	0	0	0
XP_026272166.1	0	0	0	0	0	0	0	0	0	0	0	0	0	0	0	FUS_00003213-RA	0	0	0	0	0	0	0	0	0	0	0	0	0	0	0	XP_026272166.1	FUS_00003213-RA	0	0	0	0	0	0	0	0	0	0	0	0	0	0	0
XP_026272167.1	0	0	0	0	0	0	0	0	0	0	0	0	0	1	0	FUS_00004482-RA	0	0	0	0	0	0	0	0	0	0	0	0	0	1	0	XP_026272167.1	FUS_00004482-RA	0	0	0	0	0	0	0	0	0	0	0	0	0	1	0
XP_026272168.1	0	0	0	0	0	0	0	0	0	0	0	0	0	0	0	FUS_00004498-RA	0	0	0	0	0	0	0	0	0	0	0	0	0	0	0	XP_026272168.1	FUS_00004498-RA	0	0	0	0	0	0	0	0	0	0	0	0	0	0	0
XP_026272171.1	0	0	0	0	0	0	0	0	0	0	0	0	0	0	0	FUS_00003123-RA	0	0	0	0	0	0	0	0	0	0	0	0	0	0	0	XP_026272171.1	FUS_00003123-RA	0	0	0	0	0	0	0	0	0	0	0	0	0	0	0
XP_026272172.1	0	0	0	0	0	0	0	0	0	0	0	0	0	0	0	FUS_00003122-RA	0	0	0	0	0	0	0	0	0	0	0	0	0	0	0	XP_026272172.1	FUS_00003122-RA	0	0	0	0	0	0	0	0	0	0	0	0	0	0	0
XP_026272209.1	0	0	0	0	0	0	0	0	0	0	0	0	0	0	0	FUS_00006468-RA	0	0	0	0	0	0	0	0	0	0	0	0	0	0	0	XP_026272209.1	FUS_00006468-RA	0	0	0	0	0	0	0	0	0	0	0	0	0	0	0
XP_026272210.1	0	0	0	0	0	0	0	0	0	0	0	0	0	0	0	FUS_00006469-RA	0	0	0	0	0	0	0	0	0	0	0	0	0	0	0	XP_026272210.1	FUS_00006469-RA	0	0	0	0	0	0	0	0	0	0	0	0	0	0	0
XP_026272173.1	0	0	0	0	0	0	0	0	0	0	0	0	0	0	0	FUS_00006471-RA	0	0	0	0	0	0	0	0	0	0	0	0	0	0	0	XP_026272173.1	FUS_00006471-RA	0	0	0	0	0	0	0	0	0	0	0	0	0	0	0
XP_026272263.1	0	0	0	0	0	0	0	0	0	0	0	0	0	0	0	FUS_00017800-RA	0	0	0	0	0	0	0	0	0	0	0	0	0	0	0	XP_026272263.1	FUS_00017800-RA	0	0	0	0	0	0	0	0	0	0	0	0	0	0	0
XP_026272264.1	0	0	0	0	0	0	0	0	0	0	0	0	0	0	0	FUS_00017801-RA	0	0	0	0	0	0	0	0	0	0	0	0	0	0	0	XP_026272264.1	FUS_00017801-RA	0	0	0	0	0	0	0	0	0	0	0	0	0	0	0
XP_026272216.1	0	0	0	0	0	0	0	0	0	0	0	0	0	0	0	FUS_00017802-RA	0	0	0	0	0	0	0	0	0	0	0	0	0	0	0	XP_026272216.1	FUS_00017802-RA	0	0	0	0	0	0	0	0	0	0	0	0	0	0	0
XP_026272250.1	0	0	0	0	0	0	0	0	0	0	0	0	0	0	0	FUS_00017804-RA	0	0	0	0	0	0	0	0	0	0	0	0	0	0	0	XP_026272250.1	FUS_00017804-RA	0	0	0	0	0	0	0	0	0	0	0	0	0	0	0
XP_026272240.1	0	0	0	0	0	0	0	0	0	0	0	0	0	0	0	FUS_00008531-RA	0	0	0	0	0	0	0	0	0	0	0	0	0	0	0	XP_026272240.1	FUS_00008531-RA	0	0	0	0	0	0	0	0	0	0	0	0	0	0	0
XP_026272205.1	0	0	0	0	0	0	0	0	0	0	0	0	0	0	0	FUS_00011881-RA	0	0	0	0	0	0	0	0	0	0	0	0	0	0	0	XP_026272205.1	FUS_00011881-RA	0	0	0	0	0	0	0	0	0	0	0	0	0	0	0
XP_026272206.1	0	0	0	0	0	0	0	0	0	0	0	0	0	0	0	FUS_00011882-RA	0	0	0	0	0	0	0	0	0	0	0	0	0	0	0	XP_026272206.1	FUS_00011882-RA	0	0	0	0	0	0	0	0	0	0	0	0	0	0	0
XP_026272254.1	0	0	0	0	0	0	0	0	0	0	0	0	0	0	0	FUS_00010954-RA	0	0	0	0	0	0	0	0	0	0	0	0	0	0	0	XP_026272254.1	FUS_00010954-RA	0	0	0	0	0	0	0	0	0	0	0	0	0	0	0
XP_026272244.1	0	0	0	0	0	0	0	0	0	0	0	0	0	0	0	FUS_00010951-RA	0	0	0	0	0	0	0	0	0	0	0	0	0	0	0	XP_026272244.1	FUS_00010951-RA	0	0	0	0	0	0	0	0	0	0	0	0	0	0	0
XP_026272247.1	0	0	0	0	0	0	0	0	0	0	0	0	0	0	0	FUS_00010950-RA	0	0	0	0	0	0	0	0	0	0	0	0	0	0	0	XP_026272247.1	FUS_00010950-RA	0	0	0	0	0	0	0	0	0	0	0	0	0	0	0
XP_026272161.1	0	0	0	0	0	0	0	0	0	0	0	0	0	0	0	FUS_00023452-RA	0	0	0	0	0	0	0	0	0	0	0	0	0	0	0	XP_026272161.1	FUS_00023452-RA	0	0	0	0	0	0	0	0	0	0	0	0	0	0	0
XP_026272182.1	0	0	0	0	0	0	0	0	0	0	0	0	0	0	0	FUS_00024130-RA	0	0	0	0	0	0	0	0	0	0	0	0	0	0	0	XP_026272182.1	FUS_00024130-RA	0	0	0	0	0	0	0	0	0	0	0	0	0	0	0
XP_026272289.1	0	0	0	0	0	0	0	0	0	0	0	0	0	0	0	FUS_00008488-RA	0	0	0	0	0	0	0	0	0	0	0	0	0	0	0	XP_026272289.1	FUS_00008488-RA	0	0	0	0	0	0	0	0	0	0	0	0	0	0	0
XP_026272287.1	0	0	0	0	0	0	0	0	0	0	0	0	0	0	0	FUS_00008489-RA	0	0	0	0	0	0	0	0	0	0	0	0	0	0	0	XP_026272287.1	FUS_00008489-RA	0	0	0	0	0	0	0	0	0	0	0	0	0	0	0
XP_026272185.1	0	0	0	0	0	0	0	0	0	0	0	0	0	0	0	FUS_00010964-RA	0	0	0	0	0	0	0	0	0	0	0	0	0	0	0	XP_026272185.1	FUS_00010964-RA	0	0	0	0	0	0	0	0	0	0	0	0	0	0	0
XP_026272187.1	0	0	0	0	0	0	0	0	0	0	0	0	0	0	0	FUS_00010966-RA	0	0	0	0	0	0	0	0	0	0	0	0	0	0	0	XP_026272187.1	FUS_00010966-RA	0	0	0	0	0	0	0	0	0	0	0	0	0	0	0
XP_026272226.1	0	0	0	0	0	0	0	0	0	0	0	0	0	0	0	FUS_00015096-RA	0	0	0	0	0	0	0	0	0	0	0	0	0	0	0	XP_026272226.1	FUS_00015096-RA	0	0	0	0	0	0	0	0	0	0	0	0	0	0	0
XP_026272224.1	0	0	0	0	0	0	0	0	0	0	0	0	0	0	0	FUS_00015097-RA	0	0	0	0	0	0	0	0	0	0	0	0	0	0	0	XP_026272224.1	FUS_00015097-RA	0	0	0	0	0	0	0	0	0	0	0	0	0	0	0
XP_026272272.1	0	0	0	0	0	0	0	0	0	0	0	0	0	0	0	FUS_00015102-RA	0	0	0	0	0	0	0	0	0	0	0	0	0	0	0	XP_026272272.1	FUS_00015102-RA	0	0	0	0	0	0	0	0	0	0	0	0	0	0	0
XP_026272183.1	0	0	0	0	0	0	0	0	0	0	0	0	0	0	0	FUS_00015105-RA	0	0	0	0	0	0	0	0	0	0	0	0	0	0	0	XP_026272183.1	FUS_00015105-RA	0	0	0	0	0	0	0	0	0	0	0	0	0	0	0
XP_026272277.1	0	0	0	0	0	0	0	0	0	0	0	0	0	0	0	FUS_00015107-RA	0	0	0	0	0	0	0	0	0	0	0	0	0	0	0	XP_026272277.1	FUS_00015107-RA	0	0	0	0	0	0	0	0	0	0	0	0	0	0	0
XP_026272184.1	0	0	0	0	0	0	0	0	0	0	0	0	0	0	0	FUS_00008428-RA	0	0	0	0	0	0	0	0	0	0	0	0	0	0	0	XP_026272184.1	FUS_00008428-RA	0	0	0	0	0	0	0	0	0	0	0	0	0	0	0
XP_026272351.1	0	0	0	0	0	0	0	0	0	0	0	0	0	0	0	FUS_00006693-RA	0	0	0	0	0	0	0	0	0	0	0	0	0	0	0	XP_026272351.1	FUS_00006693-RA	0	0	0	0	0	0	0	0	0	0	0	0	0	0	0
XP_026272335.1	0	0	0	0	0	0	0	0	0	0	0	0	0	0	0	FUS_00006694-RA	0	0	0	0	0	0	0	0	0	0	0	0	0	0	0	XP_026272335.1	FUS_00006694-RA	0	0	0	0	0	0	0	0	0	0	0	0	0	0	0
XP_026272313.1	0	0	0	0	0	0	0	0	0	0	0	0	0	0	0	FUS_00003451-RA	0	0	0	0	0	0	0	0	0	0	0	0	0	0	0	XP_026272313.1	FUS_00003451-RA	0	0	0	0	0	0	0	0	0	0	0	0	0	0	0
XP_026272316.1	0	0	0	0	0	0	0	0	0	0	0	0	0	0	0	FUS_00003448-RA	0	0	0	0	0	0	0	0	0	0	0	0	0	0	0	XP_026272316.1	FUS_00003448-RA	0	0	0	0	0	0	0	0	0	0	0	0	0	0	0
XP_026272338.1	0	0	0	0	0	0	0	0	0	0	0	0	0	0	0	FUS_00003446-RA	0	0	0	0	0	0	0	0	0	0	0	0	0	0	0	XP_026272338.1	FUS_00003446-RA	0	0	0	0	0	0	0	0	0	0	0	0	0	0	0
XP_026272318.1	0	0	0	0	0	0	0	0	0	0	0	0	0	0	0	FUS_00003444-RA	0	0	0	0	0	0	0	0	0	0	0	0	0	0	0	XP_026272318.1	FUS_00003444-RA	0	0	0	0	0	0	0	0	0	0	0	0	0	0	0
XP_026272367.1	0	0	0	0	0	0	0	0	0	0	0	0	0	0	0	FUS_00003440-RA	0	0	0	0	0	0	0	0	0	0	0	0	0	0	0	XP_026272367.1	FUS_00003440-RA	0	0	0	0	0	0	0	0	0	0	0	0	0	0	0
XP_026272357.1	0	0	0	0	0	0	0	0	0	0	0	0	0	0	0	FUS_00003436-RA	0	0	0	0	0	0	0	0	0	0	0	0	0	0	0	XP_026272357.1	FUS_00003436-RA	0	0	0	0	0	0	0	0	0	0	0	0	0	0	0
XP_026272359.1	0	0	0	0	0	0	0	0	0	0	0	0	0	0	0	FUS_00003433-RA	0	0	0	0	0	0	0	0	0	0	0	0	0	0	0	XP_026272359.1	FUS_00003433-RA	0	0	0	0	0	0	0	0	0	0	0	0	0	0	0
XP_026272364.1	0	0	0	0	0	0	0	0	0	0	0	0	0	0	0	FUS_00003432-RA	0	0	0	0	0	0	0	0	0	0	0	0	0	0	0	XP_026272364.1	FUS_00003432-RA	0	0	0	0	0	0	0	0	0	0	0	0	0	0	0
XP_026272363.1	0	0	0	0	0	0	0	0	0	0	0	0	0	0	0	FUS_00003431-RA	0	0	0	0	0	0	0	0	0	0	0	0	0	0	0	XP_026272363.1	FUS_00003431-RA	0	0	0	0	0	0	0	0	0	0	0	0	0	0	0
XP_026272365.1	0	0	0	0	0	0	0	0	0	0	0	0	0	0	0	FUS_00003429-RA	0	0	0	0	0	0	0	0	0	0	0	0	0	0	0	XP_026272365.1	FUS_00003429-RA	0	0	0	0	0	0	0	0	0	0	0	0	0	0	0
XP_026272366.1	0	0	0	0	0	0	0	0	0	0	0	0	0	0	0	FUS_00003428-RA	0	0	0	0	0	0	0	0	0	0	0	0	0	0	0	XP_026272366.1	FUS_00003428-RA	0	0	0	0	0	0	0	0	0	0	0	0	0	0	0
XP_026272342.1	0	0	0	0	0	0	0	0	0	0	0	0	0	0	0	FUS_00003425-RA	0	0	0	0	0	0	0	0	0	0	0	0	0	0	0	XP_026272342.1	FUS_00003425-RA	0	0	0	0	0	0	0	0	0	0	0	0	0	0	0
XP_026272301.1	0	0	0	0	0	0	0	0	0	0	0	0	0	0	0	FUS_00003423-RA	0	0	0	0	0	0	0	0	0	0	0	0	0	0	0	XP_026272301.1	FUS_00003423-RA	0	0	0	0	0	0	0	0	0	0	0	0	0	0	0
XP_026272343.1	0	0	0	0	0	0	0	0	0	0	0	0	0	0	0	FUS_00003420-RA	0	0	0	0	0	0	0	0	0	0	0	0	0	0	0	XP_026272343.1	FUS_00003420-RA	0	0	0	0	0	0	0	0	0	0	0	0	0	0	0
XP_026272302.1	0	0	0	0	0	0	0	0	0	0	0	0	0	0	0	FUS_00003421-RA	0	0	0	0	0	0	0	0	0	0	0	0	0	0	0	XP_026272302.1	FUS_00003421-RA	0	0	0	0	0	0	0	0	0	0	0	0	0	0	0
XP_026272331.1	0	0	0	0	0	0	0	0	0	0	0	0	0	0	0	FUS_00003419-RA	0	0	0	0	0	0	0	0	0	0	0	0	0	0	0	XP_026272331.1	FUS_00003419-RA	0	0	0	0	0	0	0	0	0	0	0	0	0	0	0
XP_026272321.1	0	0	0	0	0	0	0	0	0	0	0	0	0	0	0	FUS_00004352-RA	0	0	0	0	0	0	0	0	0	0	0	0	0	0	0	XP_026272321.1	FUS_00004352-RA	0	0	0	0	0	0	0	0	0	0	0	0	0	0	0
XP_026272344.1	0	0	0	0	0	1	0	0	0	0	0	0	0	0	0	FUS_00019384-RA	0	0	0	0	0	1	0	0	0	0	0	0	0	0	0	XP_026272344.1	FUS_00019384-RA	0	0	0	0	0	1	0	0	0	0	0	0	0	0	0
XP_026272356.1	0	0	0	0	0	0	0	0	0	0	0	0	0	0	0	FUS_00019382-RA	0	0	0	0	0	0	0	0	0	0	0	0	0	0	0	XP_026272356.1	FUS_00019382-RA	0	0	0	0	0	0	0	0	0	0	0	0	0	0	0
XP_026272353.1	0	0	0	0	0	0	0	0	0	0	0	0	0	0	0	FUS_00019380-RA	0	0	0	0	0	0	0	0	0	0	0	0	0	0	0	XP_026272353.1	FUS_00019380-RA	0	0	0	0	0	0	0	0	0	0	0	0	0	0	0
XP_026272295.1	0	0	0	0	0	0	0	0	0	0	0	0	0	0	0	FUS_00019386-RA	0	0	0	0	0	0	0	0	0	0	0	0	0	0	0	XP_026272295.1	FUS_00019386-RA	0	0	0	0	0	0	0	0	0	0	0	0	0	0	0
XP_026272345.1	0	0	0	0	0	0	0	0	0	0	0	0	0	0	0	FUS_00019389-RA	0	0	0	0	0	0	0	0	0	0	0	0	0	0	0	XP_026272345.1	FUS_00019389-RA	0	0	0	0	0	0	0	0	0	0	0	0	0	0	0
XP_026272346.1	0	0	0	0	0	0	0	0	0	0	0	0	0	0	0	FUS_00019391-RA	0	0	0	0	0	0	0	0	0	0	0	0	0	0	0	XP_026272346.1	FUS_00019391-RA	0	0	0	0	0	0	0	0	0	0	0	0	0	0	0
XP_026272325.1	0	0	0	0	0	0	0	0	0	0	0	0	0	0	0	FUS_00017822-RA	0	0	0	0	0	0	0	0	0	0	0	0	0	0	0	XP_026272325.1	FUS_00017822-RA	0	0	0	0	0	0	0	0	0	0	0	0	0	0	0
XP_026272299.1	0	0	0	0	0	0	0	0	0	0	0	0	0	0	0	FUS_00017820-RA	0	0	0	0	0	0	0	0	0	0	0	0	0	0	0	XP_026272299.1	FUS_00017820-RA	0	0	0	0	0	0	0	0	0	0	0	0	0	0	0
XP_026272347.1	0	0	0	0	0	1	0	0	0	0	0	0	0	0	0	FUS_00017819-RA	0	0	0	0	0	1	0	0	0	0	0	0	0	0	0	XP_026272347.1	FUS_00017819-RA	0	0	0	0	0	1	0	0	0	0	0	0	0	0	0
XP_026272423.1	0	0	0	0	0	0	0	0	0	0	0	0	0	0	0	FUS_00000967-RA	0	0	0	0	0	0	0	0	0	0	0	0	0	0	0	XP_026272423.1	FUS_00000967-RA	0	0	0	0	0	0	0	0	0	0	0	0	0	0	0
XP_026272372.1	0	0	0	0	0	0	0	0	0	0	0	0	0	0	0	FUS_00000970-RA	0	0	0	0	0	0	0	0	0	0	0	0	0	0	0	XP_026272372.1	FUS_00000970-RA	0	0	0	0	0	0	0	0	0	0	0	0	0	0	0
XP_026272373.1	0	0	0	0	0	0	0	0	0	0	0	0	0	0	0	FUS_00000977-RA	0	0	0	0	0	0	0	0	0	0	0	0	0	0	0	XP_026272373.1	FUS_00000977-RA	0	0	0	0	0	0	0	0	0	0	0	0	0	0	0
XP_026272374.1	0	0	0	0	0	0	0	0	0	0	0	0	0	0	0	FUS_00000778-RA	0	0	0	0	0	0	0	0	0	0	0	0	0	0	0	XP_026272374.1	FUS_00000778-RA	0	0	0	0	0	0	0	0	0	0	0	0	0	0	0
XP_026272398.1	0	0	0	0	0	0	0	0	0	0	0	0	0	0	0	FUS_00000779-RA	0	0	0	0	0	0	0	0	0	0	0	0	0	0	0	XP_026272398.1	FUS_00000779-RA	0	0	0	0	0	0	0	0	0	0	0	0	0	0	0
XP_026272387.1	0	0	0	0	0	0	0	0	0	0	0	0	0	0	0	FUS_00000784-RA	0	0	0	0	0	0	0	0	0	0	0	0	0	0	0	XP_026272387.1	FUS_00000784-RA	0	0	0	0	0	0	0	0	0	0	0	0	0	0	0
XP_026272386.1	0	0	0	0	0	0	0	0	0	0	0	0	0	0	0	FUS_00000786-RA	0	0	0	0	0	0	0	0	0	0	0	0	0	0	0	XP_026272386.1	FUS_00000786-RA	0	0	0	0	0	0	0	0	0	0	0	0	0	0	0
XP_026272415.1	0	0	0	0	0	0	0	0	0	0	0	0	0	0	0	FUS_00000785-RA	0	0	0	0	0	0	0	0	0	0	0	0	0	0	0	XP_026272415.1	FUS_00000785-RA	0	0	0	0	0	0	0	0	0	0	0	0	0	0	0
XP_026272414.1	0	0	0	0	0	0	0	0	0	0	0	0	0	0	0	FUS_00000787-RA	0	0	0	0	0	0	0	0	0	0	0	0	0	0	0	XP_026272414.1	FUS_00000787-RA	0	0	0	0	0	0	0	0	0	0	0	0	0	0	0
XP_026272381.1	0	0	0	0	0	0	0	0	0	0	0	0	0	0	0	FUS_00000788-RA	0	0	0	0	0	0	0	0	0	0	0	0	0	0	0	XP_026272381.1	FUS_00000788-RA	0	0	0	0	0	0	0	0	0	0	0	0	0	0	0
XP_026272380.1	0	0	0	0	0	0	0	0	0	0	0	0	0	0	0	FUS_00000790-RA	0	0	0	0	0	0	0	0	0	0	0	0	0	0	0	XP_026272380.1	FUS_00000790-RA	0	0	0	0	0	0	0	0	0	0	0	0	0	0	0
XP_026272428.1	0	0	0	0	0	0	0	0	0	0	0	0	0	0	0	FUS_00000793-RA	0	0	0	0	0	0	0	0	0	0	0	0	0	0	0	XP_026272428.1	FUS_00000793-RA	0	0	0	0	0	0	0	0	0	0	0	0	0	0	0
XP_026272427.1	0	0	0	0	0	0	0	0	0	0	0	0	0	0	0	FUS_00000794-RA	0	0	0	0	0	0	0	0	0	0	0	0	0	0	0	XP_026272427.1	FUS_00000794-RA	0	0	0	0	0	0	0	0	0	0	0	0	0	0	0
XP_026272426.1	0	0	0	0	0	0	0	0	0	0	0	0	0	0	0	FUS_00000795-RA	0	0	0	0	0	0	0	0	0	0	0	0	0	0	0	XP_026272426.1	FUS_00000795-RA	0	0	0	0	0	0	0	0	0	0	0	0	0	0	0
XP_026272425.1	0	0	0	0	0	0	0	0	0	0	0	0	0	0	0	FUS_00000797-RA	0	0	0	0	0	0	0	0	0	0	0	0	0	0	0	XP_026272425.1	FUS_00000797-RA	0	0	0	0	0	0	0	0	0	0	0	0	0	0	0
XP_026272422.1	0	0	0	0	0	0	0	0	0	0	0	0	0	0	0	FUS_00000645-RA	0	0	0	0	0	0	0	0	0	0	0	0	0	0	0	XP_026272422.1	FUS_00000645-RA	0	0	0	0	0	0	0	0	0	0	0	0	0	0	0
XP_026272421.1	0	0	0	0	0	0	0	0	0	0	0	0	0	0	0	FUS_00000646-RA	0	0	0	0	0	0	0	0	0	0	0	0	0	0	0	XP_026272421.1	FUS_00000646-RA	0	0	0	0	0	0	0	0	0	0	0	0	0	0	0
XP_026272385.1	0	0	0	0	0	0	0	0	0	0	0	0	0	0	0	FUS_00000647-RA	0	0	0	0	0	0	0	0	0	0	0	0	0	0	0	XP_026272385.1	FUS_00000647-RA	0	0	0	0	0	0	0	0	0	0	0	0	0	0	0
XP_026272392.1	0	0	0	0	0	0	0	0	0	0	0	0	0	0	0	FUS_00000649-RA	0	0	0	0	0	0	0	0	0	0	0	0	0	0	0	XP_026272392.1	FUS_00000649-RA	0	0	0	0	0	0	0	0	0	0	0	0	0	0	0
XP_026272397.1	0	0	0	0	0	0	0	0	0	0	0	0	0	0	0	FUS_00000653-RA	0	0	0	0	0	0	0	0	0	0	0	0	0	0	0	XP_026272397.1	FUS_00000653-RA	0	0	0	0	0	0	0	0	0	0	0	0	0	0	0
XP_026272436.1	0	0	0	0	0	0	0	0	0	0	0	0	0	0	0	FUS_00017577-RA	0	0	0	0	0	0	0	0	0	0	0	0	0	0	0	XP_026272436.1	FUS_00017577-RA	0	0	0	0	0	0	0	0	0	0	0	0	0	0	0
XP_026272435.1	0	0	0	0	0	0	0	0	0	0	0	0	0	0	0	FUS_00021001-RA	0	0	0	0	0	0	0	0	0	0	0	0	0	0	0	XP_026272435.1	FUS_00021001-RA	0	0	0	0	0	0	0	0	0	0	0	0	0	0	0
XP_026272393.1	0	0	0	0	0	0	0	0	0	0	0	0	0	0	0	FUS_00021002-RA	0	0	0	0	0	0	0	0	0	0	0	0	0	0	0	XP_026272393.1	FUS_00021002-RA	0	0	0	0	0	0	0	0	0	0	0	0	0	0	0
XP_026272394.1	0	0	0	0	0	0	0	0	0	0	0	0	0	0	0	FUS_00021004-RA	0	0	0	0	0	0	0	0	0	0	0	0	0	0	0	XP_026272394.1	FUS_00021004-RA	0	0	0	0	0	0	0	0	0	0	0	0	0	0	0
XP_026272438.1	0	0	0	0	0	0	0	0	0	0	0	0	0	0	0	FUS_00021005-RA	0	0	0	0	0	0	0	0	0	0	0	0	0	0	0	XP_026272438.1	FUS_00021005-RA	0	0	0	0	0	0	0	0	0	0	0	0	0	0	0
XP_026272416.1	0	0	0	0	0	0	0	0	0	0	0	0	0	0	0	FUS_00021006-RA	0	0	0	0	0	0	0	0	0	0	0	0	0	0	0	XP_026272416.1	FUS_00021006-RA	0	0	0	0	0	0	0	0	0	0	0	0	0	0	0
XP_026272395.1	0	0	0	0	0	0	0	0	0	0	0	0	0	0	0	FUS_00013467-RA	0	0	0	0	0	0	0	0	0	0	0	0	0	0	0	XP_026272395.1	FUS_00013467-RA	0	0	0	0	0	0	0	0	0	0	0	0	0	0	0
XP_026272473.1	0	0	0	0	0	0	0	0	0	0	0	0	0	0	0	FUS_00021585-RA	0	0	0	0	0	0	0	0	0	0	0	0	0	0	0	XP_026272473.1	FUS_00021585-RA	0	0	0	0	0	0	0	0	0	0	0	0	0	0	0
XP_026272440.1	0	0	0	0	0	0	0	0	0	0	0	0	0	0	0	FUS_00021588-RA	0	0	0	0	0	0	0	0	0	0	0	0	0	0	0	XP_026272440.1	FUS_00021588-RA	0	0	0	0	0	0	0	0	0	0	0	0	0	0	0
XP_026272452.1	0	0	0	0	0	0	0	0	0	0	0	0	0	0	0	FUS_00021589-RA	0	0	0	0	0	0	0	0	0	0	0	0	0	0	0	XP_026272452.1	FUS_00021589-RA	0	0	0	0	0	0	0	0	0	0	0	0	0	0	0
XP_026272454.1	0	0	0	0	0	0	0	0	0	0	0	0	0	0	0	FUS_00021590-RA	0	0	0	0	0	0	0	0	0	0	0	0	0	0	0	XP_026272454.1	FUS_00021590-RA	0	0	0	0	0	0	0	0	0	0	0	0	0	0	0
XP_026272503.1	0	0	0	0	0	0	0	0	0	0	0	0	0	0	0	FUS_00021592-RA	0	0	0	0	0	0	0	0	0	0	0	0	0	0	0	XP_026272503.1	FUS_00021592-RA	0	0	0	0	0	0	0	0	0	0	0	0	0	0	0
XP_026272471.1	0	0	0	0	0	0	0	0	0	0	0	0	0	0	0	FUS_00021593-RA	0	0	0	0	0	0	0	0	0	0	0	0	0	0	0	XP_026272471.1	FUS_00021593-RA	0	0	0	0	0	0	0	0	0	0	0	0	0	0	0
XP_026272470.1	0	0	0	0	0	0	0	0	0	0	0	0	0	0	0	FUS_00021594-RA	0	0	0	0	0	0	0	0	0	0	0	0	0	0	0	XP_026272470.1	FUS_00021594-RA	0	0	0	0	0	0	0	0	0	0	0	0	0	0	0
XP_026272463.1	0	0	0	0	0	0	0	0	0	0	0	0	0	0	0	FUS_00021595-RA	0	0	0	0	0	0	0	0	0	0	0	0	0	0	0	XP_026272463.1	FUS_00021595-RA	0	0	0	0	0	0	0	0	0	0	0	0	0	0	0
XP_026272515.1	0	0	0	0	0	0	0	0	0	0	0	0	0	0	0	FUS_00021598-RA	0	0	0	0	0	0	0	0	0	0	0	0	0	0	0	XP_026272515.1	FUS_00021598-RA	0	0	0	0	0	0	0	0	0	0	0	0	0	0	0
XP_026272457.1	0	0	0	0	0	0	0	0	0	0	0	0	0	0	0	FUS_00021599-RA	0	0	0	0	0	0	0	0	0	0	0	0	0	0	0	XP_026272457.1	FUS_00021599-RA	0	0	0	0	0	0	0	0	0	0	0	0	0	0	0
XP_026272458.1	0	0	0	0	0	0	0	0	0	0	0	0	0	0	0	FUS_00005367-RA	0	0	0	0	0	0	0	0	0	0	0	0	0	0	0	XP_026272458.1	FUS_00005367-RA	0	0	0	0	0	0	0	0	0	0	0	0	0	0	0
XP_026272486.1	0	0	0	0	0	0	0	0	0	0	0	0	0	0	0	FUS_00003543-RA	0	0	0	0	0	0	0	0	0	0	0	0	0	0	0	XP_026272486.1	FUS_00003543-RA	0	0	0	0	0	0	0	0	0	0	0	0	0	0	0
XP_026272505.1	0	0	0	0	0	0	0	0	0	0	0	0	0	0	0	FUS_00003541-RA	0	0	0	0	0	0	0	0	0	0	0	0	0	0	0	XP_026272505.1	FUS_00003541-RA	0	0	0	0	0	0	0	0	0	0	0	0	0	0	0
XP_026272506.1	0	0	0	0	0	0	1	0	0	0	0	0	0	0	0	FUS_00003540-RA	0	0	0	0	0	0	1	0	0	0	0	0	0	0	0	XP_026272506.1	FUS_00003540-RA	0	0	0	0	0	0	1	0	0	0	0	0	0	0	0
XP_026272507.1	0	0	0	0	0	0	0	0	0	0	0	0	0	0	0	FUS_00003538-RA	0	0	0	0	0	0	0	0	0	0	0	0	0	0	0	XP_026272507.1	FUS_00003538-RA	0	0	0	0	0	0	0	0	0	0	0	0	0	0	0
XP_026272480.1	0	0	0	0	0	0	0	0	0	0	0	0	0	0	0	FUS_00003535-RA	0	0	0	0	0	0	0	0	0	0	0	0	0	0	0	XP_026272480.1	FUS_00003535-RA	0	0	0	0	0	0	0	0	0	0	0	0	0	0	0
XP_026272481.1	0	0	0	0	0	0	0	0	0	0	0	0	0	0	0	FUS_00003534-RA	0	0	0	0	0	0	0	0	0	0	0	0	0	0	0	XP_026272481.1	FUS_00003534-RA	0	0	0	0	0	0	0	0	0	0	0	0	0	0	0
XP_026272479.1	0	0	0	0	0	0	0	0	0	0	0	0	0	0	0	FUS_00003532-RA	0	0	0	0	0	0	0	0	0	0	0	0	0	0	0	XP_026272479.1	FUS_00003532-RA	0	0	0	0	0	0	0	0	0	0	0	0	0	0	0
XP_026272478.1	0	0	0	0	0	0	0	0	0	0	0	0	0	0	0	FUS_00003531-RA	0	0	0	0	0	0	0	0	0	0	0	0	0	0	0	XP_026272478.1	FUS_00003531-RA	0	0	0	0	0	0	0	0	0	0	0	0	0	0	0
XP_026272494.1	0	0	0	0	0	0	0	0	0	0	0	0	0	0	0	FUS_00003529-RA	0	0	0	0	0	0	0	0	0	0	0	0	0	0	0	XP_026272494.1	FUS_00003529-RA	0	0	0	0	0	0	0	0	0	0	0	0	0	0	0
XP_026272508.1	0	0	0	0	0	0	0	0	0	0	0	0	0	0	0	FUS_00003527-RA	0	0	0	0	0	0	0	0	0	0	0	0	0	0	0	XP_026272508.1	FUS_00003527-RA	0	0	0	0	0	0	0	0	0	0	0	0	0	0	0
XP_026272498.1	0	0	0	0	0	0	0	0	0	0	0	0	0	0	0	FUS_00003526-RA	0	0	0	0	0	0	0	0	0	0	0	0	0	0	0	XP_026272498.1	FUS_00003526-RA	0	0	0	0	0	0	0	0	0	0	0	0	0	0	0
XP_026272499.1	0	0	0	0	0	0	0	0	0	0	0	0	0	0	0	FUS_00003525-RA	0	0	0	0	0	0	0	0	0	0	0	0	0	0	0	XP_026272499.1	FUS_00003525-RA	0	0	0	0	0	0	0	0	0	0	0	0	0	0	0
XP_026272489.1	0	0	0	0	0	0	0	0	0	0	0	0	0	0	0	FUS_00005679-RA	0	0	0	0	0	0	0	0	0	0	0	0	0	0	0	XP_026272489.1	FUS_00005679-RA	0	0	0	0	0	0	0	0	0	0	0	0	0	0	0
XP_026272488.1	0	0	0	0	0	0	0	0	0	0	0	0	0	0	0	FUS_00005678-RA	0	0	0	0	0	0	0	0	0	0	0	0	0	0	0	XP_026272488.1	FUS_00005678-RA	0	0	0	0	0	0	0	0	0	0	0	0	0	0	0
XP_026272487.1	0	0	0	0	0	0	0	0	0	0	0	0	0	0	0	FUS_00005677-RA	0	0	0	0	0	0	0	0	0	0	0	0	0	0	0	XP_026272487.1	FUS_00005677-RA	0	0	0	0	0	0	0	0	0	0	0	0	0	0	0
XP_026272510.1	0	0	0	0	0	1	0	0	0	0	0	0	0	0	0	FUS_00005675-RA	0	0	0	0	0	1	0	0	0	0	0	0	0	0	0	XP_026272510.1	FUS_00005675-RA	0	0	0	0	0	1	0	0	0	0	0	0	0	0	0
XP_026272511.1	0	0	0	0	0	0	0	0	0	0	0	0	0	0	0	FUS_00005672-RA	0	0	0	0	0	0	0	0	0	0	0	0	0	0	0	XP_026272511.1	FUS_00005672-RA	0	0	0	0	0	0	0	0	0	0	0	0	0	0	0
XP_026272469.1	0	0	0	0	0	0	0	0	0	0	0	0	0	0	0	FUS_00005671-RA	0	0	0	0	0	0	0	0	0	0	0	0	0	0	0	XP_026272469.1	FUS_00005671-RA	0	0	0	0	0	0	0	0	0	0	0	0	0	0	0
XP_026272509.1	0	0	0	0	0	0	0	0	0	0	0	0	0	0	0	FUS_00018663-RA	0	0	0	0	0	0	0	0	0	0	0	0	0	0	0	XP_026272509.1	FUS_00018663-RA	0	0	0	0	0	0	0	0	0	0	0	0	0	0	0
XP_026272585.1	0	0	0	0	0	0	0	0	0	0	0	0	0	0	0	FUS_00019865-RA	0	0	0	0	0	0	0	0	0	0	0	0	0	0	0	XP_026272585.1	FUS_00019865-RA	0	0	0	0	0	0	0	0	0	0	0	0	0	0	0
XP_026272542.1	0	0	0	0	0	0	0	0	0	0	0	0	0	0	0	FUS_00019864-RA	0	0	0	0	0	0	0	0	0	0	0	0	0	0	0	XP_026272542.1	FUS_00019864-RA	0	0	0	0	0	0	0	0	0	0	0	0	0	0	0
XP_026272541.1	0	0	0	0	0	0	0	0	0	0	0	0	0	0	0	FUS_00019863-RA	0	0	0	0	0	0	0	0	0	0	0	0	0	0	0	XP_026272541.1	FUS_00019863-RA	0	0	0	0	0	0	0	0	0	0	0	0	0	0	0
XP_026272540.1	0	0	0	0	0	0	0	0	0	0	0	0	0	0	0	FUS_00019862-RA	0	0	0	0	0	0	0	0	0	0	0	0	0	0	0	XP_026272540.1	FUS_00019862-RA	0	0	0	0	0	0	0	0	0	0	0	0	0	0	0
XP_026272547.1	0	0	0	0	0	0	0	0	0	0	0	0	0	0	0	FUS_00003820-RA	0	0	0	0	0	0	0	0	0	0	0	0	0	0	0	XP_026272547.1	FUS_00003820-RA	0	0	0	0	0	0	0	0	0	0	0	0	0	0	0
XP_026272543.1	0	0	0	0	0	0	0	0	0	0	0	0	0	0	0	FUS_00003818-RA	0	0	0	0	0	0	0	0	0	0	0	0	0	0	0	XP_026272543.1	FUS_00003818-RA	0	0	0	0	0	0	0	0	0	0	0	0	0	0	0
XP_026272612.1	0	0	0	0	0	0	0	0	0	0	0	0	0	0	0	FUS_00003821-RA	0	0	0	0	0	0	0	0	0	0	0	0	0	0	0	XP_026272612.1	FUS_00003821-RA	0	0	0	0	0	0	0	0	0	0	0	0	0	0	0
XP_026272593.1	0	0	0	0	0	0	0	0	0	0	0	0	0	0	0	FUS_00003822-RA	0	0	0	0	0	0	0	0	0	0	0	0	0	0	0	XP_026272593.1	FUS_00003822-RA	0	0	0	0	0	0	0	0	0	0	0	0	0	0	0
XP_026272596.1	0	0	0	0	0	0	0	0	0	0	0	0	0	0	0	FUS_00003823-RA	0	0	0	0	0	0	0	0	0	0	0	0	0	0	0	XP_026272596.1	FUS_00003823-RA	0	0	0	0	0	0	0	0	0	0	0	0	0	0	0
XP_026272594.1	0	0	0	0	0	0	0	0	0	0	0	0	0	0	0	FUS_00003825-RA	0	0	0	0	0	0	0	0	0	0	0	0	0	0	0	XP_026272594.1	FUS_00003825-RA	0	0	0	0	0	0	0	0	0	0	0	0	0	0	0
XP_026272587.1	0	0	0	0	0	0	0	0	0	0	0	0	0	0	0	FUS_00003830-RA	0	0	0	0	0	0	0	0	0	0	0	0	0	0	0	XP_026272587.1	FUS_00003830-RA	0	0	0	0	0	0	0	0	0	0	0	0	0	0	0
XP_026272535.1	0	0	0	0	0	0	0	0	0	0	0	0	0	0	0	FUS_00008272-RA	0	0	0	0	0	0	0	0	0	0	0	0	0	0	0	XP_026272535.1	FUS_00008272-RA	0	0	0	0	0	0	0	0	0	0	0	0	0	0	0
XP_026272533.1	0	0	0	0	0	0	0	0	0	0	0	0	0	0	0	FUS_00008863-RA	0	0	0	0	0	0	0	0	0	0	0	0	0	0	0	XP_026272533.1	FUS_00008863-RA	0	0	0	0	0	0	0	0	0	0	0	0	0	0	0
XP_026272526.1	0	0	0	0	0	0	0	0	0	0	0	0	0	0	0	FUS_00008895-RA	0	0	0	0	0	0	0	0	0	0	0	0	0	0	0	XP_026272526.1	FUS_00008895-RA	0	0	0	0	0	0	0	0	0	0	0	0	0	0	0
XP_026272520.1	0	0	0	0	0	0	0	0	0	0	0	0	0	0	0	FUS_00008900-RA	0	0	0	0	0	0	0	0	0	0	0	0	0	0	0	XP_026272520.1	FUS_00008900-RA	0	0	0	0	0	0	0	0	0	0	0	0	0	0	0
XP_026272607.1	0	0	0	0	0	0	0	0	0	0	0	0	0	0	0	FUS_00008901-RA	0	0	0	0	0	0	0	0	0	0	0	0	0	0	0	XP_026272607.1	FUS_00008901-RA	0	0	0	0	0	0	0	0	0	0	0	0	0	0	0
XP_026272602.1	0	0	0	0	0	0	0	0	0	0	0	0	0	0	0	FUS_00017123-RA	0	0	0	0	0	0	0	0	0	0	0	0	0	0	0	XP_026272602.1	FUS_00017123-RA	0	0	0	0	0	0	0	0	0	0	0	0	0	0	0
XP_026272532.1	0	0	0	0	0	0	0	0	0	0	0	0	0	0	0	FUS_00017120-RA	0	0	0	0	0	0	0	0	0	0	0	0	0	0	0	XP_026272532.1	FUS_00017120-RA	0	0	0	0	0	0	0	0	0	0	0	0	0	0	0
XP_026272566.1	0	0	0	0	0	0	0	0	0	0	0	0	0	0	0	FUS_00017117-RA	0	0	0	0	0	0	0	0	0	0	0	0	0	0	0	XP_026272566.1	FUS_00017117-RA	0	0	0	0	0	0	0	0	0	0	0	0	0	0	0
XP_026272519.1	0	0	0	0	0	0	0	0	0	0	0	0	0	0	0	FUS_00017115-RA	0	0	0	0	0	0	0	0	0	0	0	0	0	0	0	XP_026272519.1	FUS_00017115-RA	0	0	0	0	0	0	0	0	0	0	0	0	0	0	0
XP_026272518.1	0	0	0	0	0	0	0	0	0	0	0	0	0	0	0	FUS_00017114-RA	0	0	0	0	0	0	0	0	0	0	0	0	0	0	0	XP_026272518.1	FUS_00017114-RA	0	0	0	0	0	0	0	0	0	0	0	0	0	0	0
XP_026272528.1	0	0	0	0	0	0	0	0	0	0	0	0	0	0	0	FUS_00012648-RA	0	0	0	0	0	0	0	0	0	0	0	0	0	0	0	XP_026272528.1	FUS_00012648-RA	0	0	0	0	0	0	0	0	0	0	0	0	0	0	0
XP_026272564.1	0	0	0	0	0	0	0	0	0	0	0	0	0	0	0	FUS_00012647-RA	0	0	0	0	0	0	0	0	0	0	0	0	0	0	0	XP_026272564.1	FUS_00012647-RA	0	0	0	0	0	0	0	0	0	0	0	0	0	0	0
XP_026272565.1	0	0	0	0	0	0	0	0	0	0	0	0	0	0	0	FUS_00012745-RA	0	0	0	0	0	0	0	0	0	0	0	0	0	0	0	XP_026272565.1	FUS_00012745-RA	0	0	0	0	0	0	0	0	0	0	0	0	0	0	0
XP_026272568.1	0	0	0	0	0	0	0	0	0	0	0	0	0	0	0	FUS_00021944-RA	0	0	0	0	0	0	0	0	0	0	0	0	0	0	0	XP_026272568.1	FUS_00021944-RA	0	0	0	0	0	0	0	0	0	0	0	0	0	0	0
XP_026272583.1	0	0	0	0	0	0	0	0	0	0	0	0	0	0	0	FUS_00021943-RA	0	0	0	0	0	0	0	0	0	0	0	0	0	0	0	XP_026272583.1	FUS_00021943-RA	0	0	0	0	0	0	0	0	0	0	0	0	0	0	0
XP_026272584.1	0	0	0	0	0	0	0	0	0	0	0	0	0	0	0	FUS_00021942-RA	0	0	0	0	0	0	0	0	0	0	0	0	0	0	0	XP_026272584.1	FUS_00021942-RA	0	0	0	0	0	0	0	0	0	0	0	0	0	0	0
XP_026272574.1	0	0	0	0	0	0	0	0	0	0	0	0	0	0	0	FUS_00021941-RA	0	0	0	0	0	0	0	0	0	0	0	0	0	0	0	XP_026272574.1	FUS_00021941-RA	0	0	0	0	0	0	0	0	0	0	0	0	0	0	0
XP_026272581.1	0	0	0	0	0	0	0	0	0	0	0	0	0	0	0	FUS_00021940-RA	0	0	0	0	0	0	0	0	0	0	0	0	0	0	0	XP_026272581.1	FUS_00021940-RA	0	0	0	0	0	0	0	0	0	0	0	0	0	0	0
XP_026272580.1	0	0	0	0	0	1	0	0	0	0	0	0	0	0	0	FUS_00021939-RA	0	0	0	0	0	1	0	0	0	0	0	0	0	0	0	XP_026272580.1	FUS_00021939-RA	0	0	0	0	0	1	0	0	0	0	0	0	0	0	0
XP_026272634.1	0	0	0	0	0	0	0	0	0	0	0	0	0	0	0	FUS_00021938-RA	0	0	0	0	0	0	0	0	0	0	0	0	0	0	0	XP_026272634.1	FUS_00021938-RA	0	0	0	0	0	0	0	0	0	0	0	0	0	0	0
XP_026272633.1	0	0	0	0	0	0	0	0	0	0	0	0	0	0	0	FUS_00021937-RA	0	0	0	0	0	0	0	0	0	0	0	0	0	0	0	XP_026272633.1	FUS_00021937-RA	0	0	0	0	0	0	0	0	0	0	0	0	0	0	0
XP_026272575.1	0	0	0	0	0	0	0	0	0	0	0	0	0	0	0	FUS_00003782-RA	0	0	0	0	0	0	0	0	0	0	0	0	0	0	0	XP_026272575.1	FUS_00003782-RA	0	0	0	0	0	0	0	0	0	0	0	0	0	0	0
XP_026272606.1	0	0	0	0	0	0	0	0	0	0	0	0	0	0	0	FUS_00003784-RA	0	0	0	0	0	0	0	0	0	0	0	0	0	0	0	XP_026272606.1	FUS_00003784-RA	0	0	0	0	0	0	0	0	0	0	0	0	0	0	0
XP_026272536.1	0	0	0	0	0	0	0	0	0	0	0	0	0	0	0	FUS_00003786-RA	0	0	0	0	0	0	0	0	0	0	0	0	0	0	0	XP_026272536.1	FUS_00003786-RA	0	0	0	0	0	0	0	0	0	0	0	0	0	0	0
XP_026272537.1	0	0	0	0	0	0	0	0	0	0	0	0	0	0	0	FUS_00003787-RA	0	0	0	0	0	0	0	0	0	0	0	0	0	0	0	XP_026272537.1	FUS_00003787-RA	0	0	0	0	0	0	0	0	0	0	0	0	0	0	0
XP_026272623.1	0	0	0	0	0	0	0	0	0	0	0	0	0	0	0	FUS_00014419-RA	0	0	0	0	0	0	0	0	0	0	0	0	0	0	0	XP_026272623.1	FUS_00014419-RA	0	0	0	0	0	0	0	0	0	0	0	0	0	0	0
XP_026272529.1	0	0	0	0	0	0	0	0	0	0	0	0	0	0	0	FUS_00014420-RA	0	0	0	0	0	0	0	0	0	0	0	0	0	0	0	XP_026272529.1	FUS_00014420-RA	0	0	0	0	0	0	0	0	0	0	0	0	0	0	0
XP_026272573.1	0	0	0	0	0	0	0	0	0	0	0	0	0	0	0	FUS_00014422-RA	0	0	0	0	0	0	0	0	0	0	0	0	0	0	0	XP_026272573.1	FUS_00014422-RA	0	0	0	0	0	0	0	0	0	0	0	0	0	0	0
XP_026272678.1	0	0	0	0	0	0	0	0	0	0	0	0	0	0	0	FUS_00017030-RA	0	0	0	0	0	0	0	0	0	0	0	0	0	0	0	XP_026272678.1	FUS_00017030-RA	0	0	0	0	0	0	0	0	0	0	0	0	0	0	0
XP_026272644.1	0	0	0	0	0	0	0	0	0	0	0	0	0	0	0	FUS_00017029-RA	0	0	0	0	0	0	0	0	0	0	0	0	0	0	0	XP_026272644.1	FUS_00017029-RA	0	0	0	0	0	0	0	0	0	0	0	0	0	0	0
XP_026272669.1	0	0	0	0	0	0	0	0	0	0	0	0	0	0	0	FUS_00008476-RA	0	0	0	0	0	0	0	0	0	0	0	0	0	0	0	XP_026272669.1	FUS_00008476-RA	0	0	0	0	0	0	0	0	0	0	0	0	0	0	0
XP_026272662.1	0	0	0	0	0	0	0	0	0	0	0	0	0	0	0	FUS_00008475-RA	0	0	0	0	0	0	0	0	0	0	0	0	0	0	0	XP_026272662.1	FUS_00008475-RA	0	0	0	0	0	0	0	0	0	0	0	0	0	0	0
XP_026272683.1	0	0	0	0	0	0	0	0	0	0	0	0	0	0	0	FUS_00008474-RA	0	0	0	0	0	0	0	0	0	0	0	0	0	0	0	XP_026272683.1	FUS_00008474-RA	0	0	0	0	0	0	0	0	0	0	0	0	0	0	0
XP_026272668.1	0	0	0	0	0	0	0	0	0	0	0	0	0	0	0	FUS_00008473-RA	0	0	0	0	0	0	0	0	0	0	0	0	0	0	0	XP_026272668.1	FUS_00008473-RA	0	0	0	0	0	0	0	0	0	0	0	0	0	0	0
XP_026272679.1	0	0	0	0	0	0	0	0	0	0	0	0	0	0	0	FUS_00008471-RA	0	0	0	0	0	0	0	0	0	0	0	0	0	0	0	XP_026272679.1	FUS_00008471-RA	0	0	0	0	0	0	0	0	0	0	0	0	0	0	0
XP_026272670.1	0	0	0	0	0	0	0	0	0	0	0	0	0	0	0	FUS_00008470-RA	0	0	0	0	0	0	0	0	0	0	0	0	0	0	0	XP_026272670.1	FUS_00008470-RA	0	0	0	0	0	0	0	0	0	0	0	0	0	0	0
XP_026272687.1	0	0	0	0	0	0	0	0	0	0	0	0	0	0	0	FUS_00008467-RA	0	0	0	0	0	0	0	0	0	0	0	0	0	0	0	XP_026272687.1	FUS_00008467-RA	0	0	0	0	0	0	0	0	0	0	0	0	0	0	0
XP_026272647.1	0	0	0	0	0	0	0	0	0	0	0	0	0	0	0	FUS_00008466-RA	0	0	0	0	0	0	0	0	0	0	0	0	0	0	0	XP_026272647.1	FUS_00008466-RA	0	0	0	0	0	0	0	0	0	0	0	0	0	0	0
XP_026272666.1	0	0	0	0	0	0	0	0	0	0	0	0	0	0	0	FUS_00010957-RA	0	0	0	0	0	0	0	0	0	0	0	0	0	0	0	XP_026272666.1	FUS_00010957-RA	0	0	0	0	0	0	0	0	0	0	0	0	0	0	0
XP_026272643.1	0	0	0	0	0	0	0	0	0	0	0	0	0	0	0	FUS_00011885-RA	0	0	0	0	0	0	0	0	0	0	0	0	0	0	0	XP_026272643.1	FUS_00011885-RA	0	0	0	0	0	0	0	0	0	0	0	0	0	0	0
XP_026272671.1	0	0	0	0	0	0	0	0	0	0	0	0	0	0	0	FUS_00011880-RA	0	0	0	0	0	0	0	0	0	0	0	0	0	0	0	XP_026272671.1	FUS_00011880-RA	0	0	0	0	0	0	0	0	0	0	0	0	0	0	0
XP_026272681.1	0	0	0	0	0	0	0	0	0	0	0	0	0	0	0	FUS_00008421-RA	0	0	0	0	0	0	0	0	0	0	0	0	0	0	0	XP_026272681.1	FUS_00008421-RA	0	0	0	0	0	0	0	0	0	0	0	0	0	0	0
XP_026272682.1	0	0	0	0	0	0	0	0	0	0	0	0	0	0	0	FUS_00008422-RA	0	0	0	0	0	0	0	0	0	0	0	0	0	0	0	XP_026272682.1	FUS_00008422-RA	0	0	0	0	0	0	0	0	0	0	0	0	0	0	0
XP_026272657.1	0	0	0	0	0	0	0	0	0	0	0	0	0	0	0	FUS_00008378-RA	0	0	0	0	0	0	0	0	0	0	0	0	0	0	0	XP_026272657.1	FUS_00008378-RA	0	0	0	0	0	0	0	0	0	0	0	0	0	0	0
XP_026272656.1	0	0	0	0	0	0	0	0	0	0	0	0	0	0	0	FUS_00008381-RA	0	0	0	0	0	0	0	0	0	0	0	0	0	0	0	XP_026272656.1	FUS_00008381-RA	0	0	0	0	0	0	0	0	0	0	0	0	0	0	0
XP_026272663.1	0	0	0	0	0	0	0	0	0	0	0	0	0	0	0	FUS_00011812-RA	0	0	0	0	0	0	0	0	0	0	0	0	0	0	0	XP_026272663.1	FUS_00011812-RA	0	0	0	0	0	0	0	0	0	0	0	0	0	0	0
XP_026272661.1	0	0	0	0	0	0	0	0	0	0	0	0	0	0	0	FUS_00011815-RA	0	0	0	0	0	0	0	0	0	0	0	0	0	0	0	XP_026272661.1	FUS_00011815-RA	0	0	0	0	0	0	0	0	0	0	0	0	0	0	0
XP_026272734.1	0	0	0	0	0	0	0	0	0	0	0	0	0	0	0	FUS_00006568-RA	0	0	0	0	0	0	0	0	0	0	0	0	0	0	0	XP_026272734.1	FUS_00006568-RA	0	0	0	0	0	0	0	0	0	0	0	0	0	0	0
XP_026272760.1	0	0	0	0	0	0	0	0	0	0	0	0	0	0	0	FUS_00006563-RA	0	0	0	0	0	0	0	0	0	0	0	0	0	0	0	XP_026272760.1	FUS_00006563-RA	0	0	0	0	0	0	0	0	0	0	0	0	0	0	0
XP_026272718.1	0	0	0	0	0	0	0	0	0	0	0	0	0	0	0	FUS_00006562-RA	0	0	0	0	0	0	0	0	0	0	0	0	0	0	0	XP_026272718.1	FUS_00006562-RA	0	0	0	0	0	0	0	0	0	0	0	0	0	0	0
XP_026272721.1	0	0	0	0	0	0	0	0	0	0	0	0	0	0	0	FUS_00006559-RA	0	0	0	0	0	0	0	0	0	0	0	0	0	0	0	XP_026272721.1	FUS_00006559-RA	0	0	0	0	0	0	0	0	0	0	0	0	0	0	0
XP_026272708.1	0	0	0	0	0	0	0	0	0	0	0	0	0	0	0	FUS_00006555-RA	0	0	0	0	0	0	0	0	0	0	0	0	0	0	0	XP_026272708.1	FUS_00006555-RA	0	0	0	0	0	0	0	0	0	0	0	0	0	0	0
XP_026272762.1	0	0	0	0	0	0	0	0	0	0	0	0	0	0	0	FUS_00013241-RA	0	0	0	0	0	0	0	0	0	0	0	0	0	0	0	XP_026272762.1	FUS_00013241-RA	0	0	0	0	0	0	0	0	0	0	0	0	0	0	0
XP_026272766.1	0	0	0	0	0	0	0	0	0	0	0	0	0	0	0	FUS_00013240-RA	0	0	0	0	0	0	0	0	0	0	0	0	0	0	0	XP_026272766.1	FUS_00013240-RA	0	0	0	0	0	0	0	0	0	0	0	0	0	0	0
XP_026272709.1	0	0	0	0	0	0	0	0	0	0	0	0	0	0	0	FUS_00013230-RA	0	0	0	0	0	0	0	0	0	0	0	0	0	0	0	XP_026272709.1	FUS_00013230-RA	0	0	0	0	0	0	0	0	0	0	0	0	0	0	0
XP_026272710.1	0	0	0	0	0	0	0	0	0	0	0	0	0	0	0	FUS_00013228-RA	0	0	0	0	0	0	0	0	0	0	0	0	0	0	0	XP_026272710.1	FUS_00013228-RA	0	0	0	0	0	0	0	0	0	0	0	0	0	0	0
XP_026272713.1	0	0	0	0	0	0	0	0	0	0	0	0	0	0	0	FUS_00002593-RA	0	0	0	0	0	0	0	0	0	0	0	0	0	0	0	XP_026272713.1	FUS_00002593-RA	0	0	0	0	0	0	0	0	0	0	0	0	0	0	0
XP_026272696.1	0	0	0	0	0	0	0	0	0	0	0	0	0	0	0	FUS_00014324-RA	0	0	0	0	0	0	0	0	0	0	0	0	0	0	0	XP_026272696.1	FUS_00014324-RA	0	0	0	0	0	0	0	0	0	0	0	0	0	0	0
XP_026272692.1	0	0	0	0	0	0	0	0	0	0	0	0	0	0	0	FUS_00022365-RA	0	0	0	0	0	0	0	0	0	0	0	0	0	0	0	XP_026272692.1	FUS_00022365-RA	0	0	0	0	0	0	0	0	0	0	0	0	0	0	0
XP_026272693.1	0	0	0	0	0	0	0	0	0	0	0	0	0	0	0	FUS_00022366-RA	0	0	0	0	0	0	0	0	0	0	0	0	0	0	0	XP_026272693.1	FUS_00022366-RA	0	0	0	0	0	0	0	0	0	0	0	0	0	0	0
XP_026272691.1	0	0	0	0	0	0	0	0	0	0	0	0	0	0	0	FUS_00022368-RA	0	0	0	0	0	0	0	0	0	0	0	0	0	0	0	XP_026272691.1	FUS_00022368-RA	0	0	0	0	0	0	0	0	0	0	0	0	0	0	0
XP_026272758.1	0	0	0	0	0	0	0	0	0	0	0	0	0	0	0	FUS_00022369-RA	0	0	0	0	0	0	0	0	0	0	0	0	0	0	0	XP_026272758.1	FUS_00022369-RA	0	0	0	0	0	0	0	0	0	0	0	0	0	0	0
XP_026272763.1	0	0	0	0	0	0	0	0	0	0	0	0	0	0	0	FUS_00025217-RA	0	0	0	0	0	0	0	0	0	0	0	0	0	0	0	XP_026272763.1	FUS_00025217-RA	0	0	0	0	0	0	0	0	0	0	0	0	0	0	0
XP_026272774.1	0	0	0	0	0	0	0	0	0	0	0	0	0	0	0	FUS_00025216-RA	0	0	0	0	0	0	0	0	0	0	0	0	0	0	0	XP_026272774.1	FUS_00025216-RA	0	0	0	0	0	0	0	0	0	0	0	0	0	0	0
XP_026272775.1	0	0	0	0	0	0	0	0	0	0	0	0	0	0	0	FUS_00025213-RA	0	0	0	0	0	0	0	0	0	0	0	0	0	0	0	XP_026272775.1	FUS_00025213-RA	0	0	0	0	0	0	0	0	0	0	0	0	0	0	0
XP_026272820.1	0	0	0	0	0	0	0	0	0	0	0	0	0	0	0	FUS_00001579-RA	0	0	0	0	0	0	0	0	0	0	0	0	0	0	0	XP_026272820.1	FUS_00001579-RA	0	0	0	0	0	0	0	0	0	0	0	0	0	0	0
XP_026272804.1	0	0	0	0	0	0	0	0	0	0	0	0	0	0	0	FUS_00001251-RA	0	0	0	0	0	0	0	0	0	0	0	0	0	0	0	XP_026272804.1	FUS_00001251-RA	0	0	0	0	0	0	0	0	0	0	0	0	0	0	0
XP_026272808.1	0	0	0	0	0	0	0	0	0	0	0	0	0	0	0	FUS_00021220-RA	0	0	0	0	0	0	0	0	0	0	0	0	0	0	0	XP_026272808.1	FUS_00021220-RA	0	0	0	0	0	0	0	0	0	0	0	0	0	0	0
XP_026272812.1	0	0	0	0	0	0	0	0	0	0	0	0	0	0	0	FUS_00021218-RA	0	0	0	0	0	0	0	0	0	0	0	0	0	0	0	XP_026272812.1	FUS_00021218-RA	0	0	0	0	0	0	0	0	0	0	0	0	0	0	0
XP_026272813.1	0	0	0	0	0	0	0	0	0	0	0	0	0	0	0	FUS_00007828-RA	0	0	0	0	0	0	0	0	0	0	0	0	0	0	0	XP_026272813.1	FUS_00007828-RA	0	0	0	0	0	0	0	0	0	0	0	0	0	0	0
XP_026272778.1	0	0	0	0	0	0	0	0	0	0	0	0	0	0	0	FUS_00007827-RA	0	0	0	0	0	0	0	0	0	0	0	0	0	0	0	XP_026272778.1	FUS_00007827-RA	0	0	0	0	0	0	0	0	0	0	0	0	0	0	0
XP_026272779.1	0	0	0	0	0	0	0	0	0	0	0	0	0	0	0	FUS_00007826-RA	0	0	0	0	0	0	0	0	0	0	0	0	0	0	0	XP_026272779.1	FUS_00007826-RA	0	0	0	0	0	0	0	0	0	0	0	0	0	0	0
XP_026272786.1	0	0	0	0	0	0	0	0	0	0	0	0	0	0	0	FUS_00007825-RA	0	0	0	0	0	0	0	0	0	0	0	0	0	0	0	XP_026272786.1	FUS_00007825-RA	0	0	0	0	0	0	0	0	0	0	0	0	0	0	0
XP_026272781.1	0	0	0	0	0	0	0	0	0	0	0	0	0	0	0	FUS_00007824-RA	0	0	0	0	0	0	0	0	0	0	0	0	0	0	0	XP_026272781.1	FUS_00007824-RA	0	0	0	0	0	0	0	0	0	0	0	0	0	0	0
XP_026272787.1	0	0	0	0	0	0	0	0	0	0	0	0	0	0	0	FUS_00007823-RA	0	0	0	0	0	0	0	0	0	0	0	0	0	0	0	XP_026272787.1	FUS_00007823-RA	0	0	0	0	0	0	0	0	0	0	0	0	0	0	0
XP_026272784.1	0	0	0	0	0	0	0	0	0	0	0	0	0	0	0	FUS_00007821-RA	0	0	0	0	0	0	0	0	0	0	0	0	0	0	0	XP_026272784.1	FUS_00007821-RA	0	0	0	0	0	0	0	0	0	0	0	0	0	0	0
XP_026272780.1	0	0	0	0	0	0	0	0	0	0	0	0	0	0	0	FUS_00007819-RA	0	0	0	0	0	0	0	0	0	0	0	0	0	0	0	XP_026272780.1	FUS_00007819-RA	0	0	0	0	0	0	0	0	0	0	0	0	0	0	0
XP_026272805.1	0	0	0	0	0	0	0	0	0	0	0	0	0	0	0	FUS_00007818-RA	0	0	0	0	0	0	0	0	0	0	0	0	0	0	0	XP_026272805.1	FUS_00007818-RA	0	0	0	0	0	0	0	0	0	0	0	0	0	0	0
XP_026272815.1	0	0	0	0	0	0	0	0	0	0	0	0	0	0	0	FUS_00007815-RA	0	0	0	0	0	0	0	0	0	0	0	0	0	0	0	XP_026272815.1	FUS_00007815-RA	0	0	0	0	0	0	0	0	0	0	0	0	0	0	0
XP_026272790.1	0	0	0	0	0	0	0	0	0	0	0	0	0	0	0	FUS_00007814-RA	0	0	0	0	0	0	0	0	0	0	0	0	0	0	0	XP_026272790.1	FUS_00007814-RA	0	0	0	0	0	0	0	0	0	0	0	0	0	0	0
XP_026272791.1	0	0	0	0	0	0	0	0	0	0	0	0	0	0	0	FUS_00007813-RA	0	0	0	1	0	0	0	0	0	0	0	0	0	0	0	XP_026272791.1	FUS_00007813-RA	0	0	0	0	0	0	0	0	0	0	0	0	0	0	0
XP_026272824.1	0	0	0	0	0	0	0	0	0	0	0	0	0	0	0	FUS_00007810-RA	0	0	0	0	0	0	0	0	0	0	0	0	0	0	0	XP_026272824.1	FUS_00007810-RA	0	0	0	0	0	0	0	0	0	0	0	0	0	0	0
XP_026272829.1	0	0	0	0	0	0	0	0	0	0	0	0	0	0	0	FUS_00014040-RA	0	0	0	0	0	0	0	0	0	0	0	0	0	0	0	XP_026272829.1	FUS_00014040-RA	0	0	0	0	0	0	0	0	0	0	0	0	0	0	0
XP_026272828.1	0	0	0	0	0	0	0	0	0	0	0	0	0	0	0	FUS_00014041-RA	0	0	0	0	0	0	0	0	0	0	0	0	0	0	0	XP_026272828.1	FUS_00014041-RA	0	0	0	0	0	0	0	0	0	0	0	0	0	0	0
XP_026272797.1	0	0	0	0	0	0	0	0	0	0	0	0	0	0	0	FUS_00014043-RA	0	0	0	0	0	0	0	0	0	0	0	0	0	0	0	XP_026272797.1	FUS_00014043-RA	0	0	0	0	0	0	0	0	0	0	0	0	0	0	0
XP_026272788.1	0	0	0	0	0	0	0	0	0	0	0	0	0	0	0	FUS_00005931-RA	0	0	0	0	0	0	0	0	0	0	0	0	0	0	0	XP_026272788.1	FUS_00005931-RA	0	0	0	0	0	0	0	0	0	0	0	0	0	0	0
XP_026272879.1	0	0	0	0	0	0	0	0	0	0	0	0	0	0	0	FUS_00016958-RA	0	0	0	0	0	0	0	0	0	0	0	0	0	0	0	XP_026272879.1	FUS_00016958-RA	0	0	0	0	0	0	0	0	0	0	0	0	0	0	0
XP_026272893.1	0	0	0	0	0	0	0	0	0	0	0	0	0	1	0	FUS_00016960-RA	0	0	0	0	0	0	0	0	0	0	0	0	0	1	0	XP_026272893.1	FUS_00016960-RA	0	0	0	0	0	0	0	0	0	0	0	0	0	1	0
XP_026272887.1	0	0	0	0	0	0	0	0	0	0	0	0	0	1	0	FUS_00016961-RA	0	0	0	0	0	0	0	0	0	0	0	0	0	1	0	XP_026272887.1	FUS_00016961-RA	0	0	0	0	0	0	0	0	0	0	0	0	0	1	0
XP_026272880.1	0	0	0	0	0	0	0	0	0	0	0	0	0	0	0	FUS_00016962-RA	0	0	0	0	0	0	0	0	0	0	0	0	0	0	0	XP_026272880.1	FUS_00016962-RA	0	0	0	0	0	0	0	0	0	0	0	0	0	0	0
XP_026272881.1	0	0	0	0	0	0	0	0	0	0	0	0	0	0	0	FUS_00016965-RA	0	0	0	0	0	0	0	0	0	0	0	0	0	0	0	XP_026272881.1	FUS_00016965-RA	0	0	0	0	0	0	0	0	0	0	0	0	0	0	0
XP_026272859.1	0	0	0	0	0	0	0	0	0	0	0	0	0	0	0	FUS_00015180-RA	0	0	0	0	0	0	0	0	0	0	0	0	0	0	0	XP_026272859.1	FUS_00015180-RA	0	0	0	0	0	0	0	0	0	0	0	0	0	0	0
XP_026272862.1	0	0	0	0	0	0	0	0	0	0	0	0	0	0	0	FUS_00015179-RA	0	0	0	0	0	0	0	0	0	0	0	0	0	0	0	XP_026272862.1	FUS_00015179-RA	0	0	0	0	0	0	0	0	0	0	0	0	0	0	0
XP_026272874.1	0	0	0	0	0	0	0	1	0	0	0	0	0	0	0	FUS_00015178-RA	0	0	0	0	0	0	0	1	0	0	0	0	0	0	0	XP_026272874.1	FUS_00015178-RA	0	0	0	0	0	0	0	1	0	0	0	0	0	0	0
XP_026272867.1	0	0	0	0	0	0	0	0	0	0	0	0	0	0	0	FUS_00015174-RA	0	0	0	0	0	0	0	0	0	0	0	0	0	0	0	XP_026272867.1	FUS_00015174-RA	0	0	0	0	0	0	0	0	0	0	0	0	0	0	0
XP_026272894.1	0	0	0	0	0	0	0	0	0	0	0	0	0	0	0	FUS_00015173-RA	0	0	0	0	0	0	0	0	0	0	0	0	0	0	0	XP_026272894.1	FUS_00015173-RA	0	0	0	0	0	0	0	0	0	0	0	0	0	0	0
XP_026272896.1	0	0	0	0	0	0	0	0	0	0	0	0	0	0	0	FUS_00008396-RA	0	0	0	0	0	0	0	0	0	0	0	0	0	0	0	XP_026272896.1	FUS_00008396-RA	0	0	0	0	0	0	0	0	0	0	0	0	0	0	0
XP_026272900.1	0	0	0	0	0	0	0	0	0	0	0	0	0	0	0	FUS_00019413-RA	0	0	0	0	0	0	0	0	0	0	0	0	0	0	0	XP_026272900.1	FUS_00019413-RA	0	0	0	0	0	0	0	0	0	0	0	0	0	0	0
XP_026272895.1	0	0	0	0	0	0	0	0	0	0	0	0	0	0	0	FUS_00019414-RA	0	0	0	0	0	0	0	0	0	0	0	0	0	0	0	XP_026272895.1	FUS_00019414-RA	0	0	0	0	0	0	0	0	0	0	0	0	0	0	0
XP_026272839.1	0	0	0	0	0	0	0	0	0	0	0	0	0	0	0	FUS_00019417-RA	0	0	0	0	0	0	0	0	0	0	0	0	0	0	0	XP_026272839.1	FUS_00019417-RA	0	0	0	0	0	0	0	0	0	0	0	0	0	0	0
XP_026272838.1	0	0	0	0	0	0	0	0	0	0	0	0	0	0	0	FUS_00019418-RA	0	0	0	0	0	0	0	0	0	0	0	0	0	0	0	XP_026272838.1	FUS_00019418-RA	0	0	0	0	0	0	0	0	0	0	0	0	0	0	0
XP_026272830.1	0	0	0	0	0	0	0	0	0	0	0	0	0	0	0	FUS_00019419-RA	0	0	0	0	0	0	0	0	0	0	0	0	0	0	0	XP_026272830.1	FUS_00019419-RA	0	0	0	0	0	0	0	0	0	0	0	0	0	0	0
XP_026272843.1	0	0	0	0	0	0	0	0	0	0	0	0	0	0	0	FUS_00019421-RA	0	0	0	0	0	0	0	0	0	0	0	0	0	0	0	XP_026272843.1	FUS_00019421-RA	0	0	0	0	0	0	0	0	0	0	0	0	0	0	0
XP_026272835.1	0	0	0	0	0	0	0	0	0	0	0	0	0	0	0	FUS_00019422-RA	0	0	0	0	0	0	0	0	0	0	0	0	0	0	0	XP_026272835.1	FUS_00019422-RA	0	0	0	0	0	0	0	0	0	0	0	0	0	0	0
XP_026272875.1	0	0	0	0	0	0	0	0	0	0	0	0	0	0	0	FUS_00019424-RA	0	0	0	0	0	0	0	0	0	0	0	0	0	0	0	XP_026272875.1	FUS_00019424-RA	0	0	0	0	0	0	0	0	0	0	0	0	0	0	0
XP_026272851.1	0	0	0	0	0	0	0	0	0	0	0	0	0	0	0	FUS_00007756-RA	0	0	0	0	0	0	0	0	0	0	0	0	0	0	0	XP_026272851.1	FUS_00007756-RA	0	0	0	0	0	0	0	0	0	0	0	0	0	0	0
XP_026272853.1	0	0	0	0	0	0	0	0	0	0	0	0	0	0	0	FUS_00007755-RA	0	0	0	0	0	0	0	0	0	0	0	0	0	0	0	XP_026272853.1	FUS_00007755-RA	0	0	0	0	0	0	0	0	0	0	0	0	0	0	0
XP_026272848.1	0	0	0	0	0	0	0	0	0	0	0	0	0	0	0	FUS_00010971-RA	0	0	0	0	0	0	0	0	0	0	0	0	0	0	0	XP_026272848.1	FUS_00010971-RA	0	0	0	0	0	0	0	0	0	0	0	0	0	0	0
XP_026272849.1	0	0	0	0	0	0	0	0	0	0	0	0	0	0	0	FUS_00010972-RA	0	0	0	0	0	0	0	0	0	0	0	0	0	0	0	XP_026272849.1	FUS_00010972-RA	0	0	0	0	0	0	0	0	0	0	0	0	0	0	0
XP_026272850.1	0	0	0	0	0	0	0	0	0	0	0	0	0	0	0	FUS_00006248-RA	0	0	0	0	0	0	0	0	0	0	0	0	0	0	0	XP_026272850.1	FUS_00006248-RA	0	0	0	0	0	0	0	0	0	0	0	0	0	0	0
XP_026272872.1	0	0	0	0	0	0	0	0	0	0	0	0	0	0	0	FUS_00006246-RA	0	0	0	0	0	0	0	0	0	0	0	0	0	0	0	XP_026272872.1	FUS_00006246-RA	0	0	0	0	0	0	0	0	0	0	0	0	0	0	0
XP_026272871.1	0	0	0	0	0	0	0	0	0	0	0	0	0	0	0	FUS_00006245-RA	0	0	0	0	0	0	0	0	0	0	0	0	0	0	0	XP_026272871.1	FUS_00006245-RA	0	0	0	0	0	0	0	0	0	0	0	0	0	0	0
XP_026272890.1	0	0	0	0	0	0	0	0	0	0	0	0	0	0	0	FUS_00006244-RA	0	0	0	0	0	0	0	0	0	0	0	0	0	0	0	XP_026272890.1	FUS_00006244-RA	0	0	0	0	0	0	0	0	0	0	0	0	0	0	0
XP_026272903.1	0	0	0	0	0	0	0	0	0	0	0	0	0	0	0	FUS_00006241-RA	0	0	0	0	0	0	0	0	0	0	0	0	0	0	0	XP_026272903.1	FUS_00006241-RA	0	0	0	0	0	0	0	0	0	0	0	0	0	0	0
XP_026272901.1	0	0	0	0	0	0	0	0	0	0	0	0	0	0	0	FUS_00006239-RA	0	0	0	0	0	0	0	0	0	0	0	0	0	0	0	XP_026272901.1	FUS_00006239-RA	0	0	0	0	0	0	0	0	0	0	0	0	0	0	0
XP_026272909.1	0	0	0	0	0	0	0	0	0	0	0	0	0	0	0	FUS_00006238-RA	0	0	0	0	0	0	0	0	0	0	0	0	0	0	0	XP_026272909.1	FUS_00006238-RA	0	0	0	0	0	0	0	0	0	0	0	0	0	0	0
XP_026272902.1	0	0	0	0	0	0	0	0	0	0	0	0	0	0	0	FUS_00006237-RA	0	0	0	0	0	0	0	0	0	0	0	0	0	0	0	XP_026272902.1	FUS_00006237-RA	0	0	0	0	0	0	0	0	0	0	0	0	0	0	0
XP_026272906.1	0	0	0	0	0	0	0	0	0	0	0	0	0	0	0	FUS_00006234-RA	0	0	0	0	0	0	0	0	0	0	0	0	0	0	0	XP_026272906.1	FUS_00006234-RA	0	0	0	0	0	0	0	0	0	0	0	0	0	0	0
XP_026272905.1	0	0	0	0	0	0	0	0	0	0	0	0	0	0	0	FUS_00006235-RA	0	0	0	0	0	0	0	0	0	0	0	0	0	0	0	XP_026272905.1	FUS_00006235-RA	0	0	0	0	0	0	0	0	0	0	0	0	0	0	0
XP_026272914.1	0	0	0	0	0	0	0	0	0	0	0	0	0	0	0	FUS_00006236-RA	0	0	0	0	0	0	0	0	0	0	0	0	0	0	0	XP_026272914.1	FUS_00006236-RA	0	0	0	0	0	0	0	0	0	0	0	0	0	0	0
XP_026272889.1	0	0	0	0	0	0	0	0	0	0	0	0	0	0	0	FUS_00006233-RA	0	0	0	0	0	0	0	0	0	0	0	0	0	0	0	XP_026272889.1	FUS_00006233-RA	0	0	0	0	0	0	0	0	0	0	0	0	0	0	0
XP_026272888.1	0	0	0	0	0	0	0	0	0	0	0	0	0	0	0	FUS_00006232-RA	0	0	0	0	0	0	0	0	0	0	0	0	0	0	0	XP_026272888.1	FUS_00006232-RA	0	0	0	0	0	0	0	0	0	0	0	0	0	0	0
XP_026272941.1	0	0	0	0	0	0	0	0	0	0	0	0	0	0	0	FUS_00005182-RA	0	0	0	0	0	0	0	0	0	0	0	0	0	0	0	XP_026272941.1	FUS_00005182-RA	0	0	0	0	0	0	0	0	0	0	0	0	0	0	0
XP_026272929.1	0	0	0	0	0	0	0	0	0	0	0	0	0	0	0	FUS_00005183-RA	0	0	0	0	0	0	0	0	0	0	0	0	0	0	0	XP_026272929.1	FUS_00005183-RA	0	0	0	0	0	0	0	0	0	0	0	0	0	0	0
XP_026272915.1	0	0	0	0	0	0	0	0	0	0	0	0	0	0	0	FUS_00005186-RA	0	0	0	0	0	0	0	0	0	0	0	0	0	0	0	XP_026272915.1	FUS_00005186-RA	0	0	0	0	0	0	0	0	0	0	0	0	0	0	0
XP_026272932.1	0	0	0	0	0	0	0	0	0	0	0	0	0	0	0	FUS_00005199-RA	0	0	0	0	0	0	0	0	0	0	0	0	0	0	0	XP_026272932.1	FUS_00005199-RA	0	0	0	0	0	0	0	0	0	0	0	0	0	0	0
XP_026272992.1	0	0	0	0	0	0	0	0	0	0	0	0	0	0	0	FUS_00023769-RA	0	0	0	0	0	0	0	0	0	0	0	0	0	0	0	XP_026272992.1	FUS_00023769-RA	0	0	0	0	0	0	0	0	0	0	0	0	0	0	0
XP_026272989.1	0	0	0	0	0	0	0	0	0	0	0	0	0	0	0	FUS_00023770-RA	0	0	0	0	0	0	0	0	0	0	0	0	0	0	0	XP_026272989.1	FUS_00023770-RA	0	0	0	0	0	0	0	0	0	0	0	0	0	0	0
XP_026272990.1	0	0	0	0	0	0	0	0	0	0	0	0	0	0	0	FUS_00020436-RA	0	0	0	0	0	0	0	0	0	0	0	0	0	0	0	XP_026272990.1	FUS_00020436-RA	0	0	0	0	0	0	0	0	0	0	0	0	0	0	0
XP_026272952.1	0	0	0	0	0	0	0	0	0	0	0	0	0	0	0	FUS_00020439-RA	0	0	0	0	0	0	0	0	0	0	0	0	0	0	0	XP_026272952.1	FUS_00020439-RA	0	0	0	0	0	0	0	0	0	0	0	0	0	0	0
XP_026272949.1	0	0	0	0	0	0	0	0	0	0	0	0	0	0	0	FUS_00020440-RA	0	0	0	0	0	0	0	0	0	0	0	0	0	0	0	XP_026272949.1	FUS_00020440-RA	0	0	0	0	0	0	0	0	0	0	0	0	0	0	0
XP_026272950.1	0	0	0	0	0	0	0	0	0	0	0	0	0	0	0	FUS_00020441-RA	0	0	0	0	0	0	0	0	0	0	0	0	0	0	0	XP_026272950.1	FUS_00020441-RA	0	0	0	0	0	0	0	0	0	0	0	0	0	0	0
XP_026272956.1	0	0	0	0	0	0	0	0	0	0	0	0	0	0	0	FUS_00014174-RA	0	0	0	0	0	0	0	0	0	0	0	0	0	0	0	XP_026272956.1	FUS_00014174-RA	0	0	0	0	0	0	0	0	0	0	0	0	0	0	0
XP_026272954.1	0	0	0	0	0	0	0	0	0	0	0	0	0	0	0	FUS_00014175-RA	0	0	0	0	0	0	0	0	0	0	0	0	0	0	0	XP_026272954.1	FUS_00014175-RA	0	0	0	0	0	0	0	0	0	0	0	0	0	0	0
XP_026272953.1	0	0	0	0	0	0	0	0	0	0	0	0	0	0	0	FUS_00014176-RA	0	0	0	0	0	0	0	0	0	0	0	0	0	0	0	XP_026272953.1	FUS_00014176-RA	0	0	0	0	0	0	0	0	0	0	0	0	0	0	0
XP_026272955.1	0	0	0	0	0	0	0	0	0	0	0	0	0	0	0	FUS_00014177-RA	0	0	0	0	0	0	0	0	0	0	0	0	0	0	0	XP_026272955.1	FUS_00014177-RA	0	0	0	0	0	0	0	0	0	0	0	0	0	0	0
XP_026273001.1	0	0	0	0	0	0	0	0	0	0	0	0	0	0	0	FUS_00014179-RA	0	0	0	0	0	0	0	0	0	0	0	0	0	0	0	XP_026273001.1	FUS_00014179-RA	0	0	0	0	0	0	0	0	0	0	0	0	0	0	0
XP_026273014.1	0	0	0	0	0	0	0	0	0	0	0	0	0	0	0	FUS_00014180-RA	0	0	0	0	0	0	0	0	0	0	0	0	0	0	0	XP_026273014.1	FUS_00014180-RA	0	0	0	0	0	0	0	0	0	0	0	0	0	0	0
XP_026273002.1	0	0	0	0	0	0	0	0	0	0	0	0	0	0	0	FUS_00014185-RA	0	0	0	0	0	0	0	0	0	0	0	0	0	0	0	XP_026273002.1	FUS_00014185-RA	0	0	0	0	0	0	0	0	0	0	0	0	0	0	0
XP_026272957.1	0	0	0	0	0	0	0	0	0	0	0	0	0	0	0	FUS_00014189-RA	0	0	0	0	0	0	0	0	0	0	0	0	0	0	0	XP_026272957.1	FUS_00014189-RA	0	0	0	0	0	0	0	0	0	0	0	0	0	0	0
XP_026272987.1	0	0	0	0	0	0	0	0	0	0	0	0	0	1	0	FUS_00014191-RA	0	0	0	0	0	0	0	0	0	0	0	0	0	1	0	XP_026272987.1	FUS_00014191-RA	0	0	0	0	0	0	0	0	0	0	0	0	0	1	0
XP_026272985.1	0	0	0	0	0	0	0	0	0	0	0	0	0	0	0	FUS_00014202-RA	0	0	0	0	0	0	0	0	0	0	0	0	0	0	0	XP_026272985.1	FUS_00014202-RA	0	0	0	0	0	0	0	0	0	0	0	0	0	0	0
XP_026272986.1	0	0	0	0	0	0	0	0	0	0	0	0	0	0	0	FUS_00014203-RA	0	0	0	0	0	0	0	0	0	0	0	0	0	0	0	XP_026272986.1	FUS_00014203-RA	0	0	0	0	0	0	0	0	0	0	0	0	0	0	0
XP_026272995.1	0	0	0	0	0	0	0	0	0	0	0	0	0	0	0	FUS_00024039-RA	0	0	0	0	0	0	0	0	0	0	0	0	0	0	0	XP_026272995.1	FUS_00024039-RA	0	0	0	0	0	0	0	0	0	0	0	0	0	0	0
XP_026272996.1	0	0	0	0	0	0	0	0	0	0	0	0	0	0	0	FUS_00024038-RA	0	0	0	0	0	0	0	0	0	0	0	0	0	0	0	XP_026272996.1	FUS_00024038-RA	0	0	0	0	0	0	0	0	0	0	0	0	0	0	0
XP_026272988.1	0	0	0	0	0	0	0	0	0	0	0	0	0	0	0	FUS_00024037-RA	0	0	0	0	0	0	0	0	0	0	0	0	0	0	0	XP_026272988.1	FUS_00024037-RA	0	0	0	0	0	0	0	0	0	0	0	0	0	0	0
XP_026272997.1	0	0	0	0	0	0	0	0	0	0	0	0	0	0	0	FUS_00024035-RA	0	0	0	0	0	0	0	0	0	0	0	0	0	0	0	XP_026272997.1	FUS_00024035-RA	0	0	0	0	0	0	0	0	0	0	0	0	0	0	0
XP_026272972.1	0	0	0	0	0	0	0	0	0	0	0	0	0	0	0	FUS_00024034-RA	0	0	0	0	0	0	0	0	0	0	0	0	0	0	0	XP_026272972.1	FUS_00024034-RA	0	0	0	0	0	0	0	0	0	0	0	0	0	0	0
XP_026273015.1	0	0	0	0	0	0	0	0	0	0	0	0	0	0	0	FUS_00024028-RA	0	0	0	0	0	0	0	0	0	0	0	0	0	0	0	XP_026273015.1	FUS_00024028-RA	0	0	0	0	0	0	0	0	0	0	0	0	0	0	0
XP_026273018.1	0	0	0	0	0	0	0	0	0	0	0	0	0	0	0	FUS_00020702-RA	0	0	0	0	0	0	0	0	0	0	0	0	0	0	0	XP_026273018.1	FUS_00020702-RA	0	0	0	0	0	0	0	0	0	0	0	0	0	0	0
XP_026273079.1	0	0	0	0	0	0	0	0	0	0	0	0	0	0	0	FUS_00002500-RA	0	0	0	0	0	0	0	0	0	0	0	0	0	0	0	XP_026273079.1	FUS_00002500-RA	0	0	0	0	0	0	0	0	0	0	0	0	0	0	0
XP_026273080.1	0	0	0	0	0	0	0	0	0	0	0	0	0	0	0	FUS_00016836-RA	0	0	0	0	0	0	0	0	0	0	0	0	0	0	0	XP_026273080.1	FUS_00016836-RA	0	0	0	0	0	0	0	0	0	0	0	0	0	0	0
XP_026273067.1	0	0	0	0	0	0	0	0	0	0	0	0	0	0	0	FUS_00016835-RA	0	0	0	0	0	0	0	0	0	0	0	0	0	0	0	XP_026273067.1	FUS_00016835-RA	0	0	0	0	0	0	0	0	0	0	0	0	0	0	0
XP_026273083.1	0	0	0	0	0	0	0	0	0	0	0	0	0	0	0	FUS_00016829-RA	0	0	0	0	0	0	0	0	0	0	0	0	0	0	0	XP_026273083.1	FUS_00016829-RA	0	0	0	0	0	0	0	0	0	0	0	0	0	0	0
XP_026273084.1	0	0	0	0	0	0	0	0	0	0	0	0	0	0	0	FUS_00016827-RA	0	0	0	0	0	0	0	0	0	0	0	0	0	0	0	XP_026273084.1	FUS_00016827-RA	0	0	0	0	0	0	0	0	0	0	0	0	0	0	0
XP_026273112.1	0	0	0	0	0	0	0	0	0	0	0	0	0	0	0	FUS_00016825-RA	0	0	0	0	0	0	0	0	0	0	0	0	0	0	0	XP_026273112.1	FUS_00016825-RA	0	0	0	0	0	0	0	0	0	0	0	0	0	0	0
XP_026273060.1	0	0	0	0	0	0	0	0	0	0	0	0	0	0	0	FUS_00016849-RA	0	0	0	0	0	0	0	0	0	0	0	0	0	0	0	XP_026273060.1	FUS_00016849-RA	0	0	0	0	0	0	0	0	0	0	0	0	0	0	0
XP_026273061.1	0	0	0	0	0	0	0	0	0	0	0	0	0	1	0	FUS_00016850-RA	0	0	0	0	0	0	0	0	0	0	0	0	0	1	0	XP_026273061.1	FUS_00016850-RA	0	0	0	0	0	0	0	0	0	0	0	0	0	1	0
XP_026273095.1	0	0	0	0	0	0	0	0	0	0	0	0	0	0	0	FUS_00016852-RA	0	0	0	0	0	0	0	0	0	0	0	0	0	0	0	XP_026273095.1	FUS_00016852-RA	0	0	0	0	0	0	0	0	0	0	0	0	0	0	0
XP_026273103.1	0	0	0	0	0	0	0	0	0	0	0	0	0	0	0	FUS_00016853-RA	0	0	0	0	0	0	0	0	0	0	0	0	0	0	0	XP_026273103.1	FUS_00016853-RA	0	0	0	0	0	0	0	0	0	0	0	0	0	0	0
XP_026273097.1	0	0	0	0	0	0	0	0	0	0	0	0	0	0	0	FUS_00006949-RA	0	0	0	0	0	0	0	0	0	0	0	0	0	0	0	XP_026273097.1	FUS_00006949-RA	0	0	0	0	0	0	0	0	0	0	0	0	0	0	0
XP_026273074.1	0	0	0	0	0	0	0	0	0	0	0	0	0	0	0	FUS_00006951-RA	0	0	0	0	0	0	0	0	0	0	0	0	0	0	0	XP_026273074.1	FUS_00006951-RA	0	0	0	0	0	0	0	0	0	0	0	0	0	0	0
XP_026273077.1	0	0	0	0	0	0	0	0	0	0	0	0	0	0	0	FUS_00006952-RA	0	0	0	0	0	0	0	0	0	0	0	0	0	0	0	XP_026273077.1	FUS_00006952-RA	0	0	0	0	0	0	0	0	0	0	0	0	0	0	0
XP_026273078.1	0	0	0	0	0	0	0	0	0	0	0	0	0	0	0	FUS_00006953-RA	0	0	0	0	0	0	0	0	0	0	0	0	0	0	0	XP_026273078.1	FUS_00006953-RA	0	0	0	0	0	0	0	0	0	0	0	0	0	0	0
XP_026273096.1	0	0	0	0	0	0	0	0	0	0	0	0	0	0	0	FUS_00006954-RA	0	0	0	0	0	0	0	0	0	0	0	0	0	0	0	XP_026273096.1	FUS_00006954-RA	0	0	0	0	0	0	0	0	0	0	0	0	0	0	0
XP_026273109.1	0	0	0	0	0	0	0	0	0	0	0	0	0	0	0	FUS_00006956-RA	0	0	0	0	0	0	0	0	0	0	0	0	0	0	0	XP_026273109.1	FUS_00006956-RA	0	0	0	0	0	0	0	0	0	0	0	0	0	0	0
XP_026273053.1	0	0	0	0	0	0	0	0	0	0	0	0	0	0	0	FUS_00016845-RA	0	0	0	0	0	0	0	0	0	0	0	0	0	0	0	XP_026273053.1	FUS_00016845-RA	0	0	0	0	0	0	0	0	0	0	0	0	0	0	0
XP_026273039.1	0	0	0	0	0	0	0	0	0	0	0	0	0	0	0	FUS_00002580-RA	0	0	0	0	0	0	0	0	0	0	0	0	0	0	0	XP_026273039.1	FUS_00002580-RA	0	0	0	0	0	0	0	0	0	0	0	0	0	0	0
XP_026273052.1	0	0	0	0	0	0	0	0	0	0	0	0	0	0	0	FUS_00002578-RA	0	0	0	0	0	0	0	0	0	0	0	0	0	0	0	XP_026273052.1	FUS_00002578-RA	0	0	0	0	0	0	0	0	0	0	0	0	0	0	0
XP_026273055.1	0	0	0	0	0	0	0	0	0	0	0	0	0	0	0	FUS_00006500-RA	0	0	0	0	0	0	0	0	0	0	0	0	0	0	0	XP_026273055.1	FUS_00006500-RA	0	0	0	0	0	0	0	0	0	0	0	0	0	0	0
XP_026273075.1	0	0	0	0	0	0	0	0	0	0	0	0	0	0	0	FUS_00006502-RA	0	0	0	0	0	0	0	0	0	0	0	0	0	0	0	XP_026273075.1	FUS_00006502-RA	0	0	0	0	0	0	0	0	0	0	0	0	0	0	0
XP_026273045.1	0	0	0	0	0	0	0	0	0	0	0	0	0	0	0	FUS_00006504-RA	0	0	0	0	0	0	0	0	0	0	0	0	0	0	0	XP_026273045.1	FUS_00006504-RA	0	0	0	0	0	0	0	0	0	0	0	0	0	0	0
XP_026273044.1	0	0	0	0	0	0	0	0	0	0	0	0	0	0	0	FUS_00006506-RA	0	0	0	0	0	0	0	0	0	0	0	0	0	0	0	XP_026273044.1	FUS_00006506-RA	0	0	0	0	0	0	0	0	0	0	0	0	0	0	0
XP_026273101.1	0	0	0	0	0	0	0	0	0	0	0	0	0	0	0	FUS_00006507-RA	0	0	0	0	0	0	0	0	0	0	0	0	0	0	0	XP_026273101.1	FUS_00006507-RA	0	0	0	0	0	0	0	0	0	0	0	0	0	0	0
XP_026273100.1	0	0	0	0	0	0	0	0	0	0	0	0	0	0	0	FUS_00006508-RA	0	0	0	0	0	0	0	0	0	0	0	0	0	0	0	XP_026273100.1	FUS_00006508-RA	0	0	0	0	0	0	0	0	0	0	0	0	0	0	0
XP_026273073.1	0	0	0	0	0	0	0	0	0	0	0	0	0	0	0	FUS_00006509-RA	0	0	0	0	0	0	0	0	0	0	0	0	0	0	0	XP_026273073.1	FUS_00006509-RA	0	0	0	0	0	0	0	0	0	0	0	0	0	0	0
XP_026273046.1	0	0	0	0	0	0	0	0	0	0	0	0	0	0	0	FUS_00019240-RA	0	0	0	0	0	0	0	0	0	0	0	0	0	0	0	XP_026273046.1	FUS_00019240-RA	0	0	0	0	0	0	0	0	0	0	0	0	0	0	0
XP_026273119.1	0	0	0	0	0	0	0	0	0	0	0	0	0	0	0	FUS_00020056-RA	0	0	0	0	0	0	0	0	0	0	0	0	0	0	0	XP_026273119.1	FUS_00020056-RA	0	0	0	0	0	0	0	0	0	0	0	0	0	0	0
XP_026273243.1	0	0	0	0	0	0	0	0	0	0	0	0	0	0	0	FUS_00020055-RA	0	0	0	0	0	0	0	0	0	0	0	0	0	0	0	XP_026273243.1	FUS_00020055-RA	0	0	0	0	0	0	0	0	0	0	0	0	0	0	0
XP_026273249.1	0	0	0	0	0	0	0	0	0	0	0	0	0	0	0	FUS_00020057-RA	0	0	0	0	0	0	0	0	0	0	0	0	0	0	0	XP_026273249.1	FUS_00020057-RA	0	0	0	0	0	0	0	0	0	0	0	0	0	0	0
XP_026273238.1	0	0	0	0	0	0	0	0	0	0	0	0	0	0	0	FUS_00020060-RA	0	0	0	0	0	0	0	0	0	0	0	0	0	0	0	XP_026273238.1	FUS_00020060-RA	0	0	0	0	0	0	0	0	0	0	0	0	0	0	0
XP_026273247.1	0	0	0	0	0	0	0	0	0	0	0	0	0	0	0	FUS_00020061-RA	0	0	0	0	0	0	0	0	0	0	0	0	0	0	0	XP_026273247.1	FUS_00020061-RA	0	0	0	0	0	0	0	0	0	0	0	0	0	0	0
XP_026273237.1	0	0	0	0	0	0	0	0	0	0	0	0	0	0	0	FUS_00020062-RA	0	0	0	0	0	0	0	0	0	0	0	0	0	0	0	XP_026273237.1	FUS_00020062-RA	0	0	0	0	0	0	0	0	0	0	0	0	0	0	0
XP_026273245.1	0	0	0	0	0	0	0	0	0	0	0	0	0	0	0	FUS_00020063-RA	0	0	0	0	0	0	0	0	0	0	0	0	0	0	0	XP_026273245.1	FUS_00020063-RA	0	0	0	0	0	0	0	0	0	0	0	0	0	0	0
XP_026273242.1	0	0	0	0	0	0	0	0	0	0	0	0	0	0	0	FUS_00020064-RA	0	0	0	0	0	0	0	0	0	0	0	0	0	0	0	XP_026273242.1	FUS_00020064-RA	0	0	0	0	0	0	0	0	0	0	0	0	0	0	0
XP_026273117.1	0	0	0	0	0	0	0	0	0	0	0	0	0	0	0	FUS_00002382-RA	0	0	0	0	0	0	0	0	0	0	0	0	0	0	0	XP_026273117.1	FUS_00002382-RA	0	0	0	0	0	0	0	0	0	0	0	0	0	0	0
XP_026273190.1	0	0	0	0	0	0	0	0	0	0	0	0	0	0	0	FUS_00002388-RA	0	0	0	0	0	0	0	0	0	0	0	0	0	0	0	XP_026273190.1	FUS_00002388-RA	0	0	0	0	0	0	0	0	0	0	0	0	0	0	0
XP_026273231.1	0	0	0	0	0	0	0	0	0	0	0	0	0	0	0	FUS_00015004-RA	0	0	0	0	0	0	0	0	0	0	0	0	0	0	0	XP_026273231.1	FUS_00015004-RA	0	0	0	0	0	0	0	0	0	0	0	0	0	0	0
XP_026273232.1	0	0	0	0	0	0	0	0	0	0	0	0	0	0	0	FUS_00015006-RA	0	0	0	0	0	0	0	0	0	0	0	0	0	0	0	XP_026273232.1	FUS_00015006-RA	0	0	0	0	0	0	0	0	0	0	0	0	0	0	0
XP_026273228.1	0	0	0	0	0	0	0	0	0	0	0	0	0	0	0	FUS_00015007-RA	0	0	0	0	0	1	0	0	0	0	0	0	0	0	0	XP_026273228.1	FUS_00015007-RA	0	0	0	0	0	0	0	0	0	0	0	0	0	0	0
XP_026273235.1	0	0	0	0	0	0	0	0	0	0	0	0	0	0	0	FUS_00009267-RA	0	0	0	0	0	0	0	0	0	0	0	0	0	0	0	XP_026273235.1	FUS_00009267-RA	0	0	0	0	0	0	0	0	0	0	0	0	0	0	0
XP_026273120.1	0	0	0	0	0	0	0	0	0	0	0	0	0	0	0	FUS_00009265-RA	0	0	0	0	0	0	0	0	0	0	0	0	0	0	0	XP_026273120.1	FUS_00009265-RA	0	0	0	0	0	0	0	0	0	0	0	0	0	0	0
XP_026273186.1	0	0	0	0	0	0	0	0	0	0	0	0	0	0	0	FUS_00009263-RA	0	0	0	0	0	0	0	0	0	0	0	0	0	0	0	XP_026273186.1	FUS_00009263-RA	0	0	0	0	0	0	0	0	0	0	0	0	0	0	0
XP_026273187.1	0	0	0	0	0	0	0	0	0	0	0	0	0	0	0	FUS_00009262-RA	0	0	0	0	0	0	0	0	0	0	0	0	0	0	0	XP_026273187.1	FUS_00009262-RA	0	0	0	0	0	0	0	0	0	0	0	0	0	0	0
XP_026273218.1	0	0	0	0	0	0	0	0	0	0	0	0	0	0	0	FUS_00009261-RA	0	0	0	0	0	0	0	0	0	0	0	0	0	0	0	XP_026273218.1	FUS_00009261-RA	0	0	0	0	0	0	0	0	0	0	0	0	0	0	0
XP_026273209.1	0	0	0	0	0	0	0	0	0	0	0	0	0	0	0	FUS_00009259-RA	0	0	0	0	0	0	0	0	0	0	0	0	0	0	0	XP_026273209.1	FUS_00009259-RA	0	0	0	0	0	0	0	0	0	0	0	0	0	0	0
XP_026273253.1	0	0	0	0	0	0	0	0	0	0	0	0	0	0	0	FUS_00007200-RA	0	0	0	0	0	0	0	0	0	0	0	0	0	0	0	XP_026273253.1	FUS_00007200-RA	0	0	0	0	0	0	0	0	0	0	0	0	0	0	0
XP_026273178.1	0	0	0	0	0	0	0	0	0	0	0	0	0	0	0	FUS_00007202-RA	0	0	0	0	0	0	0	0	0	0	0	0	0	0	0	XP_026273178.1	FUS_00007202-RA	0	0	0	0	0	0	0	0	0	0	0	0	0	0	0
XP_026273174.1	0	0	0	0	0	0	0	0	0	0	0	0	0	0	0	FUS_00007203-RA	0	0	0	0	0	0	0	0	0	0	0	0	0	0	0	XP_026273174.1	FUS_00007203-RA	0	0	0	0	0	0	0	0	0	0	0	0	0	0	0
XP_026273146.1	0	0	0	0	0	0	0	0	0	0	0	0	0	0	0	FUS_00007206-RA	0	0	0	0	0	0	0	0	0	0	0	0	0	0	0	XP_026273146.1	FUS_00007206-RA	0	0	0	0	0	0	0	0	0	0	0	0	0	0	0
XP_026273145.1	0	0	0	0	0	0	0	0	0	0	0	0	0	0	0	FUS_00007207-RA	0	0	0	0	0	0	0	0	0	0	0	0	0	0	0	XP_026273145.1	FUS_00007207-RA	0	0	0	0	0	0	0	0	0	0	0	0	0	0	0
XP_026273121.1	0	0	0	0	0	0	0	0	0	0	0	0	0	0	0	FUS_00016066-RA	0	0	0	0	0	0	0	0	0	0	0	0	0	0	0	XP_026273121.1	FUS_00016066-RA	0	0	0	0	0	0	0	0	0	0	0	0	0	0	0
XP_026273168.1	0	0	0	0	0	0	0	0	0	0	0	0	0	0	0	FUS_00016067-RA	0	0	0	0	0	0	0	0	0	0	0	0	0	0	0	XP_026273168.1	FUS_00016067-RA	0	0	0	0	0	0	0	0	0	0	0	0	0	0	0
XP_026273170.1	0	0	0	0	0	0	0	0	0	0	0	0	0	0	0	FUS_00016068-RA	0	0	0	0	0	0	0	0	0	0	0	0	0	0	0	XP_026273170.1	FUS_00016068-RA	0	0	0	0	0	0	0	0	0	0	0	0	0	0	0
XP_026273169.1	0	0	0	0	0	0	0	0	0	0	0	0	0	0	0	FUS_00016069-RA	0	0	0	0	0	0	0	0	0	0	0	0	0	0	0	XP_026273169.1	FUS_00016069-RA	0	0	0	0	0	0	0	0	0	0	0	0	0	0	0
XP_026273173.1	0	0	0	0	0	0	0	0	0	0	0	0	0	0	0	FUS_00016070-RA	0	0	0	0	0	0	0	0	0	0	0	0	0	0	0	XP_026273173.1	FUS_00016070-RA	0	0	0	0	0	0	0	0	0	0	0	0	0	0	0
XP_026273149.1	0	0	0	0	0	0	0	0	0	0	0	0	0	0	0	FUS_00016074-RA	0	0	0	0	0	0	0	0	0	0	0	0	0	0	0	XP_026273149.1	FUS_00016074-RA	0	0	0	0	0	0	0	0	0	0	0	0	0	0	0
XP_026273148.1	0	0	0	0	0	0	0	0	0	0	0	0	0	0	0	FUS_00016073-RA	0	0	0	0	0	0	0	0	0	0	0	0	0	0	0	XP_026273148.1	FUS_00016073-RA	0	0	0	0	0	0	0	0	0	0	0	0	0	0	0
XP_026273154.1	0	0	0	0	0	0	0	0	0	0	0	0	0	0	0	FUS_00009268-RA	0	0	0	0	0	0	0	0	0	0	0	0	0	0	0	XP_026273154.1	FUS_00009268-RA	0	0	0	0	0	0	0	0	0	0	0	0	0	0	0
XP_026273166.1	0	0	0	0	0	0	0	0	0	0	0	0	0	0	0	FUS_00009269-RA	0	0	0	0	0	0	0	0	0	0	0	0	0	0	0	XP_026273166.1	FUS_00009269-RA	0	0	0	0	0	0	0	0	0	0	0	0	0	0	0
XP_026273147.1	0	0	0	0	0	0	0	0	0	0	0	0	0	0	0	FUS_00009271-RA	0	0	0	0	0	0	0	0	0	0	0	0	0	0	0	XP_026273147.1	FUS_00009271-RA	0	0	0	0	0	0	0	0	0	0	0	0	0	0	0
XP_026273165.1	0	0	0	0	0	0	0	0	0	0	0	0	0	0	0	FUS_00015017-RA	0	0	0	0	0	0	0	0	0	0	0	0	0	0	0	XP_026273165.1	FUS_00015017-RA	0	0	0	0	0	0	0	0	0	0	0	0	0	0	0
XP_026273159.1	0	0	0	0	0	0	0	0	0	0	0	0	0	0	0	FUS_00015018-RA	0	0	0	0	0	0	0	0	0	0	0	0	0	0	0	XP_026273159.1	FUS_00015018-RA	0	0	0	0	0	0	0	0	0	0	0	0	0	0	0
XP_026273162.1	0	0	0	0	0	0	0	0	0	0	0	0	0	0	0	FUS_00015019-RA	0	0	0	0	0	0	0	0	0	0	0	0	0	0	0	XP_026273162.1	FUS_00015019-RA	0	0	0	0	0	0	0	0	0	0	0	0	0	0	0
XP_026273161.1	0	0	0	0	0	0	0	0	0	0	0	0	0	0	0	FUS_00015021-RA	0	0	0	0	0	0	0	0	0	0	0	0	0	0	0	XP_026273161.1	FUS_00015021-RA	0	0	0	0	0	0	0	0	0	0	0	0	0	0	0
XP_026273155.1	0	0	0	0	0	0	0	0	0	0	0	0	0	0	0	FUS_00015022-RA	0	0	0	0	0	0	0	0	0	0	0	0	0	0	0	XP_026273155.1	FUS_00015022-RA	0	0	0	0	0	0	0	0	0	0	0	0	0	0	0
XP_026273163.1	0	0	0	0	0	0	0	0	0	0	0	0	0	0	0	FUS_00015023-RA	0	0	0	0	0	0	0	0	0	0	0	0	0	0	0	XP_026273163.1	FUS_00015023-RA	0	0	0	0	0	0	0	0	0	0	0	0	0	0	0
XP_026273131.1	0	0	0	0	0	0	0	0	0	0	0	0	0	0	0	FUS_00015024-RA	0	0	0	0	0	0	0	0	0	0	0	0	0	0	0	XP_026273131.1	FUS_00015024-RA	0	0	0	0	0	0	0	0	0	0	0	0	0	0	0
XP_026273122.1	0	0	0	0	0	0	0	0	0	0	0	0	0	0	0	FUS_00015025-RA	0	0	0	0	0	0	0	0	0	0	0	0	0	0	0	XP_026273122.1	FUS_00015025-RA	0	0	0	0	0	0	0	0	0	0	0	0	0	0	0
XP_026273197.1	0	0	0	0	0	0	0	0	0	0	0	0	0	0	0	FUS_00015028-RA	0	0	0	0	0	0	0	0	0	0	0	0	0	0	0	XP_026273197.1	FUS_00015028-RA	0	0	0	0	0	0	0	0	0	0	0	0	0	0	0
XP_026273198.1	0	0	0	0	0	0	0	0	0	0	0	0	0	0	0	FUS_00015029-RA	0	0	0	0	0	0	0	0	0	0	0	0	0	0	0	XP_026273198.1	FUS_00015029-RA	0	0	0	0	0	0	0	0	0	0	0	0	0	0	0
XP_026273203.1	0	0	0	0	0	0	0	0	0	0	0	0	0	0	0	FUS_00015030-RA	0	0	0	0	0	0	0	0	0	0	0	0	0	0	0	XP_026273203.1	FUS_00015030-RA	0	0	0	0	0	0	0	0	0	0	0	0	0	0	0
XP_026273205.1	0	0	0	0	0	0	0	0	0	0	0	0	0	1	0	FUS_00015032-RA	0	0	0	0	0	0	0	0	0	0	0	0	0	1	0	XP_026273205.1	FUS_00015032-RA	0	0	0	0	0	0	0	0	0	0	0	0	0	1	0
XP_026273204.1	0	0	0	0	0	0	0	0	0	0	0	0	0	1	0	FUS_00015033-RA	0	0	0	0	0	0	0	0	0	0	0	0	0	1	0	XP_026273204.1	FUS_00015033-RA	0	0	0	0	0	0	0	0	0	0	0	0	0	1	0
XP_026273202.1	0	0	0	0	0	0	0	0	0	0	0	0	0	0	0	FUS_00015034-RA	0	0	0	0	0	0	0	0	0	0	0	0	0	0	0	XP_026273202.1	FUS_00015034-RA	0	0	0	0	0	0	0	0	0	0	0	0	0	0	0
XP_026273138.1	0	0	0	0	0	0	0	0	0	0	0	0	0	0	0	FUS_00006831-RA	0	0	0	0	0	0	0	0	0	0	0	0	0	0	0	XP_026273138.1	FUS_00006831-RA	0	0	0	0	0	0	0	0	0	0	0	0	0	0	0
XP_026273199.1	0	0	0	0	0	0	0	0	0	0	0	0	0	0	0	FUS_00006827-RA	0	0	0	0	0	0	0	0	0	0	0	0	0	0	0	XP_026273199.1	FUS_00006827-RA	0	0	0	0	0	0	0	0	0	0	0	0	0	0	0
XP_026273177.1	0	0	0	0	0	0	0	0	0	0	0	0	0	0	0	FUS_00006821-RA	0	0	0	0	0	0	0	0	0	0	0	0	0	0	0	XP_026273177.1	FUS_00006821-RA	0	0	0	0	0	0	0	0	0	0	0	0	0	0	0
XP_026273221.1	0	0	0	0	0	0	0	0	0	0	0	0	0	0	0	FUS_00006819-RA	0	0	0	0	0	0	0	0	0	0	0	0	0	0	0	XP_026273221.1	FUS_00006819-RA	0	0	0	0	0	0	0	0	0	0	0	0	0	0	0
XP_026273208.1	0	0	0	0	0	0	0	0	0	0	0	0	0	0	0	FUS_00006818-RA	0	0	0	0	0	0	0	0	0	0	0	0	0	0	0	XP_026273208.1	FUS_00006818-RA	0	0	0	0	0	0	0	0	0	0	0	0	0	0	0
XP_026273222.1	0	0	0	0	0	0	0	0	0	0	0	0	0	0	0	FUS_00006817-RA	0	0	0	0	0	0	0	0	0	0	0	0	0	0	0	XP_026273222.1	FUS_00006817-RA	0	0	0	0	0	0	0	0	0	0	0	0	0	0	0
XP_026273126.1	0	0	0	0	0	0	0	0	0	0	0	0	0	0	0	FUS_00021494-RA	0	0	0	0	0	0	0	0	0	0	0	0	0	0	0	XP_026273126.1	FUS_00021494-RA	0	0	0	0	0	0	0	0	0	0	0	0	0	0	0
XP_026273219.1	0	0	0	0	0	0	0	0	0	0	0	0	0	0	0	FUS_00021492-RA	0	0	0	0	0	0	0	0	0	0	0	0	0	0	0	XP_026273219.1	FUS_00021492-RA	0	0	0	0	0	0	0	0	0	0	0	0	0	0	0
XP_026273127.1	0	0	0	0	0	0	0	0	0	0	0	0	0	0	0	FUS_00019574-RA	0	0	0	0	0	0	0	0	0	0	0	0	0	0	0	XP_026273127.1	FUS_00019574-RA	0	0	0	0	0	0	0	0	0	0	0	0	0	0	0
XP_026273129.1	0	0	0	0	0	0	0	0	0	0	0	0	0	0	0	FUS_00019575-RA	0	0	0	0	0	0	0	0	0	0	0	0	0	0	0	XP_026273129.1	FUS_00019575-RA	0	0	0	0	0	0	0	0	0	0	0	0	0	0	0
XP_026273130.1	0	0	0	0	0	0	0	0	0	0	0	0	0	0	0	FUS_00019576-RA	0	0	0	0	0	0	0	0	0	0	0	0	0	0	0	XP_026273130.1	FUS_00019576-RA	0	0	0	0	0	0	0	0	0	0	0	0	0	0	0
XP_026273180.1	0	0	0	0	0	0	0	0	0	0	0	0	0	0	0	FUS_00019578-RA	0	0	0	0	0	0	0	0	0	0	0	0	0	0	0	XP_026273180.1	FUS_00019578-RA	0	0	0	0	0	0	0	0	0	0	0	0	0	0	0
[truncated: 5,914 more rows]
