# Supplementary material for: Pest status, molecular evolution, and epigenetic factors derived from the genome assembly of Frankliniella fusca, a thysanopteran phytovirus vector
Source: BMC Genomics. 2023 Jun 22;24:343. doi: 10.1186/s12864-023-09375-5 (PMC10286387; doi:10.1186/s12864-023-09375-5)
Supplement: Supplementary file 5 — Additional file 5. [file 12864_2023_9375_MOESM5_ESM.xls]

## Sheet: Table S8
Sequence ID	Description	Larvae Log2FC	Pupae Log2FC	Adults Log2FC	Gene dN/dS
FUS_00006689-RA	coiled-coil-helix-coiled-coil-helix domain-containing protein 1	0.537*	0.334	-0.490*	1.963
FUS_00016460-RA	myrosinase 1-like	1.379**	0.930	1.859***	1.8558
FUS_00010863-RA	microtubule-associated protein futsch	0.443*	-0.039	-0.397	1.8451
FUS_00011068-RA	uncharacterized protein LOC113211253	-0.699**	0.053	-0.343	1.8317
FUS_00009772-RA	pyridoxal phosphate phosphatase	1.069***	0.535	0.257	1.7734
FUS_00006862-RA	general odorant-binding protein 56d-like isoform X1	-0.611***	-0.281	-0.142	1.7468
FUS_00005975-RA	protein claret segregational	-0.704***	-0.028	-0.446	1.7175
FUS_00024637-RA	feline leukemia virus subgroup C receptor-related protein 2 isoform X1	2.296**	0.553	1.540***	1.707
FUS_00021154-RA	alpha-amylase A-like	1.928*	1.628	1.404***	1.6448
FUS_00003256-RA	---NA---	1.943***	1.461	-0.014	1.6326
FUS_00016047-RA	acyl-CoA Delta(11) desaturase	1.580*	-0.114	0.162	1.6295
FUS_00004487-RA	uncharacterized protein LOC113215249	-1.776***	0.675	1.112*	1.6173
FUS_00008114-RA	NADH dehydrogenase [ubiquinone] iron-sulfur protein 5	0.646**	0.246	-0.009	1.5337
FUS_00016176-RA	28S ribosomal protein S28, mitochondrial	4.540***	1.410	1.622*	1.5325
FUS_00004482-RA	trypsin 3A1-like isoform X2	1.780**	1.203	1.421***	1.5185
FUS_00010576-RA	probable small nuclear ribonucleoprotein Sm D2	-0.290*	-0.045	-0.405*	1.5172
FUS_00003432-RA	helicase SRCAP-like	2.715***	0.658	1.681***	1.5068
FUS_00005283-RA	39S ribosomal protein L54, mitochondrial	0.654**	0.072	-0.212	1.5068
FUS_00007203-RA	turripeptide Gsg9.2	-1.351***	-0.330	-0.468	1.4486
FUS_00023763-RA	cell surface glycoprotein 1-like	1.189*	2.292	1.769***	1.4475
FUS_00006076-RA	uncharacterized protein LOC113201955	-0.609**	-0.176	-0.805***	1.4397
FUS_00003654-RA	ATP-dependent RNA helicase vasa	-0.491**	0.132	-0.282	1.3955
FUS_00020972-RA	uncharacterized protein LOC113211817	-0.377*	-0.031	-0.231	1.3895
FUS_00005560-RA	97 kDa heat shock protein-like	-1.364***	0.237	-0.345	1.3798
FUS_00000328-RA	keratin-associated protein 21-1-like	1.292***	0.332	-0.342	1.3769
FUS_00000116-RA	nesprin-1 isoform X2	0.702***	0.464	1.828***	1.3597
FUS_00003312-RA	uncharacterized protein LOC113210019	-5.172*	-0.204	0.650	1.3484
FUS_00024571-RA	reticulocyte-binding protein 2-like	0.775**	0.473	-0.013	1.3473
FUS_00001393-RA	uncharacterized protein LOC113203005	-0.613**	0.182	-0.714**	1.344
FUS_00013937-RA	CD63 antigen-like	0.984**	0.593	0.657*	1.3357
FUS_00004762-RA	uncharacterized protein LOC113217406	-0.687**	-0.081	-0.813**	1.3322
FUS_00007242-RA	protein takeout-like	-1.623**	-0.040	-0.040	1.275
FUS_00000649-RA	titin homolog	0.311***	0.706	0.266	1.2705
FUS_00004463-RA	spindle and kinetochore-associated protein 1-like	-0.710**	-0.240	-0.671*	1.2639
FUS_00001530-RA	succinate dehydrogenase assembly factor 4, mitochondrial-like	0.967**	-0.063	0.063	1.2568
FUS_00025385-RA	mitochondrial transcription rescue factor 1	0.558*	0.203	0.022	1.2503
FUS_00001645-RA	transcription elongation factor SPT4	-0.888***	-0.080	-0.909***	1.2289
FUS_00006319-RA	BUD13 homolog	-0.526**	-0.117	-0.561*	1.2254
FUS_00001516-RA	putative metal responsive transcript	-0.346*	0.883***	0.551*	1.2196
FUS_00020899-RA	39S ribosomal protein L35, mitochondrial	0.465*	0.142	-0.087	1.2176
FUS_00011010-RA	39S ribosomal protein L42, mitochondrial	0.612**	0.133	-0.367	1.2152
FUS_00003283-RA	maltase 2	2.094**	2.256	4.404***	1.1896
FUS_00005936-RA	proline-rich 33 kDa extensin-related protein-like	1.135**	0.063	-0.451	1.1881
FUS_00011275-RA	phospholipase A2 inhibitor and Ly6/PLAUR domain-containing protein	-0.428**	-0.143	-0.326	1.1819
FUS_00016334-RA	hypothetical protein FOCC_FOCC011875	-0.617**	0.034	-1.029***	1.1807
FUS_00002086-RA	coiled-coil domain-containing protein 174	-0.612***	-0.013	0.077	1.1761
FUS_00008504-RA	low molecular weight phosphotyrosine protein phosphatase 1-like	0.744***	0.210	-0.550	1.1659
FUS_00003556-RA	protein mono-ADP-ribosyltransferase PARP12	-0.873***	0.254	-0.471*	1.1642
FUS_00008791-RA	uncharacterized protein LOC113209776	-0.571*	0.548	-0.462	1.1641
FUS_00012938-RA	NADH dehydrogenase [ubiquinone] 1 beta subcomplex subunit 8, mitochondrial	0.842**	0.469	0.499*	1.1631
FUS_00014113-RA	---NA---	3.619***	-0.509	NA	1.1622
FUS_00007188-RA	transmembrane protein 70 homolog, mitochondrial	0.753*	0.259	0.357	1.1527
FUS_00015291-RA	40S ribosomal protein S18	0.394*	-0.018	-0.565***	1.1439
FUS_00013470-RA	NADH dehydrogenase [ubiquinone] 1 beta subcomplex subunit 9	0.853***	0.350	0.357	1.1338
FUS_00002793-RA	cytochrome b-c1 complex subunit 7-like	0.785**	0.484	0.419	1.1241
FUS_00011666-RA	zinc finger CCHC domain-containing protein 10-like	-0.404*	0.035	-0.440	1.1237
FUS_00015017-RA	protein Mpv17-like	1.368**	0.519	-0.383	1.1127
FUS_00010138-RA	cell division cycle and apoptosis regulator protein 1-like	-0.606***	-0.118	-0.337	1.1088
FUS_00001655-RA	---NA---	2.589***	0.099	1.916	1.1067
FUS_00011697-RA	protein takeout-like	1.124*	-0.016	-2.145***	1.1043
FUS_00003390-RA	protein takeout-like	-0.691**	0.331	0.256	1.1026
FUS_00022208-RA	---NA---	1.260*	-0.353	-1.233	1.098
FUS_00016632-RA	uncharacterized protein LOC113205263	0.990*	0.976	0.031	1.0942
FUS_00006585-RA	NADH dehydrogenase [ubiquinone] 1 subunit C2	0.652**	0.397	0.465	1.0876
FUS_00005068-RA	NADH dehydrogenase [ubiquinone] 1 alpha subcomplex subunit 7-like	0.877***	0.122	0.634**	1.0872
FUS_00010419-RA	polyamine-modulated factor 1	-1.347***	-1.020	-0.350	1.085
FUS_00007476-RA	RING finger protein 17	-0.453**	0.133	-0.168	1.0831
FUS_00009690-RA	small integral membrane protein 29-like	-0.854***	-0.365	-0.729*	1.0676
FUS_00000057-RA	uncharacterized protein LOC113208713	-0.571*	0.083	-0.148	1.067
FUS_00007202-RA	venom Kazal domain peptide Pr14a	-1.682***	-0.776	-1.240	1.062
FUS_00014453-RA	39S ribosomal protein L14, mitochondrial	0.561***	0.276	0.086	1.0595
FUS_00002676-RA	nose resistant to fluoxetine protein 6-like	1.347***	0.934	1.325***	1.0589
FUS_00008563-RA	UPF0462 protein C4orf33	0.973**	-0.402	0.880	1.0583
FUS_00003666-RA	myb-like protein V	-0.461***	-0.026	-0.129	1.0579
FUS_00002839-RA	dehydrogenase/reductase SDR family member 7	0.916**	0.101	0.046	1.0555
FUS_00002122-RA	putative fatty acyl-CoA reductase CG5065	2.415***	0.190	0.252	1.055
FUS_00013870-RA	signal peptidase complex subunit 1	0.417*	-0.057	-0.311	1.055
FUS_00007951-RA	yrdC domain-containing protein, mitochondrial	0.572*	0.340	-0.237	1.0536
FUS_00016981-RA	probable 28S ribosomal protein S26, mitochondrial	0.693**	0.281	-0.166	1.0518
FUS_00005831-RA	probable kinetochore protein NUF2	-0.780***	-0.072	-0.662**	1.0504
FUS_00002678-RA	atrial natriuretic peptide-converting enzyme isoform X1	0.585***	0.144	0.721*	1.0501
FUS_00003255-RA	hypothetical protein FOCC_FOCC002009	1.383*	1.650	-0.043	1.0478
FUS_00011908-RA	protein lap1 isoform X1	-0.835**	-0.273	1.821**	1.0453
FUS_00011832-RA	jmjC domain-containing protein 7	0.851***	0.286	0.211	1.0419
FUS_00007971-RA	IDLSRF-like peptide	0.433*	0.127	-0.853	1.0414
FUS_00002104-RA	F-box only protein 43-like	-0.634*	0.110	-0.547*	1.0395
FUS_00002724-RA	uncharacterized protein LOC113204493	0.943**	0.489	0.502	1.0393
FUS_00007779-RA	glucose dehydrogenase [FAD, quinone]-like	-1.245***	-0.506	-1.822***	1.0379
FUS_00018589-RA	28S ribosomal protein S18a, mitochondrial	0.644**	0.218	-0.162	1.0375
FUS_00011298-RA	metalloendopeptidase OMA1, mitochondrial-like	0.507*	0.163	0.209	1.0329
FUS_00012741-RA	cyclin-L1 isoform X2	-0.299*	-0.006	-0.283	1.0305
FUS_00021012-RA	cathepsin L1-like	1.342***	1.146	0.648	1.0215
FUS_00009146-RA	V-type proton ATPase subunit e 2-like	1.094***	0.218	-0.322	1.0209
FUS_00002175-RA	glutathione S-transferase D7-like	2.574***	1.106	1.009***	1.0133
FUS_00003274-RA	leukocyte receptor cluster member 8 homolog	1.913***	0.038	-0.299	1.0114
FUS_00003577-RA	chaperone protein DnaK 2-like isoform X6	-0.542*	-0.133	-0.181	1.0104
FUS_00024248-RA	Relish	-0.771***	0.143	0.333	1.0094
FUS_00001428-RA	tudor domain-containing protein 1 isoform X1	-0.411**	0.001	-0.111	1.0089
FUS_00020476-RA	protein enabled-like	-0.482**	-0.083	-0.088	1.0072
FUS_00009699-RA	cyclin N-terminal domain-containing protein 1-like	-0.698***	0.008	-1.252***	1.0065
FUS_00003346-RA	longitudinals lacking protein-like	-0.501*	-0.124	0.236	1.0065
FUS_00003314-RA	putative salivary gland protein 2	1.228***	0.242	1.207**	1.0043
FUS_00002715-RA	NADH dehydrogenase [ubiquinone] 1 beta subcomplex subunit 4	0.944***	0.403	0.033	1.0043
FUS_00008395-RA	#N/A	0.676**	0.354	0.283	1.0039
FUS_00007222-RA	protein suppressor of hairy wing-like	-0.496*	0.006	-0.335	1.0025
FUS_00021237-RA	GILT-like protein 1	-0.627***	-0.105	-0.739***	1.0012
FUS_00002598-RA	Hypothetical predicted protein	-0.168	0.327*	0.868***	1.3734
FUS_00006383-RA	uncharacterized protein LOC113205435	0.258	-2.640**	-2.419***	1.3272
FUS_00014681-RA	apolipoprotein D-like	0.957	2.568***	0.254	1.16
FUS_00014729-RA	nanos homolog 1-like	-0.115	0.344	-0.930***	1.9422
FUS_00014457-RA	general odorant-binding protein 56h-like	0.896	0.960	-0.634*	1.6935
FUS_00006351-RA	transcription activator MSS11-like	-0.469	-0.322	-1.025***	1.556
FUS_00004100-RA	uncharacterized protein LOC113215250	-3.094	-1.396	-2.848*	1.5534
FUS_00010948-RA	cellular tumor antigen p53-like	-0.416	0.111	-0.641**	1.5375
FUS_00008756-RA	carboxypeptidase B-like	2.332	2.101	-2.484**	1.4912
FUS_00002899-RA	zinc finger E-box-binding homeobox protein zag-1-like	-0.222	-0.117	-0.527*	1.4539
FUS_00001913-RA	#N/A	0.052	-0.025	-0.502*	1.4399
FUS_00023452-RA	protein TIPIN homolog	-0.294	-0.015	-0.695**	1.4338
FUS_00007923-RA	hypothetical protein FOCC_FOCC013032	-0.562	0.285	-0.713***	1.3811
FUS_00019172-RA	Hypothetical predicted protein	0.353	1.870	1.070***	1.3336
FUS_00009501-RA	uncharacterized protein LOC113211078	-0.706	0.911	-2.088***	1.3298
FUS_00016966-RA	venom peptide HsVx1-like	0.445	-0.219	-0.717*	1.3256
FUS_00014954-RA	protein argonaute-2-like isoform X1	-0.307	0.160	1.009***	1.3106
FUS_00022233-RA	ribonuclease P protein subunit rpr2	-0.488	0.362	-0.748*	1.2786
FUS_00016268-RA	lambda-crystallin homolog	0.713	0.251	1.064**	1.2422
FUS_00006015-RA	uncharacterized protein LOC113216022	0.353	0.956	-0.987**	1.2415
FUS_00011009-RA	U6 snRNA-associated Sm-like protein LSm6	0.449	-0.274	-0.801*	1.2378
FUS_00020055-RA	uncharacterized protein LOC113202989	0.147	0.373	-0.559*	1.2315
FUS_00024245-RA	Zinc finger protein 226	0.032	0.608	-0.613*	1.2159
FUS_00022868-RA	maternal effect protein oskar-like	-0.255	0.175	-0.461*	1.2158
FUS_00012096-RA	syntaxin 1A	0.149	0.140	0.810**	1.2132
FUS_00005233-RA	centromere protein X-like	-0.143	-0.198	-1.190***	1.1954
FUS_00000730-RA	probable NADH dehydrogenase [ubiquinone] 1 alpha subcomplex subunit 12	-0.248	-0.027	-0.487*	1.1951
FUS_00000053-RA	uncharacterized protein LOC113208741	0.624	0.264	-0.718***	1.1862
FUS_00023525-RA	uncharacterized protein LOC113204612	0.065	0.217	-0.716***	1.1738
FUS_00009508-RA	---NA---	1.217	NA	-3.250***	1.1718
FUS_00010919-RA	translation machinery-associated protein 16 homolog	0.302	0.356	-0.625*	1.1703
FUS_00020236-RA	(11Z)-hexadec-11-enoyl-CoA conjugase-like	0.191	0.278	1.011**	1.1602
FUS_00005896-RA	uncharacterized protein LOC113213559	-0.300	0.402	-0.647**	1.1504
FUS_00002189-RA	glycine-rich cell wall structural protein 1.0-like	1.055	-0.179	1.955*	1.1493
FUS_00002677-RA	uncharacterized protein LOC113204504	1.221	1.451	-1.839***	1.1352
FUS_00008419-RA	ovarian-specific serine/threonine-protein kinase Lok-like	-0.191	0.193	-0.573*	1.1339
FUS_00023767-RA	targeting protein for Xklp2-like	-0.406	0.066	-0.691**	1.1338
FUS_00011257-RA	baculoviral IAP repeat-containing protein 5-like	-0.176	-0.133	-0.800***	1.1333
FUS_00013819-RA	prefoldin subunit 1	-0.058	0.082	-0.632*	1.1286
FUS_00004952-RA	---NA---	NA	4.677	-1.806***	1.1267
FUS_00002622-RA	transmembrane protein 41A-like	0.484	-0.099	1.203**	1.105
FUS_00001433-RA	ubiquitin-fold modifier 1	0.096	-0.017	-0.754***	1.1048
FUS_00004582-RA	magnesium-dependent phosphatase 1-like	-0.714	0.151	-1.080***	1.1026
FUS_00003371-RA	inner centromere protein-like	-0.088	0.085	-0.805**	1.0941
FUS_00000448-RA	G patch domain-containing protein 4	-0.040	0.025	-0.521*	1.0917
FUS_00004505-RA	replication protein A 70 kDa DNA-binding subunit	0.142	-0.068	-0.636*	1.0814
FUS_00021356-RA	protein SREK1IP1-like	-0.183	0.128	-0.756***	1.0696
FUS_00019572-RA	microcephalin isoform X1	-0.456	0.449	-0.666*	1.0653
FUS_00004492-RA	U7 snRNA-associated Sm-like protein LSm10	-0.135	0.127	-0.891**	1.057
FUS_00016016-RA	eukaryotic translation initiation factor 4E-binding protein 1	-0.057	0.150	1.045**	1.0408
FUS_00013551-RA	protein aveugle	0.172	0.071	-0.663*	1.0403
FUS_00011319-RA	fungal protease inhibitor-1-like	-0.773	0.315	-1.582**	1.0345
FUS_00009731-RA	NF-X1-type zinc finger protein NFXL1	-0.159	-0.248	-0.526*	1.0299
FUS_00020415-RA	R3H domain-containing protein 4-like	0.151	0.036	0.774*	1.0218
FUS_00004004-RA	U3 small nucleolar ribonucleoprotein protein IMP3	0.276	0.274	-0.737**	1.019
FUS_00008100-RA	collagen alpha-1(III) chain-like	0.347	0.704	2.810**	1.0152
FUS_00020364-RA	peroxiredoxin 1	-0.161	-0.290	-0.701**	1.0124
FUS_00012798-RA	39S ribosomal protein L34, mitochondrial	0.301	0.210	-0.499*	1.0124
FUS_00004259-RA	protein canopy 4	-0.045	-0.147	-0.682**	1.0115
FUS_00000873-RA	cytochrome c oxidase assembly factor 7 homolog	0.466	0.191	-0.603*	1.0112
FUS_00012935-RA	uncharacterized protein LOC113207344	-0.396	-0.393	-0.752**	1.0092
FUS_00004306-RA	tRNA N(3)-methylcytidine methyltransferase METTL2	-0.017	0.057	-0.442*	1.0078
FUS_00000353-RA	deoxyuridine 5'-triphosphate nucleotidohydrolase	-0.096	0.057	-0.756**	1.0067
FUS_00023460-RA	ski oncogene	-0.293	-0.224	1.312*	1.0014
* = p ≤ 0.05
** = p ≤ 0.01
*** = p ≤ 0.001

## Sheet: Table S9
Sequence ID	Description	Larvae Exons	Pupae Exons	Adults Exons	Gene dN/dS
FUS_00014457-RA	general odorant-binding protein 56h-like	1	0	0	1.6935
FUS_00008114-RA	NADH dehydrogenase [ubiquinone] iron-sulfur protein 5	1	0	0	1.5337
FUS_00000649-RA	titin homolog	4	0	22	1.2705
FUS_00012844-RA	regulator of telomere elongation helicase 1 homolog	1	1	0	1.2493
FUS_00005233-RA	centromere protein X-like	3	0	0	1.1954
FUS_00000730-RA	probable NADH dehydrogenase [ubiquinone] 1 alpha subcomplex subunit 12	7	0	2	1.1951
FUS_00008791-RA	uncharacterized protein LOC113209776	1	0	1	1.1641
FUS_00013470-RA	NADH dehydrogenase [ubiquinone] 1 beta subcomplex subunit 9	1	0	0	1.1338
FUS_00001433-RA	ubiquitin-fold modifier 1	2	0	0	1.1048
FUS_00002862-RA	protein ECT2 isoform X5	1	0	8	1.0895
FUS_00005990-RA	cytochrome c oxidase subunit III	2	2	4	1.0891
FUS_00006585-RA	NADH dehydrogenase [ubiquinone] 1 subunit C2	1	0	0	1.0876
FUS_00013870-RA	signal peptidase complex subunit 1	2	0	0	1.055
FUS_00011319-RA	fungal protease inhibitor-1-like	1	0	0	1.0345
FUS_00002175-RA	glutathione S-transferase D7-like	9	0	5	1.0133
FUS_00004259-RA	protein canopy 4	1	0	0	1.0115
FUS_00004306-RA	tRNA N(3)-methylcytidine methyltransferase METTL2	1	0	3	1.0078
FUS_00000801-RA	E3 ubiquitin-protein ligase TRIM32-like	0	1	0	1.0485
FUS_00010563-RA	phosphoglycolate phosphatase 2-like	0	0	4	1.0011
FUS_00021237-RA	GILT-like protein 1	0	0	1	1.0012
FUS_00010898-RA	serum response factor-binding protein 1-like	0	0	1	1.0021
FUS_00007222-RA	protein suppressor of hairy wing-like	0	0	2	1.0025
FUS_00008395-RA	#N/A	0	0	2	1.0039
FUS_00011019-RA	alpha-2-macroglobulin receptor-associated protein	0	0	3	1.0065
FUS_00020476-RA	protein enabled-like	0	0	7	1.0072
FUS_00001428-RA	tudor domain-containing protein 1 isoform X1	0	0	8	1.0089
FUS_00000580-RA	probable malonyl-CoA-acyl carrier protein transacylase, mitochondrial	0	0	1	1.009
FUS_00024248-RA	Relish	0	0	13	1.0094
FUS_00003577-RA	chaperone protein DnaK 2-like isoform X6	0	0	3	1.0104
FUS_00008666-RA	testin	0	0	2	1.0135
FUS_00005566-RA	uncharacterized protein LOC113213479	0	0	2	1.0166
FUS_00002430-RA	alpha-tocopherol transfer protein-like	0	0	4	1.0193
FUS_00021012-RA	cathepsin L1-like	0	0	4	1.0215
FUS_00007824-RA	pentatricopeptide repeat-containing protein 2, mitochondrial-like	0	0	2	1.0249
FUS_00002307-RA	store-operated calcium entry-associated regulatory factor-like	0	0	2	1.028
FUS_00010887-RA	group XIIA secretory phospholipase A2	0	0	1	1.0289
FUS_00005746-RA	tRNA modification GTPase GTPBP3, mitochondrial	0	0	1	1.0294
FUS_00009731-RA	NF-X1-type zinc finger protein NFXL1	0	0	4	1.0299
FUS_00011298-RA	metalloendopeptidase OMA1, mitochondrial-like	0	0	6	1.0329
FUS_00003243-RA	lambda-crystallin homolog	0	0	2	1.0346
FUS_00007779-RA	glucose dehydrogenase [FAD, quinone]-like	0	0	2	1.0379
FUS_00002724-RA	uncharacterized protein LOC113204493	0	0	1	1.0393
FUS_00016016-RA	eukaryotic translation initiation factor 4E-binding protein 1	0	0	2	1.0408
FUS_00007971-RA	IDLSRF-like peptide	0	0	2	1.0414
FUS_00010490-RA	cytochrome P450 4d2-like	0	0	5	1.0451
FUS_00006893-RA	pyrethroid hydrolase Ces2a	0	0	2	1.0477
FUS_00003255-RA	hypothetical protein FOCC_FOCC002009	0	0	3	1.0478
FUS_00005831-RA	probable kinetochore protein NUF2	0	0	2	1.0504
FUS_00016981-RA	probable 28S ribosomal protein S26, mitochondrial	0	0	2	1.0518
FUS_00007951-RA	yrdC domain-containing protein, mitochondrial	0	0	3	1.0536
FUS_00004708-RA	src substrate cortactin isoform X1	0	0	3	1.0545
FUS_00002839-RA	dehydrogenase/reductase SDR family member 7	0	0	5	1.0555
FUS_00011882-RA	cytochrome c oxidase assembly protein COX15 homolog	0	0	2	1.0568
FUS_00003666-RA	myb-like protein V	0	0	5	1.0579
FUS_00008563-RA	UPF0462 protein C4orf33	0	0	2	1.0583
FUS_00002676-RA	nose resistant to fluoxetine protein 6-like	0	0	6	1.0589
FUS_00000057-RA	uncharacterized protein LOC113208713	0	0	2	1.067
FUS_00004505-RA	replication protein A 70 kDa DNA-binding subunit	0	0	1	1.0814
FUS_00007476-RA	RING finger protein 17	0	0	18	1.0831
FUS_00008446-RA	U4/U6.U5 tri-snRNP-associated protein 2	0	0	5	1.0866
FUS_00011895-RA	ETS-related transcription factor Elf-5-like isoform X2	0	0	9	1.0907
FUS_00005053-RA	uncharacterized protein LOC113208242	0	0	3	1.0941
FUS_00003371-RA	inner centromere protein-like	0	0	2	1.0941
FUS_00016632-RA	uncharacterized protein LOC113205263	0	0	1	1.0942
FUS_00014175-RA	alanyl-tRNA editing protein Aarsd1	0	0	5	1.0963
FUS_00003390-RA	protein takeout-like	0	0	1	1.1026
FUS_00011697-RA	protein takeout-like	0	0	5	1.1043
FUS_00010138-RA	cell division cycle and apoptosis regulator protein 1-like	0	0	1	1.1088
FUS_00015017-RA	protein Mpv17-like	0	0	3	1.1127
FUS_00012932-RA	protein FAM107B	0	0	4	1.1132
FUS_00011666-RA	zinc finger CCHC domain-containing protein 10-like	0	0	1	1.1237
FUS_00008614-RA	KIF1-binding protein homolog	0	0	1	1.1242
FUS_00003545-RA	---NA---	0	0	3	1.1328
FUS_00014727-RA	structural maintenance of chromosomes protein 6	0	0	11	1.1329
FUS_00023767-RA	targeting protein for Xklp2-like	0	0	1	1.1338
FUS_00008419-RA	ovarian-specific serine/threonine-protein kinase Lok-like	0	0	1	1.1339
FUS_00002677-RA	uncharacterized protein LOC113204504	0	0	1	1.1352
FUS_00001568-RA	tRNA pseudouridine synthase A isoform X3	0	0	3	1.1371
FUS_00002189-RA	glycine-rich cell wall structural protein 1.0-like	0	0	1	1.1493
FUS_00003624-RA	transcription factor IIIA	0	0	4	1.1511
FUS_00007188-RA	transmembrane protein 70 homolog, mitochondrial	0	0	2	1.1527
FUS_00020236-RA	(11Z)-hexadec-11-enoyl-CoA conjugase-like	0	0	4	1.1602
FUS_00012938-RA	NADH dehydrogenase [ubiquinone] 1 beta subcomplex subunit 8, mitochondrial	0	0	2	1.1631
FUS_00003556-RA	protein mono-ADP-ribosyltransferase PARP12	0	0	1	1.1642
FUS_00006441-RA	uncharacterized protein LOC113204580	0	0	6	1.1789
FUS_00011275-RA	phospholipase A2 inhibitor and Ly6/PLAUR domain-containing protein	0	0	3	1.1819
FUS_00003283-RA	maltase 2	0	0	7	1.1896
FUS_00017986-RA	methyl-CpG-binding domain protein 4-like	0	0	3	1.2008
FUS_00012096-RA	syntaxin 1A	0	0	2	1.2132
FUS_00000957-RA	E3 ubiquitin-protein ligase TRIM32-like	0	0	2	1.2134
FUS_00022868-RA	maternal effect protein oskar-like	0	0	6	1.2158
FUS_00003230-RA	probable ribosome production factor 1	0	0	1	1.2259
FUS_00010402-RA	rRNA-processing protein UTP23 homolog	0	0	1	1.2264
FUS_00011448-RA	uncharacterized protein LOC113206677	0	0	1	1.2388
FUS_00016268-RA	lambda-crystallin homolog	0	0	4	1.2422
FUS_00019403-RA	farnesyl pyrophosphate synthase-like	0	0	1	1.2428
FUS_00016235-RA	TELO2-interacting protein 2-like	0	0	3	1.2635
FUS_00005598-RA	hypothetical protein FOCC_FOCC000054	0	0	2	1.2706
FUS_00021796-RA	opioid-binding protein/cell adhesion molecule homolog	0	0	1	1.2996
FUS_00014954-RA	protein argonaute-2-like isoform X1	0	0	13	1.3106
FUS_00010456-RA	probable helicase senataxin	0	0	11	1.3173
FUS_00024163-RA	---NA---	0	0	1	1.3197
FUS_00019172-RA	Hypothetical predicted protein	0	0	3	1.3336
FUS_00013937-RA	CD63 antigen-like	0	0	4	1.3357
FUS_00001393-RA	uncharacterized protein LOC113203005	0	0	3	1.344
FUS_00024571-RA	reticulocyte-binding protein 2-like	0	0	4	1.3473
FUS_00000116-RA	nesprin-1 isoform X2	0	0	3	1.3597
FUS_00002598-RA	Hypothetical predicted protein	0	0	2	1.3734
FUS_00005560-RA	97 kDa heat shock protein-like	0	0	4	1.3798
FUS_00007923-RA	hypothetical protein FOCC_FOCC013032	0	0	4	1.3811
FUS_00003654-RA	ATP-dependent RNA helicase vasa	0	0	6	1.3955
FUS_00011256-RA	hypothetical protein FOCC_FOCC009291	0	0	3	1.3997
FUS_00006956-RA	ovarian-specific serine/threonine-protein kinase Lok-like	0	0	2	1.4255
FUS_00023452-RA	protein TIPIN homolog	0	0	2	1.4338
FUS_00023954-RA	zinc finger protein on ecdysone puffs isoform X1	0	0	2	1.4472
FUS_00023763-RA	cell surface glycoprotein 1-like	0	0	1	1.4475
FUS_00008756-RA	carboxypeptidase B-like	0	0	3	1.4912
FUS_00004482-RA	trypsin 3A1-like isoform X2	0	0	3	1.5185
FUS_00005594-RA	probable chitinase 3 isoform X2	0	0	4	1.5253
FUS_00021221-RA	mediator of RNA polymerase II transcription subunit 28	0	0	2	1.5524
FUS_00004673-RA	ribosomal protein 63, mitochondrial	0	0	1	1.5954
FUS_00016047-RA	acyl-CoA Delta(11) desaturase	0	0	4	1.6295
FUS_00021154-RA	alpha-amylase A-like	0	0	9	1.6448
FUS_00014123-RA	uncharacterized protein LOC113217816	0	0	2	1.7047
FUS_00024637-RA	feline leukemia virus subgroup C receptor-related protein 2 isoform X1	0	0	4	1.707
FUS_00006862-RA	general odorant-binding protein 56d-like isoform X1	0	0	1	1.7468
FUS_00015221-RA	protein split ends-like	0	0	4	1.7481
FUS_00009772-RA	pyridoxal phosphate phosphatase	0	0	3	1.7734
FUS_00007263-RA	uncharacterized protein LOC113215999	0	0	2	1.7958
FUS_00011068-RA	uncharacterized protein LOC113211253	0	0	1	1.8317
FUS_00010863-RA	microtubule-associated protein futsch	0	0	8	1.8451
FUS_00016460-RA	myrosinase 1-like	0	0	1	1.8558
FUS_00014729-RA	nanos homolog 1-like	0	0	2	1.9422
FUS_00016286-RA	hypothetical protein FOCC_FOCC011130	0	0	1	1.9889

## Sheet: Table S10
Sequence ID	Description	Larvae Log2FC	Pupae Log2FC	Adults Log2FC	Larvae Exons	Pupae Exons	Adults Exons	Gene dN/dS
FUS_00000057-RA	uncharacterized protein LOC113208713	-0.571*	0.083	-0.148	0	0	2	1.067
FUS_00000116-RA	nesprin-1 isoform X2	0.702***	0.464	1.828***	0	0	3	1.3597
FUS_00000649-RA	titin homolog	0.311***	0.706	0.266	4	0	22	1.2705
FUS_00000730-RA	probable NADH dehydrogenase [ubiquinone] 1 alpha subcomplex subunit 12	-0.248	-0.027	-0.487*	7	0	2	1.1951
FUS_00001393-RA	uncharacterized protein LOC113203005	-0.613**	0.182	-0.714**	0	0	3	1.344
FUS_00001428-RA	tudor domain-containing protein 1 isoform X1	-0.411**	0.001	-0.111	0	0	8	1.0089
FUS_00001433-RA	ubiquitin-fold modifier 1	0.096	-0.017	-0.754***	2	0	0	1.1048
FUS_00002175-RA	glutathione S-transferase D7-like	2.574***	1.106	1.009***	9	0	5	1.0133
FUS_00002189-RA	glycine-rich cell wall structural protein 1.0-like	1.055	-0.179	1.955*	0	0	1	1.1493
FUS_00002598-RA	Hypothetical predicted protein	-0.168	0.327*	0.868***	0	0	2	1.3734
FUS_00002676-RA	nose resistant to fluoxetine protein 6-like	1.347***	0.934	1.325***	0	0	6	1.0589
FUS_00002677-RA	uncharacterized protein LOC113204504	1.221	1.451	-1.839***	0	0	1	1.1352
FUS_00002724-RA	uncharacterized protein LOC113204493	0.943**	0.489	0.502	0	0	1	1.0393
FUS_00002839-RA	dehydrogenase/reductase SDR family member 7	0.916**	0.101	0.046	0	0	5	1.0555
FUS_00003255-RA	hypothetical protein FOCC_FOCC002009	1.383*	1.650	-0.043	0	0	3	1.0478
FUS_00003283-RA	maltase 2	2.094**	2.256	4.404***	0	0	7	1.1896
FUS_00003371-RA	inner centromere protein-like	-0.088	0.085	-0.805**	0	0	2	1.0941
FUS_00003390-RA	protein takeout-like	-0.691**	0.331	0.256	0	0	1	1.1026
FUS_00003556-RA	protein mono-ADP-ribosyltransferase PARP12	-0.873***	0.254	-0.471*	0	0	1	1.1642
FUS_00003577-RA	chaperone protein DnaK 2-like isoform X6	-0.542*	-0.133	-0.181	0	0	3	1.0104
FUS_00003654-RA	ATP-dependent RNA helicase vasa	-0.491**	0.132	-0.282	0	0	6	1.3955
FUS_00003666-RA	myb-like protein V	-0.461***	-0.026	-0.129	0	0	5	1.0579
FUS_00004259-RA	protein canopy 4	-0.045	-0.147	-0.682**	1	0	0	1.0115
FUS_00004306-RA	tRNA N(3)-methylcytidine methyltransferase METTL2	-0.017	0.057	-0.442*	1	0	3	1.0078
FUS_00004482-RA	trypsin 3A1-like isoform X2	1.780**	1.203	1.421***	0	0	3	1.5185
FUS_00004505-RA	replication protein A 70 kDa DNA-binding subunit	0.142	-0.068	-0.636*	0	0	1	1.0814
FUS_00005233-RA	centromere protein X-like	-0.143	-0.198	-1.190***	3	0	0	1.1954
FUS_00005560-RA	97 kDa heat shock protein-like	-1.364***	0.237	-0.345	0	0	4	1.3798
FUS_00005831-RA	probable kinetochore protein NUF2	-0.780***	-0.072	-0.662**	0	0	2	1.0504
FUS_00006585-RA	NADH dehydrogenase [ubiquinone] 1 subunit C2	0.652**	0.397	0.465	1	0	0	1.0876
FUS_00006862-RA	general odorant-binding protein 56d-like isoform X1	-0.611***	-0.281	-0.142	0	0	1	1.7468
FUS_00007188-RA	transmembrane protein 70 homolog, mitochondrial	0.753*	0.259	0.357	0	0	2	1.1527
FUS_00007222-RA	protein suppressor of hairy wing-like	-0.496*	0.006	-0.335	0	0	2	1.0025
FUS_00007476-RA	RING finger protein 17	-0.453**	0.133	-0.168	0	0	18	1.0831
FUS_00007779-RA	glucose dehydrogenase [FAD, quinone]-like	-1.245***	-0.506	-1.822***	0	0	2	1.0379
FUS_00007923-RA	hypothetical protein FOCC_FOCC013032	-0.562	0.285	-0.713***	0	0	4	1.3811
FUS_00007951-RA	yrdC domain-containing protein, mitochondrial	0.572*	0.340	-0.237	0	0	3	1.0536
FUS_00007971-RA	IDLSRF-like peptide	0.433*	0.127	-0.853	0	0	2	1.0414
FUS_00008114-RA	NADH dehydrogenase [ubiquinone] iron-sulfur protein 5	0.646**	0.246	-0.009	1	0	0	1.5337
FUS_00008395-RA	#N/A	0.676**	0.354	0.283	0	0	2	1.0039
FUS_00008419-RA	ovarian-specific serine/threonine-protein kinase Lok-like	-0.191	0.193	-0.573*	0	0	1	1.1339
FUS_00008563-RA	UPF0462 protein C4orf33	0.973**	-0.402	0.880	0	0	2	1.0583
FUS_00008756-RA	carboxypeptidase B-like	2.332	2.101	-2.484**	0	0	3	1.4912
FUS_00008791-RA	uncharacterized protein LOC113209776	-0.571*	0.548	-0.462	1	0	1	1.1641
FUS_00009731-RA	NF-X1-type zinc finger protein NFXL1	-0.159	-0.248	-0.526*	0	0	4	1.0299
FUS_00009772-RA	pyridoxal phosphate phosphatase	1.069***	0.535	0.257	0	0	3	1.7734
FUS_00010138-RA	cell division cycle and apoptosis regulator protein 1-like	-0.606***	-0.118	-0.337	0	0	1	1.1088
FUS_00010863-RA	microtubule-associated protein futsch	0.443*	-0.039	-0.397	0	0	8	1.8451
FUS_00011068-RA	uncharacterized protein LOC113211253	-0.699**	0.053	-0.343	0	0	1	1.8317
FUS_00011275-RA	phospholipase A2 inhibitor and Ly6/PLAUR domain-containing protein	-0.428**	-0.143	-0.326	0	0	3	1.1819
FUS_00011298-RA	metalloendopeptidase OMA1, mitochondrial-like	0.507*	0.163	0.209	0	0	6	1.0329
FUS_00011319-RA	fungal protease inhibitor-1-like	-0.773	0.315	-1.582**	1	0	0	1.0345
FUS_00011666-RA	zinc finger CCHC domain-containing protein 10-like	-0.404*	0.035	-0.440	0	0	1	1.1237
FUS_00011697-RA	protein takeout-like	1.124*	-0.016	-2.145***	0	0	5	1.1043
FUS_00012096-RA	syntaxin 1A	0.149	0.140	0.810**	0	0	2	1.2132
FUS_00012938-RA	NADH dehydrogenase [ubiquinone] 1 beta subcomplex subunit 8, mitochondrial	0.842**	0.469	0.499*	0	0	2	1.1631
FUS_00013470-RA	NADH dehydrogenase [ubiquinone] 1 beta subcomplex subunit 9	0.853***	0.350	0.357	1	0	0	1.1338
FUS_00013870-RA	signal peptidase complex subunit 1	0.417*	-0.057	-0.311	2	0	0	1.055
FUS_00013937-RA	CD63 antigen-like	0.984**	0.593	0.657*	0	0	4	1.3357
FUS_00014457-RA	general odorant-binding protein 56h-like	0.896	0.960	-0.634*	1	0	0	1.6935
FUS_00014729-RA	nanos homolog 1-like	-0.115	0.344	-0.930***	0	0	2	1.9422
FUS_00014954-RA	protein argonaute-2-like isoform X1	-0.307	0.160	1.009***	0	0	13	1.3106
FUS_00015017-RA	protein Mpv17-like	1.368**	0.519	-0.383	0	0	3	1.1127
FUS_00016016-RA	eukaryotic translation initiation factor 4E-binding protein 1	-0.057	0.150	1.045**	0	0	2	1.0408
FUS_00016047-RA	acyl-CoA Delta(11) desaturase	1.580*	-0.114	0.162	0	0	4	1.6295
FUS_00016268-RA	lambda-crystallin homolog	0.713	0.251	1.064**	0	0	4	1.2422
FUS_00016460-RA	myrosinase 1-like	1.379**	0.930	1.859***	0	0	1	1.8558
FUS_00016632-RA	uncharacterized protein LOC113205263	0.990*	0.976	0.031	0	0	1	1.0942
FUS_00016981-RA	probable 28S ribosomal protein S26, mitochondrial	0.693**	0.281	-0.166	0	0	2	1.0518
FUS_00019172-RA	Hypothetical predicted protein	0.353	1.870	1.070***	0	0	3	1.3336
FUS_00020236-RA	(11Z)-hexadec-11-enoyl-CoA conjugase-like	0.191	0.278	1.011**	0	0	4	1.1602
FUS_00020476-RA	protein enabled-like	-0.482**	-0.083	-0.088	0	0	7	1.0072
FUS_00021012-RA	cathepsin L1-like	1.342***	1.146	0.648	0	0	4	1.0215
FUS_00021154-RA	alpha-amylase A-like	1.928*	1.628	1.404***	0	0	9	1.6448
FUS_00021237-RA	GILT-like protein 1	-0.627***	-0.105	-0.739***	0	0	1	1.0012
FUS_00022868-RA	maternal effect protein oskar-like	-0.255	0.175	-0.461*	0	0	6	1.2158
FUS_00023452-RA	protein TIPIN homolog	-0.294	-0.015	-0.695**	0	0	2	1.4338
FUS_00023763-RA	cell surface glycoprotein 1-like	1.189*	2.292	1.769***	0	0	1	1.4475
FUS_00023767-RA	targeting protein for Xklp2-like	-0.406	0.066	-0.691**	0	0	1	1.1338
FUS_00024248-RA	Relish	-0.771***	0.143	0.333	0	0	13	1.0094
FUS_00024571-RA	reticulocyte-binding protein 2-like	0.775**	0.473	-0.013	0	0	4	1.3473
FUS_00024637-RA	feline leukemia virus subgroup C receptor-related protein 2 isoform X1	2.296**	0.553	1.540***	0	0	4	1.707
* = p ≤ 0.05
** = p ≤ 0.01
*** = p ≤ 0.001

## Sheet: Table S11
	DEG	NonDEG	Total	One tailed	Two tailed			=COUNTIF(L2:L389,1)+COUNTIF(L2:L389,2)+COUNTIF(L2:L389,3)	=COUNTIF(L2:L389,0)
dNdS>1	170	218	388	0.0941291	0.188258			=COUNTIF(L390:L7818,1)+COUNTIF(L390:L7818,2)+COUNTIF(L390:L7818,3)	=COUNTIF(L390:L7818,0)
dNdS<1	3519	3910	7429
Total	3689	4128	7817
dNdS>1/Total	0.046	0.053
	AS	NonAS	Total	One tailed	Two tailed
dNdS>1	134	254	388	8.63957e-14	1.72791e-13
dNdS<1	3993	3436	7429
Total	4127	3690	7817
dNdS>1/Total	0.032	0.069
	DE_AS	NonDE_AS	Total	One tailed	Two tailed
dNdS>1	82	306	388	7.15212e-05	0.000143042
dNdS<1	2233	5196	7429
Total	2315	5502	7817
dNdS>1/Total	0.035	0.056
