# Supplementary material for: Pest status, molecular evolution, and epigenetic factors derived from the genome assembly of Frankliniella fusca, a thysanopteran phytovirus vector
Source: BMC Genomics. 2023 Jun 22;24:343. doi: 10.1186/s12864-023-09375-5 (PMC10286387; doi:10.1186/s12864-023-09375-5)
Supplement: Supplementary file 6 — Additional file 6. [file 12864_2023_9375_MOESM6_ESM.xls]

## Sheet: Table S12
	baseMean	log2FoldChange	lfcSE	stat	pvalue	padj
FUS_00019290-RA	2351.15	8.36912	0.593123	14.1103	3.28353e-45	4.62223e-41
FUS_00000540-RA	474.895	3.44256	0.271446	12.6823	7.4117e-37	5.21673e-33
FUS_00019268-RA	307.051	8.41101	0.685045	12.278	1.18848e-34	5.57676e-31
FUS_00017450-RA	4607.64	4.59056	0.403706	11.371	5.82971e-30	2.05162e-26
FUS_00006709-RA	202.389	2.00694	0.178804	11.2243	3.0993e-29	8.72576e-26
FUS_00007736-RA	248.489	1.84455	0.176238	10.4662	1.23442e-25	2.89617e-22
FUS_00003528-RA	385.237	1.70153	0.162861	10.4477	1.50086e-25	3.01823e-22
FUS_00019273-RA	258.1	6.76192	0.650413	10.3964	2.576e-25	4.53279e-22
FUS_00003529-RA	3022.33	1.77084	0.171876	10.303	6.82745e-25	9.61099e-22
FUS_00004001-RA	573.216	1.87462	0.181791	10.312	6.22164e-25	9.61099e-22
FUS_00000884-RA	2076.88	-1.74816	0.170607	-10.2467	1.22483e-24	1.56745e-21
FUS_00011510-RA	804.49	3.26333	0.324383	10.0601	8.29074e-24	9.72573e-21
FUS_00003979-RA	824.102	2.07262	0.207386	9.99402	1.61883e-23	1.64296e-20
FUS_00008772-RA	313.294	1.94674	0.194942	9.98626	1.75068e-23	1.64296e-20
FUS_00019269-RA	233.959	8.61699	0.86257	9.98989	1.68764e-23	1.64296e-20
FUS_00023140-RA	135.903	-2.95182	0.296223	-9.96489	2.17116e-23	1.91021e-20
FUS_00024033-RA	3295.33	-0.842109	0.0857695	-9.81828	9.39356e-23	7.77842e-20
FUS_00000436-RA	167.017	5.00953	0.511866	9.7868	1.28296e-22	1.00334e-19
FUS_00023614-RA	99.3971	4.25472	0.438576	9.70121	2.97939e-22	2.20742e-19
FUS_00021082-RA	1297.34	1.42796	0.148057	9.64471	5.1757e-22	3.64292e-19
FUS_00007525-RA	794.802	-1.36623	0.14326	-9.53666	1.475e-21	9.74886e-19
FUS_00015075-RA	1226.54	1.6726	0.175448	9.5333	1.52358e-21	9.74886e-19
FUS_00003527-RA	6239.16	1.61227	0.170667	9.44686	3.4914e-21	2.13689e-18
FUS_00008165-RA	672.186	1.26033	0.133685	9.42764	4.19429e-21	2.46013e-18
FUS_00003111-RA	94.8101	3.79812	0.405277	9.37167	7.13933e-21	4.02002e-18
FUS_00009447-RA	3100.64	1.0133	0.108419	9.34616	9.0888e-21	4.80421e-18
FUS_00016258-RA	581.749	1.5083	0.161407	9.34471	9.21459e-21	4.80421e-18
FUS_00021563-RA	1423.28	4.02322	0.431678	9.31995	1.16392e-20	5.85159e-18
FUS_00001365-RA	757.291	1.8178	0.196031	9.27299	1.81006e-20	8.78629e-18
FUS_00000567-RA	5318.12	-1.64752	0.180533	-9.12584	7.11815e-20	3.34007e-17
FUS_00019288-RA	235.574	11.4605	1.26683	9.04659	1.475e-19	6.69794e-17
FUS_00001869-RA	2143.44	-1.30408	0.144871	-9.00164	2.22361e-19	9.7818e-17
FUS_00002490-RA	581.574	3.27022	0.368262	8.88015	6.67695e-19	2.84822e-16
FUS_00016363-RA	907.425	3.82507	0.434479	8.8038	1.32263e-18	5.47606e-16
FUS_00024132-RA	132.948	4.04237	0.465391	8.68596	3.75549e-18	1.51046e-15
FUS_00007984-RA	1013.19	-3.0117	0.347008	-8.67903	3.9915e-18	1.56079e-15
FUS_00007967-RA	272.973	1.85744	0.215081	8.63603	5.82001e-18	2.21428e-15
FUS_00019181-RA	237.793	1.41761	0.165653	8.55775	1.15097e-17	4.26372e-15
FUS_00006382-RA	81.9935	-2.39111	0.280876	-8.51305	1.6942e-17	6.11518e-15
FUS_00010423-RA	2815.56	-1.57465	0.186001	-8.46582	2.5436e-17	8.78488e-15
FUS_00020112-RA	154.172	6.89472	0.814485	8.46513	2.55864e-17	8.78488e-15
FUS_00008961-RA	231.427	5.90906	0.699845	8.44338	3.08296e-17	1.03331e-14
FUS_00023306-RA	1567.02	6.02853	0.714491	8.43751	3.24156e-17	1.0612e-14
FUS_00008354-RA	134.65	4.27919	0.512419	8.35096	6.77093e-17	2.16623e-14
FUS_00001003-RA	346.932	2.06145	0.247207	8.33897	7.49433e-17	2.29343e-14
FUS_00009419-RA	514.743	0.983264	0.117888	8.34067	7.38725e-17	2.29343e-14
FUS_00006728-RA	206.56	4.79912	0.576104	8.33029	8.06428e-17	2.41534e-14
FUS_00014276-RA	967.498	1.19519	0.14393	8.30397	1.00693e-16	2.95303e-14
FUS_00000348-RA	1154.38	-1.46937	0.177786	-8.2648	1.39926e-16	4.01988e-14
FUS_00008715-RA	231.407	-1.37555	0.166705	-8.25143	1.56509e-16	4.40634e-14
FUS_00008118-RA	808.046	1.82093	0.221183	8.23268	1.83065e-16	5.05295e-14
FUS_00015182-RA	96.5691	3.42121	0.41599	8.22426	1.96403e-16	5.31687e-14
FUS_00025968-RA	105.841	3.88541	0.473962	8.19774	2.44951e-16	6.506e-14
FUS_00020417-RA	1397.66	-0.829051	0.101349	-8.18015	2.83499e-16	7.3904e-14
FUS_00010874-RA	453.052	-1.11486	0.136468	-8.16937	3.09999e-16	7.93428e-14
FUS_00003119-RA	71.5563	-3.31453	0.406119	-8.16148	3.30948e-16	8.3192e-14
FUS_00003162-RA	217.195	1.61977	0.19965	8.11304	4.93671e-16	1.21919e-13
FUS_00019350-RA	623.334	-0.986059	0.122322	-8.0612	7.55461e-16	1.83356e-13
FUS_00015081-RA	864.901	2.8755	0.356955	8.05563	7.90676e-16	1.8865e-13
FUS_00019935-RA	220.221	4.5132	0.561164	8.04258	8.79679e-16	2.06387e-13
FUS_00011906-RA	60.2944	2.36462	0.295683	7.99715	1.27327e-15	2.93833e-13
FUS_00017622-RA	874.762	1.76915	0.223313	7.92228	2.33189e-15	5.29453e-13
FUS_00016834-RA	135.73	1.67531	0.213311	7.85384	4.03478e-15	9.0155e-13
FUS_00006045-RA	10475.2	2.2303	0.284048	7.85183	4.09999e-15	9.01805e-13
FUS_00004638-RA	566.741	-1.30101	0.16581	-7.84637	4.28253e-15	9.27463e-13
FUS_00005973-RA	4192.96	2.68888	0.348131	7.72377	1.12942e-14	2.40892e-12
FUS_00001611-RA	740.474	1.18531	0.153996	7.69704	1.39256e-14	2.92583e-12
FUS_00018331-RA	3790.94	1.51705	0.197267	7.69033	1.46757e-14	3.03809e-12
FUS_00010975-RA	892.377	1.97798	0.257562	7.67963	1.5955e-14	3.25505e-12
FUS_00010903-RA	414.904	-1.4141	0.186479	-7.58317	3.3721e-14	6.7813e-12
FUS_00024226-RA	71.7378	7.30406	0.968745	7.53971	4.71001e-14	9.33843e-12
FUS_00006391-RA	969.164	-0.752046	0.0997823	-7.53687	4.81396e-14	9.41197e-12
FUS_00019287-RA	460.95	5.78756	0.770064	7.51569	5.66112e-14	1.09167e-11
FUS_00016019-RA	1838.48	0.764215	0.101909	7.49901	6.43002e-14	1.22318e-11
FUS_00020222-RA	272.628	3.15594	0.422272	7.47372	7.7957e-14	1.4632e-11
FUS_00014858-RA	171.961	1.78062	0.238972	7.45116	9.25228e-14	1.71374e-11
FUS_00008976-RA	42.6713	5.54471	0.744951	7.44305	9.8385e-14	1.79866e-11
FUS_00006832-RA	664.397	-2.24682	0.302228	-7.43416	1.05231e-13	1.89915e-11
FUS_00004875-RA	1915.63	-0.633144	0.0851906	-7.43208	1.069e-13	1.90484e-11
FUS_00000554-RA	2190.88	0.928075	0.125317	7.40583	1.30337e-13	2.29344e-11
FUS_00002138-RA	313.991	1.46673	0.198955	7.37216	1.67879e-13	2.91757e-11
FUS_00020629-RA	71.8158	-4.15692	0.564516	-7.36369	1.78893e-13	3.07107e-11
FUS_00011772-RA	1245.03	1.76297	0.239536	7.35996	1.83967e-13	3.12013e-11
FUS_00019535-RA	302.395	1.99794	0.27217	7.34078	2.1235e-13	3.55864e-11
FUS_00024468-RA	163.687	1.57656	0.215692	7.30932	2.68499e-13	4.44666e-11
FUS_00007968-RA	241.305	1.90813	0.261637	7.29305	3.03011e-13	4.95987e-11
FUS_00009612-RA	2050.28	2.24848	0.308527	7.28778	3.15114e-13	5.09869e-11
FUS_00012417-RA	48.3658	-8.91809	1.22441	-7.28357	3.25101e-13	5.2005e-11
FUS_00011493-RA	119.743	2.5489	0.350038	7.2818	3.29401e-13	5.21009e-11
FUS_00014364-RA	331.438	1.6939	0.233147	7.26538	3.71991e-13	5.81835e-11
FUS_00017451-RA	2163.49	4.90543	0.678276	7.2322	4.75249e-13	7.35173e-11
FUS_00022197-RA	414.689	2.49996	0.345884	7.22773	4.91119e-13	7.51466e-11
FUS_00014922-RA	2094.95	-1.69427	0.235082	-7.20716	5.71324e-13	8.64788e-11
FUS_00000768-RA	79.0748	4.56532	0.634774	7.19204	6.38316e-13	9.5422e-11
FUS_00008164-RA	2271.64	1.36655	0.190041	7.19083	6.43965e-13	9.5422e-11
FUS_00023905-RA	167.427	1.67674	0.234335	7.15529	8.34965e-13	1.22435e-10
FUS_00021442-RA	524.577	1.09329	0.152879	7.15138	8.59086e-13	1.24674e-10
FUS_00009425-RA	785.13	1.39141	0.194613	7.14964	8.70082e-13	1.24981e-10
FUS_00000507-RA	261.298	1.20309	0.168358	7.14602	8.93311e-13	1.27022e-10
FUS_00008301-RA	87.707	6.8437	0.960614	7.1243	1.04613e-12	1.47264e-10
FUS_00019354-RA	2209.83	-1.83105	0.257296	-7.1165	1.107e-12	1.5429e-10
FUS_00014233-RA	1879.17	2.3799	0.334698	7.11059	1.1555e-12	1.57922e-10
FUS_00014236-RA	1879.17	2.3799	0.334698	7.11059	1.1555e-12	1.57922e-10
FUS_00004486-RA	143.319	-2.58772	0.364145	-7.10629	1.19207e-12	1.61353e-10
FUS_00003544-RA	570.476	2.64629	0.372867	7.09713	1.2737e-12	1.7076e-10
FUS_00011279-RA	929.822	0.697541	0.098887	7.05392	1.73942e-12	2.30998e-10
FUS_00004167-RA	2197.17	0.741454	0.105413	7.03379	2.00999e-12	2.64436e-10
FUS_00014376-RA	135.027	1.70484	0.242822	7.02092	2.2041e-12	2.87288e-10
FUS_00005024-RA	749.291	0.936441	0.133599	7.00936	2.39411e-12	3.09192e-10
FUS_00005821-RA	204.157	1.21529	0.173547	7.00267	2.51131e-12	3.21379e-10
FUS_00012875-RA	749.207	-1.16276	0.166255	-6.99384	2.67454e-12	3.39185e-10
FUS_00019364-RA	1239.83	1.01979	0.145937	6.98785	2.79126e-12	3.50827e-10
FUS_00003121-RA	211.654	-1.82503	0.261361	-6.9828	2.8936e-12	3.60471e-10
FUS_00008411-RA	92.9433	2.32932	0.333741	6.97943	2.96374e-12	3.6597e-10
FUS_00013935-RA	442.651	1.81541	0.260713	6.96328	3.3245e-12	4.06948e-10
FUS_00000243-RA	1059.53	1.28083	0.184393	6.9462	3.75249e-12	4.55378e-10
FUS_00008510-RA	1009.24	3.3617	0.484113	6.94404	3.81036e-12	4.58449e-10
FUS_00012075-RA	292.887	-1.18559	0.171139	-6.92763	4.2795e-12	5.1053e-10
FUS_00004123-RA	575.466	3.72855	0.539142	6.91571	4.65524e-12	5.50687e-10
FUS_00004659-RA	621.866	-1.52072	0.220508	-6.89642	5.33293e-12	6.25597e-10
FUS_00026650-RA	328.761	1.57536	0.228937	6.8812	5.93514e-12	6.90487e-10
FUS_00007708-RA	7952.38	-1.10438	0.160569	-6.87793	6.07297e-12	7.00731e-10
FUS_00015901-RA	4127.9	-0.612067	0.089077	-6.87121	6.36581e-12	7.28549e-10
FUS_00007737-RA	125.261	2.79359	0.406751	6.86806	6.50826e-12	7.38845e-10
FUS_00003210-RA	2777.97	-0.668885	0.0975194	-6.859	6.93443e-12	7.80928e-10
FUS_00021039-RA	274.822	1.43952	0.209926	6.85726	7.01914e-12	7.84194e-10
FUS_00013412-RA	270.481	1.45979	0.213037	6.85228	7.26839e-12	8.05646e-10
FUS_00012871-RA	1761.52	-0.800363	0.11693	-6.84483	7.65686e-12	8.42075e-10
FUS_00004736-RA	2930.54	-0.638094	0.0933379	-6.83639	8.12162e-12	8.86264e-10
FUS_00006129-RA	1736.38	-0.589532	0.0862525	-6.83496	8.20272e-12	8.88229e-10
FUS_00005168-RA	250.403	2.01401	0.295201	6.82251	8.94632e-12	9.61354e-10
FUS_00003740-RA	679.927	-1.12204	0.16483	-6.80727	9.9465e-12	1.06073e-09
FUS_00006518-RA	3805.78	2.46538	0.36296	6.79241	1.10274e-11	1.16716e-09
FUS_00017592-RA	2242.02	-0.646469	0.0953068	-6.78303	1.17678e-11	1.23624e-09
FUS_00020021-RA	378.279	2.34304	0.345599	6.77965	1.20471e-11	1.2562e-09
FUS_00016698-RA	287.8	2.16319	0.319475	6.7711	1.27809e-11	1.32291e-09
FUS_00003899-RA	225.876	1.1781	0.174438	6.75368	1.44142e-11	1.48108e-09
FUS_00007323-RA	23281.3	0.780625	0.115633	6.75089	1.46939e-11	1.49888e-09
FUS_00003483-RA	19716.1	-0.866014	0.128324	-6.74865	1.49232e-11	1.51132e-09
FUS_00009027-RA	1494.63	0.99457	0.147535	6.74124	1.57038e-11	1.56999e-09
FUS_00013556-RA	254.15	1.09917	0.163056	6.74104	1.57256e-11	1.56999e-09
FUS_00023950-RA	668.097	1.84102	0.273575	6.72951	1.7024e-11	1.68765e-09
FUS_00006683-RA	2461	-1.21648	0.180907	-6.72432	1.76417e-11	1.73666e-09
FUS_00011766-RA	1953.51	-0.968909	0.144502	-6.70516	2.01188e-11	1.96675e-09
FUS_00003403-RA	130.516	1.50598	0.224764	6.70025	2.08065e-11	2.01996e-09
FUS_00001867-RA	772.596	-1.93829	0.290335	-6.67605	2.4547e-11	2.36677e-09
FUS_00000382-RA	753.85	1.53237	0.229676	6.67188	2.52546e-11	2.41843e-09
FUS_00002445-RA	884.439	1.02927	0.15436	6.66797	2.59364e-11	2.46693e-09
FUS_00006228-RA	118.456	1.49698	0.224698	6.66221	2.69747e-11	2.54848e-09
FUS_00021444-RA	1235.61	-0.766852	0.115135	-6.66045	2.72993e-11	2.56194e-09
FUS_00002443-RA	1799.6	-0.941245	0.141686	-6.64316	3.0703e-11	2.86229e-09
FUS_00014765-RA	56.5179	3.40826	0.514003	6.63083	3.33808e-11	3.08808e-09
FUS_00021737-RA	631.23	-0.829906	0.125174	-6.63002	3.35637e-11	3.08808e-09
FUS_00014421-RA	334.888	1.10042	0.166052	6.62694	3.42726e-11	3.13283e-09
FUS_00000177-RA	1029.19	1.25644	0.190046	6.61125	3.81085e-11	3.46099e-09
FUS_00010053-RA	309.578	2.92625	0.442787	6.6087	3.877e-11	3.4985e-09
FUS_00003314-RA	160.698	1.22813	0.186209	6.59543	4.24038e-11	3.80202e-09
FUS_00010400-RA	427.841	1.27111	0.192928	6.58851	4.44266e-11	3.95819e-09
FUS_00006904-RA	538.693	1.34811	0.205019	6.57554	4.84785e-11	4.29202e-09
FUS_00025307-RA	52.6354	2.25404	0.342914	6.57318	4.92534e-11	4.33338e-09
FUS_00000723-RA	2531.3	-0.653863	0.0996415	-6.56216	5.30349e-11	4.6371e-09
FUS_00000437-RA	114.052	3.89814	0.594235	6.55992	5.38357e-11	4.67805e-09
FUS_00004956-RA	198.342	1.10321	0.16823	6.55774	5.46303e-11	4.71798e-09
FUS_00006559-RA	1005.24	-0.80315	0.122546	-6.55388	5.60618e-11	4.81209e-09
FUS_00020376-RA	1035.05	1.67111	0.255322	6.54509	5.9459e-11	5.07275e-09
FUS_00025574-RA	2502.06	1.57821	0.241194	6.54332	6.0166e-11	5.10215e-09
FUS_00005902-RA	56.3205	2.56088	0.392184	6.52979	6.58602e-11	5.55159e-09
FUS_00012705-RA	4213.9	-0.837587	0.128409	-6.52281	6.90009e-11	5.7817e-09
FUS_00020481-RA	150.401	2.1414	0.328798	6.51281	7.37579e-11	6.06483e-09
FUS_00022924-RA	64.5494	2.44192	0.374981	6.51211	7.41032e-11	6.06483e-09
FUS_00025010-RA	64.5494	2.44192	0.374981	6.51211	7.41032e-11	6.06483e-09
FUS_00025782-RA	64.5494	2.44192	0.374981	6.51211	7.41032e-11	6.06483e-09
FUS_00008079-RA	612.645	-1.16925	0.179576	-6.51113	7.45887e-11	6.06928e-09
FUS_00023513-RA	38.4291	3.63477	0.558446	6.50873	7.57891e-11	6.13151e-09
FUS_00019867-RA	6789.11	2.67361	0.411858	6.49157	8.4949e-11	6.8333e-09
FUS_00003784-RA	539.648	2.93094	0.451697	6.48872	8.65684e-11	6.924e-09
FUS_00003540-RA	31.8541	3.90135	0.602061	6.47999	9.173e-11	7.29539e-09
FUS_00009478-RA	1295.24	-1.13449	0.175446	-6.46633	1.00413e-10	7.94113e-09
FUS_00017991-RA	91.9111	1.57792	0.244055	6.46541	1.01025e-10	7.94487e-09
FUS_00008591-RA	1682.91	-0.55487	0.0862765	-6.4313	1.26519e-10	9.83986e-09
FUS_00025042-RA	41.1355	2.93488	0.456318	6.43166	1.26217e-10	9.83986e-09
FUS_00005382-RA	2135.06	0.978651	0.152354	6.42355	1.33134e-10	1.02412e-08
FUS_00011304-RA	1062.27	-0.634065	0.0987059	-6.42378	1.3293e-10	1.02412e-08
FUS_00014459-RA	77.4908	2.17574	0.339139	6.41546	1.40395e-10	1.0741e-08
FUS_00026141-RA	275.847	-2.59656	0.405222	-6.40775	1.47684e-10	1.12375e-08
FUS_00005668-RA	856.655	-0.672635	0.104996	-6.40628	1.49109e-10	1.1285e-08
FUS_00001478-RA	990.712	-1.43041	0.223538	-6.39894	1.56457e-10	1.17778e-08
FUS_00011626-RA	1584.91	0.801256	0.125326	6.39339	1.62243e-10	1.21484e-08
FUS_00014913-RA	863.771	1.22091	0.191114	6.3884	1.67629e-10	1.24852e-08
FUS_00006831-RA	835.084	-1.86561	0.292399	-6.38036	1.7667e-10	1.30894e-08
FUS_00017212-RA	46.3575	-2.47826	0.388704	-6.3757	1.82123e-10	1.34228e-08
FUS_00005799-RA	1369.7	-0.654323	0.102647	-6.37453	1.83525e-10	1.34557e-08
FUS_00021561-RA	2657.12	3.8027	0.596776	6.37207	1.86494e-10	1.36025e-08
FUS_00004541-RA	289.782	1.47695	0.232006	6.36599	1.94037e-10	1.40075e-08
FUS_00006356-RA	813.838	0.935043	0.146878	6.36613	1.93853e-10	1.40075e-08
FUS_00006739-RA	693.993	0.745075	0.117092	6.36315	1.97663e-10	1.41411e-08
FUS_00011425-RA	1709.36	-1.11011	0.174464	-6.36296	1.97896e-10	1.41411e-08
FUS_00023061-RA	69.9285	4.17502	0.65686	6.35602	2.07049e-10	1.47203e-08
FUS_00006465-RA	390.773	-1.31524	0.206968	-6.35479	2.0871e-10	1.47638e-08
FUS_00011594-RA	147.079	2.49626	0.392959	6.35247	2.11887e-10	1.49137e-08
FUS_00018305-RA	1291.64	-0.564351	0.0890175	-6.33978	2.30097e-10	1.61148e-08
FUS_00011744-RA	638.472	2.6426	0.41735	6.33185	2.42245e-10	1.67984e-08
FUS_00022512-RA	50.5554	-2.51873	0.397745	-6.33253	2.41168e-10	1.67984e-08
FUS_00024743-RA	558.45	0.987424	0.156161	6.32311	2.56345e-10	1.76362e-08
FUS_00025852-RA	42.1605	3.22687	0.510354	6.32282	2.56832e-10	1.76362e-08
FUS_00019559-RA	6513.45	1.14054	0.180549	6.31707	2.66576e-10	1.82165e-08
FUS_00021076-RA	286.694	1.28637	0.204364	6.29452	3.08359e-10	2.09699e-08
FUS_00006511-RA	2498.91	-1.76586	0.280589	-6.2934	3.10581e-10	2.10195e-08
FUS_00018807-RA	1702.77	-0.942848	0.149969	-6.28697	3.23727e-10	2.18043e-08
FUS_00025977-RA	58.2852	-2.36604	0.376434	-6.28541	3.26986e-10	2.1919e-08
FUS_00016287-RA	123.496	1.39005	0.22129	6.28157	3.35163e-10	2.23606e-08
FUS_00007357-RA	10059.4	-0.680349	0.108381	-6.27737	3.44357e-10	2.28656e-08
FUS_00003128-RA	1240.15	1.60292	0.255426	6.27547	3.48588e-10	2.30379e-08
FUS_00011315-RA	161.764	-1.47366	0.235191	-6.26581	3.70902e-10	2.42846e-08
FUS_00013830-RA	236.841	0.986044	0.157365	6.26599	3.70469e-10	2.42846e-08
FUS_00014361-RA	956.426	0.712776	0.113926	6.2565	3.93706e-10	2.55506e-08
FUS_00020335-RA	1888.3	-0.697787	0.111538	-6.25605	3.94839e-10	2.55506e-08
FUS_00025126-RA	197.295	-2.41759	0.38646	-6.25572	3.95683e-10	2.55506e-08
FUS_00020358-RA	1318.93	-0.837701	0.133953	-6.25368	4.00903e-10	2.57695e-08
FUS_00008716-RA	1539.3	-1.03064	0.164968	-6.24752	4.17025e-10	2.66839e-08
FUS_00003598-RA	443.594	-1.17684	0.188478	-6.2439	4.26788e-10	2.7185e-08
FUS_00015628-RA	10573.3	-0.595519	0.0954253	-6.24069	4.35649e-10	2.76245e-08
FUS_00010055-RA	96.4035	2.89788	0.464577	6.23768	4.44098e-10	2.80339e-08
FUS_00007329-RA	506.835	1.47671	0.236807	6.23591	4.49159e-10	2.82268e-08
FUS_00016886-RA	564.591	0.719185	0.115415	6.23128	4.62633e-10	2.89444e-08
FUS_00008047-RA	16714.5	0.972976	0.15627	6.22626	4.77706e-10	2.97552e-08
FUS_00019215-RA	707.257	1.03135	0.165694	6.22443	4.83302e-10	2.99711e-08
FUS_00002735-RA	440.783	0.84351	0.135609	6.22015	4.96678e-10	3.05316e-08
FUS_00007774-RA	479.542	2.20942	0.355193	6.22035	4.96047e-10	3.05316e-08
FUS_00008030-RA	687.709	-0.673183	0.108421	-6.209	5.33228e-10	3.26358e-08
FUS_00015707-RA	3100.23	-0.586093	0.0944051	-6.20828	5.35691e-10	3.26447e-08
FUS_00001929-RA	1878.25	-1.80612	0.291216	-6.20198	5.57562e-10	3.3831e-08
FUS_00020619-RA	2264.74	0.835454	0.134866	6.19469	5.84015e-10	3.5284e-08
FUS_00016010-RA	85.5516	1.83798	0.297073	6.18697	6.13323e-10	3.68964e-08
FUS_00000506-RA	363.523	1.9511	0.316949	6.15587	7.46651e-10	4.45365e-08
FUS_00005981-RA	833.638	0.92016	0.149473	6.15601	7.45991e-10	4.45365e-08
FUS_00011285-RA	2839.32	-0.57235	0.0931175	-6.14653	7.9194e-10	4.70385e-08
FUS_00000285-RA	2863.72	-0.839879	0.136689	-6.14444	8.02472e-10	4.74639e-08
FUS_00007202-RA	186.755	-1.68157	0.274328	-6.12979	8.79977e-10	5.18303e-08
FUS_00001698-RA	3927.62	-0.887572	0.144916	-6.12472	9.08424e-10	5.32613e-08
FUS_00014120-RA	1080.22	-1.9549	0.319214	-6.12412	9.11839e-10	5.32613e-08
FUS_00007669-RA	205.227	3.98178	0.651201	6.11452	9.68504e-10	5.61369e-08
FUS_00014257-RA	765.632	-0.736449	0.120444	-6.11443	9.69047e-10	5.61369e-08
FUS_00008934-RA	278.209	2.37852	0.38918	6.1116	9.8636e-10	5.69057e-08
FUS_00026266-RA	135.4	5.08921	0.834305	6.09994	1.0611e-09	6.09676e-08
FUS_00022944-RA	413.644	2.61898	0.429724	6.09456	1.09738e-09	6.27961e-08
FUS_00010674-RA	2033.32	-0.656198	0.107683	-6.09377	1.10284e-09	6.28529e-08
FUS_00004089-RA	2052.27	1.22812	0.201837	6.08469	1.16714e-09	6.62492e-08
FUS_00000755-RA	110.488	-3.21993	0.531177	-6.06188	1.34541e-09	7.60618e-08
FUS_00006198-RA	1199.14	1.88848	0.311907	6.05463	1.40744e-09	7.89341e-08
FUS_00008276-RA	528.241	-0.96187	0.158854	-6.05505	1.40376e-09	7.89341e-08
FUS_00013576-RA	785.121	1.0621	0.175538	6.05053	1.44367e-09	8.06448e-08
FUS_00008158-RA	155.595	3.09358	0.511407	6.04916	1.45602e-09	8.10132e-08
FUS_00012565-RA	31.8237	-8.31727	1.37638	-6.04285	1.51411e-09	8.36631e-08
FUS_00015159-RA	1094.42	-0.715746	0.118448	-6.0427	1.51553e-09	8.36631e-08
FUS_00008159-RA	38.7255	3.53602	0.585744	6.03679	1.57207e-09	8.64452e-08
FUS_00005175-RA	75.8115	1.78455	0.295648	6.03607	1.57909e-09	8.64937e-08
FUS_00007973-RA	1107.14	-0.968896	0.160725	-6.0283	1.65694e-09	9.04058e-08
FUS_00006490-RA	13064.9	2.56644	0.426337	6.01973	1.74703e-09	9.48139e-08
FUS_00010670-RA	1221.23	2.69046	0.446969	6.01935	1.7512e-09	9.48139e-08
FUS_00001766-RA	4535.21	-0.789657	0.131256	-6.01618	1.78586e-09	9.63202e-08
FUS_00006732-RA	272.4	1.55284	0.258293	6.01194	1.83311e-09	9.81166e-08
FUS_00009365-RA	5120.27	0.909302	0.151234	6.01255	1.82624e-09	9.81166e-08
FUS_00016634-RA	723.049	2.26003	0.376067	6.00965	1.85921e-09	9.91369e-08
FUS_00013025-RA	203.105	2.46625	0.410865	6.00258	1.94211e-09	1.03167e-07
FUS_00003356-RA	3046.25	0.736161	0.122656	6.00185	1.95084e-09	1.03241e-07
FUS_00008121-RA	141.465	1.33491	0.222472	6.00037	1.96868e-09	1.03795e-07
FUS_00000479-RA	2517.38	1.67567	0.279318	5.99916	1.98346e-09	1.04184e-07
FUS_00021699-RA	2454.78	-0.72246	0.120713	-5.98492	2.16493e-09	1.13292e-07
FUS_00020937-RA	2243.79	1.98736	0.332231	5.98188	2.20577e-09	1.15002e-07
FUS_00006188-RA	208.214	2.35606	0.394008	5.97973	2.23511e-09	1.157e-07
FUS_00009641-RA	433.424	0.906975	0.151676	5.97969	2.2356e-09	1.157e-07
FUS_00013933-RA	274.583	2.15375	0.360774	5.96979	2.37553e-09	1.22492e-07
FUS_00009370-RA	749.555	1.65131	0.276743	5.96696	2.4171e-09	1.24181e-07
FUS_00000523-RA	1055.74	1.46745	0.246171	5.96109	2.50557e-09	1.28258e-07
FUS_00008345-RA	3196.14	2.48329	0.416848	5.95731	2.5643e-09	1.30788e-07
FUS_00000239-RA	6625.3	0.679665	0.114254	5.94873	2.70238e-09	1.37333e-07
FUS_00014926-RA	3658.71	1.82504	0.306869	5.9473	2.72604e-09	1.38037e-07
FUS_00008592-RA	1224.28	-0.800151	0.134678	-5.94121	2.82925e-09	1.42751e-07
FUS_00019896-RA	1345.68	2.04708	0.344861	5.93595	2.92141e-09	1.46874e-07
FUS_00010503-RA	30026.5	1.94206	0.327343	5.9328	2.97805e-09	1.49189e-07
FUS_00020847-RA	808.29	2.59319	0.43758	5.9262	3.10025e-09	1.54759e-07
FUS_00007291-RA	3045.56	1.48195	0.250857	5.90753	3.47267e-09	1.72738e-07
FUS_00011570-RA	617.983	-0.855206	0.144877	-5.90296	3.57028e-09	1.76968e-07
FUS_00004500-RA	86.1491	3.45929	0.586695	5.89624	3.71878e-09	1.83039e-07
FUS_00005721-RA	358.809	1.22734	0.208146	5.89656	3.71164e-09	1.83039e-07
FUS_00005339-RA	651.242	1.89264	0.321306	5.89046	3.85127e-09	1.88501e-07
FUS_00010320-RA	19117.1	3.50974	0.595857	5.89023	3.85652e-09	1.88501e-07
FUS_00014419-RA	603.192	2.94862	0.501057	5.8848	3.98529e-09	1.94121e-07
FUS_00014190-RA	831.67	-0.649624	0.110557	-5.87591	4.20518e-09	2.04125e-07
FUS_00020848-RA	1664.79	0.939408	0.159953	5.87302	4.2793e-09	2.07009e-07
FUS_00001022-RA	748.211	-0.69401	0.118228	-5.87008	4.3559e-09	2.09993e-07
FUS_00011384-RA	660.156	-0.836647	0.1427	-5.86299	4.54595e-09	2.18407e-07
FUS_00001924-RA	754.313	1.19042	0.203276	5.85619	4.73607e-09	2.25999e-07
FUS_00021497-RA	1858.15	-0.62918	0.107432	-5.85655	4.72575e-09	2.25999e-07
FUS_00022374-RA	1054.25	-0.792138	0.135288	-5.85521	4.76407e-09	2.26567e-07
FUS_00009022-RA	494.941	0.814994	0.139248	5.85282	4.83308e-09	2.28815e-07
FUS_00025167-RA	26.5293	6.4437	1.10103	5.85245	4.84385e-09	2.28815e-07
FUS_00000346-RA	3416.09	-1.13545	0.194064	-5.85092	4.88872e-09	2.29766e-07
FUS_00014936-RA	86.5207	1.6622	0.284106	5.85065	4.89662e-09	2.29766e-07
FUS_00012255-RA	1923.78	-0.682338	0.116809	-5.84148	5.17379e-09	2.41965e-07
FUS_00026558-RA	20.4725	-7.68388	1.3157	-5.84014	5.21561e-09	2.43113e-07
FUS_00011422-RA	363.275	1.21613	0.208369	5.83643	5.33303e-09	2.47766e-07
FUS_00017029-RA	3945.83	-0.715262	0.122602	-5.83401	5.41124e-09	2.50573e-07
FUS_00000772-RA	453.126	0.886224	0.151935	5.83291	5.4468e-09	2.51392e-07
FUS_00016413-RA	149.599	1.71148	0.293558	5.8301	5.53936e-09	2.54828e-07
FUS_00019193-RA	524.123	2.84516	0.488276	5.82696	5.64464e-09	2.58826e-07
FUS_00010193-RA	533.833	1.22422	0.21025	5.82271	5.79017e-09	2.64637e-07
FUS_00009487-RA	288.923	0.93183	0.160202	5.81658	6.00632e-09	2.73628e-07
FUS_00022321-RA	1554.31	1.16659	0.200581	5.81603	6.02613e-09	2.73644e-07
FUS_00019341-RA	2630.21	0.73689	0.126752	5.81364	6.11292e-09	2.76693e-07
FUS_00000218-RA	1396	-0.873967	0.150551	-5.80511	6.43242e-09	2.90222e-07
FUS_00003901-RA	18513.5	1.30663	0.22513	5.8039	6.47895e-09	2.90327e-07
FUS_00004647-RA	135.355	1.46224	0.25196	5.80344	6.49664e-09	2.90327e-07
FUS_00015680-RA	11737.7	-0.682464	0.11758	-5.80428	6.46435e-09	2.90327e-07
FUS_00008163-RA	87.0179	1.89333	0.326337	5.80178	6.56156e-09	2.92301e-07
FUS_00022769-RA	286.417	1.45641	0.251115	5.79977	6.64049e-09	2.94884e-07
FUS_00000883-RA	133.436	-1.83489	0.31655	-5.79653	6.76995e-09	2.99687e-07
FUS_00008586-RA	1681.05	-1.46308	0.252457	-5.79536	6.81743e-09	3.00843e-07
FUS_00004275-RA	1291.46	-0.815658	0.140782	-5.79377	6.88238e-09	3.01817e-07
FUS_00023305-RA	772.838	6.59224	1.13773	5.79419	6.86525e-09	3.01817e-07
FUS_00003556-RA	895.715	-0.872733	0.151157	-5.7737	7.7551e-09	3.39033e-07
FUS_00001498-RA	308.306	1.04439	0.181049	5.76854	7.99594e-09	3.47404e-07
FUS_00024050-RA	345.704	0.76851	0.133224	5.76856	7.99524e-09	3.47404e-07
FUS_00001083-RA	566.766	1.78151	0.309131	5.76295	8.26568e-09	3.58018e-07
FUS_00007203-RA	403.528	-1.35123	0.234809	-5.75459	8.68515e-09	3.74109e-07
FUS_00011195-RA	223.064	-1.10053	0.191246	-5.75449	8.69031e-09	3.74109e-07
FUS_00020707-RA	2182.11	2.29901	0.399655	5.75249	8.79378e-09	3.77409e-07
FUS_00003674-RA	535.859	1.06447	0.185123	5.75005	8.92178e-09	3.81738e-07
FUS_00007692-RA	178.764	2.43156	0.423542	5.74102	9.41055e-09	4.01431e-07
FUS_00008910-RA	2883.05	1.09687	0.191258	5.73503	9.74944e-09	4.14631e-07
FUS_00021092-RA	701.874	-0.851101	0.148421	-5.73436	9.78811e-09	4.15022e-07
FUS_00006842-RA	5460.75	3.14509	0.548894	5.72987	1.00507e-08	4.24878e-07
FUS_00009432-RA	448.907	1.82002	0.317987	5.72356	1.04317e-08	4.39663e-07
FUS_00011346-RA	4906.16	-1.63822	0.286574	-5.71655	1.08708e-08	4.568e-07
FUS_00019214-RA	1927.25	1.44628	0.253252	5.71085	1.12412e-08	4.70958e-07
FUS_00024047-RA	1519.52	-1.69704	0.297248	-5.70918	1.13524e-08	4.74206e-07
FUS_00016831-RA	1046.58	-0.584963	0.102559	-5.70368	1.17247e-08	4.88309e-07
FUS_00003602-RA	396.168	1.20288	0.210918	5.70305	1.1768e-08	4.88668e-07
FUS_00007197-RA	888.022	-0.840029	0.147435	-5.69762	1.21489e-08	5.02999e-07
FUS_00007437-RA	5189.69	-1.3413	0.235495	-5.69564	1.22909e-08	5.07388e-07
FUS_00010275-RA	1369.64	-0.537446	0.0944206	-5.69204	1.25531e-08	5.16697e-07
FUS_00025920-RA	3838.35	-0.920721	0.161828	-5.68951	1.27407e-08	5.22888e-07
FUS_00006489-RA	578.616	2.65436	0.467062	5.68309	1.3228e-08	5.39739e-07
FUS_00014382-RA	767.51	0.823594	0.14492	5.68309	1.32279e-08	5.39739e-07
FUS_00006545-RA	1075.92	-0.830769	0.146362	-5.67613	1.37776e-08	5.60543e-07
FUS_00004433-RA	650.137	1.20726	0.212779	5.67378	1.39678e-08	5.66643e-07
FUS_00000319-RA	91.1369	1.3261	0.234138	5.66374	1.48109e-08	5.99119e-07
FUS_00003561-RA	7838.14	1.15088	0.203245	5.6625	1.49179e-08	6e-07
FUS_00010180-RA	1241.08	-0.741788	0.130989	-5.66299	1.4876e-08	6e-07
FUS_00009010-RA	3185.42	1.82665	0.323037	5.65461	1.562e-08	6.22899e-07
FUS_00012494-RA	1697.67	2.36424	0.418093	5.65483	1.56002e-08	6.22899e-07
FUS_00024266-RA	30.683	7.54831	1.33476	5.6552	1.55668e-08	6.22899e-07
FUS_00002886-RA	489.045	0.966076	0.170935	5.6517	1.58866e-08	6.31738e-07
FUS_00001366-RA	289.572	1.30687	0.231558	5.6438	1.66336e-08	6.5958e-07
FUS_00006123-RA	282.963	1.6931	0.300049	5.64276	1.67345e-08	6.61719e-07
FUS_00003332-RA	213.611	1.39474	0.247329	5.63919	1.70852e-08	6.73693e-07
FUS_00014909-RA	1320.43	-0.699542	0.124268	-5.62931	1.80933e-08	7.1145e-07
FUS_00021931-RA	4669.93	-0.960284	0.170607	-5.62862	1.81659e-08	7.12315e-07
FUS_00021657-RA	5237.7	1.29701	0.230534	5.6261	1.84327e-08	7.20769e-07
FUS_00015902-RA	4817.47	-0.472331	0.084046	-5.61991	1.91056e-08	7.45011e-07
FUS_00016681-RA	1166.25	2.08108	0.371173	5.60676	2.06148e-08	8.01644e-07
FUS_00004469-RA	288.88	1.87099	0.333864	5.60403	2.0943e-08	8.1216e-07
FUS_00010578-RA	134.496	1.505	0.268703	5.60098	2.13138e-08	8.2427e-07
FUS_00015080-RA	446.182	1.32316	0.236433	5.59635	2.18909e-08	8.44269e-07
FUS_00007668-RA	1890.6	1.97992	0.354318	5.58798	2.29728e-08	8.83575e-07
FUS_00010543-RA	1512.06	-1.28457	0.230403	-5.57532	2.47073e-08	9.47696e-07
FUS_00008511-RA	287.482	3.81929	0.687025	5.55918	2.71045e-08	1.03682e-06
FUS_00006241-RA	720.849	1.90672	0.343789	5.54618	2.91977e-08	1.11386e-06
FUS_00015692-RA	1099.19	1.19219	0.214996	5.54517	2.93676e-08	1.11732e-06
FUS_00004049-RA	43.5033	-2.31143	0.417139	-5.54115	3.00498e-08	1.14019e-06
FUS_00002777-RA	778.946	2.46812	0.446259	5.53068	3.18989e-08	1.2071e-06
FUS_00003263-RA	620.083	-0.787343	0.142587	-5.52184	3.35472e-08	1.2595e-06
FUS_00015013-RA	642.083	0.816741	0.147912	5.52181	3.35522e-08	1.2595e-06
FUS_00020440-RA	471.32	-0.725529	0.13138	-5.52237	3.34448e-08	1.2595e-06
FUS_00016087-RA	44.0763	3.55237	0.643473	5.52063	3.37794e-08	1.26466e-06
FUS_00005255-RA	2071.61	-0.848041	0.153806	-5.51372	3.51328e-08	1.31184e-06
FUS_00007977-RA	755.246	-0.889545	0.16141	-5.5111	3.56597e-08	1.32799e-06
FUS_00011675-RA	6096.45	-0.662481	0.12024	-5.50965	3.5955e-08	1.33546e-06
FUS_00000500-RA	979.354	-0.895981	0.162708	-5.50668	3.65673e-08	1.35107e-06
FUS_00024248-RA	2196.04	-0.770715	0.139954	-5.50691	3.65193e-08	1.35107e-06
FUS_00006660-RA	4852.31	-0.585542	0.106498	-5.49815	3.838e-08	1.41433e-06
FUS_00021012-RA	2496.79	1.34196	0.244129	5.49695	3.86422e-08	1.42028e-06
FUS_00001631-RA	101.895	2.49611	0.454392	5.4933	3.94491e-08	1.44616e-06
FUS_00010361-RA	952.019	-0.548309	0.0998319	-5.49232	3.9668e-08	1.45041e-06
FUS_00000129-RA	86.6673	2.34663	0.427864	5.48451	4.1461e-08	1.51204e-06
FUS_00001630-RA	556.672	2.18582	0.398631	5.48331	4.17443e-08	1.51844e-06
FUS_00005011-RA	35925	-0.586053	0.106906	-5.48193	4.20707e-08	1.52637e-06
FUS_00015629-RA	2164.69	-0.719459	0.131256	-5.48134	4.22125e-08	1.52757e-06
FUS_00011627-RA	125.119	1.32028	0.241001	5.47832	4.29377e-08	1.54983e-06
FUS_00011148-RA	882.675	0.786484	0.143577	5.47779	4.30659e-08	1.55048e-06
FUS_00001923-RA	13018.7	0.868195	0.158638	5.47279	4.4301e-08	1.59088e-06
FUS_00017776-RA	987.423	1.19659	0.218763	5.46978	4.50597e-08	1.61401e-06
FUS_00020873-RA	1646.27	-0.608833	0.111418	-5.46439	4.64511e-08	1.65962e-06
FUS_00024636-RA	2627.31	-1.12827	0.206495	-5.46391	4.65772e-08	1.65992e-06
FUS_00008661-RA	957.131	1.66931	0.305544	5.46342	4.6705e-08	1.66027e-06
FUS_00001645-RA	465.169	-0.887652	0.162537	-5.46124	4.72817e-08	1.67653e-06
FUS_00006124-RA	955.616	1.74733	0.320245	5.45623	4.8635e-08	1.71588e-06
FUS_00019177-RA	327.393	0.872711	0.159936	5.45661	4.85319e-08	1.71588e-06
FUS_00000762-RA	4953.42	0.696132	0.127678	5.45224	4.9738e-08	1.75041e-06
FUS_00012564-RA	34.8574	-6.57169	1.20567	-5.45063	5.01908e-08	1.76194e-06
FUS_00013946-RA	29.1127	2.96395	0.543966	5.44878	5.07172e-08	1.77599e-06
FUS_00004862-RA	3306.03	-0.604549	0.111001	-5.44635	5.14142e-08	1.79593e-06
FUS_00002956-RA	2515.32	-0.671879	0.123441	-5.4429	5.24188e-08	1.81999e-06
FUS_00014839-RA	209.738	1.29102	0.237204	5.44266	5.24909e-08	1.81999e-06
FUS_00017619-RA	1832.14	-0.572091	0.105098	-5.44341	5.22715e-08	1.81999e-06
FUS_00008122-RA	1548.06	0.669483	0.123028	5.44169	5.2776e-08	1.8209e-06
FUS_00014385-RA	447.83	-0.700633	0.128746	-5.44196	5.26979e-08	1.8209e-06
FUS_00018838-RA	1426.68	3.46334	0.637511	5.43259	5.55415e-08	1.91163e-06
FUS_00022535-RA	436.227	1.5469	0.28479	5.4317	5.58183e-08	1.91647e-06
FUS_00007433-RA	1077.47	0.651161	0.119925	5.42972	5.64431e-08	1.92896e-06
FUS_00016365-RA	148.299	1.90663	0.35115	5.42968	5.6456e-08	1.92896e-06
FUS_00002794-RA	4465.52	0.621352	0.114457	5.42872	5.67612e-08	1.93002e-06
FUS_00017139-RA	209.123	0.919754	0.169422	5.42878	5.67392e-08	1.93002e-06
FUS_00000116-RA	454.211	0.702059	0.129337	5.42813	5.69461e-08	1.93164e-06
FUS_00005584-RA	116.466	1.79588	0.331495	5.41753	6.04284e-08	2.04483e-06
FUS_00006173-RA	420.695	2.30111	0.425246	5.41125	6.25875e-08	2.11282e-06
FUS_00015359-RA	150.637	1.44847	0.267897	5.40681	6.4158e-08	2.16065e-06
FUS_00002086-RA	1535.19	-0.611738	0.113204	-5.40384	6.52305e-08	2.18519e-06
FUS_00002913-RA	666.966	0.811995	0.150252	5.40421	6.50935e-08	2.18519e-06
FUS_00006274-RA	454.773	0.929869	0.172086	5.4035	6.53522e-08	2.18519e-06
FUS_00003305-RA	244.023	1.69329	0.313503	5.4012	6.61966e-08	2.20817e-06
FUS_00007818-RA	4567.6	1.77872	0.329552	5.39737	6.76242e-08	2.25046e-06
FUS_00003004-RA	416.713	1.44367	0.267502	5.39685	6.78193e-08	2.25163e-06
FUS_00016238-RA	1718.57	-0.64132	0.118855	-5.39584	6.82046e-08	2.2591e-06
FUS_00014930-RA	4086.08	1.2125	0.224739	5.39514	6.84712e-08	2.2626e-06
FUS_00001224-RA	835.541	1.45036	0.268864	5.39441	6.8751e-08	2.26653e-06
FUS_00019114-RA	32079.3	-0.608862	0.112991	-5.3886	7.10075e-08	2.33545e-06
FUS_00000924-RA	1127.74	-0.761135	0.141318	-5.38597	7.20546e-08	2.36436e-06
FUS_00011612-RA	443.519	1.56149	0.290056	5.3834	7.30919e-08	2.39283e-06
FUS_00025447-RA	2031.12	-0.56037	0.104102	-5.38291	7.3292e-08	2.39381e-06
FUS_00002468-RA	17799.2	-0.598803	0.111257	-5.38218	7.35897e-08	2.39797e-06
FUS_00011938-RA	16475.2	2.20223	0.409807	5.37383	7.70834e-08	2.50024e-06
FUS_00011939-RA	16475.2	2.20223	0.409807	5.37383	7.70834e-08	2.50024e-06
FUS_00014308-RA	719.273	1.22339	0.2278	5.37044	7.8543e-08	2.54172e-06
FUS_00000468-RA	198.01	1.07425	0.200442	5.35943	8.34848e-08	2.68928e-06
FUS_00014260-RA	107.917	2.68546	0.501038	5.35979	8.33167e-08	2.68928e-06
FUS_00002880-RA	337.048	1.04279	0.194678	5.35646	8.48665e-08	2.72755e-06
FUS_00000441-RA	383.253	0.74321	0.138786	5.35508	8.5519e-08	2.74226e-06
FUS_00001472-RA	541.279	2.30611	0.430906	5.35177	8.70999e-08	2.7866e-06
FUS_00008996-RA	534.629	0.799833	0.149511	5.34965	8.81241e-08	2.81298e-06
FUS_00000138-RA	1632.98	-0.621392	0.116178	-5.34863	8.86206e-08	2.82243e-06
FUS_00004983-RA	335.795	-0.75639	0.141529	-5.34443	9.07002e-08	2.88214e-06
FUS_00003178-RA	464.462	1.83352	0.343121	5.34365	9.10918e-08	2.88806e-06
FUS_00010571-RA	475.79	1.47981	0.277147	5.33946	9.32251e-08	2.94906e-06
FUS_00017051-RA	3436.68	-0.725105	0.135862	-5.33707	9.44625e-08	2.9815e-06
FUS_00001843-RA	1605.21	1.41664	0.265884	5.32804	9.92797e-08	3.12653e-06
FUS_00003205-RA	557.165	0.997261	0.187204	5.32713	9.97787e-08	3.13523e-06
FUS_00019515-RA	4600.86	-1.4849	0.278808	-5.32589	1.00459e-07	3.14956e-06
FUS_00001673-RA	278.094	0.955955	0.179578	5.32334	1.0188e-07	3.18704e-06
FUS_00015416-RA	574.502	2.78545	0.523731	5.31849	1.04635e-07	3.26595e-06
FUS_00008555-RA	7266.43	-0.395726	0.0744185	-5.31758	1.05158e-07	3.27502e-06
FUS_00008160-RA	369.134	-1.0349	0.194792	-5.31286	1.07919e-07	3.35359e-06
FUS_00004999-RA	195.237	2.82188	0.531377	5.3105	1.09325e-07	3.3898e-06
FUS_00021550-RA	23.0466	-2.79204	0.52592	-5.30886	1.10313e-07	3.4129e-06
FUS_00001252-RA	167.876	1.18149	0.222654	5.30641	1.11805e-07	3.4515e-06
FUS_00004272-RA	182.064	2.3324	0.439752	5.30389	1.1336e-07	3.49182e-06
FUS_00012184-RA	4938.81	0.549315	0.103667	5.29885	1.16532e-07	3.58171e-06
FUS_00021186-RA	1265.38	1.21721	0.229811	5.29655	1.1801e-07	3.61924e-06
FUS_00008708-RA	543.759	0.86378	0.163149	5.29442	1.19394e-07	3.65372e-06
FUS_00022901-RA	21.3465	-5.28512	0.998617	-5.29244	1.20693e-07	3.68546e-06
FUS_00001938-RA	929.801	-1.0038	0.189783	-5.28922	1.22837e-07	3.7428e-06
FUS_00003921-RA	1672.36	-0.518265	0.0980499	-5.28573	1.25204e-07	3.80668e-06
FUS_00006008-RA	718.712	1.43501	0.271531	5.28488	1.25787e-07	3.81617e-06
FUS_00022858-RA	1321.65	-0.662189	0.125459	-5.27814	1.30505e-07	3.95079e-06
FUS_00006439-RA	294.95	1.68622	0.319529	5.27721	1.31167e-07	3.95395e-06
FUS_00008871-RA	5373.89	1.0016	0.189801	5.2771	1.31247e-07	3.95395e-06
FUS_00015475-RA	2867.71	-0.531595	0.100742	-5.27681	1.31452e-07	3.95395e-06
FUS_00013103-RA	93.5499	-2.09441	0.397152	-5.27357	1.33794e-07	4.01583e-06
FUS_00008296-RA	677.993	-0.732403	0.1389	-5.27287	1.34305e-07	4.02257e-06
FUS_00004351-RA	1271.15	-0.795107	0.150857	-5.27061	1.3597e-07	4.06381e-06
FUS_00014315-RA	45.3849	1.83208	0.347637	5.2701	1.36348e-07	4.06645e-06
FUS_00021355-RA	1749.34	1.34663	0.255578	5.26896	1.37201e-07	4.08326e-06
FUS_00003961-RA	2025.92	-0.72755	0.138277	-5.26156	1.4284e-07	4.2421e-06
FUS_00022768-RA	337.829	1.46337	0.278249	5.25923	1.44657e-07	4.28702e-06
FUS_00006229-RA	2862.28	2.44689	0.465399	5.25762	1.45934e-07	4.31577e-06
FUS_00016649-RA	636.592	0.878642	0.167256	5.25327	1.49424e-07	4.40975e-06
FUS_00002566-RA	701.659	0.961183	0.183036	5.25134	1.50994e-07	4.44675e-06
FUS_00011703-RA	694.047	-1.39383	0.265489	-5.25005	1.52055e-07	4.46865e-06
FUS_00008655-RA	1618.48	1.62001	0.30872	5.24751	1.54169e-07	4.51193e-06
FUS_00010821-RA	1258.63	-0.946352	0.180334	-5.24776	1.53956e-07	4.51193e-06
FUS_00005809-RA	840.492	-1.43396	0.273324	-5.24636	1.55137e-07	4.53082e-06
FUS_00005975-RA	613.256	-0.703696	0.13415	-5.24558	1.55795e-07	4.54063e-06
FUS_00006710-RA	1171.19	-0.511585	0.0975854	-5.24243	1.58473e-07	4.60915e-06
FUS_00007189-RA	1025.38	2.21422	0.4224	5.242	1.58847e-07	4.61049e-06
FUS_00014413-RA	1655.13	-0.56492	0.107783	-5.24126	1.59483e-07	4.61943e-06
FUS_00009647-RA	564.489	1.07958	0.205997	5.24077	1.59908e-07	4.62224e-06
FUS_00002409-RA	378.784	1.04922	0.200268	5.23906	1.61396e-07	4.65569e-06
FUS_00007430-RA	679.418	-0.842342	0.160907	-5.23497	1.65008e-07	4.74874e-06
FUS_00018872-RA	693.689	-0.887537	0.16955	-5.23465	1.65297e-07	4.74874e-06
FUS_00009595-RA	171.953	0.959213	0.183333	5.23208	1.67613e-07	4.80546e-06
FUS_00001788-RA	3823.32	0.931106	0.178097	5.22809	1.71274e-07	4.90045e-06
FUS_00015332-RA	327.697	0.773138	0.148011	5.22351	1.75563e-07	5.01299e-06
FUS_00022057-RA	23.0877	-2.90828	0.556927	-5.22201	1.76991e-07	5.04352e-06
FUS_00011331-RA	567.9	1.20939	0.231926	5.21456	1.84258e-07	5.22942e-06
FUS_00023765-RA	3623.8	-0.876636	0.168103	-5.21488	1.83938e-07	5.22942e-06
FUS_00015156-RA	375.659	1.62594	0.312052	5.21047	1.88361e-07	5.33513e-06
FUS_00004461-RA	507.763	1.29214	0.248103	5.20807	1.90819e-07	5.39391e-06
FUS_00003845-RA	293.734	4.6301	0.889159	5.20728	1.91625e-07	5.40583e-06
FUS_00021085-RA	3888.94	-0.641691	0.123255	-5.20622	1.92727e-07	5.42604e-06
FUS_00013985-RA	571.715	1.78942	0.344498	5.19427	2.05521e-07	5.7747e-06
FUS_00016289-RA	302.893	2.1198	0.408153	5.19363	2.06228e-07	5.783e-06
FUS_00004609-RA	858.875	1.74252	0.335656	5.1914	2.08717e-07	5.84117e-06
FUS_00020024-RA	1261.13	0.67545	0.130157	5.18951	2.1085e-07	5.88917e-06
FUS_00008943-RA	9669.95	0.907282	0.174897	5.18751	2.13122e-07	5.91901e-06
FUS_00009690-RA	9145.57	-0.853546	0.164545	-5.18732	2.13338e-07	5.91901e-06
FUS_00012904-RA	1067.67	0.564995	0.108903	5.18805	2.1251e-07	5.91901e-06
FUS_00025319-RA	20.2981	6.95638	1.34109	5.18709	2.13601e-07	5.91901e-06
FUS_00008907-RA	1085.73	-0.598226	0.11541	-5.18349	2.17769e-07	6.02244e-06
FUS_00020456-RA	34417.3	2.15477	0.415728	5.18313	2.18189e-07	6.02244e-06
FUS_00009722-RA	1009.36	-1.18162	0.228067	-5.18101	2.20692e-07	6.0796e-06
FUS_00015284-RA	459.245	-0.779482	0.150465	-5.1805	2.21288e-07	6.08414e-06
FUS_00023287-RA	197.906	-1.81288	0.350071	-5.1786	2.23551e-07	6.13437e-06
FUS_00010972-RA	1400.98	-0.559507	0.10806	-5.17773	2.24603e-07	6.15123e-06
FUS_00005034-RA	195.263	1.17445	0.22719	5.16946	2.34766e-07	6.4171e-06
FUS_00018133-RA	18.8868	3.08401	0.596979	5.16603	2.39118e-07	6.52338e-06
FUS_00010323-RA	962.36	1.01899	0.197268	5.16553	2.39764e-07	6.52835e-06
FUS_00004951-RA	254.741	0.854871	0.165513	5.16499	2.40452e-07	6.53391e-06
FUS_00017590-RA	909.851	-0.635427	0.123034	-5.16464	2.40897e-07	6.53391e-06
FUS_00008644-RA	2502.07	1.4293	0.276857	5.16261	2.43532e-07	6.59269e-06
FUS_00003378-RA	960.824	0.869283	0.16844	5.16079	2.45909e-07	6.64426e-06
FUS_00021611-RA	976.363	-0.976956	0.189333	-5.16	2.46949e-07	6.64685e-06
FUS_00024469-RA	344.647	1.38872	0.269132	5.16001	2.46938e-07	6.64685e-06
FUS_00006764-RA	1204.06	0.70455	0.136576	5.15866	2.48724e-07	6.68183e-06
FUS_00003120-RA	113.367	-2.03622	0.394841	-5.15706	2.50851e-07	6.70063e-06
FUS_00013321-RA	113.367	-2.03622	0.394841	-5.15706	2.50851e-07	6.70063e-06
FUS_00021311-RA	113.367	-2.03622	0.394841	-5.15706	2.50851e-07	6.70063e-06
FUS_00010615-RA	532.864	1.27684	0.24767	5.15539	2.53104e-07	6.74801e-06
FUS_00016086-RA	202.972	1.98743	0.385536	5.15497	2.53676e-07	6.75047e-06
FUS_00002675-RA	2566.25	2.35244	0.456463	5.15362	2.55506e-07	6.78633e-06
FUS_00001101-RA	829.241	-0.700634	0.135975	-5.15269	2.56782e-07	6.80738e-06
FUS_00016090-RA	312.405	1.59537	0.309879	5.14836	2.62776e-07	6.95319e-06
FUS_00001901-RA	2683.52	2.42727	0.471672	5.14609	2.65973e-07	7.01582e-06
FUS_00018248-RA	2560.15	2.5019	0.486186	5.14597	2.6614e-07	7.01582e-06
FUS_00007994-RA	239.177	0.769591	0.14959	5.14468	2.67972e-07	7.05092e-06
FUS_00000322-RA	8888.42	-1.779	0.345867	-5.14358	2.69551e-07	7.07923e-06
FUS_00002594-RA	459.366	1.19744	0.232891	5.14163	2.72365e-07	7.13981e-06
FUS_00011716-RA	4093.5	1.76637	0.343859	5.13689	2.79325e-07	7.30865e-06
FUS_00007920-RA	1005.21	2.28746	0.445559	5.13391	2.8379e-07	7.41171e-06
FUS_00006500-RA	3391.61	-0.798478	0.155565	-5.13276	2.85517e-07	7.44301e-06
FUS_00016021-RA	1602.88	-0.692372	0.135011	-5.12827	2.92416e-07	7.60877e-06
FUS_00013413-RA	291.418	-0.814917	0.158937	-5.1273	2.93926e-07	7.63394e-06
FUS_00008466-RA	4264.67	-0.469897	0.0917291	-5.12266	3.0125e-07	7.80977e-06
FUS_00006454-RA	723.713	-1.13239	0.221086	-5.12195	3.0239e-07	7.82491e-06
FUS_00013907-RA	689.552	-0.649453	0.126919	-5.11707	3.1031e-07	8.01512e-06
FUS_00024349-RA	1138.41	-0.606979	0.118668	-5.11494	3.13838e-07	8.0914e-06
FUS_00007870-RA	108.038	1.41369	0.276737	5.10841	3.2488e-07	8.36077e-06
FUS_00005046-RA	248.071	-1.18844	0.232753	-5.10602	3.29016e-07	8.45175e-06
FUS_00021496-RA	1853.16	-0.650962	0.127508	-5.10527	3.30316e-07	8.46968e-06
FUS_00021219-RA	1206.54	3.26002	0.638886	5.10267	3.34889e-07	8.57132e-06
FUS_00022948-RA	1498.43	0.871597	0.170866	5.10104	3.37793e-07	8.62996e-06
FUS_00008837-RA	199.191	2.03572	0.399172	5.09985	3.39918e-07	8.66852e-06
FUS_00019340-RA	713.733	1.09749	0.215394	5.09525	3.48283e-07	8.86578e-06
FUS_00005142-RA	508.599	-0.810553	0.159175	-5.0922	3.53931e-07	8.99329e-06
FUS_00003486-RA	18.3337	-7.52433	1.47806	-5.09069	3.56768e-07	9.04904e-06
FUS_00005278-RA	787.104	0.817914	0.160711	5.08934	3.59307e-07	9.09705e-06
FUS_00002489-RA	1150.25	-0.706227	0.13886	-5.08587	3.65935e-07	9.24824e-06
FUS_00008237-RA	289.029	1.10751	0.217857	5.08365	3.70245e-07	9.3404e-06
FUS_00004625-RA	13901.8	2.63487	0.518583	5.0809	3.75651e-07	9.45981e-06
FUS_00003432-RA	62.5809	2.71474	0.534483	5.07919	3.79046e-07	9.47974e-06
FUS_00003482-RA	24752.8	-0.679908	0.133845	-5.07981	3.77805e-07	9.47974e-06
FUS_00005495-RA	5775.79	0.774704	0.152517	5.07947	3.78494e-07	9.47974e-06
FUS_00011492-RA	2417	2.20709	0.434539	5.07915	3.79136e-07	9.47974e-06
FUS_00013801-RA	86.7061	-1.59727	0.314541	-5.07811	3.81216e-07	9.51485e-06
FUS_00015025-RA	4698.58	1.30034	0.256099	5.07749	3.82458e-07	9.52896e-06
FUS_00008773-RA	657.593	-0.58743	0.115724	-5.07613	3.85199e-07	9.56543e-06
FUS_00012484-RA	446.932	0.676926	0.133356	5.07609	3.85281e-07	9.56543e-06
FUS_00001791-RA	476.962	2.28615	0.450448	5.07527	3.86949e-07	9.58994e-06
FUS_00007176-RA	4893.49	0.728565	0.143669	5.07114	3.95443e-07	9.78322e-06
FUS_00006010-RA	790.029	-0.636397	0.125557	-5.06859	4.00766e-07	9.89751e-06
FUS_00007786-RA	515.071	0.767699	0.151519	5.06669	4.04796e-07	9.96208e-06
FUS_00012853-RA	170.471	1.2898	0.254555	5.06688	4.04399e-07	9.96208e-06
FUS_00021498-RA	691.734	-0.631289	0.124685	-5.06305	4.12596e-07	1.01363e-05
FUS_00001845-RA	8268.4	-1.02993	0.203792	-5.05384	4.33007e-07	1.06192e-05
FUS_00020020-RA	862.721	2.07772	0.411178	5.05309	4.34719e-07	1.06427e-05
FUS_00006455-RA	20190.1	1.24823	0.247047	5.05262	4.35797e-07	1.06505e-05
FUS_00022528-RA	80.3724	2.92564	0.579162	5.05151	4.38326e-07	1.06938e-05
FUS_00010421-RA	3992.04	1.09368	0.216559	5.05025	4.41221e-07	1.07458e-05
FUS_00000939-RA	102.568	1.47174	0.291655	5.04617	4.50745e-07	1.09588e-05
FUS_00000304-RA	277.389	1.47113	0.2917	5.04328	4.57612e-07	1.10874e-05
FUS_00012493-RA	6710.57	2.34791	0.465536	5.04346	4.57187e-07	1.10874e-05
FUS_00008067-RA	1200.27	-0.632821	0.125529	-5.04125	4.62492e-07	1.11864e-05
FUS_00022260-RA	17.1398	4.42609	0.87806	5.04076	4.63684e-07	1.1196e-05
FUS_00005860-RA	456.596	0.861152	0.170876	5.03963	4.66425e-07	1.12429e-05
FUS_00007779-RA	273.912	-1.24495	0.247091	-5.03843	4.69362e-07	1.12944e-05
FUS_00007172-RA	27407.9	0.811675	0.161293	5.0323	4.84636e-07	1.1642e-05
FUS_00017052-RA	3061.34	1.34708	0.267708	5.0319	4.85651e-07	1.16465e-05
FUS_00014301-RA	50.8832	1.88635	0.374962	5.03076	4.88541e-07	1.16959e-05
FUS_00015346-RA	1141.3	1.06065	0.21086	5.03013	4.9014e-07	1.17143e-05
FUS_00005307-RA	2021.54	1.57925	0.314025	5.02905	4.92904e-07	1.17212e-05
FUS_00011638-RA	1653.17	-0.530875	0.105561	-5.02906	4.92892e-07	1.17212e-05
FUS_00020683-RA	66.8477	2.07177	0.411962	5.02904	4.92929e-07	1.17212e-05
FUS_00020402-RA	26.5506	-3.37101	0.670688	-5.0262	5.00299e-07	1.18764e-05
FUS_00004327-RA	402.973	-0.642931	0.128036	-5.02147	5.12772e-07	1.2152e-05
FUS_00001454-RA	411.05	2.48937	0.495813	5.02077	5.1464e-07	1.21553e-05
FUS_00025009-RA	21.5741	4.16185	0.828875	5.02109	5.138e-07	1.21553e-05
FUS_00001412-RA	2516.15	0.564908	0.112584	5.01765	5.23061e-07	1.23335e-05
FUS_00023067-RA	19.116	3.11886	0.62184	5.01553	5.28865e-07	1.24081e-05
FUS_00025611-RA	19.116	3.11886	0.62184	5.01553	5.28865e-07	1.24081e-05
FUS_00025620-RA	19.116	3.11886	0.62184	5.01553	5.28865e-07	1.24081e-05
FUS_00006730-RA	2171.45	1.53286	0.305666	5.01482	5.30844e-07	1.24338e-05
FUS_00000099-RA	1921.9	1.1493	0.229321	5.01173	5.39426e-07	1.26138e-05
FUS_00020710-RA	103.854	1.23562	0.246747	5.00764	5.51005e-07	1.28632e-05
FUS_00002996-RA	645.247	-0.568068	0.113481	-5.00585	5.5616e-07	1.2962e-05
FUS_00004525-RA	633.033	2.06397	0.41245	5.00417	5.61027e-07	1.30538e-05
FUS_00005363-RA	116.234	3.06438	0.612571	5.00249	5.65942e-07	1.31465e-05
FUS_00006062-RA	491.592	2.16704	0.43394	4.99387	5.918e-07	1.3714e-05
FUS_00014277-RA	348.816	2.57797	0.516268	4.99348	5.93018e-07	1.3714e-05
FUS_00025288-RA	42.9773	2.95828	0.59244	4.99339	5.93294e-07	1.3714e-05
FUS_00000335-RA	594.923	-0.91049	0.182427	-4.99098	6.00745e-07	1.38528e-05
FUS_00020828-RA	310.813	-0.813146	0.162929	-4.99081	6.01267e-07	1.38528e-05
FUS_00004452-RA	1082.71	-0.887913	0.178123	-4.98484	6.20145e-07	1.42643e-05
FUS_00013459-RA	2843.82	0.872776	0.175291	4.97902	6.39078e-07	1.46759e-05
FUS_00013906-RA	5728.11	1.18159	0.237352	4.97823	6.41682e-07	1.47117e-05
FUS_00005109-RA	1456.77	-0.48954	0.0984453	-4.97271	6.60225e-07	1.51122e-05
FUS_00013983-RA	414.773	0.686778	0.138136	4.97177	6.63453e-07	1.51614e-05
FUS_00016961-RA	2217.64	1.72712	0.347623	4.96837	6.75173e-07	1.54042e-05
FUS_00006862-RA	4399.64	-0.610897	0.122976	-4.96762	6.778e-07	1.54392e-05
FUS_00019183-RA	569.481	0.839955	0.169118	4.96667	6.81141e-07	1.54652e-05
FUS_00020234-RA	1985.91	-0.94293	0.189849	-4.96674	6.80876e-07	1.54652e-05
FUS_00001787-RA	1971.24	1.21445	0.24455	4.96606	6.83279e-07	1.54888e-05
FUS_00022577-RA	29.2214	-2.66147	0.535992	-4.9655	6.85253e-07	1.55085e-05
FUS_00001900-RA	3199.49	2.77047	0.558014	4.96488	6.87445e-07	1.55332e-05
FUS_00018253-RA	2330.34	-0.692169	0.139444	-4.96378	6.9133e-07	1.55959e-05
FUS_00019442-RA	749.972	-0.772844	0.155811	-4.96014	7.04417e-07	1.58657e-05
FUS_00015393-RA	853.567	-1.11351	0.224561	-4.95859	7.10078e-07	1.59677e-05
FUS_00001497-RA	112.449	1.91558	0.386425	4.95719	7.15214e-07	1.6032e-05
FUS_00002076-RA	599.364	1.95219	0.393809	4.9572	7.15177e-07	1.6032e-05
FUS_00018914-RA	81.3032	-2.25211	0.454445	-4.95573	7.2059e-07	1.61268e-05
FUS_00021672-RA	92.8207	1.41218	0.285112	4.95308	7.30494e-07	1.63225e-05
FUS_00014867-RA	18267.6	-0.470976	0.0951602	-4.94929	7.44839e-07	1.66166e-05
FUS_00005338-RA	477.905	1.19735	0.242087	4.94597	7.5766e-07	1.68493e-05
FUS_00012852-RA	1230.71	-0.570331	0.115307	-4.94621	7.56739e-07	1.68493e-05
FUS_00006086-RA	8430.89	-0.637345	0.128892	-4.94479	7.62272e-07	1.69251e-05
FUS_00021354-RA	2252.55	1.45052	0.293393	4.94397	7.65479e-07	1.69695e-05
FUS_00011180-RA	2697.92	2.10512	0.42585	4.94333	7.67992e-07	1.69985e-05
FUS_00020930-RA	25572.8	1.86177	0.376833	4.94058	7.78919e-07	1.72133e-05
FUS_00008787-RA	266.149	0.739488	0.149709	4.93951	7.83184e-07	1.72804e-05
FUS_00008641-RA	102.777	1.63779	0.331608	4.93894	7.85479e-07	1.73039e-05
FUS_00014113-RA	47.3037	3.61916	0.732859	4.93841	7.87629e-07	1.73242e-05
FUS_00008409-RA	1804.67	2.10581	0.426556	4.93678	7.94212e-07	1.74417e-05
FUS_00002948-RA	7464.99	2.15858	0.437628	4.93245	8.12046e-07	1.78056e-05
FUS_00002889-RA	81.6744	1.21044	0.245452	4.93148	8.16074e-07	1.78661e-05
FUS_00002469-RA	45694.5	-0.387312	0.078598	-4.92776	8.31759e-07	1.81812e-05
FUS_00001041-RA	565.511	2.08873	0.42394	4.92695	8.35222e-07	1.82286e-05
FUS_00025896-RA	571.329	1.25473	0.254735	4.92563	8.40872e-07	1.83235e-05
FUS_00000055-RA	130.122	1.31563	0.26738	4.92043	8.63524e-07	1.8788e-05
FUS_00005259-RA	4581.5	-0.946827	0.192592	-4.91625	8.82196e-07	1.91646e-05
FUS_00012882-RA	77.3188	-3.50437	0.713005	-4.91493	8.88139e-07	1.9264e-05
FUS_00020135-RA	1724.48	-0.854429	0.173993	-4.91071	9.07467e-07	1.96529e-05
FUS_00003258-RA	170.026	1.74516	0.355409	4.91029	9.09423e-07	1.9665e-05
FUS_00002175-RA	4963.02	2.57384	0.524207	4.90997	9.10903e-07	1.96668e-05
FUS_00003705-RA	799.561	-0.761329	0.155071	-4.90957	9.12782e-07	1.96723e-05
FUS_00019416-RA	1139.75	1.96822	0.400916	4.90932	9.13949e-07	1.96723e-05
FUS_00016685-RA	20542.3	1.4793	0.3014	4.90809	9.19681e-07	1.97654e-05
FUS_00006254-RA	6569.26	2.07698	0.423419	4.90526	9.3303e-07	2.00217e-05
FUS_00014957-RA	2791.81	-1.05787	0.215678	-4.90485	9.34967e-07	2.00328e-05
FUS_00010600-RA	376.459	1.27337	0.259677	4.90367	9.40632e-07	2.01235e-05
FUS_00023345-RA	21.0192	-5.22909	1.06645	-4.90328	9.42508e-07	2.01331e-05
FUS_00009255-RA	1119.68	-1.35808	0.277039	-4.90213	9.48015e-07	2.022e-05
FUS_00002869-RA	2230.16	0.722394	0.147397	4.90101	9.53444e-07	2.0305e-05
FUS_00017115-RA	192.402	1.03878	0.212195	4.89541	9.81021e-07	2.08294e-05
FUS_00019857-RA	374.827	1.39917	0.285812	4.89541	9.81025e-07	2.08294e-05
FUS_00006810-RA	8298.63	2.18482	0.446373	4.89461	9.84994e-07	2.08822e-05
FUS_00019785-RA	411.613	2.49093	0.509014	4.89365	9.89835e-07	2.09533e-05
FUS_00004591-RA	744.918	-0.676306	0.138265	-4.89139	1.00128e-06	2.11637e-05
FUS_00011903-RA	548.939	0.950723	0.194558	4.88657	1.02608e-06	2.16554e-05
FUS_00000433-RA	1290.86	-0.598225	0.122464	-4.88489	1.03486e-06	2.1808e-05
FUS_00010871-RA	1347.29	0.546754	0.11196	4.88346	1.04242e-06	2.19343e-05
FUS_00015695-RA	420.985	0.955086	0.195612	4.88254	1.04726e-06	2.20034e-05
FUS_00001484-RA	793.957	1.15436	0.236584	4.87928	1.06474e-06	2.23373e-05
FUS_00018781-RA	30.2329	-3.37444	0.691975	-4.87653	1.07966e-06	2.26167e-05
FUS_00008818-RA	696.051	0.577986	0.118605	4.8732	1.09806e-06	2.29678e-05
FUS_00015042-RA	1529.46	-0.601574	0.123494	-4.87129	1.10874e-06	2.31569e-05
FUS_00014174-RA	1126.99	0.624706	0.128291	4.86943	1.11918e-06	2.33059e-05
FUS_00019324-RA	934.698	1.17979	0.242278	4.86959	1.11831e-06	2.33059e-05
FUS_00009407-RA	1122.8	-0.953534	0.195877	-4.86802	1.12719e-06	2.3438e-05
FUS_00008558-RA	3831.59	-0.865387	0.177824	-4.86654	1.13571e-06	2.35801e-05
FUS_00017044-RA	538.589	0.641756	0.13201	4.86143	1.16542e-06	2.41605e-05
FUS_00024457-RA	1219.76	0.616789	0.126881	4.86114	1.16709e-06	2.41605e-05
FUS_00019563-RA	1310.62	-1.1254	0.231555	-4.8602	1.17266e-06	2.424e-05
FUS_00012903-RA	323.409	1.38168	0.284386	4.85847	1.18298e-06	2.44177e-05
FUS_00025805-RA	1615.89	0.715204	0.147327	4.85453	1.2067e-06	2.48707e-05
FUS_00003184-RA	1140.82	1.10732	0.228139	4.85373	1.21162e-06	2.49248e-05
FUS_00009011-RA	498.442	-0.757892	0.156153	-4.85352	1.21287e-06	2.49248e-05
FUS_00004592-RA	1853.91	1.1105	0.22888	4.85189	1.22293e-06	2.5095e-05
FUS_00023920-RA	2357.99	-0.620389	0.127969	-4.84795	1.24743e-06	2.55604e-05
FUS_00001040-RA	6053.42	1.20244	0.248349	4.84172	1.28723e-06	2.62613e-05
FUS_00008320-RA	960.057	-0.490108	0.101225	-4.84178	1.28682e-06	2.62613e-05
FUS_00012957-RA	3359.55	-1.04827	0.216499	-4.84191	1.28595e-06	2.62613e-05
FUS_00001290-RA	833.887	-0.607302	0.125565	-4.83656	1.32109e-06	2.69007e-05
FUS_00014327-RA	1071.09	-3.0175	0.623919	-4.83636	1.32239e-06	2.69007e-05
FUS_00001242-RA	1121.81	-0.558406	0.115506	-4.83442	1.33535e-06	2.71252e-05
FUS_00008032-RA	10902.2	1.02184	0.211385	4.83401	1.33811e-06	2.7142e-05
FUS_00000273-RA	678.724	1.09523	0.226765	4.82981	1.36667e-06	2.76814e-05
FUS_00020909-RA	326.828	-1.1264	0.233338	-4.82731	1.38392e-06	2.79905e-05
FUS_00008606-RA	124.219	1.56167	0.323621	4.82563	1.3956e-06	2.81864e-05
FUS_00018538-RA	855.436	0.880261	0.182515	4.82295	1.41451e-06	2.85273e-05
FUS_00002483-RA	353.272	0.802229	0.166385	4.82151	1.42475e-06	2.86926e-05
FUS_00000025-RA	21.4558	4.7518	0.986254	4.81803	1.44982e-06	2.91142e-05
FUS_00012650-RA	8382.03	0.550424	0.114237	4.81825	1.44825e-06	2.91142e-05
FUS_00020061-RA	1196.56	1.22251	0.253981	4.8134	1.48384e-06	2.9755e-05
FUS_00006618-RA	5859.82	1.98152	0.411765	4.81225	1.49244e-06	2.9871e-05
FUS_00006894-RA	106.542	2.08212	0.432687	4.81205	1.49387e-06	2.9871e-05
FUS_00019184-RA	405.682	1.64245	0.341469	4.80996	1.50959e-06	3.00999e-05
FUS_00023466-RA	1072.01	1.25461	0.26083	4.81006	1.50885e-06	3.00999e-05
FUS_00015353-RA	1531.28	1.87836	0.390538	4.80968	1.51174e-06	3.01001e-05
FUS_00020215-RA	2979.62	2.0574	0.427817	4.80908	1.51626e-06	3.01475e-05
FUS_00012609-RA	303.376	1.49984	0.311908	4.80858	1.52005e-06	3.01802e-05
FUS_00005926-RA	1181.21	-0.605344	0.125896	-4.80828	1.52231e-06	3.01825e-05
FUS_00001029-RA	317.895	0.74911	0.155866	4.80611	1.53894e-06	3.04694e-05
FUS_00002300-RA	484.885	-0.584682	0.121684	-4.80493	1.54805e-06	3.06067e-05
FUS_00007347-RA	8439.53	0.504031	0.104918	4.80403	1.55502e-06	3.07012e-05
FUS_00016412-RA	2922.59	-0.391077	0.081472	-4.80014	1.58558e-06	3.12608e-05
FUS_00002900-RA	1542.89	-0.535386	0.111549	-4.79954	1.59031e-06	3.13102e-05
FUS_00004209-RA	1864.81	-1.10551	0.230409	-4.79803	1.60232e-06	3.14248e-05
FUS_00006856-RA	1630.5	0.825905	0.172126	4.79825	1.60056e-06	3.14248e-05
FUS_00008504-RA	205.566	0.744359	0.15515	4.79769	1.60506e-06	3.14248e-05
FUS_00020111-RA	257.43	1.63377	0.340522	4.79783	1.60393e-06	3.14248e-05
FUS_00016815-RA	6166.36	1.10153	0.22965	4.79655	1.61425e-06	3.15609e-05
FUS_00002881-RA	426.364	2.85173	0.59473	4.795	1.62673e-06	3.17608e-05
FUS_00006676-RA	2828.42	1.86515	0.389019	4.7945	1.63085e-06	3.1797e-05
FUS_00015997-RA	868.334	-1.19803	0.249898	-4.79406	1.63442e-06	3.18225e-05
FUS_00002752-RA	3938.18	-0.59084	0.123287	-4.79239	1.64803e-06	3.20433e-05
FUS_00013456-RA	500.521	-0.576867	0.120393	-4.79152	1.65523e-06	3.21388e-05
FUS_00004415-RA	1088.74	-1.09104	0.227842	-4.7886	1.67951e-06	3.25654e-05
FUS_00005694-RA	1362.89	-0.497429	0.103884	-4.78831	1.68195e-06	3.25678e-05
FUS_00001035-RA	422.743	0.685399	0.143214	4.78585	1.70263e-06	3.28327e-05
FUS_00002992-RA	1567.31	-0.649912	0.135793	-4.78604	1.70108e-06	3.28327e-05
FUS_00004628-RA	965.747	-0.562354	0.117496	-4.78616	1.69999e-06	3.28327e-05
FUS_00008016-RA	276.11	1.07426	0.224646	4.782	1.73559e-06	3.34227e-05
FUS_00004880-RA	2748.94	-0.483486	0.101125	-4.78105	1.74379e-06	3.35345e-05
FUS_00011698-RA	729.617	1.72211	0.36025	4.78032	1.75012e-06	3.36105e-05
FUS_00014695-RA	1002.13	-0.593334	0.124151	-4.77912	1.76061e-06	3.37657e-05
FUS_00001672-RA	314.052	1.75607	0.367842	4.77398	1.80618e-06	3.45927e-05
FUS_00022582-RA	34.6298	-5.52713	1.15835	-4.77157	1.82795e-06	3.4962e-05
FUS_00013995-RA	379.206	0.831869	0.174362	4.77092	1.83383e-06	3.50269e-05
FUS_00008324-RA	348.46	0.693646	0.145402	4.77053	1.83746e-06	3.50487e-05
FUS_00012492-RA	3490.78	2.52902	0.530215	4.76979	1.84416e-06	3.5129e-05
FUS_00010928-RA	1233.95	0.834213	0.175144	4.76302	1.90716e-06	3.62799e-05
FUS_00008182-RA	1467.73	0.52107	0.109468	4.76003	1.93568e-06	3.67727e-05
FUS_00000928-RA	964.312	1.42354	0.299102	4.75936	1.94206e-06	3.68442e-05
FUS_00016643-RA	361.667	-0.698948	0.146912	-4.7576	1.95911e-06	3.71175e-05
FUS_00015382-RA	23334.6	2.59464	0.5456	4.75557	1.97886e-06	3.74415e-05
FUS_00000100-RA	3321.72	-0.485126	0.102064	-4.75317	2.00248e-06	3.77868e-05
FUS_00010301-RA	764.991	-0.740517	0.155791	-4.75328	2.00143e-06	3.77868e-05
FUS_00007187-RA	4371.42	-0.628949	0.132382	-4.75101	2.024e-06	3.81311e-05
FUS_00009738-RA	851.63	0.826494	0.173969	4.7508	2.02615e-06	3.81311e-05
FUS_00006725-RA	8096.02	1.16434	0.245222	4.74809	2.05352e-06	3.85946e-05
FUS_00024937-RA	1380.23	0.725164	0.152874	4.74353	2.10028e-06	3.94209e-05
FUS_00013548-RA	674.542	-0.793449	0.167304	-4.74257	2.11023e-06	3.95549e-05
FUS_00013507-RA	1565.67	0.515153	0.108632	4.74217	2.11439e-06	3.95801e-05
FUS_00006236-RA	193.564	1.13463	0.239386	4.73977	2.13962e-06	3.99992e-05
FUS_00010396-RA	4118.79	-1.49308	0.315071	-4.73888	2.149e-06	4.01213e-05
FUS_00008467-RA	925.837	-0.836212	0.176524	-4.73711	2.1679e-06	4.04206e-05
FUS_00014986-RA	376.113	0.738451	0.155933	4.73569	2.1831e-06	4.06501e-05
FUS_00018270-RA	145.32	1.50355	0.317597	4.73415	2.19972e-06	4.09055e-05
FUS_00023068-RA	9.20066	6.77824	1.43271	4.73106	2.23355e-06	4.13706e-05
FUS_00025610-RA	9.20066	6.77824	1.43271	4.73106	2.23355e-06	4.13706e-05
FUS_00025619-RA	9.20066	6.77824	1.43271	4.73106	2.23355e-06	4.13706e-05
FUS_00002634-RA	33.2242	-1.94797	0.411957	-4.72858	2.26095e-06	4.17651e-05
FUS_00002639-RA	1526.5	-0.461268	0.0975433	-4.72885	2.25793e-06	4.17651e-05
FUS_00014685-RA	2667.92	-0.685325	0.14494	-4.72833	2.26375e-06	4.17651e-05
FUS_00008155-RA	120362	1.83406	0.387985	4.72713	2.2771e-06	4.19565e-05
FUS_00019213-RA	331.827	0.821115	0.17382	4.72394	2.31321e-06	4.25661e-05
FUS_00009699-RA	314.927	-0.69796	0.14783	-4.72137	2.34265e-06	4.30287e-05
FUS_00020729-RA	731.561	0.698574	0.147965	4.72121	2.34446e-06	4.30287e-05
FUS_00007858-RA	1108.39	0.796138	0.168808	4.71624	2.40244e-06	4.39964e-05
FUS_00012112-RA	1888.6	-0.741733	0.157275	-4.71615	2.40344e-06	4.39964e-05
FUS_00017611-RA	6149.01	1.13106	0.240047	4.71185	2.45477e-06	4.48777e-05
FUS_00002506-RA	133.757	-0.959646	0.203682	-4.71149	2.45907e-06	4.4898e-05
FUS_00004436-RA	809.262	-0.704794	0.149648	-4.70969	2.48096e-06	4.5239e-05
FUS_00020403-RA	22.3866	-2.85379	0.606679	-4.70395	2.55174e-06	4.64695e-05
FUS_00008826-RA	3306.26	0.657792	0.139909	4.70159	2.58147e-06	4.695e-05
FUS_00001878-RA	7630.54	-0.473932	0.100826	-4.70049	2.59533e-06	4.71412e-05
FUS_00004989-RA	1424.4	1.89749	0.403783	4.69927	2.61097e-06	4.73642e-05
FUS_00007718-RA	2967.82	-0.391349	0.0833833	-4.69338	2.68734e-06	4.86869e-05
FUS_00021218-RA	235.092	0.794821	0.16936	4.69308	2.69129e-06	4.86957e-05
FUS_00001782-RA	737.339	-0.729714	0.155573	-4.6905	2.72537e-06	4.92491e-05
FUS_00008593-RA	703.496	-1.01259	0.215915	-4.68975	2.73545e-06	4.93679e-05
FUS_00017608-RA	987.29	2.11393	0.450781	4.68948	2.73904e-06	4.93693e-05
FUS_00003521-RA	691.127	0.717078	0.152923	4.68915	2.74344e-06	4.93855e-05
FUS_00000101-RA	985.148	1.15788	0.24699	4.68798	2.75914e-06	4.94845e-05
FUS_00007768-RA	56.8055	1.4435	0.307917	4.68795	2.75949e-06	4.94845e-05
FUS_00010911-RA	288.515	-1.00723	0.214836	-4.68838	2.7538e-06	4.94845e-05
FUS_00008611-RA	143.108	1.02805	0.219425	4.68522	2.7966e-06	5.00861e-05
FUS_00008601-RA	83.2931	1.65053	0.352316	4.68481	2.80225e-06	5.01235e-05
FUS_00014722-RA	95.8472	1.22741	0.262033	4.68418	2.81089e-06	5.02143e-05
FUS_00008188-RA	1612.68	-0.595818	0.127226	-4.68316	2.82483e-06	5.03994e-05
FUS_00012233-RA	2519.29	-0.619329	0.132262	-4.6826	2.83253e-06	5.04728e-05
FUS_00007993-RA	1450.35	-0.593853	0.126861	-4.68112	2.85318e-06	5.06917e-05
FUS_00011696-RA	379.772	-0.671375	0.143427	-4.68094	2.85562e-06	5.06917e-05
FUS_00020348-RA	58.5894	-2.19282	0.468444	-4.68107	2.85382e-06	5.06917e-05
FUS_00005405-RA	1030.94	1.46831	0.313748	4.6799	2.87014e-06	5.08599e-05
FUS_00011335-RA	599.364	0.80271	0.171529	4.67975	2.87232e-06	5.08599e-05
FUS_00001173-RA	84.7976	-1.45445	0.311161	-4.67426	2.95013e-06	5.21721e-05
FUS_00004053-RA	9653.66	-1.5244	0.326228	-4.6728	2.97125e-06	5.24796e-05
FUS_00014143-RA	8615.55	0.568153	0.121603	4.67218	2.98019e-06	5.25716e-05
FUS_00005401-RA	184.283	-1.06094	0.227105	-4.6716	2.98864e-06	5.26547e-05
FUS_00004020-RA	16.0006	4.3887	0.939687	4.67038	3.00636e-06	5.29007e-05
FUS_00019227-RA	2223.12	-0.59686	0.127811	-4.66986	3.01409e-06	5.29704e-05
FUS_00007678-RA	4041.3	3.03039	0.649063	4.66887	3.0286e-06	5.3159e-05
FUS_00010540-RA	5400.86	1.14315	0.244924	4.66737	3.05084e-06	5.34828e-05
FUS_00019283-RA	15.3979	7.52269	1.61247	4.66532	3.08141e-06	5.39515e-05
FUS_00005479-RA	3079.02	1.1087	0.237687	4.66453	3.09318e-06	5.40903e-05
FUS_00010964-RA	4533.16	2.16436	0.464151	4.66304	3.11568e-06	5.43635e-05
FUS_00017047-RA	3450.2	0.697329	0.149546	4.66299	3.11653e-06	5.43635e-05
FUS_00020449-RA	1176.26	-0.566945	0.121618	-4.66169	3.13616e-06	5.46382e-05
FUS_00010902-RA	180.937	-0.90297	0.193721	-4.66118	3.14407e-06	5.47084e-05
FUS_00000432-RA	378.667	1.41025	0.302587	4.66065	3.15217e-06	5.47816e-05
FUS_00006753-RA	3077.18	0.859241	0.184465	4.65802	3.19262e-06	5.53983e-05
FUS_00012894-RA	6022.1	1.07204	0.230158	4.65783	3.19553e-06	5.53983e-05
FUS_00006943-RA	227.532	-1.07612	0.231067	-4.65718	3.20569e-06	5.55061e-05
FUS_00008663-RA	463.142	1.52532	0.327604	4.65598	3.22444e-06	5.57623e-05
FUS_00013879-RA	3475.9	-0.842275	0.180941	-4.65498	3.24015e-06	5.59651e-05
FUS_00002640-RA	1760.54	-0.603794	0.129749	-4.65355	3.26264e-06	5.62566e-05
FUS_00004264-RA	1270.85	-0.837521	0.17998	-4.6534	3.26502e-06	5.62566e-05
FUS_00004842-RA	1009.98	-1.31205	0.281988	-4.65287	3.27353e-06	5.63344e-05
FUS_00003666-RA	1059.79	-0.460677	0.0990315	-4.65182	3.29015e-06	5.65512e-05
FUS_00010419-RA	129.499	-1.34672	0.289582	-4.65057	3.31012e-06	5.6825e-05
FUS_00011046-RA	3887.83	1.51107	0.324965	4.64994	3.32032e-06	5.69308e-05
FUS_00010522-RA	4023.65	0.950076	0.204332	4.64968	3.32454e-06	5.69337e-05
FUS_00019730-RA	131.977	-1.32889	0.285872	-4.64855	3.3427e-06	5.71752e-05
FUS_00011082-RA	387.316	-0.586835	0.126297	-4.64645	3.37688e-06	5.76476e-05
FUS_00014264-RA	570.796	-0.78956	0.169931	-4.64636	3.37851e-06	5.76476e-05
FUS_00016364-RA	44.0566	1.95321	0.420453	4.6455	3.39249e-06	5.78161e-05
FUS_00007552-RA	1410.72	0.719055	0.154802	4.64498	3.40103e-06	5.78915e-05
FUS_00005257-RA	3393.98	-0.634292	0.136579	-4.64413	3.41504e-06	5.80599e-05
FUS_00011732-RA	654.804	-0.621776	0.133911	-4.64322	3.43021e-06	5.82474e-05
FUS_00015951-RA	629.328	3.82058	0.823172	4.64129	3.4624e-06	5.87232e-05
FUS_00008604-RA	1544.03	2.00208	0.431455	4.6403	3.47904e-06	5.89344e-05
FUS_00003268-RA	318.359	1.70743	0.368112	4.63835	3.51199e-06	5.9421e-05
FUS_00018575-RA	2966.92	-0.656221	0.141581	-4.63496	3.57014e-06	6.03324e-05
FUS_00000472-RA	3095.38	-0.555172	0.119793	-4.63441	3.57958e-06	6.04193e-05
FUS_00004953-RA	177.781	1.33466	0.288118	4.63232	3.61594e-06	6.09599e-05
FUS_00005667-RA	1666.59	-0.595499	0.128664	-4.62833	3.68625e-06	6.2071e-05
FUS_00007927-RA	16.5011	6.65612	1.43914	4.62508	3.7446e-06	6.29781e-05
FUS_00001310-RA	1134.73	-0.964247	0.20854	-4.62379	3.76792e-06	6.32948e-05
FUS_00001188-RA	1683.61	2.2562	0.488054	4.62284	3.7852e-06	6.35093e-05
FUS_00006872-RA	117.901	1.46514	0.317114	4.62025	3.83286e-06	6.42323e-05
FUS_00002433-RA	1295.05	1.15432	0.249906	4.61902	3.85564e-06	6.45373e-05
FUS_00005660-RA	88.9723	1.65909	0.359267	4.61799	3.87483e-06	6.47815e-05
FUS_00005157-RA	329.291	1.10316	0.238939	4.61691	3.8949e-06	6.50397e-05
FUS_00012199-RA	268.697	-2.82899	0.612858	-4.61606	3.91086e-06	6.52288e-05
FUS_00000022-RA	1001.35	0.950228	0.205908	4.61483	3.93425e-06	6.55413e-05
FUS_00012734-RA	151.814	1.09731	0.237798	4.61447	3.94103e-06	6.55768e-05
FUS_00020472-RA	9720.42	2.18594	0.473844	4.61322	3.96481e-06	6.58946e-05
FUS_00016596-RA	179.712	-2.07718	0.450625	-4.60955	4.03546e-06	6.69897e-05
FUS_00002691-RA	1312.52	-1.54146	0.334598	-4.60691	4.08689e-06	6.77635e-05
FUS_00011650-RA	1920.14	1.00959	0.219216	4.60545	4.11572e-06	6.81611e-05
FUS_00016960-RA	2960.23	2.0542	0.446428	4.60143	4.19606e-06	6.941e-05
FUS_00020691-RA	15759.9	2.21646	0.481875	4.59965	4.23198e-06	6.97583e-05
FUS_00020692-RA	15759.9	2.21646	0.481875	4.59965	4.23198e-06	6.97583e-05
FUS_00025098-RA	1161.54	-1.00426	0.218333	-4.59966	4.2319e-06	6.97583e-05
FUS_00001804-RA	526.263	-0.655317	0.142575	-4.59629	4.30081e-06	7.07391e-05
FUS_00012071-RA	3703.23	0.672172	0.146243	4.59625	4.30153e-06	7.07391e-05
FUS_00014728-RA	30.6168	2.24863	0.4893	4.5956	4.31507e-06	7.0879e-05
FUS_00007928-RA	13.9921	6.4113	1.3959	4.59293	4.37057e-06	7.17068e-05
FUS_00010668-RA	24304.9	1.93247	0.420828	4.59206	4.38897e-06	7.1925e-05
FUS_00013020-RA	766.724	-0.583329	0.127065	-4.59081	4.41536e-06	7.22732e-05
FUS_00014898-RA	806.702	-0.866169	0.188706	-4.59005	4.43138e-06	7.24512e-05
FUS_00006754-RA	3983.34	0.457747	0.0997564	4.58865	4.46119e-06	7.28355e-05
FUS_00014752-RA	359.711	1.3579	0.295954	4.58822	4.4704e-06	7.28355e-05
FUS_00019029-RA	13.0842	7.2897	1.58877	4.58826	4.46958e-06	7.28355e-05
FUS_00006746-RA	441.594	-0.598453	0.13044	-4.58796	4.47601e-06	7.28425e-05
FUS_00018541-RA	1401.83	0.974222	0.212507	4.58442	4.55252e-06	7.40022e-05
FUS_00001347-RA	653.907	-1.10801	0.241704	-4.58416	4.5581e-06	7.40074e-05
FUS_00008807-RA	21.9424	2.7079	0.590935	4.5824	4.59676e-06	7.44729e-05
FUS_00010138-RA	506.817	-0.605581	0.132161	-4.58213	4.60265e-06	7.44729e-05
FUS_00023926-RA	461.736	0.607994	0.132686	4.58221	4.60089e-06	7.44729e-05
FUS_00006491-RA	573.4	-0.509629	0.111255	-4.58073	4.63356e-06	7.48871e-05
FUS_00001784-RA	217.278	-0.962849	0.210273	-4.57904	4.6711e-06	7.54072e-05
FUS_00005688-RA	908.665	1.48433	0.324245	4.57782	4.69853e-06	7.56764e-05
FUS_00008095-RA	747.416	1.73201	0.378349	4.57782	4.69851e-06	7.56764e-05
FUS_00000464-RA	276.081	1.78044	0.388983	4.57718	4.71296e-06	7.58222e-05
FUS_00001100-RA	10978.7	-0.670795	0.146593	-4.57591	4.74158e-06	7.60218e-05
FUS_00005697-RA	1606.16	-0.564958	0.123461	-4.57601	4.73934e-06	7.60218e-05
FUS_00011323-RA	1464.6	1.83727	0.401482	4.57621	4.73467e-06	7.60218e-05
FUS_00010815-RA	195.694	1.4481	0.316539	4.57478	4.76719e-06	7.63455e-05
FUS_00021439-RA	422.58	2.36871	0.517802	4.57454	4.77271e-06	7.63471e-05
FUS_00023908-RA	1605.92	1.7273	0.377804	4.57195	4.83204e-06	7.72085e-05
FUS_00003905-RA	16678.1	1.76378	0.385876	4.57085	4.85752e-06	7.74398e-05
FUS_00011682-RA	1863.92	1.11845	0.244692	4.57086	4.85738e-06	7.74398e-05
FUS_00016031-RA	1065.55	0.570619	0.124858	4.57014	4.87394e-06	7.76136e-05
FUS_00000494-RA	400.754	0.815639	0.178495	4.56954	4.88792e-06	7.77482e-05
FUS_00002934-RA	206.484	3.48887	0.763817	4.56767	4.93174e-06	7.83071e-05
FUS_00005539-RA	1833.39	-0.625267	0.136893	-4.56757	4.93417e-06	7.83071e-05
FUS_00005585-RA	464.909	1.64027	0.3592	4.56645	4.96043e-06	7.86351e-05
FUS_00013107-RA	7800.36	-0.611762	0.134015	-4.56487	4.99803e-06	7.9142e-05
FUS_00011381-RA	969.041	0.88667	0.194332	4.56264	5.05136e-06	7.98966e-05
FUS_00025651-RA	372.715	0.73829	0.161868	4.56105	5.08989e-06	8.04156e-05
FUS_00005897-RA	8738.98	0.477557	0.104789	4.55733	5.18068e-06	8.17583e-05
FUS_00002670-RA	2915.09	0.870315	0.190992	4.55681	5.19354e-06	8.18695e-05
FUS_00006596-RA	2419.11	-0.934468	0.205187	-4.55423	5.25782e-06	8.27901e-05
FUS_00012469-RA	1843.81	-0.45422	0.0997594	-4.55316	5.28466e-06	8.30269e-05
FUS_00014461-RA	3319.43	1.10348	0.242346	4.55334	5.2801e-06	8.30269e-05
FUS_00008250-RA	1485.73	0.770309	0.169243	4.5515	5.32637e-06	8.3589e-05
FUS_00012739-RA	779.201	0.672581	0.1478	4.55063	5.34865e-06	8.38451e-05
FUS_00015498-RA	777.879	1.76612	0.388178	4.54977	5.37043e-06	8.40929e-05
FUS_00013644-RA	45.1574	1.71647	0.377439	4.54767	5.42434e-06	8.48428e-05
FUS_00010264-RA	285.744	2.40019	0.527814	4.54742	5.43068e-06	8.48476e-05
FUS_00002023-RA	1012.99	1.2832	0.282382	4.54422	5.51403e-06	8.59591e-05
FUS_00017601-RA	444.533	0.715394	0.157425	4.54435	5.51039e-06	8.59591e-05
FUS_00000366-RA	1288.7	1.45851	0.320991	4.54377	5.52559e-06	8.6044e-05
FUS_00020362-RA	432.706	1.25606	0.276676	4.53981	5.63039e-06	8.7579e-05
FUS_00016055-RA	7340.88	-0.559297	0.123231	-4.53861	5.66273e-06	8.79847e-05
FUS_00000717-RA	17520	-0.656371	0.144675	-4.53687	5.70945e-06	8.86129e-05
FUS_00009719-RA	780.508	-0.810828	0.178785	-4.53522	5.75448e-06	8.92135e-05
FUS_00008699-RA	172.159	1.5564	0.343224	4.53466	5.76963e-06	8.935e-05
FUS_00000235-RA	838.753	-0.611736	0.134912	-4.53433	5.7787e-06	8.93921e-05
FUS_00004526-RA	26.8643	2.79384	0.616399	4.53253	5.82817e-06	9.00584e-05
FUS_00009713-RA	5930.76	1.19904	0.264555	4.53228	5.83515e-06	9.00673e-05
FUS_00009394-RA	10165.6	2.09065	0.461323	4.53186	5.84655e-06	9.01445e-05
FUS_00001261-RA	222.854	-1.45673	0.321489	-4.53121	5.86467e-06	9.02363e-05
FUS_00008258-RA	412.849	0.906102	0.19997	4.53119	5.86533e-06	9.02363e-05
FUS_00005948-RA	3472.32	1.02891	0.227159	4.52949	5.91259e-06	9.0864e-05
FUS_00011878-RA	2729.56	-0.638357	0.140945	-4.52914	5.92253e-06	9.09175e-05
FUS_00002602-RA	927.567	1.00408	0.221741	4.52817	5.94959e-06	9.12336e-05
FUS_00009047-RA	2163.34	-0.917466	0.202633	-4.52771	5.96259e-06	9.13333e-05
FUS_00007841-RA	3258.89	0.525624	0.116126	4.52634	6.00133e-06	9.18269e-05
FUS_00008059-RA	1832.22	0.840882	0.185835	4.52487	6.04312e-06	9.23659e-05
FUS_00003823-RA	401.111	0.724576	0.160169	4.52381	6.07355e-06	9.27303e-05
FUS_00007790-RA	515.529	1.44624	0.31981	4.52218	6.12063e-06	9.33479e-05
FUS_00014168-RA	903.8	-0.458189	0.101395	-4.51884	6.218e-06	9.47303e-05
FUS_00010417-RA	37.9106	2.46659	0.545914	4.51828	6.23433e-06	9.48764e-05
FUS_00005607-RA	142.994	1.09647	0.242703	4.51775	6.24995e-06	9.50114e-05
FUS_00008444-RA	25854	1.98338	0.439266	4.51522	6.325e-06	9.60486e-05
FUS_00002565-RA	591.937	0.977949	0.216712	4.51266	6.40192e-06	9.7112e-05
FUS_00000117-RA	4409.34	0.62968	0.13955	4.51223	6.41505e-06	9.72063e-05
FUS_00016069-RA	659.4	0.727398	0.161245	4.51115	6.44772e-06	9.75963e-05
FUS_00004722-RA	606.557	-0.515601	0.114314	-4.51037	6.47132e-06	9.78483e-05
FUS_00017595-RA	11862.4	1.01613	0.225324	4.50964	6.49386e-06	9.80837e-05
FUS_00015012-RA	2315.72	-0.631511	0.140082	-4.50816	6.53927e-06	9.86618e-05
FUS_00021137-RA	26.048	3.93875	0.873738	4.50794	6.54615e-06	9.86618e-05
FUS_00020799-RA	484.289	-0.925363	0.205287	-4.50765	6.55492e-06	9.86883e-05
FUS_00019377-RA	413.186	-0.683783	0.151704	-4.50736	6.5639e-06	9.8718e-05
FUS_00004274-RA	19162.7	3.33146	0.739179	4.50698	6.57566e-06	9.87893e-05
FUS_00007424-RA	313.021	1.13804	0.252555	4.5061	6.60303e-06	9.90947e-05
FUS_00022964-RA	64.868	1.21923	0.270589	4.50584	6.61115e-06	9.91109e-05
FUS_00006699-RA	97.6109	2.20163	0.488804	4.50411	6.6651e-06	9.97073e-05
FUS_00022152-RA	13.555	6.3558	1.41108	4.5042	6.66242e-06	9.97073e-05
FUS_00016821-RA	2957.39	0.739836	0.164408	4.50001	6.79511e-06	0.000101544
FUS_00004584-RA	803.361	-0.444556	0.0988426	-4.49761	6.87219e-06	0.000102587
FUS_00006369-RA	1030.32	-0.498443	0.110953	-4.49237	7.04347e-06	0.000105033
FUS_00007316-RA	2656.13	-0.435039	0.0968495	-4.49191	7.05866e-06	0.000105146
FUS_00008309-RA	395.718	3.11781	0.694129	4.49169	7.06602e-06	0.000105146
FUS_00004499-RA	918.523	1.92612	0.428845	4.49141	7.07543e-06	0.000105175
FUS_00013320-RA	41.456	-4.08563	0.910431	-4.48758	7.2037e-06	0.000106856
FUS_00021312-RA	41.456	-4.08563	0.910431	-4.48758	7.2037e-06	0.000106856
FUS_00020975-RA	289.001	0.962745	0.214593	4.48639	7.24412e-06	0.000107343
FUS_00010166-RA	463.908	-0.584307	0.130264	-4.48557	7.27208e-06	0.000107644
FUS_00021224-RA	1049.84	-0.440165	0.0981482	-4.4847	7.3016e-06	0.000107967
FUS_00011401-RA	474.856	1.71465	0.382361	4.48437	7.31292e-06	0.000108021
FUS_00009736-RA	2964.13	1.58529	0.35356	4.4838	7.3327e-06	0.000108086
FUS_00018350-RA	2861.83	-0.411663	0.0918088	-4.48392	7.32856e-06	0.000108086
FUS_00000950-RA	3967.71	-0.395603	0.0882551	-4.48249	7.37765e-06	0.000108522
FUS_00014263-RA	3313.94	-0.571709	0.12754	-4.48258	7.37461e-06	0.000108522
FUS_00008302-RA	94.8304	3.90754	0.871949	4.48139	7.41599e-06	0.000108972
FUS_00020712-RA	9264.13	-0.52026	0.116129	-4.48003	7.46312e-06	0.00010955
FUS_00002366-RA	1053.34	1.36958	0.305772	4.47909	7.49603e-06	0.000109918
FUS_00001899-RA	2094.63	2.10335	0.469725	4.47782	7.5408e-06	0.00011046
FUS_00024353-RA	131.147	0.971069	0.21688	4.47744	7.55421e-06	0.000110541
FUS_00017621-RA	58359.1	1.89643	0.423663	4.47627	7.59577e-06	0.000111034
FUS_00014899-RA	837.934	-0.609616	0.13621	-4.47557	7.62069e-06	0.00011122
FUS_00024527-RA	3352.32	-1.398	0.31237	-4.47547	7.6243e-06	0.00011122
FUS_00019196-RA	177.237	1.11741	0.249696	4.47506	7.63884e-06	0.000111317
FUS_00001972-RA	345.136	0.749081	0.167457	4.47328	7.70305e-06	0.000111905
FUS_00003867-RA	3297.58	3.27625	0.732341	4.47367	7.68877e-06	0.000111905
FUS_00008462-RA	2242.56	2.07768	0.464446	4.47346	7.69645e-06	0.000111905
FUS_00019223-RA	66.4041	2.58015	0.577183	4.47024	7.81305e-06	0.000113386
FUS_00004483-RA	3104.36	1.2633	0.282636	4.46971	7.83257e-06	0.000113552
FUS_00007194-RA	1499.75	-0.565919	0.126648	-4.46844	7.87913e-06	0.00011411
FUS_00023824-RA	4884.85	4.71078	1.0543	4.46817	7.88918e-06	0.000114138
FUS_00001170-RA	5595.93	1.21711	0.272718	4.46289	8.0863e-06	0.000116869
FUS_00004317-RA	54.6908	2.052	0.459982	4.46104	8.15627e-06	0.00011776
FUS_00008978-RA	818.947	0.475994	0.106728	4.45986	8.20115e-06	0.000118286
FUS_00002787-RA	3957.85	-0.390532	0.0876115	-4.45755	8.29034e-06	0.00011945
FUS_00016655-RA	154.047	0.81158	0.182211	4.45406	8.42622e-06	0.000121284
FUS_00003913-RA	1464.35	1.50988	0.339055	4.45319	8.46045e-06	0.000121653
FUS_00003698-RA	2066.67	-0.829534	0.186323	-4.45212	8.50273e-06	0.000122136
FUS_00012440-RA	457.621	-0.609412	0.136922	-4.45078	8.55589e-06	0.000122774
FUS_00003903-RA	1194.66	1.37641	0.309377	4.44899	8.62765e-06	0.000123265
FUS_00006501-RA	269.459	1.0003	0.224802	4.44968	8.59988e-06	0.000123265
FUS_00007450-RA	742.32	-1.09709	0.246575	-4.4493	8.61502e-06	0.000123265
FUS_00015473-RA	584.03	0.605271	0.136058	4.44861	8.64266e-06	0.000123265
FUS_00018815-RA	606.244	0.727662	0.163556	4.44901	8.62675e-06	0.000123265
FUS_00019508-RA	2324.59	-0.423967	0.0952995	-4.44878	8.63589e-06	0.000123265
FUS_00016719-RA	18.5047	-2.8066	0.631305	-4.44572	8.75985e-06	0.000124684
FUS_00025783-RA	2670.19	-0.756706	0.170207	-4.44581	8.75624e-06	0.000124684
FUS_00008157-RA	78.9931	1.38516	0.311607	4.44522	8.78029e-06	0.000124849
FUS_00002955-RA	1892.14	1.11131	0.250035	4.44462	8.80474e-06	0.00012507
FUS_00009144-RA	193.99	1.41919	0.319449	4.44264	8.88638e-06	0.000126102
FUS_00004032-RA	3382.27	1.02637	0.231074	4.44174	8.92344e-06	0.000126501
FUS_00010868-RA	1812.48	-0.580201	0.130745	-4.43765	9.09443e-06	0.000128795
FUS_00005399-RA	468.866	-0.669203	0.150818	-4.43715	9.11558e-06	0.000128965
FUS_00010681-RA	10375	1.30561	0.29443	4.43437	9.23419e-06	0.000130512
FUS_00005876-RA	278.028	1.85098	0.417443	4.43409	9.24629e-06	0.000130552
FUS_00011750-RA	2729.48	-1.10943	0.250236	-4.43355	9.2696e-06	0.00013075
FUS_00008725-RA	1335.5	1.70489	0.384585	4.43307	9.2899e-06	0.000130905
FUS_00003614-RA	1563.21	-0.79313	0.178932	-4.43257	9.31186e-06	0.000131083
FUS_00025044-RA	276.069	0.635224	0.143322	4.43214	9.33012e-06	0.000131209
FUS_00017791-RA	203.523	0.765939	0.172844	4.43139	9.36294e-06	0.000131539
FUS_00015627-RA	6666.02	-0.425776	0.0961187	-4.4297	9.43664e-06	0.000132442
FUS_00006799-RA	771.817	-0.492928	0.111346	-4.42699	9.55587e-06	0.000133849
FUS_00008732-RA	691.802	1.35028	0.304996	4.42719	9.54665e-06	0.000133849
FUS_00007215-RA	1864.02	1.40287	0.317013	4.42528	9.63174e-06	0.000134777
FUS_00017587-RA	282.439	-0.87208	0.19724	-4.42141	9.80577e-06	0.000137076
FUS_00011648-RA	1431.15	-0.466381	0.105488	-4.42119	9.8161e-06	0.000137085
FUS_00006747-RA	227.497	0.832192	0.188302	4.41946	9.89463e-06	0.000137908
FUS_00018134-RA	76.891	2.34957	0.531633	4.41953	9.89135e-06	0.000137908
FUS_00020508-RA	984.512	-2.03027	0.459432	-4.41908	9.91197e-06	0.000138013
FUS_00015301-RA	6197.52	1.60361	0.3631	4.41644	1.00338e-05	0.000139571
FUS_00013918-RA	1020.42	-0.434048	0.098426	-4.40989	1.03424e-05	0.000143721
FUS_00021750-RA	3681.06	-0.459017	0.104102	-4.40932	1.03696e-05	0.000143957
FUS_00003233-RA	17215.3	0.878896	0.199349	4.40883	1.03931e-05	0.000144142
FUS_00017817-RA	448.394	-2.06747	0.468987	-4.40837	1.0415e-05	0.000144302
FUS_00001910-RA	1030.65	-0.667362	0.151496	-4.40515	1.05713e-05	0.000146324
FUS_00008931-RA	650.889	-0.542762	0.123233	-4.40434	1.06107e-05	0.000146725
FUS_00008497-RA	19743.3	0.623165	0.141505	4.40382	1.06359e-05	0.00014693
FUS_00016281-RA	189.271	2.08554	0.473994	4.39993	1.08285e-05	0.000149445
FUS_00001575-RA	60.6338	1.40496	0.319396	4.3988	1.08851e-05	0.000150078
FUS_00013863-RA	291.19	1.27729	0.29039	4.39855	1.08979e-05	0.000150107
FUS_00019569-RA	745.888	-0.693876	0.157815	-4.39678	1.09869e-05	0.000151186
FUS_00007783-RA	3515.51	-0.951523	0.216436	-4.39633	1.10098e-05	0.000151353
FUS_00000701-RA	258.601	-0.843028	0.191789	-4.39561	1.10463e-05	0.000151706
FUS_00010612-RA	138.317	1.3313	0.302934	4.39468	1.10935e-05	0.000152206
FUS_00007733-RA	129.558	0.945884	0.215321	4.39289	1.11851e-05	0.000153313
FUS_00008863-RA	697.46	-0.605107	0.137818	-4.39062	1.13025e-05	0.000154772
FUS_00000253-RA	2170.76	1.5568	0.354655	4.38962	1.13547e-05	0.000155335
FUS_00005442-RA	63.1737	1.40724	0.320656	4.38863	1.14066e-05	0.000155894
FUS_00017440-RA	2285.31	-1.3278	0.302638	-4.38744	1.14692e-05	0.000156598
FUS_00005068-RA	380.069	0.876733	0.199854	4.38686	1.14997e-05	0.000156862
FUS_00023768-RA	1066.57	-0.512214	0.116771	-4.38648	1.15198e-05	0.000156983
FUS_00014850-RA	380.085	1.0265	0.234137	4.38417	1.16431e-05	0.00015851
FUS_00000067-RA	1198.64	0.659703	0.150532	4.38248	1.17335e-05	0.000159587
FUS_00008151-RA	422.812	-0.705886	0.16109	-4.38193	1.17631e-05	0.000159835
FUS_00018521-RA	22.5833	3.69131	0.842477	4.38149	1.1787e-05	0.000160005
FUS_00004658-RA	172.86	2.01848	0.46092	4.37924	1.19094e-05	0.000161511
FUS_00015089-RA	1832.27	1.26681	0.289376	4.37772	1.19928e-05	0.000162286
FUS_00018574-RA	793.159	-1.05261	0.240438	-4.37788	1.19837e-05	0.000162286
FUS_00023640-RA	31.1569	3.87026	0.884112	4.37757	1.20011e-05	0.000162286
FUS_00020841-RA	923.564	0.471759	0.107799	4.37627	1.20727e-05	0.000163097
FUS_00008266-RA	1869.75	-0.474182	0.108363	-4.37584	1.20965e-05	0.000163262
FUS_00002372-RA	62.6745	1.38069	0.315549	4.37553	1.21139e-05	0.00016334
FUS_00019895-RA	399.816	1.97238	0.450831	4.37499	1.2144e-05	0.000163589
FUS_00020424-RA	79.7641	2.89878	0.662759	4.3738	1.22101e-05	0.000164323
FUS_00002715-RA	1787.42	0.944129	0.215879	4.37342	1.22313e-05	0.000164394
FUS_00012246-RA	1367.05	1.24255	0.284122	4.37329	1.22387e-05	0.000164394
FUS_00002673-RA	21.4359	-3.03827	0.694867	-4.37245	1.22861e-05	0.000164872
FUS_00005593-RA	3555.04	2.221	0.508115	4.37107	1.2364e-05	0.000165761
FUS_00009146-RA	4302.82	1.0936	0.250472	4.36618	1.26437e-05	0.000169348
FUS_00000103-RA	1016.14	-0.437135	0.100133	-4.36555	1.26806e-05	0.000169681
FUS_00020487-RA	625.202	-1.01635	0.232843	-4.36495	1.27149e-05	0.000169979
FUS_00012696-RA	2094.68	-0.489554	0.112181	-4.36397	1.27721e-05	0.000170581
FUS_00008128-RA	277.285	0.725653	0.166331	4.3627	1.2847e-05	0.000171419
FUS_00005031-RA	1058.06	-0.867629	0.198933	-4.36142	1.29221e-05	0.000172258
FUS_00007249-RA	2176.57	-0.545875	0.125292	-4.35684	1.31955e-05	0.000175736
FUS_00006255-RA	58.6847	1.27922	0.29363	4.35658	1.32109e-05	0.000175775
FUS_00008332-RA	2173.32	-0.610826	0.140256	-4.35507	1.33022e-05	0.000176656
FUS_00015304-RA	1811.87	-0.480473	0.110321	-4.35523	1.32929e-05	0.000176656
FUS_00021066-RA	726.452	-0.732008	0.168111	-4.3543	1.33491e-05	0.000177111
FUS_00008969-RA	1183.2	0.572215	0.131449	4.35315	1.34197e-05	0.00017788
FUS_00018878-RA	1146.77	1.77319	0.407556	4.35079	1.35651e-05	0.000179638
FUS_00017000-RA	1364.8	0.605543	0.139268	4.34805	1.37351e-05	0.000181719
FUS_00009410-RA	1626.25	-1.38793	0.319261	-4.34732	1.37808e-05	0.000182153
FUS_00016262-RA	1504.6	1.62829	0.37457	4.3471	1.37952e-05	0.000182172
FUS_00020370-RA	6575.84	0.654518	0.150581	4.34663	1.38246e-05	0.000182389
FUS_00002160-RA	89.6553	1.48497	0.341732	4.34541	1.39017e-05	0.000183234
FUS_00019408-RA	472.022	-0.860182	0.197978	-4.34484	1.39374e-05	0.000183534
FUS_00002051-RA	32.895	-1.76738	0.40686	-4.34395	1.39946e-05	0.000184114
FUS_00000397-RA	4292.86	1.11676	0.257211	4.34183	1.41301e-05	0.000185723
FUS_00010936-RA	784.317	1.75642	0.404657	4.34051	1.4215e-05	0.000186665
FUS_00002734-RA	111.304	0.924965	0.213149	4.33953	1.42787e-05	0.000187327
FUS_00006301-RA	1120.27	2.321	0.535074	4.33771	1.43972e-05	0.000188558
FUS_00025446-RA	126.393	2.02151	0.466036	4.33768	1.43993e-05	0.000188558
FUS_00015396-RA	343.85	-1.06691	0.245994	-4.33712	1.44359e-05	0.000188861
FUS_00011453-RA	2759.77	1.07317	0.247453	4.33684	1.44543e-05	0.000188926
FUS_00003256-RA	75.2798	1.9434	0.448311	4.33494	1.45797e-05	0.000190169
FUS_00006782-RA	913.222	-0.434383	0.100208	-4.33481	1.45886e-05	0.000190169
FUS_00014688-RA	110.028	0.966315	0.222921	4.33479	1.45899e-05	0.000190169
FUS_00002320-RA	418.452	-0.584473	0.134861	-4.33389	1.46501e-05	0.000190776
FUS_00015989-RA	1336.36	1.1298	0.260714	4.3335	1.46759e-05	0.000190936
FUS_00004607-RA	2651.96	-0.572574	0.132169	-4.33213	1.47674e-05	0.000191802
FUS_00006659-RA	10108.3	-0.518241	0.119628	-4.33209	1.47697e-05	0.000191802
FUS_00005654-RA	15817.2	-0.714891	0.165172	-4.32817	1.50354e-05	0.000195072
FUS_00000763-RA	133.967	0.874227	0.202055	4.32667	1.51383e-05	0.000196226
FUS_00020813-RA	1870.6	-0.770375	0.178128	-4.32483	1.52652e-05	0.000197689
FUS_00025045-RA	447.555	0.622654	0.143997	4.32409	1.53165e-05	0.000198171
FUS_00007277-RA	585.947	-0.628188	0.145319	-4.32281	1.54056e-05	0.000198958
FUS_00015033-RA	2768.58	1.83146	0.423656	4.32299	1.53928e-05	0.000198958
FUS_00013363-RA	548.197	2.55923	0.592132	4.32206	1.54581e-05	0.000199453
FUS_00008811-RA	2280.11	-1.51201	0.349935	-4.32082	1.5545e-05	0.000200391
FUS_00013856-RA	37770.3	0.977186	0.226178	4.32042	1.55731e-05	0.00020057
FUS_00000288-RA	32.492	3.18426	0.737105	4.31996	1.5606e-05	0.00020081
FUS_00000157-RA	358.749	0.94746	0.219367	4.31906	1.56697e-05	0.000201444
FUS_00001553-RA	188.44	-1.21403	0.281156	-4.31798	1.57465e-05	0.000202063
FUS_00018877-RA	83.0173	1.80776	0.418645	4.31813	1.57356e-05	0.000202063
FUS_00000514-RA	42.965	2.19335	0.50827	4.31532	1.59372e-05	0.000204131
FUS_00011367-RA	59.4838	1.87098	0.433586	4.31513	1.59511e-05	0.000204131
FUS_00018135-RA	44.1251	2.21091	0.512356	4.31519	1.59469e-05	0.000204131
FUS_00005383-RA	25.2317	1.89938	0.440229	4.31452	1.59951e-05	0.000204137
FUS_00011238-RA	8041.91	-0.819157	0.189843	-4.31491	1.59669e-05	0.000204137
FUS_00012105-RA	14.5332	5.61298	1.3009	4.3147	1.59822e-05	0.000204137
FUS_00013961-RA	1721.41	-0.571194	0.132418	-4.31356	1.60643e-05	0.000204835
FUS_00003355-RA	246.315	0.756144	0.175443	4.3099	1.63327e-05	0.000208069
FUS_00019226-RA	76.8955	1.99617	0.463192	4.3096	1.6355e-05	0.000208164
FUS_00011604-RA	2879.79	-1.14115	0.264834	-4.30893	1.64043e-05	0.000208603
FUS_00004270-RA	820.404	0.685716	0.159198	4.30731	1.65248e-05	0.000209946
FUS_00000320-RA	2812.39	0.969067	0.225064	4.30573	1.66435e-05	0.000211263
FUS_00001153-RA	1893.89	-0.50728	0.117835	-4.30499	1.66994e-05	0.000211782
FUS_00000649-RA	7025.89	0.311059	0.0722643	4.30446	1.67394e-05	0.000212097
FUS_00021612-RA	394.254	-0.643412	0.149588	-4.30123	1.69852e-05	0.000215018
FUS_00017127-RA	1386.67	-0.518249	0.120497	-4.30091	1.701e-05	0.000215139
FUS_00005323-RA	1278.33	-0.737	0.171514	-4.29701	1.73115e-05	0.000218559
FUS_00005859-RA	140.734	1.18031	0.274682	4.29702	1.73107e-05	0.000218559
FUS_00000641-RA	896.178	-0.874044	0.203508	-4.29489	1.74777e-05	0.000220262
FUS_00011752-RA	683.862	1.64528	0.383078	4.2949	1.74773e-05	0.000220262
FUS_00002110-RA	289.061	0.824948	0.1922	4.29213	1.76966e-05	0.000222822
FUS_00011630-RA	1072.8	-0.56137	0.130797	-4.29191	1.77145e-05	0.000222848
FUS_00016175-RA	2920.75	-0.622868	0.145141	-4.29147	1.77497e-05	0.000223091
FUS_00007739-RA	1201.68	2.34252	0.546277	4.28815	1.8017e-05	0.000226249
FUS_00004487-RA	7532.55	-1.77586	0.414178	-4.28769	1.80545e-05	0.000226518
FUS_00020455-RA	52780.7	1.8574	0.433268	4.28695	1.81144e-05	0.000227067
FUS_00005096-RA	149.213	0.946497	0.220806	4.28656	1.81458e-05	0.000227259
FUS_00000484-RA	68.1235	1.68776	0.393763	4.28624	1.81724e-05	0.00022739
FUS_00001270-RA	2454.7	0.649674	0.151616	4.285	1.82736e-05	0.00022825
FUS_00010418-RA	724.796	-0.779403	0.181883	-4.28519	1.8258e-05	0.00022825
FUS_00014027-RA	375.638	1.52587	0.356157	4.28427	1.83336e-05	0.000228797
FUS_00013261-RA	108.882	3.14378	0.734293	4.28137	1.85742e-05	0.000231594
FUS_00018196-RA	705.369	-1.79484	0.419571	-4.2778	1.88746e-05	0.000235131
FUS_00001115-RA	593.683	0.634223	0.148288	4.27698	1.89445e-05	0.000235793
FUS_00017620-RA	4388.09	2.09454	0.489926	4.27523	1.90943e-05	0.000237447
FUS_00008137-RA	1226.99	-0.470429	0.110062	-4.27422	1.91807e-05	0.000238311
FUS_00000313-RA	541.678	1.44828	0.338933	4.27306	1.92808e-05	0.000239344
FUS_00025672-RA	536.79	1.57243	0.368016	4.27274	1.93088e-05	0.00023948
FUS_00004130-RA	233.635	1.19612	0.280004	4.27181	1.93889e-05	0.000240262
FUS_00000742-RA	238.691	2.883	0.674985	4.27121	1.94414e-05	0.000240701
FUS_00004961-RA	362.235	-0.730079	0.170965	-4.27035	1.95168e-05	0.000240999
FUS_00005714-RA	22.587	3.2847	0.769171	4.27044	1.9509e-05	0.000240999
FUS_00017416-RA	9169.51	1.06082	0.248403	4.27054	1.94997e-05	0.000240999
FUS_00005402-RA	179.179	3.91468	0.91682	4.26985	1.95607e-05	0.000241329
FUS_00004129-RA	2278.95	-0.472582	0.110685	-4.26961	1.95819e-05	0.000241378
FUS_00005480-RA	978.396	-0.483992	0.113455	-4.26593	1.9907e-05	0.000245172
FUS_00015952-RA	117.576	3.48892	0.818017	4.2651	1.99811e-05	0.000245869
FUS_00014370-RA	153.781	2.02401	0.474689	4.26386	2.00925e-05	0.000246982
FUS_00021740-RA	548.461	-0.556385	0.130493	-4.2637	2.01067e-05	0.000246982
FUS_00015179-RA	685.713	-0.585596	0.137365	-4.26305	2.01653e-05	0.000247487
FUS_00001236-RA	2892.07	1.16628	0.273607	4.26262	2.02046e-05	0.000247753
FUS_00005560-RA	494.376	-1.36431	0.320592	-4.25561	2.08482e-05	0.000255423
FUS_00007789-RA	3454.11	1.32789	0.312136	4.25421	2.0979e-05	0.000256752
FUS_00010228-RA	328.822	1.00634	0.236571	4.25386	2.10114e-05	0.000256752
FUS_00019714-RA	680.537	0.837396	0.196847	4.25405	2.0994e-05	0.000256752
FUS_00020110-RA	1388.39	-1.00388	0.236085	-4.25219	2.11694e-05	0.000258457
FUS_00016212-RA	10.0891	-5.67723	1.33533	-4.25155	2.12299e-05	0.000258972
FUS_00001269-RA	1293.61	-1.21472	0.285788	-4.25042	2.13369e-05	0.000260052
FUS_00005512-RA	1785.15	-0.39056	0.0918916	-4.25022	2.13556e-05	0.000260055
FUS_00000676-RA	309.61	0.629539	0.148153	4.24925	2.14488e-05	0.000260963
FUS_00001000-RA	2557.03	-0.488702	0.115038	-4.24818	2.15511e-05	0.000261787
FUS_00007312-RA	1220.01	1.05092	0.247382	4.24816	2.15536e-05	0.000261787
FUS_00011000-RA	320.669	1.35479	0.31896	4.24752	2.16153e-05	0.000262309
FUS_00011746-RA	18.5732	4.80343	1.13109	4.24671	2.16933e-05	0.000263029
FUS_00011339-RA	1574.27	0.666848	0.157121	4.24418	2.19391e-05	0.00026578
FUS_00010727-RA	21.7764	-2.99937	0.706768	-4.24378	2.19787e-05	0.000266032
FUS_00020976-RA	551.844	2.02607	0.477602	4.24217	2.21368e-05	0.000267715
FUS_00011858-RA	1388.07	-0.430093	0.101429	-4.24032	2.23197e-05	0.000269694
FUS_00011021-RA	1037.08	0.839278	0.197981	4.23918	2.24338e-05	0.000270841
FUS_00002516-RA	659.646	-0.83795	0.197696	-4.23857	2.2495e-05	0.000271347
FUS_00006393-RA	343.568	0.581293	0.137192	4.23708	2.26448e-05	0.000272686
FUS_00012506-RA	677.365	4.89997	1.15644	4.23712	2.2641e-05	0.000272686
FUS_00005488-RA	594.952	-0.621749	0.146766	-4.23634	2.27191e-05	0.000273347
FUS_00019790-RA	44.4474	2.02155	0.477341	4.23502	2.28535e-05	0.00027473
FUS_00004178-RA	2381.91	-0.646805	0.152786	-4.23342	2.30168e-05	0.000276457
FUS_00020401-RA	15.2117	-5.33211	1.25974	-4.23273	2.30876e-05	0.000277071
FUS_00002108-RA	70.1586	1.1101	0.262315	4.23194	2.31684e-05	0.000277804
FUS_00000691-RA	1766.76	-0.53555	0.12658	-4.2309	2.32754e-05	0.000277862
FUS_00001017-RA	1073.3	-0.739661	0.174812	-4.23117	2.32479e-05	0.000277862
FUS_00004036-RA	332.674	1.22354	0.289202	4.23075	2.32917e-05	0.000277862
FUS_00005091-RA	656.322	-0.505366	0.119445	-4.23096	2.32696e-05	0.000277862
FUS_00014216-RA	746.23	-0.575264	0.135948	-4.2315	2.32141e-05	0.000277862
FUS_00019197-RA	360.058	2.07562	0.490583	4.23093	2.32724e-05	0.000277862
FUS_00001348-RA	1220.52	-0.730208	0.172604	-4.23055	2.33125e-05	0.000277875
FUS_00014395-RA	10703.4	1.14844	0.271536	4.22941	2.34301e-05	0.00027904
FUS_00009507-RA	81.714	1.88148	0.444881	4.22919	2.34539e-05	0.000279088
FUS_00024583-RA	870.36	1.07641	0.25457	4.22834	2.35423e-05	0.000279903
FUS_00002350-RA	1974.19	-0.448999	0.106222	-4.22699	2.36843e-05	0.000281353
FUS_00004568-RA	1337.07	-0.678288	0.160496	-4.2262	2.37671e-05	0.000282099
FUS_00008653-RA	678.595	0.654808	0.154951	4.22592	2.37972e-05	0.000282218
FUS_00013438-RA	707.394	1.15649	0.273747	4.22465	2.39317e-05	0.000283574
FUS_00000678-RA	927.725	-0.49317	0.116778	-4.22314	2.40917e-05	0.000284991
FUS_00011865-RA	1034.62	-0.721686	0.170887	-4.22318	2.40875e-05	0.000284991
FUS_00001810-RA	14866.2	0.813024	0.192559	4.22221	2.41919e-05	0.000285935
FUS_00019075-RA	6487.58	0.962872	0.228164	4.22009	2.44201e-05	0.00028839
FUS_00000164-RA	2852.75	-0.3794	0.0899168	-4.21946	2.44892e-05	0.000288964
FUS_00006811-RA	295.573	2.21551	0.5251	4.21921	2.45156e-05	0.000289033
FUS_00018320-RA	1222.88	-0.403128	0.095609	-4.21642	2.48208e-05	0.000292387
FUS_00011765-RA	600.859	0.792244	0.187942	4.21536	2.49378e-05	0.00029352
FUS_00005855-RA	1060.11	1.09374	0.25967	4.21206	2.53057e-05	0.000297601
FUS_00003333-RA	862.337	0.665959	0.158117	4.2118	2.53344e-05	0.00029769
FUS_00015114-RA	141.051	2.32182	0.551294	4.21158	2.53587e-05	0.000297727
FUS_00006203-RA	23.4461	-2.73134	0.648638	-4.21089	2.54366e-05	0.000298144
FUS_00015899-RA	911.723	0.758512	0.18013	4.21092	2.54334e-05	0.000298144
FUS_00003269-RA	1129.1	1.3462	0.319776	4.20982	2.55575e-05	0.000299312
FUS_00022400-RA	10.0708	-6.65565	1.58118	-4.20928	2.56188e-05	0.00029978
FUS_00006944-RA	3707.24	-0.616631	0.1465	-4.20909	2.56402e-05	0.000299781
FUS_00000007-RA	352.556	-0.741936	0.176287	-4.20869	2.56854e-05	0.000300061
FUS_00009479-RA	191.955	0.877129	0.208495	4.20695	2.58837e-05	0.000302127
FUS_00006195-RA	1067.65	2.12095	0.504298	4.20575	2.60215e-05	0.000303398
FUS_00019180-RA	120.613	1.07256	0.255031	4.20563	2.60357e-05	0.000303398
FUS_00000289-RA	7143.91	-0.530726	0.126238	-4.20417	2.62036e-05	0.000305102
FUS_00013006-RA	342.028	-0.594765	0.141519	-4.20274	2.63707e-05	0.000306794
FUS_00001473-RA	974.246	2.30764	0.549295	4.2011	2.6562e-05	0.000308764
FUS_00016307-RA	2104.98	-0.43942	0.104634	-4.19959	2.67402e-05	0.000310579
FUS_00006297-RA	119970	1.0936	0.260519	4.19775	2.69576e-05	0.000312846
FUS_00001075-RA	794.365	-1.11123	0.264788	-4.19669	2.70843e-05	0.000314057
FUS_00011751-RA	864.883	-0.401766	0.0957633	-4.1954	2.72389e-05	0.00031559
FUS_00012257-RA	387.056	0.846054	0.201674	4.19515	2.72697e-05	0.000315687
FUS_00019185-RA	37.8535	1.41227	0.336689	4.19456	2.73396e-05	0.000316236
FUS_00015303-RA	174.004	-0.726586	0.173263	-4.19355	2.74628e-05	0.00031714
FUS_00021017-RA	276.612	1.55597	0.371035	4.1936	2.74562e-05	0.00031714
FUS_00002835-RA	1821.28	1.23152	0.293708	4.19301	2.75272e-05	0.000317526
FUS_00008680-RA	1402.33	-0.685591	0.163512	-4.1929	2.75413e-05	0.000317526
FUS_00016700-RA	1683.39	-0.494075	0.117873	-4.19158	2.77015e-05	0.000319111
FUS_00002728-RA	228.755	-0.894645	0.213599	-4.18844	2.80876e-05	0.000323294
FUS_00008526-RA	2613.87	-0.446057	0.106518	-4.18762	2.819e-05	0.000324208
FUS_00018668-RA	1133.38	-0.557922	0.133412	-4.18196	2.89013e-05	0.000332117
FUS_00001925-RA	1639.06	-0.456728	0.109224	-4.18158	2.89486e-05	0.00033239
FUS_00014684-RA	1240.61	-0.513166	0.122762	-4.18017	2.91292e-05	0.00033419
FUS_00014016-RA	183.183	0.785764	0.188059	4.17829	2.93707e-05	0.000336686
FUS_00008714-RA	1427.85	-0.48798	0.116803	-4.17782	2.9432e-05	0.000337115
FUS_00016131-RA	537.547	2.33769	0.559673	4.17689	2.9552e-05	0.000338214
FUS_00013068-RA	2043.76	-0.549285	0.131525	-4.17627	2.96322e-05	0.000338857
FUS_00021215-RA	2752.67	-0.456156	0.109237	-4.17583	2.96897e-05	0.000339238
FUS_00014440-RA	87.3304	1.2807	0.306782	4.17463	2.98475e-05	0.000340765
FUS_00001510-RA	2772.8	-0.407005	0.0975	-4.17441	2.98761e-05	0.000340815
FUS_00006963-RA	427.54	-1.36065	0.32604	-4.17326	3.00272e-05	0.000342261
FUS_00009263-RA	123.794	1.31521	0.315229	4.17223	3.01639e-05	0.000343541
FUS_00000537-RA	42.551	3.02911	0.726248	4.17091	3.0339e-05	0.000345257
FUS_00002750-RA	4211.76	0.756633	0.181432	4.17035	3.04133e-05	0.000345823
FUS_00000165-RA	1879.68	-0.421572	0.101109	-4.16949	3.05278e-05	0.000346312
FUS_00003171-RA	1514.81	-0.454597	0.109022	-4.16977	3.04905e-05	0.000346312
FUS_00014268-RA	391.887	1.43739	0.344741	4.16948	3.05301e-05	0.000346312
FUS_00007355-RA	2338.42	1.24068	0.29763	4.16853	3.06572e-05	0.000347473
FUS_00001587-RA	1447.8	1.82885	0.438863	4.16725	3.08295e-05	0.000349144
FUS_00000293-RA	201.35	0.957638	0.229815	4.167	3.08637e-05	0.000349251
FUS_00000774-RA	3485.2	-0.797727	0.191503	-4.16561	3.10517e-05	0.000350815
FUS_00001508-RA	4184.05	-0.570006	0.136831	-4.16577	3.10297e-05	0.000350815
FUS_00000194-RA	1447.07	-0.621825	0.149287	-4.16531	3.10926e-05	0.000350995
FUS_00000538-RA	19.5787	5.39343	1.29505	4.16464	3.11845e-05	0.000351469
FUS_00006658-RA	851.608	-0.446883	0.107304	-4.16466	3.11822e-05	0.000351469
FUS_00016660-RA	221.897	0.714248	0.171519	4.16425	3.12383e-05	0.000351793
FUS_00004352-RA	575.193	-0.48021	0.115375	-4.16216	3.15258e-05	0.000354464
FUS_00013470-RA	1336.58	0.852887	0.204907	4.1623	3.15054e-05	0.000354464
FUS_00004414-RA	1263.2	-0.443752	0.106666	-4.16022	3.17946e-05	0.000357201
FUS_00011913-RA	24.4963	2.01494	0.4844	4.15966	3.18721e-05	0.000357786
FUS_00001248-RA	2054.11	2.05693	0.494634	4.15848	3.20367e-05	0.00035909
FUS_00015015-RA	367.808	1.21014	0.291006	4.15847	3.20393e-05	0.00035909
FUS_00005527-RA	567.279	-0.669156	0.160926	-4.15815	3.2083e-05	0.000359294
FUS_00008457-RA	932.436	-1.07846	0.259392	-4.15765	3.21533e-05	0.000359795
FUS_00017452-RA	373.682	0.711192	0.171069	4.15735	3.21964e-05	0.000359991
FUS_00002398-RA	8961.96	0.636786	0.153246	4.15533	3.24821e-05	0.000362897
FUS_00012854-RA	1917.65	-1.13809	0.273907	-4.15503	3.25239e-05	0.000363076
FUS_00020870-RA	2620.59	-0.429104	0.103285	-4.15455	3.25925e-05	0.000363554
FUS_00015069-RA	1503.23	2.44991	0.589739	4.15422	3.26399e-05	0.000363794
FUS_00004657-RA	160.26	1.24349	0.299463	4.1524	3.29001e-05	0.000366404
FUS_00012793-RA	4123.9	1.88827	0.454794	4.15192	3.29702e-05	0.000366604
FUS_00025788-RA	1015.75	-0.457862	0.110275	-4.152	3.29578e-05	0.000366604
FUS_00016393-RA	1312.96	0.770842	0.185719	4.15059	3.31614e-05	0.00036844
FUS_00020940-RA	836.596	-0.501147	0.120763	-4.14983	3.32727e-05	0.000369385
FUS_00017418-RA	849.55	-0.784626	0.189083	-4.14963	3.3301e-05	0.000369408
FUS_00014924-RA	383.088	0.763981	0.184239	4.14669	3.37312e-05	0.000373885
FUS_00010523-RA	1704.78	-0.43615	0.105258	-4.14362	3.41864e-05	0.000378632
FUS_00022288-RA	7.52265	6.48573	1.56561	4.14261	3.43371e-05	0.000380003
FUS_00003189-RA	832.247	-1.19792	0.289208	-4.14208	3.44177e-05	0.000380595
FUS_00008223-RA	2115.49	-0.850168	0.20527	-4.14171	3.44728e-05	0.000380905
FUS_00015943-RA	18.5199	4.97788	1.20222	4.14057	3.46441e-05	0.000382498
FUS_00017103-RA	80.2875	1.08899	0.26304	4.14001	3.47288e-05	0.000383133
FUS_00009417-RA	1340.13	0.818121	0.1977	4.1382	3.50043e-05	0.000385567
FUS_00019778-RA	6747.94	2.3098	0.558151	4.13831	3.49878e-05	0.000385567
FUS_00020700-RA	3211.33	-0.673436	0.162774	-4.13726	3.5148e-05	0.000386848
FUS_00022444-RA	354.511	1.17914	0.285038	4.1368	3.52188e-05	0.000387324
FUS_00002227-RA	16.8816	-2.51158	0.607543	-4.134	3.56505e-05	0.000391766
FUS_00004794-RA	67.251	1.91812	0.464287	4.13133	3.60668e-05	0.000395639
FUS_00006565-RA	105.295	1.28476	0.31099	4.13121	3.6086e-05	0.000395639
FUS_00008890-RA	611.08	-0.464681	0.112481	-4.1312	3.60873e-05	0.000395639
FUS_00002296-RA	805.382	0.6027	0.145904	4.1308	3.61501e-05	0.000395781
FUS_00003692-RA	1466.26	-1.03255	0.249966	-4.13076	3.61565e-05	0.000395781
FUS_00015863-RA	2568.44	-0.555156	0.134406	-4.13043	3.62083e-05	0.000396041
FUS_00004128-RA	587.843	-0.712618	0.172565	-4.12956	3.6346e-05	0.000397238
FUS_00015387-RA	8438.12	-0.359261	0.0870198	-4.1285	3.65139e-05	0.000398764
FUS_00010403-RA	2307.99	-0.555591	0.134588	-4.1281	3.65781e-05	0.000399154
FUS_00019519-RA	10243.9	1.26293	0.305964	4.12772	3.66382e-05	0.000399502
FUS_00015154-RA	366.358	-0.744028	0.180318	-4.12619	3.6882e-05	0.000401848
FUS_00020088-RA	13059	1.22715	0.297457	4.12546	3.70001e-05	0.000402824
FUS_00020831-RA	1419.66	-0.426213	0.103349	-4.12403	3.72304e-05	0.000405017
FUS_00017003-RA	473.961	-0.655453	0.158974	-4.12302	3.73938e-05	0.000406481
FUS_00010901-RA	969.111	-0.678219	0.164536	-4.12201	3.75581e-05	0.000407951
FUS_00001677-RA	403.235	-0.533746	0.129498	-4.12165	3.7616e-05	0.000408266
FUS_00016254-RA	326.254	1.06191	0.257717	4.12044	3.78152e-05	0.000410111
FUS_00006419-RA	420.131	1.02679	0.249214	4.1201	3.78714e-05	0.000410289
FUS_00015496-RA	175.707	1.06974	0.259646	4.11998	3.78899e-05	0.000410289
FUS_00013528-RA	10350.3	1.82679	0.443551	4.11856	3.81251e-05	0.000412519
FUS_00020720-RA	15697.8	1.0445	0.253712	4.11688	3.84032e-05	0.000415209
FUS_00011365-RA	501.871	1.66946	0.405581	4.11621	3.85162e-05	0.00041611
FUS_00001536-RA	28.2512	-1.87734	0.456126	-4.11583	3.85784e-05	0.000416464
FUS_00002085-RA	1109.47	-0.38461	0.0934645	-4.11504	3.87119e-05	0.000417472
FUS_00018667-RA	903.707	-0.44243	0.107519	-4.11492	3.87311e-05	0.000417472
FUS_00002122-RA	480.499	2.41536	0.587006	4.11471	3.8767e-05	0.000417539
FUS_00023785-RA	1951.95	-0.695256	0.169	-4.11394	3.88966e-05	0.000418614
FUS_00006055-RA	287.143	0.727814	0.176982	4.11236	3.91642e-05	0.000420851
FUS_00010291-RA	334.399	0.649567	0.157955	4.11236	3.91633e-05	0.000420851
FUS_00013978-RA	38.9155	2.03669	0.495372	4.11143	3.9321e-05	0.000422214
FUS_00007317-RA	1866.56	-0.595954	0.145006	-4.10986	3.95892e-05	0.000424769
FUS_00003070-RA	1401.98	-0.601453	0.146393	-4.10848	3.98278e-05	0.000426679
FUS_00023049-RA	1306.52	-0.712735	0.173475	-4.10857	3.98118e-05	0.000426679
FUS_00007569-RA	10.9568	5.17264	1.25949	4.10692	4.00975e-05	0.000429242
FUS_00009429-RA	302.953	-1.45039	0.353237	-4.10599	4.02592e-05	0.000430588
FUS_00021434-RA	38.3	1.54094	0.375304	4.10584	4.02845e-05	0.000430588
FUS_00005141-RA	373.923	0.673894	0.164152	4.10529	4.038e-05	0.000431137
FUS_00005895-RA	1216.93	-0.407891	0.0993596	-4.1052	4.03971e-05	0.000431137
FUS_00005319-RA	179.633	-1.97801	0.481904	-4.10458	4.05058e-05	0.00043197
FUS_00014226-RA	1759.23	-0.406954	0.0991611	-4.10397	4.06121e-05	0.000432775
FUS_00001335-RA	58.0359	1.13459	0.276515	4.10317	4.07522e-05	0.00043394
FUS_00001362-RA	3142.79	-0.392675	0.0957469	-4.10118	4.11051e-05	0.000437037
FUS_00014375-RA	437.2	-0.896647	0.218625	-4.10129	4.10845e-05	0.000437037
FUS_00011377-RA	766.437	-0.632333	0.154197	-4.10082	4.11686e-05	0.000437382
FUS_00004427-RA	11.1158	6.07215	1.4812	4.09947	4.1409e-05	0.000439604
FUS_00001813-RA	1291.47	-1.0143	0.247531	-4.09768	4.17312e-05	0.000442691
FUS_00002678-RA	401.24	0.585223	0.142939	4.09423	4.23576e-05	0.000448997
FUS_00006776-RA	1132.86	-0.665196	0.162504	-4.09341	4.25075e-05	0.000450247
FUS_00002186-RA	1234.45	-0.482062	0.117788	-4.09263	4.26507e-05	0.000451424
FUS_00017771-RA	497.406	-0.672808	0.164417	-4.09208	4.2753e-05	0.000452167
FUS_00005771-RA	573.657	-0.504041	0.123199	-4.09127	4.29021e-05	0.000453063
FUS_00021934-RA	891.481	-0.455317	0.11129	-4.09128	4.29007e-05	0.000453063
FUS_00008319-RA	287.922	-0.765018	0.18707	-4.08948	4.3235e-05	0.000456163
FUS_00013243-RA	180.87	1.29823	0.317468	4.08934	4.32604e-05	0.000456163
FUS_00004148-RA	3728.75	1.4276	0.349196	4.08826	4.34629e-05	0.00045727
FUS_00011801-RA	2167.94	-0.779061	0.190548	-4.08852	4.34128e-05	0.00045727
FUS_00018002-RA	2617.46	-0.490498	0.119976	-4.08831	4.34527e-05	0.00045727
FUS_00001916-RA	606.884	-1.23417	0.301903	-4.08797	4.35168e-05	0.000457496
FUS_00014855-RA	195.877	-2.34971	0.574972	-4.08666	4.37632e-05	0.000459468
FUS_00020694-RA	71170.6	1.92023	0.469881	4.08662	4.37697e-05	0.000459468
FUS_00000895-RA	256.86	1.40907	0.34492	4.08521	4.40362e-05	0.000460714
FUS_00001387-RA	151.425	2.59733	0.635801	4.08513	4.40521e-05	0.000460714
FUS_00006075-RA	941.676	-0.491545	0.120315	-4.08547	4.39875e-05	0.000460714
FUS_00008700-RA	566.232	-0.537743	0.131624	-4.08544	4.39934e-05	0.000460714
FUS_00016389-RA	4267.9	-0.520965	0.127508	-4.08576	4.3933e-05	0.000460714
FUS_00010937-RA	50.6004	1.96663	0.481694	4.08272	4.4511e-05	0.000465168
FUS_00003788-RA	288.376	0.820293	0.201184	4.07732	4.5557e-05	0.000475746
FUS_00003761-RA	97.4935	1.51134	0.370863	4.0752	4.59739e-05	0.000479744
FUS_00005831-RA	690.223	-0.780364	0.191657	-4.07167	4.66778e-05	0.000486729
FUS_00005744-RA	268.216	1.04132	0.255767	4.07135	4.67423e-05	0.000487041
FUS_00020312-RA	23.7525	2.48483	0.610747	4.0685	4.73166e-05	0.000492659
FUS_00001013-RA	1958.53	0.513108	0.126124	4.06827	4.73635e-05	0.000492783
FUS_00001622-RA	732.158	0.499306	0.12274	4.06799	4.74195e-05	0.000493002
FUS_00007770-RA	494.635	-0.528727	0.130052	-4.06552	4.79255e-05	0.000497895
FUS_00010984-RA	168.337	1.13444	0.279125	4.06428	4.81802e-05	0.000500172
FUS_00001918-RA	2047.96	-0.495089	0.121825	-4.06393	4.82525e-05	0.000500553
FUS_00003411-RA	79.4798	-1.2011	0.295722	-4.06159	4.87405e-05	0.00050467
FUS_00004322-RA	79.4798	-1.2011	0.295722	-4.06159	4.87405e-05	0.00050467
FUS_00007439-RA	465.364	0.903352	0.222427	4.06134	4.87928e-05	0.00050467
FUS_00019212-RA	5625.54	1.29877	0.319783	4.06141	4.87765e-05	0.00050467
FUS_00016305-RA	1612.75	-0.557795	0.137448	-4.05823	4.94468e-05	0.00051106
FUS_00011705-RA	689.167	-0.759944	0.187283	-4.05773	4.95525e-05	0.000511776
FUS_00002701-RA	1538.06	1.1828	0.291576	4.05656	4.98002e-05	0.000513957
FUS_00000372-RA	1130.46	-0.552764	0.136383	-4.05301	5.05629e-05	0.000521446
FUS_00020213-RA	156.795	3.54278	0.874362	4.05184	5.08158e-05	0.000523671
FUS_00002228-RA	3573.11	-1.45624	0.359439	-4.05144	5.09036e-05	0.000524191
FUS_00011507-RA	1910.59	-0.543931	0.134278	-4.05078	5.10466e-05	0.00052528
FUS_00015014-RA	239.223	0.803831	0.19846	4.05033	5.11451e-05	0.000525909
FUS_00006855-RA	4927.68	0.951721	0.235023	4.04949	5.133e-05	0.000527425
FUS_00004177-RA	350.337	-0.616187	0.15225	-4.04719	5.18356e-05	0.000532232
FUS_00021237-RA	3827.4	-0.626903	0.154921	-4.04659	5.19693e-05	0.000533216
FUS_00004893-RA	781.335	-0.741025	0.183153	-4.04594	5.21126e-05	0.000534297
FUS_00008370-RA	122.347	1.0195	0.252007	4.04552	5.2206e-05	0.000534476
FUS_00019864-RA	39.2453	3.41638	0.844448	4.04569	5.21692e-05	0.000534476
FUS_00016989-RA	248.158	2.47029	0.610811	4.04428	5.2485e-05	0.000536942
FUS_00001558-RA	453.919	0.931971	0.23048	4.0436	5.26364e-05	0.000537708
FUS_00014288-RA	600.94	0.560476	0.138605	4.04368	5.26186e-05	0.000537708
FUS_00016083-RA	1212.27	0.992362	0.245429	4.04338	5.26864e-05	0.00053783
FUS_00004991-RA	1507.19	2.22585	0.550721	4.0417	5.30646e-05	0.000540906
FUS_00016887-RA	253.245	-1.01835	0.251957	-4.04175	5.30532e-05	0.000540906
FUS_00006162-RA	2854.65	-1.01597	0.25139	-4.0414	5.31333e-05	0.000541213
FUS_00000450-RA	3703.96	-0.636635	0.157537	-4.04118	5.31831e-05	0.00054133
FUS_00006230-RA	213.118	1.53372	0.379673	4.03958	5.35478e-05	0.000544255
FUS_00020462-RA	69798.9	2.05706	0.509212	4.03969	5.35208e-05	0.000544255
FUS_00008120-RA	5033.21	1.55541	0.385093	4.03905	5.3669e-05	0.000544479
FUS_00014458-RA	42.5321	2.32601	0.575891	4.03897	5.36859e-05	0.000544479
FUS_00020014-RA	286.873	2.95817	0.732354	4.03926	5.36211e-05	0.000544479
FUS_00008097-RA	516.74	1.18487	0.293373	4.03879	5.37274e-05	0.000544507
FUS_00011832-RA	248.124	0.850755	0.210705	4.03767	5.39852e-05	0.000546727
FUS_00002379-RA	540.135	1.43173	0.354678	4.03671	5.42053e-05	0.000548561
FUS_00015927-RA	332.391	0.891136	0.220812	4.03572	5.44352e-05	0.000550492
FUS_00015499-RA	410.289	-1.07498	0.266458	-4.03434	5.47557e-05	0.000553335
FUS_00014180-RA	424.551	-0.837261	0.207547	-4.03408	5.48161e-05	0.000553548
FUS_00017573-RA	2684.31	1.17293	0.29079	4.03359	5.49313e-05	0.000554314
FUS_00008280-RA	1328.69	-0.502635	0.124642	-4.03262	5.51574e-05	0.000556196
FUS_00002557-RA	1547.19	0.873846	0.216766	4.03129	5.54718e-05	0.00055896
FUS_00010982-RA	1019.19	0.504485	0.125147	4.03112	5.55109e-05	0.00055896
FUS_00000600-RA	268.567	-0.727689	0.180528	-4.0309	5.55636e-05	0.000559091
FUS_00008619-RA	786.456	-0.547949	0.135998	-4.02911	5.59896e-05	0.000562642
FUS_00018136-RA	34.5309	2.37279	0.588916	4.02908	5.59964e-05	0.000562642
FUS_00001297-RA	2360.52	-0.453953	0.112767	-4.02559	5.68315e-05	0.00057045
FUS_00013991-RA	3177.13	-0.669165	0.166232	-4.0255	5.68546e-05	0.00057045
FUS_00016176-RA	24.4726	4.53961	1.12777	4.0253	5.69017e-05	0.000570517
FUS_00013820-RA	124.66	2.36091	0.586562	4.02499	5.69769e-05	0.000570864
FUS_00014453-RA	501.401	0.560733	0.139341	4.02418	5.7173e-05	0.000572015
FUS_00024049-RA	1721.35	-0.448095	0.11135	-4.0242	5.71701e-05	0.000572015
FUS_00003170-RA	715.856	0.832126	0.206804	4.02375	5.72786e-05	0.000572664
FUS_00003711-RA	857.028	-0.569005	0.141421	-4.02348	5.73436e-05	0.000572907
FUS_00005561-RA	1153.85	0.883173	0.219548	4.02268	5.75398e-05	0.000574053
FUS_00019191-RA	592.287	1.97121	0.490008	4.02282	5.75062e-05	0.000574053
FUS_00009464-RA	799.097	-0.57664	0.143369	-4.02207	5.76878e-05	0.000575122
FUS_00010918-RA	1720.08	1.72641	0.429257	4.02185	5.77416e-05	0.00057525
FUS_00025858-RA	240.737	-0.872662	0.217034	-4.02086	5.79853e-05	0.00057727
FUS_00003605-RA	1176.24	2.34822	0.584261	4.01913	5.84125e-05	0.000581111
FUS_00021014-RA	321.294	0.870708	0.216668	4.01863	5.85368e-05	0.000581937
FUS_00021592-RA	180.193	-1.13458	0.282352	-4.01831	5.86165e-05	0.000582318
FUS_00012477-RA	63.3864	1.06332	0.264722	4.01673	5.90112e-05	0.000585825
FUS_00001414-RA	71.6428	1.11623	0.277927	4.01627	5.91265e-05	0.000586557
FUS_00001451-RA	25.6217	1.61599	0.402672	4.01318	5.99062e-05	0.000593873
FUS_00014503-RA	11.3095	-3.25536	0.811422	-4.01192	6.02268e-05	0.000596211
FUS_00015703-RA	419.441	-0.547341	0.136429	-4.01192	6.02265e-05	0.000596211
FUS_00005972-RA	114.079	1.1247	0.280409	4.01094	6.04773e-05	0.000598271
FUS_00014773-RA	216.057	-0.801307	0.199832	-4.0099	6.07445e-05	0.000600492
FUS_00005567-RA	7358.92	1.40224	0.349726	4.00955	6.08356e-05	0.000600937
FUS_00015024-RA	425.997	-0.47844	0.11933	-4.00939	6.08749e-05	0.000600937
FUS_00020390-RA	481.125	0.88894	0.221725	4.00919	6.09266e-05	0.000601026
FUS_00003563-RA	1888.06	0.816459	0.203706	4.00803	6.12273e-05	0.000603569
FUS_00004803-RA	2665.81	-0.417847	0.104281	-4.00695	6.1508e-05	0.000605488
FUS_00006163-RA	210.09	1.57384	0.392768	4.00706	6.14804e-05	0.000605488
FUS_00003092-RA	188.5	1.08682	0.271253	4.00665	6.15858e-05	0.000605831
FUS_00004302-RA	891.563	0.848219	0.211831	4.00422	6.22226e-05	0.00061124
FUS_00004970-RA	16.513	5.11087	1.27636	4.00427	6.22101e-05	0.00061124
FUS_00020439-RA	391.038	-0.592984	0.148129	-4.00317	6.24993e-05	0.00061353
FUS_00010621-RA	2351.33	0.384268	0.0960192	4.00199	6.28109e-05	0.00061616
FUS_00015453-RA	4411.08	0.929759	0.232371	4.00119	6.30244e-05	0.000617824
FUS_00000491-RA	935.861	0.522926	0.130702	4.0009	6.31018e-05	0.000618152
FUS_00013417-RA	330.398	1.18504	0.296221	4.00051	6.3205e-05	0.000618315
FUS_00013948-RA	2454.5	-0.395805	0.0989388	-4.00051	6.32063e-05	0.000618315
FUS_00000531-RA	7210.72	0.342247	0.0855804	3.99913	6.35759e-05	0.000621061
FUS_00014766-RA	147.264	1.56135	0.390438	3.99897	6.36194e-05	0.000621061
FUS_00025604-RA	15.6536	-3.2423	0.810728	-3.99924	6.3545e-05	0.000621061
FUS_00021225-RA	1595.3	-0.564722	0.141299	-3.99665	6.42455e-05	0.000626739
FUS_00011860-RA	2326.76	-0.489251	0.122424	-3.99636	6.43237e-05	0.000627067
FUS_00017793-RA	38.4597	1.55015	0.38809	3.99431	6.48823e-05	0.000632074
FUS_00001655-RA	37.6852	2.58892	0.648243	3.99375	6.50372e-05	0.000633145
FUS_00000671-RA	18.3932	-2.29047	0.573649	-3.99281	6.5296e-05	0.000635225
FUS_00011006-RA	3054.41	1.44395	0.361676	3.99239	6.54107e-05	0.000635779
FUS_00015178-RA	4688.05	0.983218	0.24628	3.99227	6.54432e-05	0.000635779
FUS_00019987-RA	171.083	-2.23675	0.560613	-3.98982	6.61222e-05	0.000641932
FUS_00025109-RA	620.955	-0.490223	0.122888	-3.98918	6.63034e-05	0.000643248
FUS_00004645-RA	563.862	-0.74462	0.186686	-3.98862	6.64576e-05	0.0006443
FUS_00000778-RA	2382.7	-0.488634	0.122563	-3.9868	6.69697e-05	0.000648818
FUS_00004943-RA	1642.78	-0.382237	0.0958862	-3.98636	6.7096e-05	0.000649594
FUS_00010907-RA	59.9701	-1.28044	0.321255	-3.98574	6.72707e-05	0.000650437
FUS_00019175-RA	100.478	1.16157	0.291432	3.98572	6.72754e-05	0.000650437
FUS_00001594-RA	577.607	1.32189	0.331696	3.98525	6.74098e-05	0.000651289
FUS_00017993-RA	40.0996	1.89339	0.475133	3.98498	6.74872e-05	0.00065159
FUS_00011165-RA	524.74	-0.633926	0.159107	-3.98427	6.76886e-05	0.000653086
FUS_00002585-RA	879.479	-0.467671	0.117385	-3.98407	6.77445e-05	0.000653178
FUS_00002239-RA	684.454	-0.774999	0.194533	-3.9839	6.77947e-05	0.000653214
FUS_00026140-RA	28.0916	-2.38785	0.599446	-3.98344	6.79262e-05	0.000654034
FUS_00000212-RA	1501.89	1.54501	0.387953	3.98246	6.82056e-05	0.000656275
FUS_00001880-RA	195.608	0.93859	0.235757	3.98118	6.85752e-05	0.00065893
FUS_00004547-RA	82.6701	1.09648	0.275415	3.9812	6.85695e-05	0.00065893
FUS_00024645-RA	114.746	-1.28438	0.322775	-3.97918	6.91539e-05	0.000664038
FUS_00004513-RA	98.9947	1.64627	0.413966	3.97683	6.98406e-05	0.000670174
FUS_00023130-RA	19.9256	-2.51404	0.632216	-3.97656	6.99186e-05	0.000670466
FUS_00002817-RA	1759.72	-1.43973	0.36208	-3.97628	7.00005e-05	0.000670794
FUS_00012212-RA	271.799	2.00259	0.50379	3.97504	7.03683e-05	0.00067386
FUS_00006242-RA	117.511	1.44625	0.363875	3.97459	7.05014e-05	0.000674676
FUS_00006063-RA	17180.6	2.18583	0.55007	3.97372	7.07586e-05	0.000676678
FUS_00004693-RA	1639.45	1.00787	0.253717	3.97241	7.11482e-05	0.000679941
FUS_00000487-RA	1847.01	-0.51594	0.129894	-3.972	7.12709e-05	0.000680652
FUS_00001688-RA	5209.92	1.15289	0.290289	3.97153	7.14127e-05	0.000681396
FUS_00003010-RA	1123.39	0.604522	0.152218	3.97142	7.14456e-05	0.000681396
FUS_00002143-RA	221.841	-0.724819	0.182568	-3.97014	7.18314e-05	0.000683053
FUS_00002427-RA	3193.95	1.50343	0.378681	3.97019	7.18159e-05	0.000683053
FUS_00003402-RA	2310.03	1.59165	0.400916	3.97004	7.1862e-05	0.000683053
FUS_00006932-RA	36.0353	2.31905	0.584134	3.97007	7.18519e-05	0.000683053
FUS_00014907-RA	4075.99	2.2868	0.575988	3.97021	7.18079e-05	0.000683053
FUS_00024477-RA	1655.54	-0.458755	0.115602	-3.96841	7.23527e-05	0.000687253
FUS_00025893-RA	475.476	-1.00505	0.253337	-3.96723	7.27118e-05	0.000689733
FUS_00025942-RA	475.476	-1.00505	0.253337	-3.96723	7.27118e-05	0.000689733
FUS_00002499-RA	2000.24	-1.14457	0.288688	-3.96475	7.34739e-05	0.000696493
FUS_00016651-RA	300.891	1.91188	0.482479	3.96262	7.4133e-05	0.000702268
FUS_00007950-RA	2091.51	-0.632561	0.159673	-3.9616	7.44487e-05	0.000704379
FUS_00008438-RA	5769.01	1.89464	0.478254	3.96158	7.44559e-05	0.000704379
FUS_00003472-RA	313.774	0.949246	0.23966	3.9608	7.47003e-05	0.000706216
FUS_00019461-RA	318.141	0.643905	0.162583	3.96047	7.48036e-05	0.000706718
FUS_00006797-RA	4624	0.75276	0.190078	3.96026	7.48673e-05	0.000706846
FUS_00014762-RA	3689.36	1.30984	0.330766	3.96001	7.49458e-05	0.000707112
FUS_00000927-RA	121.461	1.47395	0.372286	3.95919	7.52028e-05	0.000709062
FUS_00002123-RA	36.1689	2.23119	0.563615	3.95871	7.53542e-05	0.000710014
FUS_00003810-RA	452.205	1.14027	0.288098	3.95792	7.56038e-05	0.000711889
FUS_00006525-RA	302.726	0.747645	0.188951	3.95683	7.5952e-05	0.00071469
FUS_00003782-RA	1308.14	0.585629	0.148015	3.95656	7.6036e-05	0.000715003
FUS_00019376-RA	1377.79	-0.35838	0.0905917	-3.956	7.62162e-05	0.000716219
FUS_00010917-RA	971.993	1.74946	0.442289	3.95548	7.63807e-05	0.000717286
FUS_00011663-RA	811.301	-0.887787	0.224468	-3.95508	7.65105e-05	0.000718026
FUS_00009364-RA	120.735	1.03769	0.26239	3.95478	7.66056e-05	0.000718439
FUS_00001841-RA	490.622	-0.576572	0.145797	-3.95461	7.66587e-05	0.000718458
FUS_00016030-RA	178.611	0.710411	0.179649	3.95443	7.67159e-05	0.000718516
FUS_00011430-RA	1900.17	1.00298	0.253753	3.95259	7.73099e-05	0.000723598
FUS_00021604-RA	1495.58	-0.758702	0.192068	-3.95017	7.80964e-05	0.000730474
FUS_00007738-RA	413.601	2.12103	0.537095	3.94908	7.84516e-05	0.000732187
FUS_00016336-RA	66081.6	1.01402	0.256772	3.94912	7.84389e-05	0.000732187
FUS_00019365-RA	625.986	-0.588714	0.14908	-3.94897	7.84876e-05	0.000732187
FUS_00022922-RA	1684.76	-0.531656	0.134632	-3.94897	7.84868e-05	0.000732187
FUS_00004118-RA	564.821	-0.775354	0.196376	-3.94831	7.8705e-05	0.000733728
FUS_00013067-RA	67.9002	-1.05145	0.26637	-3.94733	7.90278e-05	0.00073625
FUS_00023952-RA	894.936	0.800589	0.202848	3.94675	7.9219e-05	0.000737544
FUS_00019323-RA	47.2476	1.56098	0.395557	3.94629	7.93699e-05	0.00073846
FUS_00000652-RA	423.519	0.780119	0.197745	3.94508	7.97729e-05	0.00074172
FUS_00019360-RA	10078.2	1.4565	0.369238	3.94462	7.9927e-05	0.000742487
FUS_00020760-RA	12.1708	-3.1096	0.788334	-3.94452	7.9961e-05	0.000742487
FUS_00004840-RA	1227.34	-0.408174	0.103488	-3.94418	8.00749e-05	0.000742606
FUS_00008068-RA	844.578	1.38481	0.351104	3.94416	8.00793e-05	0.000742606
FUS_00000328-RA	496.664	1.29223	0.327657	3.94384	8.01868e-05	0.000743114
FUS_00003260-RA	616.812	-0.566739	0.143716	-3.94345	8.03161e-05	0.000743822
FUS_00003212-RA	3611.74	-0.375056	0.0951171	-3.9431	8.04345e-05	0.00074394
FUS_00003846-RA	713.248	3.23239	0.819734	3.94322	8.03948e-05	0.00074394
FUS_00006558-RA	2049.16	0.772742	0.196016	3.94223	8.07278e-05	0.000745673
FUS_00016968-RA	1881.21	1.13988	0.289137	3.94237	8.06802e-05	0.000745673
FUS_00019554-RA	2252.02	0.865223	0.219536	3.94114	8.10957e-05	0.000748579
FUS_00013839-RA	402.429	0.783561	0.198865	3.94016	8.14273e-05	0.000751148
FUS_00005071-RA	1319.95	-0.709604	0.18013	-3.9394	8.16842e-05	0.000753024
FUS_00000368-RA	36.6746	1.59316	0.404495	3.93864	8.1944e-05	0.000754925
FUS_00006513-RA	643.736	-2.20523	0.559965	-3.93815	8.21119e-05	0.000755977
FUS_00015999-RA	1705.42	-0.478745	0.121576	-3.93782	8.22268e-05	0.00075654
FUS_00015026-RA	21.668	2.52501	0.641341	3.93708	8.248e-05	0.000758374
FUS_00002676-RA	960.315	1.34735	0.342423	3.93475	8.32834e-05	0.000765261
FUS_00011617-RA	4021.01	-0.622736	0.158273	-3.93458	8.33431e-05	0.00076531
FUS_00002583-RA	208.253	-1.80483	0.458853	-3.93335	8.37702e-05	0.000768731
FUS_00015230-RA	15.5058	2.22973	0.566901	3.93319	8.38276e-05	0.000768756
FUS_00003259-RA	1798.4	-0.610493	0.155282	-3.93152	8.44101e-05	0.000773594
FUS_00000557-RA	648.852	1.08187	0.275243	3.93059	8.47366e-05	0.000776082
FUS_00000601-RA	1108.07	-0.532445	0.13548	-3.93005	8.49265e-05	0.000777272
FUS_00002849-RA	845.335	-0.582952	0.148337	-3.92991	8.49771e-05	0.000777272
FUS_00000417-RA	690.034	-0.897842	0.228486	-3.92953	8.5111e-05	0.000777992
FUS_00010208-RA	671.419	-0.855508	0.21778	-3.92832	8.5541e-05	0.000781415
FUS_00013053-RA	843.874	0.682143	0.173706	3.927	8.60119e-05	0.000784698
FUS_00014892-RA	2368.58	-1.05947	0.269792	-3.927	8.60117e-05	0.000784698
FUS_00004444-RA	23.2331	4.8256	1.22895	3.9266	8.61546e-05	0.000785218
FUS_00014875-RA	3837.27	0.993621	0.253053	3.92653	8.61804e-05	0.000785218
FUS_00008453-RA	3299.1	1.40524	0.357921	3.92612	8.63262e-05	0.000786038
FUS_00000367-RA	825.456	1.53645	0.391434	3.92518	8.66666e-05	0.000787011
FUS_00003262-RA	650.325	0.41923	0.106814	3.92488	8.67738e-05	0.000787011
FUS_00007732-RA	747.798	-0.486256	0.123895	-3.92474	8.68245e-05	0.000787011
FUS_00009037-RA	548.861	1.73184	0.441225	3.92507	8.67058e-05	0.000787011
FUS_00025582-RA	3028.59	-0.607924	0.154875	-3.92525	8.66393e-05	0.000787011
FUS_00025762-RA	10.0808	-4.76372	1.21351	-3.92559	8.6519e-05	0.000787011
FUS_00026556-RA	17.1003	1.99261	0.507703	3.92476	8.68151e-05	0.000787011
FUS_00013484-RA	24.3682	1.74615	0.444971	3.9242	8.70196e-05	0.000788263
FUS_00016855-RA	18.7131	2.28018	0.581079	3.92404	8.70746e-05	0.000788263
FUS_00014003-RA	693.559	0.721262	0.183906	3.9219	8.78553e-05	0.000794819
FUS_00007864-RA	141.654	0.860859	0.219548	3.92106	8.8162e-05	0.000797082
FUS_00019636-RA	21.2173	2.05459	0.524101	3.92021	8.84705e-05	0.000799357
FUS_00009108-RA	1879.48	-0.478154	0.122026	-3.91847	8.91117e-05	0.000804635
FUS_00019061-RA	73.7782	0.947881	0.241913	3.91827	8.91851e-05	0.000804781
FUS_00000151-RA	340.852	0.659717	0.168391	3.91777	8.93717e-05	0.000805949
FUS_00005577-RA	1071.87	1.90813	0.487136	3.91704	8.96423e-05	0.000807354
FUS_00008935-RA	5961.74	-0.918482	0.234476	-3.91717	8.95959e-05	0.000807354
FUS_00006788-RA	462.526	-0.553482	0.141379	-3.91488	9.04478e-05	0.000814088
FUS_00011074-RA	35.3607	1.85894	0.474946	3.91399	9.0783e-05	0.000816583
FUS_00015317-RA	688.272	-0.430326	0.110007	-3.9118	9.16099e-05	0.000823495
FUS_00002328-RA	761.269	-0.943728	0.241263	-3.91161	9.1683e-05	0.000823626
FUS_00006039-RA	1714.24	-0.496575	0.126979	-3.91067	9.20394e-05	0.0008263
FUS_00005891-RA	330.704	-0.768185	0.196463	-3.91008	9.22661e-05	0.000827807
FUS_00023365-RA	14.1735	-5.24485	1.34148	-3.90976	9.23894e-05	0.000828386
FUS_00021738-RA	3410.64	1.28834	0.329627	3.90848	9.28803e-05	0.000832257
FUS_00009772-RA	921.679	1.06855	0.27343	3.90794	9.30865e-05	0.000833045
FUS_00010885-RA	583.094	0.802838	0.205434	3.908	9.3062e-05	0.000833045
FUS_00003639-RA	225.795	0.737673	0.18882	3.90675	9.35468e-05	0.000836631
FUS_00004304-RA	312.943	-0.976582	0.249991	-3.90647	9.36559e-05	0.000837076
FUS_00012974-RA	979.146	-0.435893	0.111631	-3.90476	9.43204e-05	0.000842479
FUS_00019264-RA	7891.7	3.93042	1.00665	3.90444	9.44442e-05	0.000843051
FUS_00019462-RA	4512.84	0.58513	0.149872	3.9042	9.4538e-05	0.000843354
FUS_00018974-RA	9.78695	-4.68363	1.19969	-3.90403	9.46041e-05	0.000843408
FUS_00002656-RA	108.273	-1.53054	0.392221	-3.90224	9.53055e-05	0.000848586
FUS_00016298-RA	199.766	1.24735	0.319647	3.90227	9.5294e-05	0.000848586
FUS_00002621-RA	22332.3	0.57595	0.147662	3.90046	9.60084e-05	0.000853765
FUS_00016245-RA	1036.61	-0.451462	0.115743	-3.90055	9.59761e-05	0.000853765
FUS_00017327-RA	521.353	1.19181	0.305632	3.89949	9.63944e-05	0.000856656
FUS_00026252-RA	19.0051	-2.38692	0.612226	-3.89876	9.66878e-05	0.000858722
FUS_00023135-RA	13449.8	1.01463	0.260605	3.89336	9.88641e-05	0.000877497
FUS_00000186-RA	2126.19	0.891418	0.22922	3.88892	0.00010069	0.00089314
FUS_00012232-RA	2262.94	-0.724403	0.186313	-3.88809	0.000101037	0.000894525
FUS_00014967-RA	422.626	0.611639	0.157308	3.88816	0.000101008	0.000894525
FUS_00023757-RA	3021.23	-0.38038	0.0978255	-3.88835	0.000100927	0.000894525
FUS_00000899-RA	3924	1.4601	0.375566	3.88773	0.000101186	0.00089528
FUS_00012848-RA	12491.6	0.961914	0.247447	3.88736	0.000101341	0.000896091
FUS_00009457-RA	2391.32	-0.9836	0.253041	-3.88712	0.000101439	0.000896394
FUS_00002994-RA	1104.18	-0.561836	0.144574	-3.88615	0.000101845	0.00089942
FUS_00000024-RA	196.073	1.16776	0.300531	3.88566	0.000102051	0.000899517
FUS_00002077-RA	3761.06	0.824651	0.212226	3.88572	0.000102025	0.000899517
FUS_00003550-RA	2444.35	-0.547863	0.140987	-3.8859	0.000101952	0.000899517
FUS_00019856-RA	239.87	2.21428	0.569924	3.88521	0.00010224	0.000899517
FUS_00020285-RA	114.391	-0.885056	0.2278	-3.88524	0.000102231	0.000899517
FUS_00023139-RA	1251.94	0.968999	0.249398	3.88536	0.000102179	0.000899517
FUS_00013871-RA	57837.6	0.982516	0.252922	3.88466	0.000102473	0.000901004
FUS_00003470-RA	2561.61	-0.459313	0.118263	-3.88384	0.00010282	0.000903491
FUS_00001257-RA	1095.18	1.16538	0.300322	3.88043	0.000104271	0.000915105
FUS_00019988-RA	1311.63	-1.83598	0.47313	-3.8805	0.000104244	0.000915105
FUS_00000728-RA	8631.99	0.7973	0.205486	3.88006	0.000104429	0.00091592
FUS_00002856-RA	55.5349	1.11057	0.286285	3.87924	0.000104782	0.000918441
FUS_00003959-RA	5017.31	1.31686	0.339554	3.87822	0.000105225	0.000921513
FUS_00017001-RA	226.202	0.666697	0.171912	3.87813	0.000105263	0.000921513
FUS_00026577-RA	52.4205	-1.39869	0.360687	-3.87784	0.000105387	0.000922019
FUS_00014844-RA	21502.9	1.68767	0.435229	3.87766	0.000105465	0.000922128
FUS_00020927-RA	325.705	0.917278	0.236842	3.87295	0.000107528	0.000939582
FUS_00014271-RA	945.432	1.90716	0.492646	3.87125	0.000108279	0.000945238
FUS_00014724-RA	82.7286	0.930221	0.240294	3.87118	0.000108309	0.000945238
FUS_00016597-RA	186.467	-1.79452	0.463578	-3.87102	0.000108383	0.000945295
FUS_00000749-RA	210.3	-1.08901	0.281348	-3.8707	0.000108522	0.000945922
FUS_00022463-RA	43.2272	-1.78307	0.460969	-3.8681	0.000109687	0.000955487
FUS_00010597-RA	227.821	0.932396	0.241072	3.8677	0.000109865	0.000956444
FUS_00014420-RA	1064.33	-1.25205	0.323912	-3.8654	0.000110906	0.000964905
FUS_00003020-RA	208.602	-0.672698	0.174066	-3.86461	0.000111269	0.00096747
FUS_00010315-RA	546.686	0.512019	0.132514	3.86389	0.000111596	0.000969524
FUS_00015866-RA	451.7	-0.5824	0.150733	-3.86379	0.000111643	0.000969524
FUS_00006867-RA	1903.94	-0.446586	0.115607	-3.86296	0.000112023	0.000972228
FUS_00008184-RA	937.603	-0.428266	0.110873	-3.86268	0.000112149	0.000972717
FUS_00002194-RA	424.84	0.877382	0.2272	3.86171	0.000112595	0.000975984
FUS_00012656-RA	555.813	2.33361	0.604553	3.86006	0.000113358	0.000981994
FUS_00011525-RA	1744.91	-0.466409	0.120843	-3.85962	0.000113565	0.000983183
FUS_00001690-RA	159.961	1.1047	0.286277	3.85884	0.000113925	0.00098509
FUS_00002093-RA	101.003	0.890844	0.230857	3.85886	0.000113917	0.00098509
FUS_00002910-RA	3301.79	0.74274	0.192497	3.85846	0.000114105	0.000986041
FUS_00003274-RA	41.076	1.9126	0.496005	3.85601	0.000115254	0.00099536
FUS_00001800-RA	2365.11	-0.412417	0.106965	-3.85563	0.000115433	0.000995681
FUS_00009691-RA	5413.99	-0.791568	0.2053	-3.85567	0.000115413	0.000995681
FUS_00007475-RA	1493.25	-0.432381	0.112157	-3.85514	0.000115662	0.000997046
FUS_00001984-RA	731.653	0.68089	0.176634	3.8548	0.000115825	0.000997837
FUS_00013800-RA	80.0801	-1.76599	0.458171	-3.85444	0.000115994	0.000998684
FUS_00021384-RA	7.25187	5.44756	1.41361	3.85364	0.000116375	0.00100135
FUS_00004944-RA	195.789	0.898312	0.233122	3.8534	0.000116487	0.0010016
FUS_00005904-RA	2449.32	0.567753	0.147343	3.85328	0.000116547	0.0010016
FUS_00009075-RA	485.574	-0.577787	0.149983	-3.85234	0.000116995	0.00100484
FUS_00008605-RA	222.246	2.70634	0.702607	3.85186	0.000117226	0.00100621
FUS_00010574-RA	1179.85	0.407058	0.105689	3.85147	0.00011741	0.00100718
FUS_00016962-RA	376.468	1.17394	0.30482	3.85127	0.000117508	0.0010074
FUS_00011585-RA	1939.46	-1.02842	0.267072	-3.85072	0.000117772	0.00100905
FUS_00015189-RA	1844.91	-0.555723	0.144331	-3.85034	0.000117955	0.00101
FUS_00016603-RA	13.2595	2.62425	0.68163	3.84997	0.000118133	0.00101092
FUS_00008650-RA	4455.58	-0.561729	0.14592	-3.84957	0.000118325	0.00101195
FUS_00000529-RA	226.828	0.595394	0.154683	3.84913	0.000118538	0.00101262
FUS_00010136-RA	200.64	-0.806414	0.209515	-3.84896	0.000118619	0.00101262
FUS_00020931-RA	17175.8	1.23559	0.321011	3.84906	0.000118572	0.00101262
FUS_00019406-RA	53.0686	-2.82396	0.733782	-3.8485	0.000118843	0.00101391
FUS_00025312-RA	1774.39	-0.510285	0.132649	-3.84689	0.000119628	0.00101999
FUS_00008703-RA	398.289	0.590767	0.153587	3.84647	0.000119831	0.0010211
FUS_00008889-RA	73.5302	-1.08472	0.28202	-3.84626	0.000119935	0.00102137
FUS_00004245-RA	14036.9	2.18967	0.569413	3.84548	0.000120315	0.00102399
FUS_00002233-RA	2295.75	0.599586	0.155946	3.84483	0.000120637	0.00102552
FUS_00002876-RA	1774.71	1.77557	0.461807	3.84482	0.00012064	0.00102552
FUS_00007989-RA	992.329	-0.428275	0.111404	-3.84435	0.000120875	0.00102689
FUS_00008603-RA	599.412	0.924063	0.240471	3.84272	0.000121679	0.00103247
FUS_00016460-RA	112.536	1.37941	0.358964	3.84275	0.000121662	0.00103247
FUS_00000779-RA	119.285	1.84133	0.479193	3.84257	0.000121752	0.00103247
FUS_00006953-RA	14496.6	0.908073	0.236403	3.84121	0.000122427	0.00103757
FUS_00016092-RA	22.6646	2.31163	0.601972	3.8401	0.000122986	0.00104168
FUS_00016414-RA	9021.59	0.898597	0.234023	3.83979	0.000123142	0.00104238
FUS_00000358-RA	1219.26	-0.662467	0.172558	-3.8391	0.000123485	0.00104465
FUS_00011297-RA	3654.08	-0.513824	0.133845	-3.83893	0.000123569	0.00104474
FUS_00018817-RA	2843.67	-0.399421	0.10406	-3.83838	0.000123849	0.00104647
FUS_00005496-RA	475.107	0.797145	0.20777	3.83667	0.000124716	0.00105317
FUS_00007431-RA	111.604	1.13441	0.295713	3.83617	0.000124967	0.00105466
FUS_00010493-RA	1641.46	-0.687376	0.17928	-3.83409	0.00012603	0.00106298
FUS_00007911-RA	899.435	-0.601265	0.156845	-3.83349	0.000126338	0.00106495
FUS_00015489-RA	1955.86	0.406729	0.106113	3.83298	0.0001266	0.00106652
FUS_00007723-RA	9701.61	0.848225	0.221307	3.8328	0.000126695	0.00106668
FUS_00004246-RA	4520.16	1.38626	0.361697	3.83265	0.000126771	0.00106668
FUS_00005258-RA	1297.33	-0.568584	0.148385	-3.83183	0.000127193	0.00106959
FUS_00000199-RA	974.218	0.49347	0.128845	3.82995	0.000128167	0.00107555
FUS_00015322-RA	352.579	0.820654	0.214273	3.82995	0.00012817	0.00107555
FUS_00020496-RA	2216.36	0.566331	0.147865	3.83006	0.000128111	0.00107555
FUS_00025390-RA	121.424	0.915387	0.239012	3.82988	0.000128207	0.00107555
FUS_00003390-RA	2554.57	-0.691448	0.180598	-3.82866	0.000128842	0.0010799
FUS_00010758-RA	275.201	-1.16122	0.303302	-3.82859	0.00012888	0.0010799
FUS_00014029-RA	43.1497	-2.09411	0.547068	-3.82789	0.000129246	0.00108233
FUS_00000083-RA	2354.29	-0.537013	0.140312	-3.82729	0.000129564	0.00108434
FUS_00004160-RA	4009.7	2.00302	0.523384	3.82706	0.000129683	0.0010847
FUS_00011712-RA	1134.79	1.97201	0.515543	3.82511	0.000130715	0.00109268
FUS_00007766-RA	8111.33	1.24499	0.325524	3.82456	0.000131004	0.00109444
FUS_00017426-RA	3935.97	0.673047	0.176076	3.82249	0.000132111	0.00110304
FUS_00020192-RA	52.5693	-2.03942	0.533653	-3.82162	0.000132576	0.00110626
FUS_00001803-RA	1377.02	1.50635	0.394201	3.82127	0.000132765	0.00110706
FUS_00019393-RA	69.9306	2.04839	0.536066	3.82116	0.000132828	0.00110706
FUS_00007843-RA	619.881	-0.71725	0.187725	-3.82076	0.000133043	0.00110754
FUS_00024239-RA	5615.57	-0.600459	0.157153	-3.82086	0.000132987	0.00110754
FUS_00014804-RA	1741.86	0.779877	0.20414	3.82031	0.000133282	0.00110887
FUS_00008642-RA	861.968	0.779904	0.204177	3.81974	0.000133591	0.00111078
FUS_00002971-RA	1955.77	1.09285	0.286175	3.8188	0.000134101	0.00111338
FUS_00003050-RA	6757.93	0.910413	0.238407	3.81874	0.000134135	0.00111338
FUS_00008057-RA	207.764	0.887045	0.232288	3.81873	0.00013414	0.00111338
FUS_00000394-RA	4484.45	-0.49043	0.128437	-3.81845	0.000134294	0.001114
FUS_00021019-RA	33.5599	1.5425	0.404048	3.8176	0.000134754	0.00111715
FUS_00019399-RA	24.9793	1.89813	0.497228	3.81741	0.000134858	0.00111736
FUS_00005129-RA	548.48	-0.599476	0.157061	-3.81685	0.000135168	0.00111927
FUS_00005868-RA	1940.51	-0.426551	0.111771	-3.8163	0.00013547	0.00112112
FUS_00017564-RA	2714.96	0.968718	0.253866	3.81586	0.000135708	0.00112242
FUS_00006585-RA	3020.14	0.652421	0.170983	3.8157	0.000135796	0.00112249
FUS_00020613-RA	800.778	-0.433364	0.113592	-3.81509	0.000136133	0.00112462
FUS_00016313-RA	911.061	0.675022	0.177071	3.81215	0.000137761	0.0011374
FUS_00011595-RA	1018.64	0.955045	0.250633	3.81053	0.00013867	0.00114393
FUS_00015297-RA	2613.91	-0.451926	0.118602	-3.81045	0.000138715	0.00114393
FUS_00004299-RA	3734.27	-0.48679	0.127769	-3.80993	0.000139004	0.00114565
FUS_00008538-RA	442.097	2.51979	0.661516	3.80911	0.000139466	0.00114878
FUS_00000447-RA	10993.4	1.47431	0.387079	3.80881	0.000139635	0.0011495
FUS_00001047-RA	134.063	-1.89558	0.497817	-3.80778	0.000140221	0.00115364
FUS_00020966-RA	66.3814	1.23996	0.325697	3.8071	0.000140605	0.00115613
FUS_00019367-RA	1749.14	1.34782	0.354067	3.80668	0.000140843	0.00115674
FUS_00022138-RA	1454.37	-0.415127	0.109052	-3.80669	0.000140839	0.00115674
FUS_00003132-RA	69.3115	-1.9973	0.52476	-3.80612	0.000141165	0.0011587
FUS_00008639-RA	816.669	1.74005	0.457209	3.80581	0.000141343	0.00115949
FUS_00022327-RA	116.769	1.42684	0.374999	3.80492	0.00014185	0.00116297
FUS_00008277-RA	979.063	0.544698	0.14318	3.8043	0.000142206	0.00116521
FUS_00003616-RA	1472.63	0.804837	0.211581	3.80392	0.000142424	0.00116611
FUS_00010146-RA	554.071	1.06816	0.280811	3.80382	0.000142481	0.00116611
FUS_00010298-RA	526.505	-0.577521	0.15187	-3.80274	0.000143102	0.00117051
FUS_00004691-RA	144.748	0.698421	0.183783	3.80024	0.000144558	0.00118173
FUS_00006225-RA	1270.37	0.802856	0.211375	3.79825	0.000145719	0.00118984
FUS_00021678-RA	26551.4	1.59526	0.419987	3.79837	0.000145654	0.00118984
FUS_00019455-RA	297.125	1.14372	0.30117	3.79758	0.000146114	0.00119238
FUS_00008674-RA	384.957	1.05728	0.278505	3.79626	0.000146896	0.00119806
FUS_00011737-RA	1868.71	-0.512406	0.135031	-3.79472	0.000147809	0.00120481
FUS_00004644-RA	383.428	-0.653551	0.172347	-3.79206	0.000149405	0.00121712
FUS_00006812-RA	2159.71	2.07328	0.546785	3.79177	0.00014958	0.00121784
FUS_00012977-RA	1051.73	0.595308	0.157046	3.79065	0.000150252	0.0012226
FUS_00011356-RA	332758	1.84278	0.486233	3.78991	0.000150704	0.00122557
FUS_00019312-RA	135.473	-1.41668	0.373907	-3.78884	0.000151351	0.00123012
FUS_00006349-RA	1730.02	2.64675	0.698737	3.7879	0.000151923	0.00123335
FUS_00010441-RA	194.344	0.741747	0.195818	3.78795	0.000151896	0.00123335
FUS_00016081-RA	147.297	0.940876	0.248412	3.78756	0.000152134	0.00123434
FUS_00004884-RA	1219.01	-0.36682	0.0969109	-3.78513	0.000153631	0.00124577
FUS_00016631-RA	1394.3	1.26653	0.334656	3.78458	0.00015397	0.0012478
FUS_00014862-RA	518.781	1.3546	0.35803	3.78348	0.000154648	0.00125258
FUS_00002312-RA	713.221	0.79261	0.209536	3.7827	0.000155138	0.00125554
FUS_00020410-RA	245.167	0.775279	0.204959	3.78261	0.000155192	0.00125554
FUS_00019893-RA	2468.31	1.01418	0.268169	3.78186	0.000155658	0.00125859
FUS_00000577-RA	820.341	-0.37218	0.0984289	-3.7812	0.000156072	0.00125976
FUS_00003112-RA	221.597	1.27563	0.337349	3.78132	0.000155997	0.00125976
FUS_00004974-RA	1934.44	0.399763	0.105723	3.78124	0.000156051	0.00125976
FUS_00023514-RA	69.7524	2.82305	0.746636	3.78103	0.000156181	0.00125992
FUS_00006153-RA	23091.4	1.91933	0.5077	3.78043	0.000156557	0.00126223
FUS_00003640-RA	108.611	1.02918	0.27228	3.77987	0.000156911	0.00126436
FUS_00012193-RA	3070.05	-1.5034	0.397957	-3.77779	0.000158228	0.00127424
FUS_00018244-RA	246.398	0.880307	0.233156	3.77562	0.000159609	0.00128423
FUS_00019531-RA	2178.71	1.50604	0.398891	3.77556	0.00015965	0.00128423
FUS_00001303-RA	11665.9	-0.49781	0.131888	-3.77449	0.000160337	0.00128901
FUS_00019112-RA	729.92	-0.602688	0.159683	-3.77429	0.000160467	0.00128932
FUS_00001307-RA	1499.74	0.587578	0.155741	3.7728	0.000161427	0.00129624
FUS_00006486-RA	990.476	-0.822662	0.218058	-3.77267	0.000161512	0.00129624
FUS_00005369-RA	1797.74	0.537343	0.142492	3.77104	0.000162565	0.00130395
FUS_00015405-RA	278.325	0.733588	0.194544	3.7708	0.000162725	0.00130449
FUS_00003920-RA	1009.08	-0.464899	0.123322	-3.7698	0.000163379	0.00130853
FUS_00010920-RA	73.6143	1.18093	0.313265	3.76974	0.000163415	0.00130853
FUS_00023863-RA	9.97322	-4.10137	1.08806	-3.76945	0.00016361	0.00130935
FUS_00008131-RA	1151.5	-0.56406	0.149718	-3.7675	0.000164894	0.00131887
FUS_00008445-RA	13606.2	1.59243	0.422818	3.76623	0.00016573	0.00132481
FUS_00015285-RA	815.906	-0.444026	0.117903	-3.76603	0.000165862	0.00132511
FUS_00014914-RA	3045.92	-0.88338	0.234597	-3.76552	0.000166204	0.00132709
FUS_00005113-RA	107.697	0.994919	0.264234	3.76529	0.000166354	0.00132753
FUS_00005544-RA	470.144	-0.775034	0.20585	-3.76504	0.000166521	0.00132811
FUS_00011065-RA	166.361	1.44963	0.385052	3.76476	0.000166708	0.00132885
FUS_00001783-RA	2517.34	-0.323319	0.0858896	-3.76435	0.000166983	0.00133029
FUS_00003653-RA	6782.38	-0.558119	0.148285	-3.76383	0.000167333	0.00133157
FUS_00013077-RA	490.042	-0.485551	0.129002	-3.76389	0.000167287	0.00133157
FUS_00017833-RA	18.6599	-4.60561	1.22378	-3.76344	0.000167595	0.0013329
FUS_00002892-RA	4904.79	-0.502655	0.133591	-3.76265	0.000168123	0.00133409
FUS_00008609-RA	861.577	0.475597	0.126387	3.76303	0.000167868	0.00133409
FUS_00010498-RA	1151.78	-0.464983	0.123573	-3.76282	0.000168005	0.00133409
FUS_00017420-RA	987.471	-0.518793	0.137876	-3.76274	0.00016806	0.00133409
FUS_00012916-RA	2201.66	-0.818994	0.217735	-3.76143	0.000168945	0.00133985
FUS_00012674-RA	23612.1	2.06214	0.548308	3.76091	0.000169294	0.00134111
FUS_00025553-RA	35.9836	1.74299	0.463443	3.76095	0.00016927	0.00134111
FUS_00007795-RA	220.898	1.06773	0.284041	3.75907	0.000170548	0.00135028
FUS_00024422-RA	17.9759	-2.50508	0.666672	-3.75758	0.000171563	0.00135755
FUS_00001065-RA	36159	1.70016	0.452577	3.75661	0.000172231	0.00136207
FUS_00007349-RA	266.084	-0.56785	0.151184	-3.75603	0.000172631	0.00136447
FUS_00005666-RA	602.121	0.75684	0.20157	3.75472	0.000173537	0.00137086
FUS_00007982-RA	1094.96	0.521133	0.138835	3.75361	0.000174307	0.00137617
FUS_00016332-RA	413.281	-0.753371	0.200744	-3.75289	0.00017481	0.00137937
FUS_00014716-RA	430.39	-0.720265	0.191952	-3.75231	0.000175211	0.00138177
FUS_00005563-RA	520.315	1.00826	0.268749	3.75169	0.000175643	0.0013844
FUS_00002743-RA	2588.87	-0.609964	0.162599	-3.75133	0.000175897	0.00138452
FUS_00011603-RA	7146.67	-0.863133	0.230092	-3.75125	0.000175955	0.00138452
FUS_00020494-RA	837.93	-0.659295	0.17575	-3.75132	0.000175909	0.00138452
FUS_00011908-RA	115.879	-0.835074	0.222622	-3.75108	0.000176074	0.00138469
FUS_00016647-RA	2027.09	-0.588592	0.156999	-3.74902	0.000177523	0.00139531
FUS_00004132-RA	791.78	0.759081	0.202496	3.74862	0.000177807	0.00139598
FUS_00019558-RA	3656.37	-0.38858	0.103659	-3.74865	0.00017779	0.00139598
FUS_00001177-RA	271.085	0.699324	0.186571	3.74831	0.000178033	0.00139697
FUS_00006140-RA	206.951	1.02625	0.273931	3.74637	0.000179411	0.001407
FUS_00011615-RA	64.3535	1.2707	0.339247	3.74564	0.000179936	0.00141033
FUS_00001271-RA	950.088	-0.501408	0.133888	-3.74497	0.000180416	0.00141253
FUS_00002241-RA	688.136	-0.552558	0.147543	-3.74506	0.000180354	0.00141253
FUS_00003283-RA	5606.61	2.09388	0.559237	3.74418	0.000180984	0.00141291
FUS_00008330-RA	697.786	-0.630509	0.1684	-3.74412	0.000181028	0.00141291
FUS_00009741-RA	492.784	0.61981	0.165548	3.744	0.000181114	0.00141291
FUS_00012082-RA	188.837	1.79437	0.479217	3.74437	0.000180846	0.00141291
FUS_00012817-RA	1457.98	-0.568987	0.15197	-3.74408	0.000181054	0.00141291
FUS_00015006-RA	593.978	0.422527	0.112852	3.74407	0.000181062	0.00141291
FUS_00023729-RA	1523.99	1.49851	0.400252	3.74392	0.000181168	0.00141291
FUS_00008629-RA	11.5538	4.6833	1.25098	3.74369	0.000181337	0.00141317
FUS_00020036-RA	2331.23	-1.05641	0.282192	-3.7436	0.000181402	0.00141317
FUS_00000911-RA	23.4424	2.52293	0.67404	3.743	0.00018184	0.00141579
FUS_00010446-RA	165.905	0.687581	0.183709	3.74277	0.000182004	0.00141629
FUS_00025923-RA	223.497	-0.750167	0.200486	-3.74175	0.000182747	0.00142129
FUS_00005020-RA	1812.52	-0.394677	0.105496	-3.74116	0.000183169	0.00142378
FUS_00001278-RA	1814.52	-0.561792	0.150172	-3.741	0.000183293	0.00142396
FUS_00005385-RA	1270.05	0.61415	0.164182	3.74066	0.000183536	0.00142506
FUS_00023037-RA	1704.33	-0.391921	0.104789	-3.74009	0.000183958	0.00142755
FUS_00009714-RA	38.7501	1.75728	0.46988	3.73985	0.000184129	0.00142809
FUS_00003429-RA	21.1619	3.41765	0.914041	3.73906	0.000184708	0.00143179
FUS_00006059-RA	3042.57	-0.58652	0.156904	-3.73809	0.000185427	0.00143658
FUS_00011085-RA	1544.48	-0.538425	0.144136	-3.73554	0.000187314	0.0014504
FUS_00020102-RA	499.497	-0.46606	0.124828	-3.73362	0.000188746	0.00146068
FUS_00009012-RA	1856.66	-0.366959	0.0982984	-3.73311	0.000189133	0.00146278
FUS_00013881-RA	723.265	-0.619099	0.165846	-3.73298	0.000189225	0.00146278
FUS_00006853-RA	229.816	1.74193	0.466687	3.73255	0.000189549	0.00146448
FUS_00014362-RA	1004.77	0.71796	0.192412	3.73137	0.000190441	0.00147056
FUS_00007239-RA	435.851	-0.485407	0.130122	-3.73039	0.000191186	0.00147551
FUS_00003284-RA	14287.1	2.10391	0.564109	3.72961	0.000191773	0.00147923
FUS_00005845-RA	1924.13	-0.605704	0.162419	-3.72927	0.000192035	0.00148043
FUS_00008544-RA	1753.44	1.67624	0.449511	3.72903	0.000192222	0.00148107
FUS_00001653-RA	327.633	0.522495	0.140143	3.72831	0.000192768	0.00148446
FUS_00015293-RA	943.332	-0.485311	0.130177	-3.7281	0.00019293	0.0014849
FUS_00007948-RA	727.428	0.642487	0.172386	3.72703	0.000193748	0.00149038
FUS_00015269-RA	820.405	-0.582026	0.156189	-3.72642	0.000194219	0.00149237
FUS_00019074-RA	12304.4	0.877034	0.235348	3.72655	0.000194122	0.00149237
FUS_00004445-RA	14.4947	2.97993	0.80046	3.72277	0.000197048	0.00151246
FUS_00006819-RA	2592.91	1.97643	0.530899	3.7228	0.000197028	0.00151246
FUS_00001374-RA	1516.59	2.09875	0.563783	3.72263	0.00019716	0.00151249
FUS_00004779-RA	166.655	0.928123	0.249397	3.72146	0.000198071	0.00151836
FUS_00020706-RA	1316.39	0.474698	0.12756	3.72138	0.000198141	0.00151836
FUS_00020500-RA	1473.1	-1.06024	0.284961	-3.72064	0.000198719	0.00152196
FUS_00003769-RA	2719.41	-0.356978	0.0959839	-3.71915	0.000199894	0.00153013
FUS_00011673-RA	2070.07	-0.657974	0.17699	-3.71759	0.000201135	0.00153879
FUS_00014917-RA	456.359	-0.701013	0.188724	-3.7145	0.000203607	0.00155686
FUS_00005286-RA	242.108	-0.72605	0.195486	-3.71408	0.000203947	0.00155861
FUS_00020999-RA	1500.6	-0.570639	0.153758	-3.71128	0.000206213	0.00157507
FUS_00019206-RA	84.4559	1.45073	0.391041	3.70992	0.000207328	0.00158273
FUS_00019560-RA	1356.09	-0.657565	0.177271	-3.70937	0.000207778	0.00158531
FUS_00001037-RA	620.442	-0.462325	0.124651	-3.70895	0.000208117	0.00158617
FUS_00009092-RA	535.5	-0.619725	0.167086	-3.70902	0.00020806	0.00158617
FUS_00014947-RA	405.959	0.689087	0.185874	3.70727	0.000209504	0.00159588
FUS_00021811-RA	138.003	0.799514	0.21567	3.70711	0.000209636	0.00159603
FUS_00013538-RA	396.998	2.83088	0.763949	3.70558	0.000210904	0.00160481
FUS_00001786-RA	13664.4	0.80816	0.218104	3.70539	0.000211066	0.00160495
FUS_00002026-RA	575.851	-0.718138	0.193814	-3.70529	0.000211151	0.00160495
FUS_00001367-RA	48.406	1.20502	0.325273	3.70465	0.000211686	0.00160555
FUS_00002496-RA	229.066	-0.603277	0.162841	-3.7047	0.000211642	0.00160555
FUS_00008750-RA	37.3698	1.31296	0.354389	3.70486	0.000211511	0.00160555
FUS_00012661-RA	1414.44	-0.65658	0.177221	-3.70486	0.000211509	0.00160555
FUS_00003990-RA	899.711	0.531271	0.143418	3.70436	0.000211929	0.00160653
FUS_00011564-RA	3549.03	-0.447723	0.120913	-3.70286	0.000213179	0.00161513
FUS_00002412-RA	1860.52	0.988353	0.266968	3.70214	0.00021379	0.00161889
FUS_00005151-RA	339.555	-0.722623	0.195218	-3.70163	0.000214221	0.00162105
FUS_00014245-RA	1365.13	0.932561	0.251939	3.70153	0.000214306	0.00162105
FUS_00004398-RA	1489.38	1.24062	0.335387	3.69907	0.000216389	0.00163593
FUS_00000886-RA	1515.51	0.881133	0.238358	3.69668	0.000218436	0.00165052
FUS_00010464-RA	803.754	1.00293	0.2714	3.69538	0.000219559	0.00165812
FUS_00011654-RA	6899.51	-1.00822	0.27293	-3.69405	0.000220713	0.00166505
FUS_00012738-RA	7646.02	0.85851	0.232398	3.69414	0.000220629	0.00166505
FUS_00001838-RA	1556.42	0.848958	0.229833	3.6938	0.000220927	0.00166577
FUS_00023141-RA	1446.86	0.969154	0.262401	3.69341	0.000221266	0.00166743
FUS_00022461-RA	47.9075	3.09854	0.839304	3.6918	0.000222671	0.00167712
FUS_00000909-RA	202.198	0.977551	0.264824	3.69132	0.000223097	0.00167943
FUS_00010951-RA	1155.15	-0.429182	0.116291	-3.6906	0.00022373	0.00168329
FUS_00017433-RA	913.553	-0.759421	0.205834	-3.68948	0.000224714	0.0016898
FUS_00004724-RA	5647.66	0.689296	0.186886	3.68832	0.000225742	0.00169662
FUS_00009509-RA	1548.54	-0.465032	0.126088	-3.68814	0.0002259	0.0016969
FUS_00000154-RA	899.393	-0.569499	0.154484	-3.68646	0.000227391	0.00170537
FUS_00010676-RA	4893.41	-0.410337	0.111304	-3.68662	0.00022725	0.00170537
FUS_00022735-RA	394.637	0.58415	0.158457	3.68649	0.000227368	0.00170537
FUS_00000480-RA	9.08925	3.45391	0.937031	3.68602	0.000227791	0.00170746
FUS_00008113-RA	662.48	-0.493156	0.133803	-3.68568	0.000228091	0.0017088
FUS_00002238-RA	2601.75	-0.456607	0.123893	-3.68549	0.000228263	0.00170918
FUS_00014034-RA	492.059	-1.37531	0.373198	-3.6852	0.000228523	0.00171022
FUS_00013078-RA	2730.65	0.945974	0.25675	3.68442	0.000229226	0.00171457
FUS_00011925-RA	6661.63	0.868124	0.235645	3.68403	0.000229575	0.00171627
FUS_00008582-RA	668.691	1.98051	0.537622	3.68383	0.000229751	0.00171667
FUS_00002063-RA	49.0174	1.16995	0.317622	3.68348	0.000230073	0.00171769
FUS_00025789-RA	8127.68	0.988314	0.268315	3.68341	0.000230132	0.00171769
FUS_00000065-RA	338.344	-0.553773	0.150423	-3.68145	0.000231915	0.00173009
FUS_00020929-RA	47.5837	3.87537	1.05272	3.68128	0.000232067	0.0017303
FUS_00006898-RA	451.694	0.986753	0.268057	3.68112	0.000232208	0.00173044
FUS_00009002-RA	1959.96	1.50838	0.409808	3.6807	0.000232593	0.00173239
FUS_00000058-RA	1756.86	-0.347677	0.0944949	-3.67933	0.000233851	0.00174084
FUS_00011763-RA	443.443	-0.73396	0.199505	-3.67892	0.000234228	0.00174272
FUS_00021091-RA	13576.6	-0.639904	0.173949	-3.67868	0.000234446	0.00174342
FUS_00008524-RA	1963.7	0.688192	0.187095	3.67831	0.000234789	0.00174505
FUS_00002054-RA	1673.98	-0.642463	0.174684	-3.67787	0.000235189	0.0017471
FUS_00000473-RA	501.311	-0.546465	0.1486	-3.67741	0.000235615	0.00174934
FUS_00008829-RA	2264	-0.360134	0.0979399	-3.6771	0.000235903	0.00175056
FUS_00006213-RA	14419.8	1.39031	0.378184	3.67629	0.000236654	0.00175521
FUS_00008208-RA	1123.64	1.09706	0.298474	3.67556	0.000237324	0.00175843
FUS_00008803-RA	21.8012	1.97867	0.538334	3.67555	0.000237338	0.00175843
FUS_00025247-RA	81.4196	2.7236	0.741211	3.67452	0.000238293	0.00176457
FUS_00010995-RA	5088.15	-0.388723	0.105823	-3.67334	0.000239405	0.00177187
FUS_00008656-RA	797.958	1.78562	0.486153	3.67295	0.000239764	0.0017736
FUS_00008028-RA	869.545	-0.906656	0.24689	-3.6723	0.000240376	0.00177626
FUS_00024971-RA	196.593	1.04643	0.284951	3.67233	0.000240347	0.00177626
FUS_00017128-RA	2658.95	-0.436199	0.118796	-3.67183	0.000240821	0.00177862
FUS_00010089-RA	10.8856	-3.4754	0.946734	-3.67093	0.000241665	0.00178391
FUS_00021693-RA	1149.13	-0.542256	0.147732	-3.67053	0.000242046	0.00178579
FUS_00003143-RA	163.203	1.13176	0.308434	3.66938	0.000243135	0.00179288
FUS_00005600-RA	485.285	0.618368	0.168538	3.66901	0.000243496	0.0017946
FUS_00000325-RA	757.398	-0.423666	0.115488	-3.66848	0.000243992	0.00179732
FUS_00003821-RA	1417.49	-0.578392	0.157719	-3.66722	0.000245201	0.00180528
FUS_00000799-RA	3528.82	0.755038	0.205994	3.66534	0.000247013	0.00181742
FUS_00015044-RA	354.05	0.678314	0.185067	3.66524	0.000247108	0.00181742
FUS_00026131-RA	569.71	0.457187	0.124803	3.66326	0.000249025	0.00182961
FUS_00026272-RA	569.71	0.457187	0.124803	3.66326	0.000249025	0.00182961
FUS_00005342-RA	253.279	-0.683893	0.186711	-3.66285	0.000249429	0.00183162
FUS_00007436-RA	952.611	-0.495961	0.135481	-3.66073	0.000251496	0.00184488
FUS_00021732-RA	3017.59	1.01191	0.276421	3.66076	0.000251467	0.00184488
FUS_00021942-RA	552.819	0.85342	0.233208	3.65948	0.00025273	0.00185296
FUS_00012249-RA	1778.45	-0.497704	0.136072	-3.65765	0.000254535	0.00186522
FUS_00010648-RA	47.9629	1.52746	0.417671	3.65709	0.000255094	0.00186834
FUS_00012683-RA	662.233	-0.528676	0.144574	-3.65679	0.000255392	0.00186955
FUS_00011243-RA	2602.79	-0.506024	0.138409	-3.65602	0.000256164	0.00187423
FUS_00019875-RA	1727.8	-0.466565	0.12764	-3.65532	0.000256859	0.00187834
FUS_00002434-RA	1308.94	-0.507747	0.13893	-3.65469	0.000257496	0.00188202
FUS_00013574-RA	123.383	1.28103	0.350653	3.65325	0.000258937	0.00189157
FUS_00001250-RA	474.673	0.512151	0.140237	3.65203	0.000260177	0.00189964
FUS_00005060-RA	650.894	-0.477727	0.130829	-3.65152	0.00026069	0.0019024
FUS_00020986-RA	492.887	0.56956	0.156032	3.65029	0.000261948	0.00191059
FUS_00010293-RA	893.811	-0.638025	0.174811	-3.64981	0.000262437	0.00191317
FUS_00013257-RA	1323.78	0.589771	0.161608	3.64939	0.000262867	0.00191531
FUS_00012671-RA	29217.5	1.85207	0.507564	3.64894	0.000263326	0.00191766
FUS_00011395-RA	3452.84	-0.483944	0.132649	-3.64831	0.000263967	0.00192134
FUS_00006774-RA	2030.47	-0.520834	0.142768	-3.64812	0.00026417	0.00192182
FUS_00011440-RA	245.026	-0.647641	0.177555	-3.64756	0.000264744	0.001925
FUS_00004660-RA	749.947	1.14764	0.31468	3.64699	0.00026533	0.00192628
FUS_00014251-RA	49.6564	1.90483	0.522283	3.64712	0.000265198	0.00192628
FUS_00020233-RA	37.9263	-1.60937	0.441287	-3.64699	0.000265331	0.00192628
FUS_00007613-RA	40.9168	-2.72706	0.747797	-3.64679	0.000265537	0.00192679
FUS_00005581-RA	1143.75	0.846735	0.232199	3.64659	0.000265741	0.00192728
FUS_00001241-RA	424.851	1.39124	0.381611	3.64571	0.000266652	0.00193289
FUS_00022218-RA	2564.14	-0.613392	0.168279	-3.6451	0.00026729	0.00193651
FUS_00006061-RA	624.835	-0.671768	0.184369	-3.64361	0.000268843	0.00194576
FUS_00011179-RA	2709.55	0.970585	0.266371	3.64374	0.00026871	0.00194576
FUS_00008618-RA	490.771	0.479474	0.131612	3.6431	0.000269377	0.00194826
FUS_00014337-RA	770.46	0.843075	0.231422	3.64301	0.000269466	0.00194826
FUS_00015149-RA	787.526	0.682232	0.187432	3.63989	0.00027275	0.001971
FUS_00005116-RA	644.537	1.92169	0.528096	3.63891	0.000273795	0.00197753
FUS_00007612-RA	71.525	-1.17147	0.32203	-3.63777	0.000275005	0.00198525
FUS_00012154-RA	4496.98	1.13842	0.312973	3.63745	0.000275356	0.00198677
FUS_00024874-RA	85.7671	1.93848	0.533006	3.63688	0.000275966	0.00199015
FUS_00001209-RA	119.96	0.720651	0.198165	3.63661	0.000276246	0.00199115
FUS_00001775-RA	152.434	-1.71555	0.471932	-3.63516	0.00027781	0.00200135
FUS_00024637-RA	188.262	2.29559	0.631518	3.63503	0.000277946	0.00200135
FUS_00004593-RA	671.712	0.60683	0.16698	3.63415	0.000278903	0.00200619
FUS_00011296-RA	767.28	-0.416329	0.114559	-3.63418	0.000278869	0.00200619
FUS_00000173-RA	1736.45	-0.954297	0.262617	-3.6338	0.000279274	0.00200784
FUS_00001933-RA	726.117	0.536664	0.147786	3.63135	0.000281947	0.00202498
FUS_00003587-RA	30949.2	0.971951	0.267652	3.63139	0.000281896	0.00202498
FUS_00006409-RA	1463.8	-0.636877	0.175404	-3.63091	0.000282419	0.00202631
FUS_00007966-RA	3640.06	-0.518048	0.142676	-3.63093	0.000282403	0.00202631
FUS_00011326-RA	540.956	1.01041	0.278308	3.63055	0.000282815	0.00202811
FUS_00012895-RA	10082.2	1.09883	0.302852	3.62827	0.000285332	0.00204512
FUS_00003904-RA	600.311	-0.434914	0.119892	-3.62756	0.00028611	0.00204966
FUS_00015857-RA	2957.46	0.597298	0.164705	3.62646	0.000287329	0.00205734
FUS_00000795-RA	981.164	-0.803994	0.22171	-3.62633	0.000287483	0.00205739
FUS_00012859-RA	1489.17	-0.813415	0.224332	-3.62595	0.000287906	0.00205938
FUS_00014753-RA	210.698	1.29462	0.357066	3.62571	0.000288168	0.0020602
FUS_00009229-RA	34.654	-1.72133	0.474778	-3.62555	0.000288348	0.00206044
FUS_00017104-RA	93.337	1.08475	0.299307	3.62421	0.000289845	0.00207009
FUS_00006791-RA	3252.53	2.47238	0.682256	3.62383	0.00029027	0.00207207
FUS_00005084-RA	554.037	2.03823	0.562565	3.6231	0.000291093	0.0020769
FUS_00007962-RA	1777.04	-0.358847	0.0990544	-3.62273	0.000291511	0.00207882
FUS_00013021-RA	674.24	-0.467777	0.129149	-3.62199	0.000292348	0.00208374
FUS_00012947-RA	1096.08	-0.688271	0.190042	-3.62167	0.000292702	0.0020852
FUS_00016641-RA	359.465	-0.600884	0.165938	-3.62115	0.0002933	0.00208841
FUS_00001099-RA	920.134	0.605265	0.16718	3.62044	0.000294107	0.0020931
FUS_00001388-RA	13.2104	2.28151	0.63029	3.61978	0.000294853	0.00209642
FUS_00022913-RA	10249.9	0.940564	0.259841	3.61976	0.000294872	0.00209642
FUS_00008265-RA	149.481	-0.96828	0.267575	-3.61872	0.000296066	0.00210385
FUS_00019793-RA	220312	1.75522	0.48509	3.61834	0.000296496	0.00210584
FUS_00015005-RA	2208.06	-0.332004	0.0917632	-3.61805	0.000296836	0.00210719
FUS_00008793-RA	46.7507	1.14255	0.315817	3.61776	0.000297162	0.00210844
FUS_00020912-RA	154.348	-2.07207	0.572827	-3.61726	0.000297734	0.00211144
FUS_00025790-RA	264.819	0.961765	0.265926	3.61666	0.000298424	0.00211526
FUS_00013315-RA	10.305	6.94266	1.92003	3.61591	0.000299294	0.00212036
FUS_00011808-RA	38.8199	1.26372	0.349515	3.61565	0.000299593	0.00212109
FUS_00018861-RA	1356.37	0.624859	0.172827	3.61551	0.000299756	0.00212109
FUS_00019798-RA	2001.47	-1.05003	0.290439	-3.6153	0.000299996	0.00212109
FUS_00024025-RA	743.466	-0.615526	0.170256	-3.6153	0.000299999	0.00212109
FUS_00002161-RA	344.822	0.483977	0.1339	3.61447	0.000300959	0.00212681
FUS_00011311-RA	582.348	-0.42048	0.116348	-3.61399	0.00030152	0.0021297
FUS_00015990-RA	1174.75	-0.333223	0.0922104	-3.61372	0.00030183	0.00213082
FUS_00011481-RA	223.256	-0.66612	0.184412	-3.61214	0.000303683	0.00214283
FUS_00017818-RA	701.944	0.68428	0.189524	3.61053	0.000305577	0.00215511
FUS_00005764-RA	130.218	1.40045	0.388062	3.60883	0.000307579	0.00216714
FUS_00015195-RA	4993	1.44512	0.400443	3.6088	0.000307622	0.00216714
FUS_00016200-RA	77.6896	1.10075	0.305028	3.60869	0.000307744	0.00216714
[truncated: 24,762 more rows]

## Sheet: Table S13
	baseMean	log2FoldChange	lfcSE	stat	pvalue	padj
FUS_00017390-RA	162.21	5.95603	0.454118	13.1156	2.68039e-39	4.05355e-35
FUS_00006113-RA	402.087	5.63958	0.447709	12.5965	2.20669e-36	1.66859e-32
FUS_00006490-RA	98.1962	4.88302	0.447858	10.9031	1.11442e-27	5.61778e-24
FUS_00015382-RA	171.571	8.45947	0.857256	9.86809	5.72464e-23	2.16434e-19
FUS_00011370-RA	84.8449	-3.11828	0.350527	-8.89598	5.79049e-19	1.75139e-15
FUS_00016685-RA	18539	1.03726	0.1224	8.47433	2.36432e-17	5.95927e-14
FUS_00024269-RA	113.361	-1.81933	0.226556	-8.03039	9.71616e-16	2.09911e-12
FUS_00014233-RA	818.403	1.49544	0.188232	7.94463	1.94773e-15	3.27284e-12
FUS_00014236-RA	818.403	1.49544	0.188232	7.94463	1.94773e-15	3.27284e-12
FUS_00001734-RA	57.5148	5.84961	0.73857	7.92018	2.37175e-15	3.58679e-12
FUS_00006153-RA	499.947	1.45725	0.187362	7.7777	7.38543e-15	1.01536e-11
FUS_00020660-RA	102.246	-2.74759	0.35971	-7.63835	2.20018e-14	2.77277e-11
FUS_00024815-RA	38.4119	4.50103	0.602031	7.47641	7.63804e-14	8.8854e-11
FUS_00026141-RA	471.944	-1.96886	0.270066	-7.29031	3.09234e-13	3.34039e-10
FUS_00014681-RA	1150.05	2.56806	0.373545	6.87483	6.2064e-12	6.25729e-09
FUS_00012672-RA	90.1824	3.90411	0.599479	6.51251	7.39066e-11	6.98556e-08
FUS_00008444-RA	94.8795	3.08836	0.477733	6.46462	1.01556e-10	9.03435e-08
FUS_00023824-RA	38.6136	4.14555	0.642357	6.45364	1.09193e-10	9.17403e-08
FUS_00001822-RA	35.3637	4.68479	0.755797	6.19847	5.70132e-10	4.53795e-07
FUS_00001516-RA	815.214	0.883452	0.142832	6.18526	6.19994e-10	4.68809e-07
FUS_00011315-RA	138.717	-1.47993	0.245444	-6.02961	1.64356e-09	1.18359e-06
FUS_00001710-RA	21.1166	7.88148	1.3183	5.97852	2.2518e-09	1.53706e-06
FUS_00013716-RA	55.5248	-4.12456	0.692925	-5.95239	2.64256e-09	1.53706e-06
FUS_00017170-RA	34.427	8.58783	1.43851	5.96996	2.37309e-09	1.53706e-06
FUS_00025978-RA	55.5248	-4.12456	0.692925	-5.95239	2.64256e-09	1.53706e-06
FUS_00026037-RA	55.5248	-4.12456	0.692925	-5.95239	2.64256e-09	1.53706e-06
FUS_00001757-RA	1766.9	-1.21157	0.204144	-5.93488	2.94065e-09	1.64709e-06
FUS_00004869-RA	1022.27	-1.10941	0.189599	-5.85135	4.8761e-09	2.63361e-06
FUS_00020136-RA	64.2658	9.48603	1.64054	5.78227	7.37002e-09	3.84334e-06
FUS_00014167-RA	191.05	1.49322	0.260357	5.73528	9.73487e-09	4.90735e-06
FUS_00011195-RA	521.199	-1.24868	0.21852	-5.71426	1.10182e-08	5.37513e-06
FUS_00017196-RA	30.6055	5.20255	0.915249	5.68431	1.31345e-08	6.20726e-06
FUS_00011088-RA	106.403	5.4874	0.979285	5.60347	2.10099e-08	9.62824e-06
FUS_00007528-RA	15.4163	7.42669	1.34273	5.53104	3.1834e-08	1.41596e-05
FUS_00009928-RA	249.992	-1.00385	0.181847	-5.52031	3.38393e-08	1.46215e-05
FUS_00008445-RA	57.1596	2.61927	0.475885	5.504	3.71262e-08	1.55961e-05
FUS_00012163-RA	89.2174	-2.71901	0.49987	-5.43944	5.34473e-08	2.18455e-05
FUS_00026279-RA	41.9936	-3.10601	0.574174	-5.40952	6.31934e-08	2.51493e-05
FUS_00023986-RA	54.5909	-2.03675	0.377584	-5.39417	6.88419e-08	2.66948e-05
FUS_00004669-RA	45.2689	-2.55564	0.475737	-5.37195	7.7889e-08	2.94479e-05
FUS_00019549-RA	154.727	-1.72529	0.32145	-5.36722	7.99583e-08	2.94929e-05
FUS_00025762-RA	51.8431	-2.19803	0.410003	-5.36101	8.27578e-08	2.97987e-05
FUS_00020322-RA	48.1303	7.21057	1.35388	5.32588	1.00468e-07	3.53343e-05
FUS_00007303-RA	20.2914	-6.7678	1.2882	-5.2537	1.49073e-07	5.1237e-05
FUS_00004984-RA	17.5321	4.36132	0.831225	5.24685	1.5472e-07	5.19964e-05
FUS_00017849-RA	13.7768	-7.18454	1.38139	-5.20095	1.98273e-07	6.51845e-05
FUS_00019946-RA	11.8657	7.04828	1.36515	5.16299	2.43031e-07	7.81992e-05
FUS_00018466-RA	48.9893	2.25493	0.437933	5.14903	2.61835e-07	8.24943e-05
FUS_00022512-RA	59.3666	-3.63084	0.708189	-5.12693	2.94505e-07	9.0894e-05
FUS_00018193-RA	12.6153	-7.05748	1.38094	-5.11064	3.21077e-07	9.71129e-05
FUS_00011423-RA	24.8567	5.63048	1.10732	5.08479	3.68029e-07	0.000109131
FUS_00003586-RA	56.6033	-4.26518	0.842715	-5.06123	4.16555e-07	0.000121146
FUS_00003846-RA	16.4289	6.54187	1.29774	5.04096	4.632e-07	0.000127363
FUS_00004870-RA	1607.4	-1.24026	0.24573	-5.04725	4.48222e-07	0.000127363
FUS_00016690-RA	1955.06	3.02733	0.600502	5.04133	4.62305e-07	0.000127363
FUS_00020751-RA	177.247	-2.3578	0.468454	-5.03315	4.82482e-07	0.00012801
FUS_00025554-RA	140.832	1.08268	0.21509	5.0336	4.81347e-07	0.00012801
FUS_00023264-RA	38.0474	2.02407	0.408282	4.95754	7.13926e-07	0.00018615
FUS_00019327-RA	207.939	-1.69897	0.343096	-4.95189	7.3498e-07	0.000188392
FUS_00017621-RA	395.188	3.46723	0.702634	4.93462	8.03053e-07	0.00020241
FUS_00005750-RA	69.2053	2.53232	0.513706	4.92952	8.24335e-07	0.000204368
FUS_00015034-RA	39264	-1.57594	0.320569	-4.91609	8.82914e-07	0.00021536
FUS_00018978-RA	20.9533	5.43641	1.1204	4.85219	1.22105e-06	0.000293109
FUS_00002986-RA	90.1068	8.13024	1.67799	4.84524	1.2646e-06	0.000298822
FUS_00025262-RA	22.872	-3.11914	0.646891	-4.82174	1.42312e-06	0.000321221
FUS_00025523-RA	22.872	-3.11914	0.646891	-4.82174	1.42312e-06	0.000321221
FUS_00025827-RA	22.872	-3.11914	0.646891	-4.82174	1.42312e-06	0.000321221
FUS_00026754-RA	44.9949	-2.746	0.572172	-4.79926	1.5925e-06	0.000354167
FUS_00007940-RA	20.7884	-3.09109	0.64583	-4.78622	1.6995e-06	0.000372486
FUS_00012564-RA	64.186	-8.44024	1.76747	-4.77533	1.79416e-06	0.000387615
FUS_00014493-RA	14.3835	7.32325	1.53793	4.76177	1.91906e-06	0.00040876
FUS_00017380-RA	38.7864	-5.83435	1.22664	-4.75637	1.97108e-06	0.000414009
FUS_00012417-RA	27.6364	-6.3367	1.34253	-4.71998	2.35868e-06	0.000488634
FUS_00006981-RA	24.2661	-2.75174	0.584077	-4.71126	2.46193e-06	0.000503132
FUS_00007463-RA	22.5654	3.28309	0.697267	4.70852	2.49527e-06	0.000503146
FUS_00019263-RA	4889.98	-2.5638	0.547314	-4.68433	2.80872e-06	0.000558898
FUS_00006909-RA	140.198	-4.41004	0.945914	-4.6622	3.12846e-06	0.000591396
FUS_00016797-RA	140.198	-4.41004	0.945914	-4.6622	3.12846e-06	0.000591396
FUS_00017479-RA	140.198	-4.41004	0.945914	-4.6622	3.12846e-06	0.000591396
FUS_00024855-RA	140.198	-4.41004	0.945914	-4.6622	3.12846e-06	0.000591396
FUS_00018781-RA	31.7932	-3.63254	0.787416	-4.61324	3.96449e-06	0.000740186
FUS_00008275-RA	20.9104	-6.81554	1.48606	-4.58632	4.51135e-06	0.000832014
FUS_00011716-RA	75.7401	1.92136	0.419547	4.5796	4.65863e-06	0.000848825
FUS_00007086-RA	20.2189	-3.03499	0.664756	-4.56557	4.98141e-06	0.000886281
FUS_00023130-RA	35.7492	-2.46951	0.540668	-4.56752	4.93535e-06	0.000886281
FUS_00012565-RA	49.3694	-7.14392	1.5675	-4.55751	5.17633e-06	0.000910251
FUS_00009306-RA	9.21323	6.68726	1.47409	4.53655	5.7183e-06	0.000971661
FUS_00018524-RA	43.0092	-1.82357	0.401689	-4.53975	5.63209e-06	0.000971661
FUS_00020072-RA	50.6087	2.67398	0.589248	4.53796	5.67998e-06	0.000971661
FUS_00026057-RA	51.8703	-1.98526	0.438719	-4.52513	6.03573e-06	0.000992155
FUS_00026059-RA	51.8703	-1.98526	0.438719	-4.52513	6.03573e-06	0.000992155
FUS_00026312-RA	163.576	2.18171	0.482023	4.52616	6.0066e-06	0.000992155
FUS_00001122-RA	38.0743	-1.72393	0.38155	-4.51823	6.23597e-06	0.00101405
FUS_00014052-RA	14.245	7.31134	1.62404	4.50194	6.73356e-06	0.00108331
FUS_00025446-RA	29.4392	2.78854	0.620323	4.49531	6.94696e-06	0.00110588
FUS_00020014-RA	458.251	2.80639	0.625244	4.48847	7.1737e-06	0.00113008
FUS_00007602-RA	9.24754	6.69194	1.49185	4.48567	7.26861e-06	0.00113182
FUS_00013074-RA	1116.55	-0.572884	0.127769	-4.48374	7.33444e-06	0.00113182
FUS_00002976-RA	13.6115	7.24609	1.62032	4.47202	7.74832e-06	0.00116031
FUS_00016203-RA	223.09	-1.09855	0.245483	-4.47504	7.63972e-06	0.00116031
FUS_00025879-RA	17.3847	-3.55465	0.794867	-4.472	7.7492e-06	0.00116031
FUS_00018027-RA	8.00642	6.4824	1.45684	4.44963	8.60192e-06	0.00127536
FUS_00006114-RA	20.2601	2.89134	0.650841	4.44247	8.89312e-06	0.00130573
FUS_00011112-RA	761.34	3.12708	0.704519	4.4386	9.05471e-06	0.00130714
FUS_00018953-RA	33.9717	4.65387	1.04862	4.4381	9.07553e-06	0.00130714
FUS_00004210-RA	868.708	-0.6455	0.145604	-4.43326	9.28171e-06	0.00132422
FUS_00021580-RA	47.9737	-2.86731	0.647544	-4.42797	9.51222e-06	0.00134442
FUS_00017667-RA	118.482	-1.57867	0.356817	-4.42431	9.67512e-06	0.00135479
FUS_00025126-RA	211.857	-1.9773	0.447735	-4.41624	1.00432e-05	0.00139342
FUS_00022847-RA	16.8124	4.00966	0.90865	4.41277	1.02056e-05	0.00140308
FUS_00024198-RA	85.7452	-1.28309	0.290926	-4.41037	1.03194e-05	0.00140595
FUS_00002099-RA	32.1638	2.76054	0.626912	4.40339	1.06574e-05	0.00143903
FUS_00024527-RA	1813.9	-0.744132	0.169268	-4.39618	1.10171e-05	0.00147443
FUS_00018805-RA	255.811	-1.30134	0.296589	-4.38769	1.14559e-05	0.00151972
FUS_00015830-RA	9.82972	6.78051	1.54946	4.37604	1.20856e-05	0.0015893
FUS_00006203-RA	64.7792	-2.35888	0.542031	-4.35193	1.34943e-05	0.00175926
FUS_00013330-RA	135.842	-1.10644	0.255796	-4.32549	1.52192e-05	0.00195051
FUS_00013333-RA	135.842	-1.10644	0.255796	-4.32549	1.52192e-05	0.00195051
FUS_00013032-RA	2095.13	-1.23592	0.285973	-4.32182	1.5475e-05	0.00196663
FUS_00010018-RA	11.8796	5.16138	1.19969	4.30224	1.69077e-05	0.0021308
FUS_00003342-RA	5461.02	-1.09061	0.254174	-4.2908	1.78027e-05	0.00218886
FUS_00013610-RA	82.1763	-1.77037	0.412351	-4.29336	1.75987e-05	0.00218886
FUS_00022299-RA	19.4824	3.60515	0.839864	4.29254	1.76638e-05	0.00218886
FUS_00014551-RA	44.8085	4.80259	1.12435	4.27145	1.94209e-05	0.00236857
FUS_00024602-RA	15.6022	3.48286	0.816605	4.26505	1.99861e-05	0.002418
FUS_00020298-RA	13.8731	-6.21562	1.45803	-4.26302	2.01679e-05	0.00242063
FUS_00009302-RA	9.89978	6.78977	1.59462	4.25792	2.06334e-05	0.00244892
FUS_00024210-RA	8.40764	6.55443	1.53972	4.25691	2.07275e-05	0.00244892
FUS_00016204-RA	886.608	-0.927234	0.218155	-4.25035	2.13436e-05	0.00250217
FUS_00017892-RA	23.4961	-4.0438	0.953865	-4.23938	2.24138e-05	0.00260741
FUS_00010088-RA	70.7298	4.79036	1.13341	4.22651	2.37341e-05	0.00270202
FUS_00011938-RA	17.2582	7.59154	1.79629	4.22624	2.37631e-05	0.00270202
FUS_00011939-RA	17.2582	7.59154	1.79629	4.22624	2.37631e-05	0.00270202
FUS_00000494-RA	317.996	-0.723315	0.171233	-4.22416	2.39835e-05	0.00270673
FUS_00019262-RA	1791.9	-5.48751	1.30083	-4.21845	2.45984e-05	0.00275557
FUS_00001378-RA	273.322	-0.635462	0.151042	-4.20719	2.58566e-05	0.00287521
FUS_00020987-RA	37.3823	-2.49673	0.595072	-4.19567	2.72063e-05	0.00300322
FUS_00010510-RA	3130.58	-0.920528	0.220635	-4.17217	3.01712e-05	0.00330636
FUS_00025074-RA	17.1315	2.94359	0.706736	4.16505	3.11278e-05	0.00338666
FUS_00000765-RA	9.58925	6.74502	1.62663	4.14664	3.37397e-05	0.00364461
FUS_00015391-RA	1162.9	-0.451552	0.109022	-4.14183	3.44546e-05	0.00369544
FUS_00019945-RA	8.32463	6.53871	1.5812	4.13527	3.54531e-05	0.00377575
FUS_00008877-RA	16.1355	4.20326	1.01783	4.12961	3.63378e-05	0.00381623
FUS_00025605-RA	24.1502	-2.01738	0.488397	-4.13061	3.61796e-05	0.00381623
FUS_00023748-RA	21.6467	6.94244	1.68377	4.12315	3.73721e-05	0.00389778
FUS_00019277-RA	314.941	-2.61197	0.635728	-4.10863	3.98011e-05	0.00410696
FUS_00020629-RA	101.802	-1.78036	0.433396	-4.10794	3.99209e-05	0.00410696
FUS_00024530-RA	13295.4	-0.81074	0.197901	-4.0967	4.1908e-05	0.00428227
FUS_00025934-RA	16.3787	-3.41616	0.839966	-4.06702	4.76183e-05	0.0048331
FUS_00015330-RA	26.5557	4.46543	1.09945	4.0615	4.87577e-05	0.00491575
FUS_00015485-RA	117.849	-1.3393	0.330225	-4.05573	4.99777e-05	0.00493995
FUS_00023335-RA	17.5818	6.63984	1.63649	4.05737	4.96291e-05	0.00493995
FUS_00023608-RA	9852.68	1.86962	0.460948	4.05604	4.99122e-05	0.00493995
FUS_00017577-RA	99.2143	1.81461	0.448695	4.04419	5.25038e-05	0.00515594
FUS_00016740-RA	31.1887	-3.07179	0.759963	-4.04203	5.29903e-05	0.00517014
FUS_00009253-RA	407.2	-1.27671	0.316583	-4.03279	5.51178e-05	0.00532882
FUS_00025977-RA	139.393	-1.29988	0.322397	-4.03193	5.53214e-05	0.00532882
FUS_00002732-RA	204.166	3.2505	0.809548	4.0152	5.93947e-05	0.00568498
FUS_00022124-RA	7.72109	6.4315	1.60928	3.9965	6.42847e-05	0.00611432
FUS_00009304-RA	8.87839	5.64169	1.41264	3.99373	6.50415e-05	0.00614764
FUS_00004718-RA	805.998	-0.801	0.200849	-3.98807	6.66122e-05	0.00625699
FUS_00010086-RA	7.77171	6.44253	1.62103	3.97435	7.05727e-05	0.00658809
FUS_00001556-RA	1385.5	-1.20495	0.303368	-3.97191	7.12974e-05	0.00661492
FUS_00007836-RA	259.216	1.38337	0.348576	3.96864	7.22828e-05	0.00662505
FUS_00026309-RA	259.216	1.38337	0.348576	3.96864	7.22828e-05	0.00662505
FUS_00019261-RA	7572.92	-4.9746	1.25517	-3.96328	7.39274e-05	0.00669464
FUS_00019673-RA	18.4832	2.70077	0.681356	3.96382	7.37609e-05	0.00669464
FUS_00023420-RA	112.11	1.26666	0.319791	3.9609	7.46675e-05	0.00672141
FUS_00005808-RA	16.7556	-3.28696	0.831977	-3.95078	7.78977e-05	0.00697069
FUS_00021518-RA	45.5599	-1.46757	0.372091	-3.94413	8.009e-05	0.00712471
FUS_00010192-RA	16.0758	-3.67658	0.933257	-3.93951	8.16465e-05	0.0072207
FUS_00000710-RA	3752.26	-0.902129	0.229099	-3.93773	8.22573e-05	0.00723243
FUS_00010992-RA	22.4024	6.05423	1.5385	3.93514	8.31473e-05	0.00726842
FUS_00003836-RA	741.122	-0.465743	0.118522	-3.9296	8.5087e-05	0.00735298
FUS_00012466-RA	11.2194	5.05086	1.28491	3.9309	8.4627e-05	0.00735298
FUS_00009021-RA	543.752	-0.522406	0.134084	-3.89612	9.77448e-05	0.00839883
FUS_00006383-RA	20.3453	-2.64044	0.679312	-3.88693	0.000101521	0.00862632
FUS_00016383-RA	4073.54	-0.650412	0.167334	-3.8869	0.000101533	0.00862632
FUS_00024608-RA	23.6131	-2.08758	0.537811	-3.88162	0.000103761	0.00876638
FUS_00018914-RA	101.048	-2.79327	0.720787	-3.87531	0.00010649	0.00894691
FUS_00002848-RA	1210.05	-2.39469	0.620586	-3.85876	0.000113965	0.00952208
FUS_00025167-RA	24.8852	5.68314	1.48038	3.83897	0.000123552	0.0102663
FUS_00020071-RA	36.7289	2.41695	0.630517	3.83329	0.000126442	0.0104491
FUS_00016178-RA	9.21095	5.69371	1.49898	3.79838	0.000145646	0.0119707
FUS_00010689-RA	24.854	-3.26353	0.86098	-3.79048	0.000150354	0.0122369
FUS_00010890-RA	746.157	0.498834	0.13161	3.79024	0.000150503	0.0122369
FUS_00012449-RA	24.5283	-2.03009	0.536146	-3.78646	0.00015281	0.012358
FUS_00023908-RA	9.49719	3.44179	0.91092	3.77836	0.000157862	0.0126987
FUS_00013010-RA	661.937	-0.705404	0.186797	-3.77631	0.000159166	0.0127358
FUS_00013195-RA	45.6389	-1.98301	0.52599	-3.77006	0.00016321	0.0129907
FUS_00000828-RA	20.3792	5.31301	1.41059	3.76653	0.000165535	0.0131067
FUS_00007928-RA	11.6794	7.02696	1.87049	3.75674	0.000172143	0.0133473
FUS_00009766-RA	41.5949	-2.10523	0.560668	-3.75487	0.000173432	0.0133473
FUS_00020799-RA	545.5	-1.81384	0.48249	-3.75932	0.000170376	0.0133473
FUS_00022515-RA	22.566	2.96007	0.787564	3.75851	0.000170928	0.0133473
FUS_00023345-RA	35.6554	-1.71395	0.456538	-3.75424	0.000173869	0.0133473
FUS_00024990-RA	48.6022	3.07682	0.818875	3.75737	0.000171709	0.0133473
FUS_00001139-RA	905.266	-1.25785	0.335701	-3.74693	0.000179009	0.0136725
FUS_00004483-RA	81.7815	2.68592	0.718176	3.73992	0.000184077	0.0139889
FUS_00025159-RA	15.6226	-2.70929	0.725759	-3.73304	0.000189179	0.0143048
FUS_00007676-RA	350.054	1.3715	0.36841	3.72275	0.000197065	0.0148065
FUS_00019706-RA	13.6131	2.74275	0.736932	3.72185	0.000197772	0.0148065
FUS_00015951-RA	167.039	1.71197	0.460502	3.71762	0.00020111	0.0149822
FUS_00017333-RA	1984.71	0.528178	0.142166	3.71522	0.000203028	0.0150509
FUS_00006112-RA	487.251	1.76335	0.475485	3.70854	0.00020846	0.0153782
FUS_00015813-RA	18.8119	-2.28882	0.618084	-3.70309	0.000212989	0.0156361
FUS_00001967-RA	368.199	2.24049	0.605799	3.69841	0.000216957	0.0158504
FUS_00013100-RA	27.8718	-4.5969	1.24377	-3.69594	0.000219076	0.0159283
FUS_00021304-RA	42.697	-1.75762	0.475827	-3.69383	0.000220901	0.0159841
FUS_00024432-RA	7.9202	5.46848	1.48149	3.69121	0.000223189	0.0160728
FUS_00020832-RA	36.2829	1.89748	0.515616	3.68003	0.000233211	0.0167149
FUS_00016385-RA	11214.2	-0.496562	0.135743	-3.6581	0.000254094	0.0181257
FUS_00017961-RA	12.8361	3.92077	1.07229	3.65643	0.000255752	0.0181584
FUS_00007613-RA	80.6048	-2.55251	0.699016	-3.65157	0.000260639	0.0183631
FUS_00024224-RA	6108.29	1.60628	0.439938	3.65115	0.000261064	0.0183631
FUS_00022586-RA	12.3467	3.09026	0.848358	3.64264	0.000269857	0.0188938
FUS_00010883-RA	12.1361	7.08134	1.9457	3.63948	0.000273191	0.019039
FUS_00026412-RA	51.3237	-5.07665	1.39841	-3.63031	0.000283085	0.019638
FUS_00016272-RA	6.74058	6.23242	1.71791	3.62791	0.000285723	0.0196408
FUS_00016273-RA	6.74058	6.23242	1.71791	3.62791	0.000285723	0.0196408
FUS_00019026-RA	18.5667	2.77868	0.766363	3.6258	0.00028807	0.0197126
FUS_00026610-RA	14.4997	-2.8715	0.795491	-3.60972	0.000306532	0.0208136
FUS_00026740-RA	168.719	1.80315	0.499572	3.60939	0.000306913	0.0208136
FUS_00001610-RA	2422.08	-0.714345	0.198641	-3.59616	0.000322946	0.0218032
FUS_00018081-RA	19.5434	6.79265	1.89394	3.58652	0.000335126	0.0225249
FUS_00021204-RA	110.958	-1.46498	0.410673	-3.56728	0.000360712	0.0241374
FUS_00001524-RA	485.027	0.931597	0.261285	3.56544	0.000363242	0.0241996
FUS_00000824-RA	6.21142	6.11753	1.71969	3.55734	0.000374623	0.0247398
FUS_00006987-RA	11.2297	6.97184	1.95925	3.55842	0.000373094	0.0247398
FUS_00020348-RA	119.453	-1.66063	0.469322	-3.53837	0.000402612	0.0264726
FUS_00002598-RA	4561.23	0.327473	0.0928959	3.52516	0.000423224	0.0277074
FUS_00024975-RA	15.1967	-2.08161	0.591753	-3.5177	0.000435309	0.0283758
FUS_00013240-RA	2245.56	-0.59283	0.168816	-3.51169	0.000445268	0.0287769
FUS_00021726-RA	594.635	-0.632744	0.180169	-3.51194	0.000444853	0.0287769
FUS_00008364-RA	5070.98	-0.632034	0.180323	-3.50501	0.000456591	0.0293831
FUS_00000838-RA	12.2541	-3.01382	0.861188	-3.49961	0.000465944	0.029732
FUS_00021679-RA	10116.7	-0.30641	0.0875368	-3.50035	0.000464645	0.029732
FUS_00004872-RA	565.319	-0.892234	0.255058	-3.49816	0.000468488	0.0297687
FUS_00020943-RA	75.5403	-1.174	0.335821	-3.4959	0.000472471	0.0298961
FUS_00006924-RA	7.41056	6.373	1.82511	3.49184	0.000479711	0.0301208
FUS_00022901-RA	36.9342	-2.79783	0.801287	-3.49167	0.000480004	0.0301208
FUS_00010931-RA	772.635	-0.886133	0.25423	-3.48555	0.000491119	0.0304393
FUS_00023240-RA	13.0064	3.65133	1.04754	3.48562	0.000490993	0.0304393
FUS_00024864-RA	1742.85	-1.28388	0.368205	-3.48688	0.0004887	0.0304393
FUS_00013313-RA	9.43685	6.72138	1.93185	3.47924	0.000502831	0.0309119
FUS_00016997-RA	46.3474	-1.22519	0.352084	-3.47982	0.000501758	0.0309119
FUS_00000593-RA	55.9671	-1.34512	0.387312	-3.47295	0.000514778	0.0315181
FUS_00024857-RA	42.8194	-3.85542	1.11095	-3.47038	0.000519714	0.0316921
FUS_00026280-RA	24.6549	-3.00221	0.86662	-3.46428	0.000531657	0.0322901
FUS_00001982-RA	260.774	-1.18971	0.343737	-3.46112	0.000537932	0.0325406
FUS_00015823-RA	6.19313	-5.0313	1.46085	-3.4441	0.000572954	0.0345211
FUS_00025541-RA	135.938	-2.83324	0.823815	-3.43917	0.000583503	0.0350171
FUS_00023751-RA	18.708	4.81606	1.40233	3.43432	0.00059404	0.0355086
FUS_00023350-RA	186.501	2.359	0.688775	3.42492	0.000614991	0.0366162
FUS_00004525-RA	345.941	1.03447	0.302528	3.41941	0.000627561	0.0369878
FUS_00013800-RA	80.7749	-1.14087	0.333686	-3.41898	0.00062857	0.0369878
FUS_00023306-RA	11.1706	3.42282	1.0006	3.42078	0.000624422	0.0369878
FUS_00007062-RA	53.2727	2.82069	0.825986	3.41493	0.000637976	0.0373958
FUS_00003845-RA	8.13294	4.57107	1.34085	3.40909	0.000651789	0.0380579
FUS_00018273-RA	451.811	-0.497194	0.146645	-3.39047	0.000697739	0.0404288
FUS_00023822-RA	2058.74	-1.09575	0.323137	-3.39099	0.000696411	0.0404288
FUS_00016697-RA	1262.84	0.665789	0.196673	3.38526	0.000711119	0.0410468
FUS_00007837-RA	588.681	1.10103	0.326557	3.37164	0.000747229	0.0429671
FUS_00010089-RA	64.3207	-2.07722	0.618681	-3.3575	0.000786512	0.0448846
FUS_00022841-RA	49.6549	-3.64569	1.08554	-3.35843	0.000783866	0.0448846
FUS_00012125-RA	25.4131	-1.80632	0.538507	-3.35431	0.00079564	0.0452348
FUS_00008238-RA	2668.13	-1.41098	0.420914	-3.35219	0.000801764	0.0454123
FUS_00022151-RA	9.43104	-3.68044	1.09873	-3.34974	0.000808886	0.0456447
FUS_00004631-RA	952.638	0.358205	0.10732	3.33774	0.000844637	0.0474849
FUS_00012882-RA	62.0054	-2.80827	0.842167	-3.33458	0.000854296	0.0478501
FUS_00026140-RA	54.0516	-1.78588	0.535766	-3.33333	0.000858139	0.0478879
FUS_00000022-RA	824.384	0.801023	0.241357	3.31883	0.00090397	0.0500754
FUS_00000946-RA	6.92206	-6.19353	1.86578	-3.31954	0.000901656	0.0500754
FUS_00009219-RA	83.6584	-0.826091	0.248987	-3.31781	0.00090727	0.0500754
FUS_00025264-RA	9.99408	4.91301	1.48308	3.31271	0.00092396	0.0508111
FUS_00024978-RA	9.66794	-3.72572	1.12621	-3.30819	0.000939021	0.0514522
FUS_00019284-RA	469.586	-4.65214	1.40729	-3.30575	0.000947222	0.0517142
FUS_00024993-RA	82.1039	-1.44084	0.436091	-3.304	0.000953155	0.0518509
FUS_00023587-RA	11.5039	6.02314	1.82523	3.29994	0.000967067	0.0524192
FUS_00002051-RA	32.7731	-1.34442	0.408011	-3.29506	0.000984011	0.0527702
FUS_00011750-RA	2344.67	-0.547348	0.166094	-3.29541	0.000982775	0.0527702
FUS_00024266-RA	28.967	5.82256	1.76685	3.29544	0.00098266	0.0527702
FUS_00002073-RA	28.0106	-3.03809	0.923013	-3.29149	0.000996572	0.053255
FUS_00013452-RA	23.567	2.24767	0.684932	3.2816	0.0010322	0.0549646
FUS_00014212-RA	383.046	0.470133	0.143307	3.28059	0.00103591	0.0549684
FUS_00024973-RA	119.443	-2.13475	0.651578	-3.27628	0.00105185	0.0556192
FUS_00018067-RA	57.4765	3.95806	1.2093	3.27302	0.00106403	0.0560145
FUS_00019272-RA	5711.66	-4.20348	1.28456	-3.27231	0.00106673	0.0560145
FUS_00025419-RA	11.4689	-3.1468	0.962155	-3.27057	0.0010733	0.0561643
FUS_00014082-RA	13.6146	-1.99873	0.612322	-3.26418	0.00109782	0.0572494
FUS_00002149-RA	14.3518	2.79518	0.85737	3.26018	0.00111343	0.0578641
FUS_00005523-RA	195.765	1.33902	0.411027	3.25775	0.00112298	0.0581158
FUS_00017825-RA	32.7422	-1.67261	0.513542	-3.257	0.00112596	0.0581158
FUS_00000009-RA	344.445	-1.54843	0.476124	-3.25214	0.00114538	0.058717
FUS_00024115-RA	9.73304	2.92628	0.899611	3.25282	0.00114264	0.058717
FUS_00004443-RA	2713.04	-2.28173	0.70292	-3.24608	0.00117005	0.0597794
FUS_00025277-RA	18.6501	4.87943	1.50362	3.24512	0.00117403	0.0597804
FUS_00007678-RA	27.7172	3.34998	1.03363	3.24098	0.00119121	0.0604518
FUS_00011538-RA	438.328	-1.04523	0.323327	-3.23272	0.00122616	0.0620175
FUS_00022827-RA	19.9108	-6.74137	2.0867	-3.23064	0.00123514	0.0622633
FUS_00023305-RA	9.12026	3.38169	1.04712	3.22952	0.00124	0.0623008
FUS_00001076-RA	6.28065	4.18223	1.29664	3.22544	0.00125778	0.0629848
FUS_00002237-RA	313.929	-0.583528	0.18107	-3.22267	0.00127002	0.0632376
FUS_00019759-RA	33.3305	-2.29263	0.711466	-3.22241	0.00127119	0.0632376
FUS_00014074-RA	13.5521	5.3154	1.65016	3.22115	0.00127677	0.0632636
FUS_00022542-RA	77.7401	-1.17559	0.365151	-3.21947	0.00128426	0.0632636
FUS_00023692-RA	68.0568	-2.48371	0.771406	-3.21971	0.00128319	0.0632636
FUS_00004086-RA	37.1032	1.2162	0.379952	3.20093	0.00136986	0.0672612
FUS_00003879-RA	1708.92	-0.760178	0.238322	-3.18971	0.00142414	0.0694749
FUS_00004091-RA	452.556	-0.757857	0.23755	-3.1903	0.00142125	0.0694749
FUS_00008606-RA	77.3533	-0.797714	0.250594	-3.18329	0.0014561	0.0708056
FUS_00013364-RA	112.431	-1.67946	0.527833	-3.1818	0.00146365	0.0709449
FUS_00007553-RA	30.161	-1.86471	0.586497	-3.1794	0.00147583	0.0713064
FUS_00002571-RA	1253.89	-0.435856	0.137132	-3.17837	0.00148105	0.0713308
FUS_00004075-RA	56.4671	1.45721	0.459184	3.17347	0.00150626	0.0722572
FUS_00017061-RA	692.063	-0.652786	0.205745	-3.17279	0.00150984	0.0722572
FUS_00013917-RA	45.6956	-1.19552	0.377489	-3.16704	0.00153998	0.0734674
FUS_00022636-RA	55.9092	-2.10585	0.665568	-3.16399	0.00155624	0.0740094
FUS_00025290-RA	7.1342	-6.23777	1.97757	-3.15427	0.001609	0.0762788
FUS_00011748-RA	7.3439	5.37034	1.70451	3.15065	0.00162905	0.0769881
FUS_00007569-RA	8.88266	4.77733	1.51696	3.14928	0.00163676	0.0771113
FUS_00012126-RA	10.2035	-4.27587	1.36311	-3.13685	0.00170776	0.0802065
FUS_00016946-RA	143.081	-0.684678	0.219189	-3.12368	0.00178602	0.0833639
FUS_00024768-RA	9.30553	4.18376	1.33916	3.12418	0.00178304	0.0833639
FUS_00006394-RA	692.839	-0.450655	0.144538	-3.1179	0.00182145	0.0847564
FUS_00000203-RA	289.605	-1.23899	0.397943	-3.11348	0.00184892	0.0852478
FUS_00005007-RA	49.5722	1.31838	0.423411	3.1137	0.00184756	0.0852478
FUS_00011441-RA	11.7847	2.51374	0.806941	3.11515	0.0018385	0.0852478
FUS_00023609-RA	2310.48	1.08329	0.349226	3.10199	0.00192227	0.0883602
FUS_00003802-RA	24.7819	-2.15224	0.694901	-3.09719	0.00195362	0.0892587
FUS_00008725-RA	30.8011	2.54579	0.821795	3.09784	0.00194935	0.0892587
FUS_00004699-RA	136.135	-2.07539	0.670873	-3.09357	0.00197765	0.0900843
FUS_00000446-RA	12.362	3.07033	0.99401	3.08883	0.00200949	0.090445
FUS_00003497-RA	24.4914	-1.86774	0.60454	-3.08952	0.00200478	0.090445
FUS_00005622-RA	7.47712	3.40723	1.10236	3.09084	0.00199592	0.090445
FUS_00011114-RA	10.9404	-2.1234	0.687118	-3.0903	0.00199956	0.090445
FUS_00012243-RA	817.839	-0.639026	0.207059	-3.0862	0.00202732	0.0906475
FUS_00021877-RA	18.9947	2.65521	0.860465	3.08578	0.00203016	0.0906475
FUS_00024940-RA	351.984	0.688632	0.223182	3.08552	0.00203197	0.0906475
FUS_00003322-RA	144.49	-1.87123	0.608899	-3.07314	0.00211822	0.094125
FUS_00006693-RA	465.803	0.609947	0.198515	3.07255	0.00212237	0.094125
FUS_00005297-RA	12.8493	4.63406	1.50903	3.07089	0.00213422	0.0943739
FUS_00016114-RA	11.5187	3.4251	1.11599	3.06911	0.00214701	0.0946623
FUS_00012915-RA	6.5122	3.60106	1.17502	3.06469	0.00217895	0.0957915
FUS_00014956-RA	954.966	-1.95084	0.636794	-3.06353	0.00218744	0.0958859
FUS_00011042-RA	126.942	-1.72227	0.562655	-3.06098	0.00220615	0.0961807
FUS_00014701-RA	1321.11	-0.525728	0.171757	-3.06088	0.00220688	0.0961807
FUS_00012165-RA	25.0367	-1.6285	0.532299	-3.05937	0.00221804	0.0963891
FUS_00020456-RA	200.643	2.58382	0.847145	3.05003	0.00228817	0.0991517
FUS_00024439-RA	1647.98	-1.08435	0.356357	-3.04287	0.00234331	0.101251
FUS_00023144-RA	198.731	-0.739265	0.243077	-3.04128	0.00235574	0.101498
FUS_00006935-RA	56.5619	1.18542	0.390076	3.03896	0.00237396	0.101992
FUS_00007878-RA	2715.47	-1.13604	0.37438	-3.03445	0.00240971	0.103235
FUS_00013474-RA	1187.52	-0.588857	0.194282	-3.03094	0.00243794	0.104149
FUS_00014097-RA	49.0788	3.44583	1.13741	3.02954	0.00244924	0.104338
FUS_00010699-RA	32.074	-2.11242	0.69826	-3.02526	0.00248416	0.105232
FUS_00015334-RA	574.802	0.470127	0.155369	3.02587	0.00247917	0.105232
FUS_00018020-RA	6.53689	-5.10294	1.6888	-3.02163	0.0025142	0.106207
FUS_00002240-RA	31.7585	-1.54748	0.512575	-3.01903	0.00253583	0.106823
FUS_00001948-RA	39.1953	1.87079	0.623211	3.00185	0.00268343	0.112647
FUS_00006606-RA	62.0869	0.907953	0.302532	3.00118	0.00268938	0.112647
FUS_00023763-RA	137.503	2.2924	0.764036	3.00038	0.00269644	0.112647
FUS_00020737-RA	6.53638	3.66829	1.22336	2.99855	0.00271272	0.113015
FUS_00010764-RA	9.09848	2.80365	0.935499	2.99696	0.00272687	0.113293
FUS_00004231-RA	128.181	-1.05076	0.351272	-2.9913	0.00277791	0.11487
FUS_00011396-RA	29.6921	1.44149	0.481941	2.99101	0.00278057	0.11487
FUS_00020233-RA	57.8349	-2.32378	0.777122	-2.99024	0.00278762	0.11487
FUS_00013316-RA	13.1412	6.21778	2.08108	2.98777	0.00281017	0.115171
FUS_00019075-RA	6657.28	0.718562	0.240485	2.98797	0.00280838	0.115171
FUS_00019257-RA	1623.51	1.68348	0.564361	2.98298	0.00285454	0.116673
FUS_00009520-RA	11.02	2.08954	0.700984	2.98087	0.00287428	0.117164
FUS_00024528-RA	10157.9	-0.641028	0.215373	-2.97636	0.00291695	0.118583
FUS_00004320-RA	8.89458	3.32085	1.11862	2.9687	0.00299063	0.121253
FUS_00019616-RA	62.699	-1.28829	0.434637	-2.96405	0.00303615	0.122769
FUS_00019444-RA	1041.47	-0.643657	0.217387	-2.96089	0.00306752	0.123707
FUS_00007927-RA	13.5847	6.26492	2.1209	2.9539	0.00313788	0.12501
FUS_00011821-RA	17.5754	2.51662	0.85213	2.95333	0.00314368	0.12501
FUS_00014051-RA	6.36734	3.59831	1.21863	2.95276	0.00314944	0.12501
FUS_00016844-RA	672.642	0.416814	0.141065	2.95478	0.00312896	0.12501
FUS_00019546-RA	7.27795	-3.75539	1.27132	-2.95393	0.00313756	0.12501
FUS_00026755-RA	20.1615	-2.06886	0.699762	-2.95652	0.00311136	0.12501
FUS_00013315-RA	12.3351	6.12534	2.0768	2.94941	0.00318384	0.125716
FUS_00020572-RA	48.2035	-1.7014	0.576809	-2.94969	0.00318098	0.125716
FUS_00016120-RA	6.58251	-3.52699	1.19657	-2.94758	0.00320273	0.126133
FUS_00013598-RA	17.7453	-1.92206	0.652559	-2.94542	0.00322513	0.126685
FUS_00006138-RA	303.965	-0.817633	0.277716	-2.94413	0.00323861	0.126885
FUS_00009650-RA	314.984	0.542588	0.184624	2.93887	0.00329408	0.128725
FUS_00013789-RA	9.01403	-2.29016	0.780107	-2.9357	0.00332798	0.129714
FUS_00011820-RA	22.1927	3.09145	1.0547	2.9311	0.00337761	0.131289
FUS_00024850-RA	55.5153	-1.79923	0.613997	-2.93036	0.00338575	0.131289
FUS_00005657-RA	720.535	0.65108	0.222453	2.92682	0.00342448	0.132113
FUS_00025418-RA	21.8693	-2.24809	0.767982	-2.92727	0.00341952	0.132113
FUS_00006013-RA	1690.43	2.02254	0.692144	2.92214	0.00347636	0.133434
FUS_00016773-RA	105.178	-2.7691	0.947585	-2.92227	0.00347485	0.133434
FUS_00021550-RA	14.0727	-2.04951	0.701853	-2.92014	0.00349871	0.133952
FUS_00010000-RA	165.57	0.722214	0.247703	2.91564	0.0035496	0.135557
FUS_00011709-RA	115.602	-1.09355	0.375909	-2.90907	0.00362504	0.138089
FUS_00011746-RA	6.98278	3.33427	1.14948	2.90069	0.0037234	0.14148
FUS_00007764-RA	205.183	1.11533	0.385619	2.89231	0.00382426	0.144948
FUS_00020970-RA	10.9458	5.05379	1.74817	2.89091	0.00384129	0.145229
FUS_00019357-RA	407.203	2.30634	0.798801	2.88725	0.00388619	0.146561
FUS_00002052-RA	109.447	-1.27096	0.440479	-2.8854	0.00390919	0.147061
FUS_00026558-RA	18.3322	-2.2449	0.778523	-2.88354	0.00393233	0.147565
FUS_00020550-RA	16.1041	-1.86807	0.649002	-2.87837	0.00399733	0.149633
FUS_00021523-RA	16.7705	3.04898	1.06026	2.87569	0.00403148	0.150539
FUS_00016632-RA	51.162	0.975527	0.339442	2.87391	0.0040542	0.15067
FUS_00020138-RA	27.2587	1.32201	0.460012	2.87386	0.00405492	0.15067
FUS_00024644-RA	184.879	-0.555483	0.193496	-2.87077	0.00409476	0.151777
FUS_00001925-RA	2894.57	-0.355007	0.123717	-2.86952	0.00411096	0.152005
FUS_00024656-RA	10.1513	3.4738	1.2125	2.86498	0.00417032	0.153824
FUS_00012472-RA	335.199	-0.618828	0.216983	-2.85197	0.00434493	0.159874
FUS_00012870-RA	10.3011	2.12125	0.744683	2.84852	0.00439226	0.161224
FUS_00013925-RA	726.005	0.469259	0.164851	2.84656	0.00441946	0.161829
FUS_00004350-RA	390.976	0.381304	0.134036	2.84479	0.00444411	0.162226
FUS_00017368-RA	41.9756	-1.78065	0.626054	-2.84424	0.00445176	0.162226
FUS_00000768-RA	2637.25	1.5637	0.550321	2.84144	0.00449103	0.163133
FUS_00025714-RA	732.704	-0.395713	0.13929	-2.84093	0.00449822	0.163133
FUS_00016049-RA	9575.96	-1.56877	0.552445	-2.83969	0.00451569	0.163375
FUS_00000256-RA	2355.06	-0.795976	0.280565	-2.83705	0.00455328	0.164138
FUS_00004606-RA	61.5212	-1.88605	0.665064	-2.83589	0.00456989	0.164138
FUS_00011483-RA	3816.9	-0.24856	0.0876401	-2.83615	0.00456613	0.164138
FUS_00014854-RA	15.6417	2.19637	0.774894	2.83441	0.00459105	0.164138
FUS_00021453-RA	65.9978	1.1859	0.418287	2.83513	0.0045807	0.164138
FUS_00002058-RA	244.568	-0.53767	0.18995	-2.83058	0.00464639	0.165335
FUS_00008904-RA	2583.42	-1.97317	0.697001	-2.83094	0.00464111	0.165335
FUS_00010095-RA	49.7267	-1.3935	0.492434	-2.82982	0.00465744	0.165339
FUS_00006786-RA	607.802	-0.408126	0.144371	-2.82693	0.00469968	0.166448
FUS_00000176-RA	3854.46	-0.335895	0.119102	-2.82024	0.00479883	0.169562
FUS_00000346-RA	14008.6	-0.450824	0.160076	-2.81632	0.0048578	0.17111
FUS_00006195-RA	40.1215	1.96609	0.698413	2.81508	0.00487658	0.17111
FUS_00020455-RA	354.743	2.08919	0.741998	2.81563	0.00486817	0.17111
FUS_00001825-RA	10.6768	2.04283	0.726445	2.81209	0.00492209	0.171924
FUS_00023588-RA	13.0062	5.24901	1.86661	2.81206	0.00492251	0.171924
FUS_00025372-RA	10.4926	2.13641	0.761073	2.80711	0.00499885	0.174188
FUS_00021876-RA	8.61113	5.59219	1.99494	2.80318	0.00506012	0.175918
FUS_00002242-RA	519.708	-0.472289	0.168571	-2.80173	0.00508299	0.176308
FUS_00024595-RA	53.4618	1.69033	0.603618	2.80033	0.00510498	0.176665
FUS_00006441-RA	1605.16	0.484284	0.173034	2.79878	0.00512955	0.17711
FUS_00011853-RA	12.5942	-2.09082	0.748098	-2.79485	0.00519238	0.178871
FUS_00012025-RA	8.74951	4.03912	1.44628	2.79276	0.00522602	0.179621
FUS_00015132-RA	190.799	0.556068	0.199636	2.78541	0.00534608	0.183331
FUS_00025604-RA	21.2898	-1.73159	0.621884	-2.78443	0.00536225	0.183469
FUS_00002682-RA	335.188	-0.443699	0.159519	-2.78149	0.005411	0.184476
FUS_00005777-RA	9.17643	2.415	0.868333	2.78118	0.00541609	0.184476
FUS_00019868-RA	2621.64	0.509375	0.183218	2.78015	0.00543333	0.184648
FUS_00001361-RA	207.215	1.25318	0.45124	2.7772	0.00548296	0.185501
FUS_00023691-RA	6.64601	-5.13689	1.84923	-2.77785	0.00547205	0.185501
FUS_00016256-RA	127.128	0.949848	0.342642	2.77213	0.00556911	0.187576
FUS_00023829-RA	14.7544	4.53622	1.63625	2.77233	0.00556557	0.187576
FUS_00019355-RA	100.502	-1.531	0.553135	-2.76786	0.00564259	0.189629
FUS_00013314-RA	10.0634	5.82699	2.10953	2.76222	0.00574089	0.192505
FUS_00000918-RA	43.2551	-1.1136	0.403559	-2.75944	0.00578997	0.193721
FUS_00001065-RA	146.658	1.71022	0.62062	2.75566	0.0058573	0.194681
FUS_00004896-RA	158.766	-0.546446	0.198251	-2.75634	0.00584526	0.194681
FUS_00007228-RA	189.596	-0.719223	0.260979	-2.75586	0.0058538	0.194681
FUS_00013332-RA	93.6276	-1.19148	0.432834	-2.75274	0.00590994	0.196
FUS_00004859-RA	793.328	-0.46145	0.167701	-2.75162	0.00593014	0.19624
FUS_00000010-RA	294.009	-1.30226	0.473785	-2.74863	0.00598457	0.197141
FUS_00001275-RA	3011.52	-0.862395	0.313669	-2.74938	0.0059708	0.197141
FUS_00025377-RA	29.4158	-2.10886	0.767423	-2.74797	0.00599647	0.197141
FUS_00024808-RA	6.1749	4.19189	1.52711	2.74499	0.00605135	0.198513
FUS_00001292-RA	3103.4	0.457112	0.166642	2.74308	0.00608657	0.198806
FUS_00004466-RA	2210.64	0.309941	0.11297	2.74357	0.00607753	0.198806
FUS_00006926-RA	350.431	2.33304	0.851026	2.74145	0.00611689	0.199366
FUS_00000586-RA	124.561	-0.818511	0.299173	-2.73591	0.00622077	0.202315
FUS_00019758-RA	13.0168	-2.3071	0.844349	-2.7324	0.00628755	0.204049
FUS_00001756-RA	4311.23	-0.450325	0.165038	-2.72861	0.00636021	0.204258
FUS_00013856-RA	26766.7	0.450913	0.165153	2.73028	0.00632809	0.204258
FUS_00017497-RA	24.8726	-1.88444	0.690331	-2.72976	0.00633796	0.204258
FUS_00020174-RA	6.97358	-2.88019	1.05558	-2.72854	0.00636154	0.204258
FUS_00022475-RA	21.0001	2.75753	1.00996	2.73032	0.00632727	0.204258
FUS_00008510-RA	11.0879	2.42414	0.889585	2.72503	0.00642964	0.206007
FUS_00007807-RA	688.008	-0.66688	0.2452	-2.71974	0.00653333	0.208132
FUS_00012573-RA	7.8001	3.94545	1.45071	2.71966	0.00653483	0.208132
FUS_00012735-RA	130.683	-0.604963	0.22245	-2.71954	0.00653726	0.208132
FUS_00002490-RA	32.5953	1.889	0.694784	2.71883	0.00655126	0.20814
FUS_00016486-RA	7.30779	3.81115	1.40213	2.71811	0.00656566	0.20816
FUS_00007877-RA	2690.61	-0.801186	0.295053	-2.71539	0.00661973	0.20905
FUS_00008348-RA	6.56203	-2.75043	1.01293	-2.71531	0.00662137	0.20905
FUS_00005496-RA	758.28	0.516008	0.190217	2.71273	0.00667305	0.210243
FUS_00006426-RA	1132.92	-0.994825	0.367083	-2.71008	0.00672671	0.211054
FUS_00016596-RA	104.266	-2.00907	0.741146	-2.71077	0.00671279	0.211054
FUS_00000766-RA	7.24378	3.76621	1.39178	2.70604	0.00680906	0.213195
FUS_00016040-RA	45.0955	-1.18095	0.436966	-2.70262	0.00687956	0.214879
FUS_00023821-RA	9.25277	-2.33605	0.865202	-2.7	0.00693388	0.214879
FUS_00024271-RA	27.234	-1.52028	0.56277	-2.70143	0.00690428	0.214879
FUS_00024865-RA	9.25277	-2.33605	0.865202	-2.7	0.00693388	0.214879
FUS_00025809-RA	9.25277	-2.33605	0.865202	-2.7	0.00693388	0.214879
FUS_00003593-RA	17.7523	1.55104	0.575066	2.69714	0.0069937	0.216124
FUS_00010871-RA	1840.85	0.405769	0.150471	2.69666	0.00700383	0.216124
FUS_00011471-RA	179.655	-1.30725	0.484878	-2.69604	0.00701691	0.216124
FUS_00026382-RA	2230.91	0.295337	0.109575	2.69531	0.00703237	0.21616
FUS_00007767-RA	10204.2	1.263	0.468931	2.69337	0.0070734	0.21698
FUS_00025478-RA	37.7111	-1.4537	0.540068	-2.69169	0.00710903	0.217631
FUS_00018718-RA	22.617	-2.15538	0.801812	-2.68814	0.00718516	0.219517
FUS_00008097-RA	411.468	0.424693	0.158126	2.68578	0.00723601	0.220625
FUS_00021659-RA	76.582	0.940583	0.3504	2.68431	0.0072679	0.221152
FUS_00020635-RA	10.2179	-2.50443	0.933636	-2.68245	0.00730846	0.221939
FUS_00016255-RA	116.692	1.00325	0.374351	2.67996	0.00736302	0.223148
FUS_00000103-RA	1560.47	-0.271574	0.101426	-2.67756	0.00741605	0.223882
FUS_00002731-RA	7177.57	-1.54084	0.57547	-2.67752	0.00741685	0.223882
FUS_00010546-RA	1234.44	0.381941	0.142805	2.67456	0.00748274	0.225421
FUS_00020437-RA	298.755	0.539272	0.202013	2.66949	0.00759663	0.228397
FUS_00000637-RA	2313.65	-0.676081	0.253665	-2.66525	0.0076932	0.230385
FUS_00018080-RA	7.6068	3.84142	1.44121	2.66541	0.00768948	0.230385
FUS_00009455-RA	51.7615	1.60131	0.601587	2.6618	0.00777236	0.231837
FUS_00020461-RA	816.264	2.04067	0.766604	2.66196	0.00776875	0.231837
FUS_00009229-RA	43.2539	-2.08762	0.785537	-2.65757	0.00787063	0.234306
FUS_00019869-RA	2227.8	0.573946	0.216504	2.65097	0.00802606	0.237996
FUS_00026409-RA	27.2968	5.01465	1.89135	2.65136	0.00801678	0.237996
FUS_00000364-RA	66.4577	-0.81066	0.306083	-2.64849	0.00808512	0.238811
FUS_00013992-RA	540.895	0.741012	0.279766	2.64869	0.00808054	0.238811
FUS_00013721-RA	11.0802	-2.10243	0.79453	-2.64613	0.00814183	0.239085
FUS_00015320-RA	4524.68	-0.538388	0.203386	-2.64713	0.00811782	0.239085
FUS_00018287-RA	347.121	-0.480957	0.181729	-2.64655	0.00813168	0.239085
FUS_00005501-RA	61.2232	1.53192	0.580308	2.63983	0.00829464	0.243101
FUS_00005663-RA	624.28	-0.383078	0.145299	-2.63647	0.00837724	0.245046
FUS_00017735-RA	10.8929	-2.80483	1.06433	-2.6353	0.00840639	0.245424
FUS_00018548-RA	13452.5	1.49996	0.569444	2.63408	0.00843665	0.245833
FUS_00005248-RA	54.5473	-1.09284	0.416069	-2.62658	0.00862487	0.250508
FUS_00016708-RA	3391.48	0.242336	0.0922705	2.62636	0.00863022	0.250508
FUS_00008934-RA	237.179	0.786438	0.300386	2.61809	0.00884232	0.256173
FUS_00008605-RA	225.844	1.24507	0.476345	2.61381	0.00895396	0.258912
FUS_00007505-RA	6.74103	3.18934	1.22134	2.61134	0.00901891	0.260292
FUS_00007950-RA	4309.94	-0.303503	0.116287	-2.60994	0.00905583	0.26086
FUS_00020462-RA	823.302	1.55459	0.595985	2.60844	0.00909555	0.261506
FUS_00010663-RA	60.3371	-0.785263	0.301238	-2.60678	0.00913975	0.261781
FUS_00014590-RA	103.51	0.826899	0.317209	2.60679	0.00913944	0.261781
FUS_00008180-RA	63.2818	-0.874384	0.33566	-2.60497	0.00918817	0.26267
FUS_00020192-RA	46.1356	-1.45645	0.559901	-2.60126	0.00928817	0.265028
FUS_00009556-RA	8.69006	3.32204	1.2793	2.59675	0.00941099	0.267057
FUS_00024120-RA	8.28544	5.54146	2.13403	2.59671	0.00941225	0.267057
FUS_00024400-RA	7.16485	3.81981	1.47044	2.59774	0.00938401	0.267057
FUS_00008496-RA	324.799	-0.572415	0.220711	-2.59351	0.00950028	0.26905
FUS_00021473-RA	6.1432	3.12971	1.20725	2.59243	0.00952997	0.269386
FUS_00006014-RA	628.195	1.39779	0.539656	2.59015	0.00959337	0.270673
FUS_00000606-RA	26.6045	1.42171	0.54927	2.58837	0.00964311	0.271516
FUS_00002387-RA	28.3029	2.33316	0.901601	2.5878	0.00965918	0.271516
FUS_00010783-RA	68.9257	1.42143	0.54959	2.58634	0.00970023	0.272164
FUS_00008013-RA	319.226	1.11998	0.433349	2.58448	0.00975264	0.273128
FUS_00000957-RA	435.019	0.565258	0.218914	2.5821	0.00982012	0.273171
FUS_00007686-RA	546.73	0.605598	0.234419	2.58339	0.00978338	0.273171
FUS_00009925-RA	58.4762	-1.56185	0.604641	-2.5831	0.00979166	0.273171
FUS_00024440-RA	20.9546	-1.80247	0.698123	-2.58188	0.00982644	0.273171
FUS_00007800-RA	3425.97	0.21774	0.0844408	2.57861	0.00991997	0.274173
FUS_00008347-RA	53.1035	-1.94863	0.755843	-2.57808	0.00993498	0.274173
FUS_00014125-RA	1306.45	0.39937	0.154817	2.57962	0.00989079	0.274173
FUS_00014764-RA	77.1567	1.01585	0.393897	2.57897	0.00990956	0.274173
FUS_00003297-RA	95.3332	-1.53394	0.595317	-2.57668	0.00997553	0.274291
FUS_00012793-RA	5503.3	1.32694	0.514896	2.5771	0.00996318	0.274291
FUS_00011220-RA	37.4963	-1.02908	0.40023	-2.57122	0.0101342	0.278149
FUS_00000313-RA	242.125	0.758173	0.294958	2.57045	0.0101567	0.278261
FUS_00010085-RA	8.2142	3.25323	1.26607	2.56955	0.0101832	0.278482
FUS_00018806-RA	268.347	-0.63901	0.248817	-2.56819	0.010223	0.279066
FUS_00009392-RA	4058.38	0.38952	0.15203	2.56212	0.0104035	0.283482
FUS_00019570-RA	2014.04	0.332142	0.129854	2.5578	0.0105336	0.28651
FUS_00024872-RA	37.7494	-1.8059	0.707533	-2.55239	0.0106988	0.290481
FUS_00024871-RA	15.7087	-3.3725	1.32282	-2.54948	0.0107884	0.29239
FUS_00019378-RA	108.008	-0.685244	0.269094	-2.54649	0.0108813	0.293328
FUS_00020736-RA	8.49949	2.0949	0.822524	2.54692	0.0108679	0.293328
FUS_00025008-RA	24.0662	1.74564	0.685284	2.54733	0.0108551	0.293328
FUS_00018789-RA	6.62359	-3.09258	1.21512	-2.54508	0.0109254	0.293993
FUS_00004462-RA	770.281	-0.492339	0.193577	-2.54338	0.0109786	0.294902
FUS_00016057-RA	354.679	-0.824891	0.325009	-2.53806	0.011147	0.298893
FUS_00025703-RA	6.5532	-2.72201	1.07442	-2.53346	0.0112943	0.302308
FUS_00006123-RA	278.561	0.520832	0.205706	2.53192	0.011344	0.3031
FUS_00003974-RA	263.849	-0.618763	0.24448	-2.53093	0.0113759	0.303418
FUS_00016318-RA	1477.55	1.24549	0.492456	2.52914	0.0114344	0.30444
FUS_00021012-RA	305.349	1.14617	0.453771	2.52588	0.011541	0.30674
FUS_00018248-RA	153.874	2.93633	1.16322	2.52431	0.0115927	0.307572
FUS_00010835-RA	8.68956	4.10665	1.62736	2.52351	0.0116191	0.307732
FUS_00019516-RA	10.2235	3.20269	1.27076	2.5203	0.0117254	0.310005
FUS_00001119-RA	1049.22	-1.33913	0.532877	-2.51302	0.0119701	0.313191
FUS_00003426-RA	212.103	1.108	0.440691	2.51423	0.0119294	0.313191
FUS_00007239-RA	392.433	-0.399735	0.159029	-2.51359	0.0119509	0.313191
FUS_00008903-RA	1307.43	-1.39912	0.556264	-2.5152	0.0118964	0.313191
FUS_00016292-RA	239.82	-0.575718	0.228848	-2.51572	0.011879	0.313191
FUS_00024645-RA	186.561	-1.01159	0.402376	-2.51403	0.0119359	0.313191
FUS_00001517-RA	781.935	-0.599291	0.238926	-2.50827	0.0121323	0.313553
FUS_00001709-RA	39.6347	3.59996	1.43553	2.50776	0.0121498	0.313553
FUS_00004001-RA	168.884	-0.527791	0.210263	-2.51015	0.0120678	0.313553
FUS_00007256-RA	39.6347	3.59996	1.43553	2.50776	0.0121498	0.313553
FUS_00020443-RA	264.715	-0.651576	0.259505	-2.51084	0.0120443	0.313553
FUS_00022230-RA	134.765	0.68859	0.274296	2.51039	0.0120599	0.313553
FUS_00022482-RA	17.6593	2.39075	0.951851	2.51168	0.0120156	0.313553
FUS_00022503-RA	11.0459	2.52626	1.00723	2.50812	0.0121374	0.313553
FUS_00002914-RA	4486.71	0.647552	0.258613	2.50394	0.012282	0.315884
FUS_00021606-RA	591.225	0.410437	0.163884	2.50444	0.0122646	0.315884
FUS_00018326-RA	3704	0.228721	0.0914056	2.50227	0.0123401	0.316842
FUS_00000989-RA	65.9813	-0.769683	0.307772	-2.50082	0.0123905	0.317309
FUS_00015400-RA	1388.14	0.366601	0.146609	2.50054	0.0124003	0.317309
FUS_00015211-RA	836.514	0.429415	0.171852	2.49875	0.0124632	0.317843
FUS_00017968-RA	19.0668	-1.95081	0.7806	-2.49911	0.0124505	0.317843
FUS_00020823-RA	1365.76	0.395543	0.158363	2.4977	0.0125001	0.318248
FUS_00015045-RA	256.74	-0.482728	0.193352	-2.49663	0.0125381	0.318679
FUS_00002175-RA	1370.57	1.10569	0.443257	2.49447	0.0126145	0.319546
FUS_00009176-RA	20.1789	1.38858	0.55664	2.49457	0.0126108	0.319546
FUS_00020349-RA	42.0281	-1.69697	0.681018	-2.49181	0.0127094	0.321413
FUS_00013947-RA	6.38138	2.46971	0.991957	2.48973	0.0127839	0.322193
FUS_00020687-RA	8.28354	6.5321	2.62421	2.48917	0.0128042	0.322193
FUS_00026545-RA	15.5281	-1.4509	0.582868	-2.48925	0.0128013	0.322193
FUS_00016205-RA	615.742	-0.420131	0.168957	-2.48662	0.0128963	0.323567
FUS_00025968-RA	54.6346	1.58839	0.638814	2.48647	0.0129016	0.323567
FUS_00011223-RA	130.695	-0.71921	0.289498	-2.48434	0.0129792	0.324327
FUS_00020135-RA	1895.94	-0.571029	0.229839	-2.48447	0.0129743	0.324327
FUS_00025229-RA	1806.26	-0.683798	0.275295	-2.48387	0.0129962	0.324327
FUS_00011930-RA	12.1675	-1.57676	0.636306	-2.47799	0.0132124	0.328097
FUS_00022026-RA	6.17345	3.54827	1.43173	2.47832	0.0132003	0.328097
FUS_00023863-RA	16.2211	-1.85587	0.74873	-2.47869	0.0131867	0.328097
FUS_00017212-RA	59.7723	-0.987508	0.398624	-2.47729	0.0132383	0.328201
FUS_00011172-RA	12.157	2.03407	0.821285	2.47669	0.0132607	0.328218
FUS_00001047-RA	215.428	0.998531	0.404168	2.47058	0.0134893	0.328779
FUS_00003941-RA	114.931	1.26446	0.511971	2.4698	0.013519	0.328779
FUS_00004454-RA	4295.63	-0.504411	0.204276	-2.46926	0.0135393	0.328779
FUS_00005639-RA	4482.13	-1.00667	0.407174	-2.47233	0.0134234	0.328779
FUS_00006439-RA	204.485	0.998385	0.40422	2.46991	0.0135148	0.328779
FUS_00008144-RA	1532.07	-0.569025	0.230111	-2.47282	0.0134051	0.328779
FUS_00008505-RA	341.927	-0.471074	0.190552	-2.47215	0.0134302	0.328779
FUS_00008727-RA	532.189	0.471578	0.190702	2.47285	0.0134041	0.328779
FUS_00009092-RA	397.619	-0.545756	0.220754	-2.47223	0.0134272	0.328779
FUS_00019730-RA	142.895	-1.16355	0.470535	-2.47282	0.0134052	0.328779
FUS_00022298-RA	15.9571	2.21207	0.89578	2.46944	0.0135327	0.328779
FUS_00025974-RA	11.5711	-1.78202	0.72189	-2.46856	0.013566	0.328779
FUS_00026042-RA	11.5711	-1.78202	0.72189	-2.46856	0.013566	0.328779
FUS_00014851-RA	579.027	-0.356873	0.144646	-2.46723	0.0136165	0.329475
FUS_00005329-RA	2000.26	1.53025	0.620505	2.46613	0.0136581	0.329681
FUS_00011760-RA	3267.01	0.459393	0.186301	2.46586	0.0136686	0.329681
FUS_00005319-RA	123.736	1.0512	0.426658	2.46381	0.0137469	0.329992
FUS_00019404-RA	292.873	1.19336	0.484319	2.464	0.0137398	0.329992
FUS_00020425-RA	247.097	-1.41231	0.573093	-2.46437	0.0137254	0.329992
FUS_00020944-RA	13.9483	2.47302	1.00444	2.46208	0.0138132	0.331058
FUS_00015704-RA	4152.84	0.347308	0.141149	2.46057	0.0138715	0.331929
FUS_00014353-RA	637.63	0.630433	0.256433	2.45847	0.0139529	0.332822
FUS_00019264-RA	30.1477	-1.50383	0.611577	-2.45893	0.0139351	0.332822
FUS_00009003-RA	1689.58	-0.266239	0.108357	-2.45704	0.0140086	0.333626
FUS_00001820-RA	6.73702	6.23078	2.53681	2.45614	0.0140437	0.333934
FUS_00000775-RA	344.572	0.379009	0.154427	2.45429	0.0141163	0.334657
FUS_00004032-RA	1208.08	0.406509	0.165635	2.45424	0.0141183	0.334657
FUS_00009394-RA	125.933	3.06127	1.24769	2.45354	0.0141456	0.334779
FUS_00001194-RA	835.682	-0.389497	0.159274	-2.44545	0.0144672	0.340791
FUS_00003476-RA	412.998	0.349342	0.142836	2.44575	0.0144551	0.340791
FUS_00009767-RA	18.8439	-1.63661	0.669171	-2.44573	0.0144561	0.340791
FUS_00002055-RA	1162.17	-0.299816	0.122755	-2.44241	0.0145897	0.342538
FUS_00002072-RA	20.948	-2.37988	0.974818	-2.44136	0.014632	0.342538
FUS_00002079-RA	20.948	-2.37988	0.974818	-2.44136	0.014632	0.342538
FUS_00026478-RA	20.948	-2.37988	0.974818	-2.44136	0.014632	0.342538
FUS_00011234-RA	1654.04	-0.377502	0.154791	-2.43879	0.0147365	0.343391
FUS_00018889-RA	3330.95	-1.10819	0.454391	-2.43885	0.014734	0.343391
FUS_00022543-RA	41.8504	-1.08789	0.445923	-2.43964	0.0147021	0.343391
FUS_00017520-RA	13.1948	3.03915	1.24728	2.43662	0.0148253	0.344928
FUS_00000011-RA	431.694	-0.425601	0.174794	-2.43487	0.0148971	0.345762
FUS_00006628-RA	29.3649	-1.32735	0.545196	-2.43463	0.0149069	0.345762
FUS_00000536-RA	36.0065	1.39786	0.575019	2.43098	0.0150578	0.345889
FUS_00001358-RA	717.082	0.527845	0.217105	2.43129	0.0150453	0.345889
FUS_00012777-RA	1494.39	0.500345	0.205793	2.43131	0.0150445	0.345889
FUS_00014248-RA	946.74	-0.24814	0.102026	-2.43211	0.0150111	0.345889
FUS_00015251-RA	944.19	-0.263469	0.108375	-2.43108	0.0150538	0.345889
FUS_00020764-RA	9.9391	6.79455	2.79538	2.43063	0.0150725	0.345889
FUS_00022986-RA	14.5702	1.37322	0.564571	2.43232	0.0150025	0.345889
FUS_00003467-RA	1122.49	-1.26745	0.521835	-2.42884	0.0151473	0.34708
FUS_00007612-RA	152.426	-1.08325	0.446133	-2.42809	0.0151784	0.347267
FUS_00004593-RA	1152.42	0.411569	0.16959	2.42684	0.015231	0.347936
FUS_00020238-RA	386.648	-1.71618	0.707484	-2.42575	0.0152767	0.347936
FUS_00020314-RA	45.3334	-1.32773	0.547281	-2.42604	0.0152644	0.347936
FUS_00003063-RA	6559.25	0.620224	0.255903	2.42367	0.0153644	0.349407
FUS_00006538-RA	44.1806	-0.902745	0.372683	-2.42228	0.0154233	0.35022
FUS_00008840-RA	1091.82	0.451434	0.186742	2.41743	0.0156307	0.353429
FUS_00019172-RA	719.415	1.86961	0.77342	2.41733	0.0156347	0.353429
FUS_00019969-RA	9.14561	5.68964	2.353	2.41804	0.0156044	0.353429
FUS_00022506-RA	7.55211	5.40334	2.23642	2.41607	0.015689	0.354125
FUS_00000318-RA	610.245	0.508741	0.210634	2.41528	0.0157231	0.354367
FUS_00005559-RA	370.708	0.747296	0.309659	2.41328	0.0158095	0.355783
FUS_00022269-RA	130.639	-1.6922	0.701818	-2.41116	0.0159019	0.357332
FUS_00016176-RA	41.9484	1.41024	0.585205	2.40983	0.0159601	0.358107
FUS_00005192-RA	66.8619	1.24874	0.518404	2.40881	0.0160044	0.358571
FUS_00005617-RA	193.191	0.771686	0.320602	2.40699	0.0160845	0.359407
FUS_00013215-RA	4082.51	-0.222938	0.092625	-2.40688	0.0160893	0.359407
FUS_00019072-RA	20433.2	0.536096	0.222815	2.40601	0.0161278	0.359735
FUS_00006492-RA	1229.41	-0.645878	0.268875	-2.40215	0.0162992	0.362793
FUS_00008375-RA	423.71	1.48338	0.617877	2.40077	0.0163608	0.362793
FUS_00009653-RA	1230.33	-0.771849	0.321431	-2.40129	0.0163374	0.362793
FUS_00022373-RA	753.837	-0.282628	0.117686	-2.40154	0.0163262	0.362793
FUS_00026487-RA	6.31567	-6.06078	2.5254	-2.39993	0.0163984	0.363093
FUS_00014984-RA	1573.37	-1.47012	0.612837	-2.39888	0.0164455	0.363272
FUS_00020330-RA	17.2236	3.63058	1.51358	2.39868	0.0164545	0.363272
FUS_00008791-RA	186.597	0.548161	0.228651	2.39737	0.0165133	0.364039
FUS_00005332-RA	17618.8	0.696297	0.290674	2.39546	0.0165997	0.365411
FUS_00001777-RA	238.948	-0.377171	0.157953	-2.38787	0.0169465	0.370067
FUS_00007677-RA	122.961	1.0831	0.453538	2.38812	0.0169348	0.370067
FUS_00014379-RA	860.232	-0.759117	0.317759	-2.38897	0.0168956	0.370067
FUS_00018746-RA	10.6996	4.05247	1.69729	2.38762	0.016958	0.370067
FUS_00020431-RA	39842.4	0.738818	0.309321	2.38852	0.0169165	0.370067
FUS_00023830-RA	10.6996	4.05247	1.69729	2.38762	0.016958	0.370067
FUS_00004771-RA	42.5229	-1.49654	0.627439	-2.38515	0.0170721	0.371303
FUS_00013004-RA	184.726	-1.44194	0.604637	-2.3848	0.0170883	0.371303
FUS_00022052-RA	42.5229	-1.49654	0.627439	-2.38515	0.0170721	0.371303
FUS_00002413-RA	3392.16	0.543659	0.228132	2.38309	0.0171678	0.371429
FUS_00006015-RA	210.469	0.955781	0.400989	2.38356	0.0171462	0.371429
FUS_00017625-RA	35.1944	2.01007	0.843388	2.38333	0.017157	0.371429
FUS_00000734-RA	2236.27	0.379209	0.159254	2.38116	0.0172582	0.372346
FUS_00001895-RA	601.299	-0.331016	0.139016	-2.38113	0.0172595	0.372346
FUS_00006118-RA	830.136	0.313381	0.131698	2.37953	0.0173345	0.373434
FUS_00006229-RA	481.787	0.414219	0.174271	2.37686	0.0174605	0.375391
FUS_00022900-RA	211.926	-0.790541	0.332715	-2.37603	0.0174999	0.375391
FUS_00024900-RA	7.46938	-3.31857	1.39648	-2.37639	0.017483	0.375391
FUS_00006675-RA	36.3988	0.971843	0.409213	2.37491	0.0175533	0.375471
FUS_00007853-RA	7133.01	-0.490439	0.206507	-2.37493	0.0175523	0.375471
FUS_00023538-RA	6.20615	-6.03684	2.54275	-2.37414	0.0175901	0.375728
FUS_00000179-RA	119.353	-0.728205	0.306828	-2.37334	0.0176282	0.37578
FUS_00022511-RA	7.81526	-2.19913	0.926915	-2.37252	0.0176671	0.37578
FUS_00023556-RA	39.1521	-2.7504	1.15905	-2.37297	0.0176458	0.37578
FUS_00012355-RA	51.8982	1.68065	0.7088	2.37112	0.0177341	0.376675
FUS_00014500-RA	87.3064	1.9857	0.837742	2.3703	0.0177739	0.376991
FUS_00003050-RA	10621.1	1.0313	0.435217	2.36962	0.0178063	0.377149
FUS_00006618-RA	2287.73	0.603232	0.254708	2.36833	0.0178686	0.37794
FUS_00007582-RA	1714.8	0.396755	0.167637	2.36674	0.0179454	0.379033
FUS_00005043-RA	12.243	-1.5871	0.671252	-2.36439	0.01806	0.379318
FUS_00014305-RA	10.183	-1.80973	0.765529	-2.36403	0.0180776	0.379318
FUS_00019634-RA	17.5598	1.85657	0.784746	2.36583	0.0179899	0.379318
FUS_00021660-RA	220.695	0.562202	0.237726	2.36492	0.0180341	0.379318
FUS_00025218-RA	144.096	-0.62814	0.265723	-2.36389	0.0180843	0.379318
FUS_00025936-RA	8.41657	-2.51881	1.06596	-2.36294	0.0181304	0.37976
FUS_00012943-RA	193.574	-0.522923	0.221682	-2.35888	0.01833	0.382878
FUS_00020900-RA	357.205	-0.503201	0.213281	-2.35933	0.0183078	0.382878
FUS_00001519-RA	6.50339	3.22598	1.36798	2.35821	0.0183632	0.383044
FUS_00006297-RA	79678.9	0.571226	0.24232	2.35732	0.0184076	0.38344
FUS_00006402-RA	747.013	0.444967	0.189021	2.35406	0.0185696	0.386283
FUS_00026227-RA	17.5955	-1.86245	0.791504	-2.35305	0.0186201	0.386802
FUS_00014469-RA	133.543	-1.10192	0.468644	-2.35129	0.0187084	0.388104
FUS_00002667-RA	11.5552	1.77082	0.75333	2.35065	0.0187406	0.388114
FUS_00010836-RA	21.1406	2.81401	1.19773	2.34945	0.0188013	0.388114
FUS_00018022-RA	9.25174	-2.27237	0.967108	-2.34966	0.0187906	0.388114
FUS_00020240-RA	9.69119	2.56161	1.0904	2.34924	0.0188116	0.388114
FUS_00008939-RA	18.1244	1.38646	0.590885	2.34642	0.0189549	0.389188
FUS_00012410-RA	41.0573	2.16117	0.921599	2.34503	0.0190257	0.389188
FUS_00015329-RA	6.47057	3.12566	1.3327	2.34536	0.0190089	0.389188
FUS_00016564-RA	9.45742	-2.21535	0.944201	-2.34628	0.0189621	0.389188
FUS_00022577-RA	22.255	-1.22844	0.523645	-2.34594	0.0189792	0.389188
FUS_00024867-RA	448.049	-0.691704	0.294751	-2.34674	0.0189384	0.389188
FUS_00026380-RA	324.328	0.678922	0.28956	2.34467	0.0190438	0.389188
FUS_00000169-RA	26.1105	2.40891	1.02817	2.34292	0.0191337	0.390498
FUS_00000910-RA	15.9889	3.17892	1.35803	2.34084	0.0192404	0.392091
FUS_00018843-RA	6.70247	3.63407	1.55276	2.34039	0.0192636	0.392091
FUS_00008349-RA	122.575	-0.614121	0.262552	-2.33904	0.0193333	0.392452
FUS_00010732-RA	8.68146	-2.22433	0.950761	-2.33953	0.0193081	0.392452
FUS_00000463-RA	341.076	0.840072	0.359458	2.33705	0.0194365	0.39279
FUS_00011602-RA	858.931	-0.383971	0.164337	-2.33649	0.0194657	0.39279
FUS_00017074-RA	240.711	-0.612353	0.262113	-2.33622	0.0194798	0.39279
FUS_00019074-RA	19642.7	0.820419	0.35104	2.33711	0.0194334	0.39279
FUS_00021723-RA	299.959	-0.955707	0.408959	-2.33693	0.0194429	0.39279
FUS_00001737-RA	16.0388	2.84363	1.2181	2.33449	0.0195703	0.39409
FUS_00015828-RA	33.0102	-2.57769	1.10533	-2.33205	0.0196982	0.396137
FUS_00020109-RA	5212.77	-0.513799	0.220442	-2.33077	0.0197655	0.396964
FUS_00004049-RA	49.1928	-1.08514	0.465998	-2.32864	0.0198779	0.398692
FUS_00025704-RA	21.9891	-2.59023	1.11272	-2.32784	0.0199205	0.399016
FUS_00000437-RA	111.957	1.15002	0.494447	2.32587	0.0200254	0.400587
FUS_00000409-RA	69.5549	-1.80591	0.776868	-2.32461	0.0200929	0.401214
FUS_00001906-RA	4871.73	0.40787	0.175488	2.3242	0.0201148	0.401214
FUS_00009177-RA	13.4812	1.63587	0.704397	2.32236	0.0202134	0.401214
FUS_00013114-RA	14.7605	-2.80623	1.20837	-2.32232	0.0202159	0.401214
FUS_00013498-RA	1297.37	0.853192	0.367282	2.32299	0.0201797	0.401214
FUS_00017263-RA	15.9665	-1.76183	0.75863	-2.32239	0.0202121	0.401214
FUS_00004402-RA	85.4639	-0.892444	0.38455	-2.32075	0.0203004	0.401995
FUS_00006429-RA	846.652	0.315035	0.135756	2.3206	0.0203084	0.401995
FUS_00024974-RA	57.5802	-0.947999	0.408713	-2.31948	0.0203692	0.402672
FUS_00008486-RA	1979.78	0.60295	0.260677	2.31302	0.0207215	0.409101
FUS_00018583-RA	187.786	0.710574	0.307399	2.31157	0.0208014	0.410144
FUS_00006791-RA	1509.63	0.484071	0.20957	2.30983	0.0208978	0.410438
FUS_00009490-RA	1903.76	-0.308212	0.133434	-2.30985	0.0208966	0.410438
FUS_00016248-RA	849.282	0.742283	0.321339	2.30996	0.0208901	0.410438
FUS_00009621-RA	96.598	-1.16839	0.506051	-2.30884	0.0209523	0.410453
FUS_00022254-RA	50.9879	0.950132	0.41152	2.30883	0.0209529	0.410453
FUS_00023408-RA	11.6253	1.57973	0.684373	2.30828	0.0209833	0.410518
FUS_00008502-RA	17648.1	0.426878	0.185012	2.3073	0.0210381	0.410528
FUS_00019027-RA	7.17756	3.77514	1.63599	2.30756	0.0210238	0.410528
FUS_00008201-RA	360.193	1.49413	0.648173	2.30515	0.0211583	0.411363
FUS_00008506-RA	583.771	-0.375485	0.162929	-2.30459	0.0211897	0.411363
FUS_00011449-RA	376.641	-0.489369	0.212294	-2.30515	0.0211582	0.411363
FUS_00018355-RA	105.422	-0.891681	0.386838	-2.30505	0.0211637	0.411363
FUS_00005824-RA	471.129	-1.48339	0.644021	-2.30332	0.0212606	0.41221
FUS_00025686-RA	12.5031	1.78159	0.774442	2.30048	0.0214211	0.414791
FUS_00005441-RA	19.1108	3.4023	1.47998	2.29889	0.0215114	0.416006
FUS_00004512-RA	357.894	0.516753	0.225078	2.29588	0.0216827	0.418381
FUS_00008333-RA	950.841	-0.536688	0.233773	-2.29576	0.0216895	0.418381
FUS_00011510-RA	389.13	1.10301	0.480994	2.29318	0.0218376	0.4207
FUS_00004883-RA	859.621	0.350566	0.152962	2.29184	0.0219148	0.42165
FUS_00002830-RA	71.4858	0.920755	0.402076	2.29	0.0220212	0.423159
FUS_00004980-RA	6437.08	0.531225	0.232028	2.28949	0.0220508	0.423191
FUS_00000326-RA	1294.88	0.242235	0.105924	2.28687	0.0222037	0.424509
FUS_00007241-RA	1358.89	-0.430846	0.188391	-2.28698	0.0221969	0.424509
FUS_00012791-RA	3999.29	1.33509	0.583765	2.28703	0.0221942	0.424509
FUS_00018593-RA	50.7375	-0.744556	0.325743	-2.28571	0.022271	0.425257
FUS_00010494-RA	1217.06	0.3527	0.154428	2.28391	0.022377	0.426743
FUS_00000024-RA	314.731	1.24092	0.543494	2.28323	0.0224169	0.426967
FUS_00004036-RA	533.179	0.61974	0.271584	2.28194	0.0224927	0.42787
FUS_00005949-RA	5600.51	-0.6695	0.293583	-2.28044	0.0225814	0.42848
FUS_00017800-RA	10566	0.210237	0.0921845	2.28061	0.0225718	0.42848
FUS_00004289-RA	7478.97	0.52902	0.232255	2.27775	0.0227413	0.429443
FUS_00005600-RA	269.933	0.342705	0.150519	2.27682	0.022797	0.429443
FUS_00007201-RA	8873.81	-0.511871	0.224808	-2.27693	0.0227904	0.429443
FUS_00008674-RA	235.044	1.22072	0.535755	2.27851	0.0226961	0.429443
FUS_00009037-RA	16.7898	1.22236	0.537048	2.27607	0.0228417	0.429443
FUS_00011482-RA	297.436	1.01728	0.446892	2.27635	0.0228253	0.429443
FUS_00017077-RA	1089.37	-1.06997	0.469469	-2.27911	0.0226607	0.429443
FUS_00017320-RA	17.4474	2.55169	1.12124	2.27578	0.0228593	0.429443
FUS_00000800-RA	301.661	0.380955	0.167651	2.27232	0.0230674	0.43258
FUS_00001779-RA	549.186	0.318087	0.14	2.27205	0.0230835	0.43258
FUS_00002080-RA	81.3556	1.57407	0.693673	2.26919	0.023257	0.433138
FUS_00011783-RA	31.2463	-1.28738	0.567447	-2.26872	0.0232851	0.433138
FUS_00016789-RA	13.0678	-1.9563	0.862185	-2.269	0.0232682	0.433138
FUS_00020841-RA	1490.93	0.2431	0.107069	2.2705	0.0231773	0.433138
FUS_00025178-RA	31.2463	-1.28738	0.567447	-2.26872	0.0232851	0.433138
FUS_00025393-RA	31.2463	-1.28738	0.567447	-2.26872	0.0232851	0.433138
FUS_00009752-RA	99.5721	-0.825787	0.364351	-2.26646	0.0234231	0.434635
FUS_00017601-RA	663.787	0.529929	0.233771	2.26688	0.0233979	0.434635
FUS_00001958-RA	1411.06	-0.361876	0.159822	-2.26424	0.0235595	0.436631
FUS_00021082-RA	4056.63	0.477395	0.210924	2.26335	0.0236142	0.437108
FUS_00000464-RA	66.8182	0.633828	0.28047	2.25988	0.0238287	0.4399
FUS_00012400-RA	11.963	1.88748	0.835353	2.2595	0.0238523	0.4399
FUS_00016640-RA	17.3813	2.67284	1.18279	2.25978	0.0238348	0.4399
FUS_00022095-RA	181.731	0.853147	0.377904	2.25758	0.023972	0.441569
FUS_00014767-RA	4094.06	1.35125	0.599184	2.25514	0.0241244	0.443297
FUS_00016378-RA	9243.68	-0.378693	0.167915	-2.25526	0.0241169	0.443297
FUS_00009263-RA	149.165	0.594088	0.263598	2.25376	0.0242111	0.444349
FUS_00004680-RA	922.956	-0.632095	0.280692	-2.25192	0.0243276	0.444869
FUS_00005669-RA	56.9266	0.78251	0.347408	2.25242	0.0242955	0.444869
FUS_00010464-RA	134.61	1.10195	0.489248	2.25234	0.0243009	0.444869
FUS_00025945-RA	52.9565	0.783497	0.348178	2.25028	0.0244313	0.446226
FUS_00002673-RA	30.1954	-1.77238	0.788697	-2.24722	0.0246259	0.448936
FUS_00014849-RA	103.02	-0.538689	0.239736	-2.24701	0.0246391	0.448936
FUS_00001965-RA	25.7346	1.37885	0.613784	2.24647	0.0246737	0.449026
FUS_00019856-RA	175.916	-1.51233	0.67342	-2.24574	0.0247205	0.449336
FUS_00001966-RA	11.0922	2.20848	0.98499	2.24214	0.0249524	0.453007
FUS_00026440-RA	24.3887	1.51463	0.67577	2.24134	0.0250038	0.453397
FUS_00002102-RA	4942.82	0.385119	0.171945	2.23978	0.0251055	0.454695
FUS_00016471-RA	56.0889	2.72699	1.21824	2.23846	0.0251908	0.455695
FUS_00003622-RA	1076.05	-0.461901	0.206411	-2.23778	0.0252356	0.455959
FUS_00003605-RA	133.11	1.77815	0.79507	2.23647	0.0253212	0.45696
FUS_00021563-RA	32.7561	2.36962	1.0602	2.23506	0.0254133	0.458076
FUS_00004479-RA	1396.27	1.21499	0.543861	2.23401	0.0254824	0.458229
FUS_00021343-RA	18.1148	3.40991	1.5261	2.23439	0.0254575	0.458229
FUS_00005752-RA	699.027	0.284849	0.127593	2.23248	0.025583	0.459314
FUS_00014906-RA	284.611	0.397853	0.178254	2.23195	0.0256185	0.459314
FUS_00018939-RA	12.0383	5.11801	2.29331	2.23171	0.0256339	0.459314
FUS_00001039-RA	881.56	0.297562	0.133389	2.23079	0.0256949	0.459863
FUS_00006172-RA	702.95	-0.259206	0.11628	-2.22915	0.0258042	0.45997
FUS_00006524-RA	72.5633	-1.56686	0.702606	-2.23007	0.025743	0.45997
FUS_00009418-RA	27496.1	0.694127	0.311434	2.22881	0.0258265	0.45997
FUS_00011715-RA	632.883	0.429711	0.192731	2.22959	0.0257744	0.45997
FUS_00012582-RA	14.6782	2.46085	1.10431	2.22841	0.025853	0.45997
FUS_00001561-RA	23.2823	-1.59146	0.714911	-2.22609	0.026008	0.461041
FUS_00003305-RA	644.743	0.827364	0.371734	2.22569	0.0260351	0.461041
FUS_00011556-RA	522.305	-0.377137	0.169357	-2.22688	0.0259556	0.461041
FUS_00013926-RA	1479.31	0.422074	0.189577	2.2264	0.0259873	0.461041
FUS_00011179-RA	3867.81	0.843142	0.379287	2.22297	0.0262181	0.462117
FUS_00017573-RA	2166.73	0.365379	0.164328	2.22347	0.0261844	0.462117
FUS_00020962-RA	37.6004	-1.2161	0.546843	-2.22385	0.0261582	0.462117
FUS_00025607-RA	22.1893	-1.28469	0.577881	-2.2231	0.0262092	0.462117
FUS_00000413-RA	46.1284	-0.838471	0.37758	-2.22064	0.0263752	0.463288
FUS_00006811-RA	203.054	0.896212	0.403633	2.22036	0.026394	0.463288
FUS_00010540-RA	4098.74	0.290935	0.131042	2.22017	0.0264071	0.463288
FUS_00016681-RA	472.88	0.673448	0.303284	2.22052	0.0263835	0.463288
FUS_00003788-RA	746.245	1.03332	0.46563	2.21918	0.0264745	0.463404
FUS_00009043-RA	105.422	1.59628	0.719314	2.21917	0.026475	0.463404
FUS_00005989-RA	49627.3	0.41222	0.185866	2.21783	0.0265665	0.463434
FUS_00019974-RA	8.93506	3.29371	1.48467	2.21847	0.0265226	0.463434
FUS_00022041-RA	8.20048	1.87695	0.846312	2.2178	0.0265687	0.463434
FUS_00006855-RA	4713.25	0.359398	0.162141	2.21658	0.026652	0.464352
FUS_00025378-RA	47.9147	-1.44374	0.651632	-2.21558	0.0267201	0.465004
FUS_00011171-RA	1112.95	-0.51571	0.232824	-2.21502	0.0267585	0.465137
FUS_00007357-RA	11365.6	-0.194041	0.0876327	-2.21425	0.0268117	0.465526
FUS_00003672-RA	8367.31	0.677451	0.306159	2.21274	0.0269152	0.466788
FUS_00012180-RA	9154.92	0.713527	0.322575	2.21197	0.0269684	0.467112
FUS_00012854-RA	849.325	-1.32703	0.600037	-2.21158	0.0269957	0.467112
FUS_00022057-RA	32.357	-1.68786	0.763885	-2.20958	0.0271345	0.468977
FUS_00026534-RA	19.8673	2.30629	1.04479	2.20741	0.0272853	0.471045
FUS_00019888-RA	1300.03	-0.457195	0.207228	-2.20624	0.027367	0.471918
FUS_00011871-RA	5852.17	0.224896	0.102027	2.20427	0.0275055	0.473226
FUS_00020976-RA	1169.6	1.27576	0.578687	2.20458	0.0274833	0.473226
FUS_00001236-RA	2425.26	-0.506801	0.230237	-2.20122	0.0277208	0.473732
FUS_00003939-RA	572.623	0.403174	0.183232	2.20034	0.0277826	0.473732
FUS_00005589-RA	55.1522	1.36716	0.621949	2.19819	0.0279354	0.473732
FUS_00006293-RA	1225.01	-0.507072	0.23026	-2.20217	0.027653	0.473732
FUS_00007652-RA	14.5675	-3.58297	1.63114	-2.19661	0.0280485	0.473732
FUS_00009151-RA	641.74	0.278999	0.126832	2.19976	0.0278239	0.473732
FUS_00012626-RA	137.962	0.680113	0.309714	2.19594	0.0280962	0.473732
FUS_00012633-RA	21.5009	-1.1014	0.501558	-2.19595	0.0280958	0.473732
FUS_00013075-RA	138.627	-0.768208	0.349187	-2.19999	0.0278077	0.473732
FUS_00014351-RA	13146.2	0.907529	0.413132	2.19671	0.0280413	0.473732
FUS_00015022-RA	589.109	-0.743264	0.338376	-2.19656	0.0280519	0.473732
FUS_00015396-RA	310.376	-0.454434	0.206935	-2.19602	0.0280905	0.473732
FUS_00016090-RA	300.069	0.497381	0.226504	2.1959	0.0280988	0.473732
FUS_00020285-RA	141.724	-0.639662	0.291144	-2.19706	0.028016	0.473732
FUS_00020585-RA	6.29873	5.13546	2.3331	2.20113	0.0277267	0.473732
FUS_00021119-RA	6.65688	-2.18664	0.993921	-2.20001	0.027806	0.473732
FUS_00026033-RA	50.8189	-0.730458	0.33259	-2.19627	0.0280726	0.473732
FUS_00026308-RA	19.1473	1.76946	0.805286	2.1973	0.0279989	0.473732
FUS_00022518-RA	15.1952	-1.43141	0.652521	-2.19366	0.0282601	0.475921
FUS_00008675-RA	11.7253	3.39884	1.5504	2.19223	0.0283629	0.476941
FUS_00009410-RA	1579.77	-0.669455	0.305416	-2.19194	0.0283837	0.476941
FUS_00017096-RA	26580	0.721882	0.329423	2.19135	0.0284264	0.477129
FUS_00003486-RA	8.70582	-4.66193	2.12803	-2.19073	0.0284715	0.477355
FUS_00022740-RA	127.954	-0.47352	0.216288	-2.18931	0.0285745	0.478022
FUS_00024457-RA	1818.05	0.372354	0.17007	2.18942	0.0285661	0.478022
FUS_00010354-RA	1094.4	0.325826	0.149001	2.18674	0.0287617	0.479563
FUS_00015472-RA	6581.61	-0.31281	0.143021	-2.18716	0.028731	0.479563
FUS_00026619-RA	111.118	0.97643	0.446477	2.18697	0.028745	0.479563
FUS_00006834-RA	32.4623	-0.996415	0.455762	-2.18626	0.0287967	0.479617
FUS_00003429-RA	5433.39	1.26166	0.577285	2.18551	0.0288518	0.480006
FUS_00025070-RA	33.7311	1.07556	0.492619	2.18335	0.0290103	0.482113
FUS_00004528-RA	41.1066	-1.38764	0.636097	-2.18149	0.0291468	0.48385
FUS_00012254-RA	1022.91	0.340642	0.156282	2.17967	0.029282	0.484499
FUS_00017052-RA	2600.77	0.359465	0.164859	2.18044	0.0292251	0.484499
FUS_00025352-RA	6.60366	-1.9414	0.890619	-2.17983	0.0292698	0.484499
FUS_00012738-RA	8128.42	0.502381	0.230712	2.17752	0.0294416	0.486606
FUS_00014589-RA	1070.16	0.829528	0.381053	2.17693	0.0294854	0.486799
FUS_00000345-RA	25.5793	-1.21967	0.560543	-2.17587	0.0295646	0.487574
FUS_00000348-RA	4655.28	-0.332069	0.152772	-2.17362	0.0297337	0.489348
FUS_00018069-RA	6.41641	-2.3578	1.08476	-2.17358	0.0297369	0.489348
FUS_00000170-RA	13.1373	1.87678	0.863989	2.17222	0.0298389	0.490494
FUS_00014913-RA	1569.28	0.509076	0.234481	2.17108	0.0299253	0.49138
FUS_00000493-RA	47.7649	-0.857951	0.395655	-2.16843	0.0301259	0.491471
FUS_00000777-RA	770.93	-0.295671	0.136222	-2.17051	0.0299686	0.491471
FUS_00003080-RA	6626.27	0.461507	0.212698	2.16978	0.0300238	0.491471
FUS_00003655-RA	62875.3	0.63621	0.293318	2.16901	0.0300816	0.491471
FUS_00010469-RA	329.874	-1.23602	0.569723	-2.16951	0.0300436	0.491471
FUS_00015685-RA	396.232	-0.393444	0.18141	-2.16881	0.0300972	0.491471
FUS_00007715-RA	103.824	1.52158	0.701951	2.16764	0.0301858	0.491917
FUS_00015089-RA	1634.55	0.722171	0.333386	2.16617	0.0302982	0.492687
FUS_00016511-RA	73.3883	1.26452	0.583686	2.16644	0.0302774	0.492687
FUS_00000056-RA	370.655	-0.3197	0.147682	-2.16478	0.0304046	0.492827
FUS_00009606-RA	28.9226	0.897156	0.414375	2.16508	0.0303812	0.492827
FUS_00010403-RA	3096.83	-0.330308	0.152567	-2.165	0.0303877	0.492827
FUS_00021195-RA	28.0026	-0.862183	0.398441	-2.16389	0.0304727	0.493403
FUS_00004670-RA	51.144	0.728516	0.336775	2.16321	0.0305247	0.493716
FUS_00003587-RA	40825.3	0.801753	0.370774	2.16238	0.0305893	0.494148
FUS_00012351-RA	26.6495	-1.73921	0.804634	-2.16149	0.0306574	0.494148
FUS_00014144-RA	18303.4	-0.349671	0.161797	-2.16117	0.0306821	0.494148
FUS_00017750-RA	26.6495	-1.73921	0.804634	-2.16149	0.0306574	0.494148
FUS_00013252-RA	218.269	0.559351	0.259162	2.1583	0.0309043	0.497197
FUS_00002937-RA	124.467	-1.61202	0.74723	-2.15733	0.0309798	0.497354
FUS_00013145-RA	14.5548	-2.48716	1.15277	-2.15754	0.0309633	0.497354
FUS_00012739-RA	1168.55	0.356701	0.165427	2.15624	0.0310649	0.498191
FUS_00014722-RA	330.594	0.847608	0.393463	2.15422	0.0312227	0.500192
FUS_00002445-RA	1473.48	0.548431	0.254898	2.15157	0.0314313	0.502892
FUS_00013299-RA	12.0179	-1.33992	0.622863	-2.15123	0.0314578	0.502892
FUS_00003959-RA	3840.34	0.705061	0.327844	2.1506	0.031508	0.503139
FUS_00009488-RA	78.2499	0.697753	0.324548	2.14992	0.0315613	0.503139
FUS_00012932-RA	5023.48	-0.228832	0.106445	-2.14978	0.031573	0.503139
FUS_00003093-RA	499.906	0.546883	0.254778	2.14651	0.0318324	0.504085
FUS_00008092-RA	15997.8	-0.280199	0.130524	-2.14673	0.0318148	0.504085
FUS_00008207-RA	3055.52	-0.583914	0.271889	-2.14762	0.0317439	0.504085
FUS_00013677-RA	53.5342	1.88504	0.877432	2.14836	0.031685	0.504085
FUS_00021034-RA	1510.46	0.230503	0.107307	2.14807	0.031708	0.504085
FUS_00023544-RA	119.415	-0.954045	0.444414	-2.14675	0.0318134	0.504085
FUS_00003349-RA	230.408	0.911566	0.425056	2.14458	0.0319866	0.505997
FUS_00021748-RA	308.186	-1.73168	0.807793	-2.14372	0.0320551	0.506551
FUS_00005249-RA	2538.34	-0.242484	0.113225	-2.14161	0.0322252	0.508708
FUS_00007200-RA	3619.28	-0.451553	0.210962	-2.14045	0.0323187	0.50912
FUS_00007471-RA	91.3684	-0.609527	0.284762	-2.14048	0.0323163	0.50912
FUS_00008118-RA	283.63	0.719213	0.336174	2.13941	0.0324027	0.509912
FUS_00008039-RA	1046.69	0.484931	0.226801	2.13814	0.0325058	0.511003
FUS_00003863-RA	1210.48	0.360863	0.168859	2.13707	0.0325926	0.511135
FUS_00004446-RA	2397.76	-0.967938	0.452988	-2.13678	0.0326156	0.511135
FUS_00010758-RA	324.757	-0.814012	0.38094	-2.13685	0.0326103	0.511135
FUS_00019260-RA	88.3779	1.07878	0.505019	2.13612	0.0326698	0.511456
FUS_00025630-RA	6.46647	-2.16165	1.0124	-2.13518	0.0327467	0.5116
FUS_00026160-RA	6.46647	-2.16165	1.0124	-2.13518	0.0327467	0.5116
FUS_00019273-RA	10.3973	-2.03338	0.952558	-2.13465	0.0327896	0.511741
FUS_00018303-RA	1282.44	0.281561	0.132013	2.13283	0.0329388	0.51354
FUS_00017416-RA	9589.21	0.755962	0.354618	2.13176	0.0330265	0.513847
FUS_00019063-RA	84.8796	-1.16934	0.548434	-2.13214	0.0329954	0.513847
FUS_00008790-RA	85.0338	0.504683	0.236959	2.12983	0.0331853	0.515258
FUS_00025632-RA	9.17472	-1.66531	0.781776	-2.13017	0.0331578	0.515258
FUS_00001773-RA	186.362	0.66157	0.310933	2.12769	0.0333628	0.517482
FUS_00023142-RA	400.253	0.837483	0.393915	2.12605	0.033499	0.518002
FUS_00023143-RA	7582.89	0.768101	0.36124	2.12629	0.033479	0.518002
FUS_00026174-RA	350.965	0.851335	0.400307	2.1267	0.0334447	0.518002
FUS_00001380-RA	25.7274	-0.92086	0.433633	-2.12359	0.0337044	0.518105
FUS_00003022-RA	1465.33	0.2683	0.126363	2.12325	0.0337328	0.518105
FUS_00006295-RA	46173.7	1.01134	0.476353	2.1231	0.0337455	0.518105
FUS_00010511-RA	3476.81	0.630763	0.296884	2.12461	0.0336191	0.518105
FUS_00012376-RA	11.683	1.61214	0.759097	2.12375	0.0336906	0.518105
FUS_00014395-RA	12814	0.920657	0.433571	2.12343	0.033718	0.518105
FUS_00023912-RA	26.3766	-1.08694	0.511641	-2.12441	0.0336357	0.518105
FUS_00014450-RA	30.2451	1.52193	0.717195	2.12206	0.0338325	0.518913
FUS_00014786-RA	316.752	-0.505653	0.238348	-2.12149	0.0338808	0.519129
FUS_00000236-RA	325.265	0.50809	0.239788	2.11891	0.0340977	0.521331
FUS_00009378-RA	105.423	0.665533	0.314145	2.11856	0.034128	0.521331
FUS_00016225-RA	1344.84	0.528336	0.249361	2.11876	0.0341106	0.521331
FUS_00007974-RA	7292.74	0.185812	0.0877688	2.11706	0.0342546	0.52221
FUS_00020600-RA	1464.97	0.192375	0.090861	2.11725	0.0342387	0.52221
FUS_00001385-RA	276.374	1.25782	0.594282	2.11653	0.0342999	0.522374
FUS_00002676-RA	253.956	0.933648	0.441696	2.11378	0.0345342	0.524137
FUS_00004526-RA	14.5184	1.38223	0.654044	2.11336	0.0345698	0.524137
FUS_00005382-RA	3373.57	0.348818	0.165149	2.11215	0.0346737	0.524137
FUS_00008411-RA	363.923	1.13079	0.535357	2.11221	0.0346685	0.524137
FUS_00014715-RA	7.21718	1.97967	0.937435	2.11179	0.0347041	0.524137
FUS_00014908-RA	208.539	0.449422	0.212564	2.11429	0.0344902	0.524137
FUS_00019078-RA	81.526	-0.814413	0.385614	-2.11199	0.0346871	0.524137
FUS_00019266-RA	14663.4	1.27687	0.604718	2.11152	0.0347276	0.524137
FUS_00022795-RA	68.9987	-0.728902	0.345156	-2.11181	0.0347031	0.524137
FUS_00006566-RA	1190.68	-1.33263	0.631512	-2.11022	0.034839	0.525294
FUS_00004468-RA	155.425	-0.405043	0.192036	-2.1092	0.0349269	0.526096
FUS_00001286-RA	10924.8	0.51571	0.244552	2.1088	0.0349622	0.526103
FUS_00003745-RA	1174.26	2.80962	1.33347	2.10699	0.0351182	0.527924
FUS_00021746-RA	120.065	0.445447	0.211549	2.10565	0.0352347	0.529151
FUS_00011539-RA	2405.7	-0.1833	0.0871057	-2.10434	0.035349	0.530341
FUS_00005331-RA	8648.28	0.93821	0.446073	2.10327	0.0354424	0.530393
FUS_00006584-RA	5361.13	-0.393746	0.187222	-2.10309	0.0354578	0.530393
FUS_00011026-RA	455.686	1.67495	0.796293	2.10344	0.0354277	0.530393
FUS_00021314-RA	11.9597	2.53942	1.20846	2.10136	0.0356094	0.532135
FUS_00000116-RA	1650.44	0.463759	0.220793	2.10042	0.0356917	0.532839
FUS_00001786-RA	17299.2	0.617491	0.29426	2.09845	0.0358652	0.533147
FUS_00003636-RA	33.9496	2.62353	1.2498	2.09916	0.0358032	0.533147
FUS_00006241-RA	557.177	0.967353	0.460876	2.09895	0.0358216	0.533147
FUS_00008273-RA	1616.9	0.593039	0.282644	2.09819	0.0358886	0.533147
FUS_00019071-RA	1355.88	0.255369	0.121642	2.09936	0.0357856	0.533147
FUS_00001182-RA	175426	0.731118	0.349105	2.09427	0.0362363	0.534125
FUS_00001472-RA	259.927	0.698714	0.333556	2.09474	0.0361939	0.534125
FUS_00001919-RA	9452.07	0.630302	0.301123	2.09317	0.0363338	0.534125
FUS_00002987-RA	34.767	2.40446	1.1466	2.09703	0.0359912	0.534125
FUS_00006526-RA	65.0683	-1.79569	0.857748	-2.09349	0.0363052	0.534125
FUS_00008355-RA	253.548	0.371622	0.177531	2.09327	0.0363247	0.534125
FUS_00009403-RA	294.035	0.337463	0.161175	2.09377	0.0362804	0.534125
FUS_00013355-RA	37.434	-1.76052	0.840973	-2.09343	0.0363109	0.534125
FUS_00015271-RA	202.426	-0.494446	0.235906	-2.09595	0.0360868	0.534125
FUS_00019711-RA	815.947	-0.938961	0.448605	-2.09307	0.036343	0.534125
FUS_00022582-RA	37.2995	-2.46906	1.17808	-2.09584	0.0360966	0.534125
FUS_00000703-RA	102038	0.597916	0.285731	2.09259	0.0363862	0.534163
FUS_00001774-RA	11.9493	1.46544	0.701338	2.08949	0.0366634	0.534163
FUS_00003960-RA	1850.7	0.22946	0.109728	2.09117	0.0365128	0.534163
FUS_00010207-RA	21.4845	-1.03473	0.494982	-2.09044	0.0365779	0.534163
FUS_00011850-RA	1194.44	-0.293913	0.140633	-2.08993	0.0366241	0.534163
FUS_00012279-RA	11.9424	-1.69277	0.809683	-2.09066	0.0365588	0.534163
FUS_00014178-RA	32.5584	-1.23244	0.589726	-2.08986	0.0366308	0.534163
FUS_00019849-RA	12.6313	-1.59482	0.762958	-2.09032	0.0365895	0.534163
FUS_00022135-RA	108.559	0.821298	0.392841	2.09066	0.0365584	0.534163
FUS_00020829-RA	295.341	-0.416912	0.199622	-2.08851	0.036752	0.534938
FUS_00019205-RA	169.845	0.664309	0.31817	2.08791	0.0368062	0.535099
FUS_00025922-RA	7602.03	-0.311602	0.149263	-2.0876	0.0368338	0.535099
FUS_00008155-RA	2272.99	2.65118	1.27144	2.08518	0.0370528	0.536036
FUS_00010718-RA	9.3414	3.18536	1.52743	2.08544	0.0370289	0.536036
FUS_00012792-RA	1493.39	2.49951	1.19841	2.08569	0.037007	0.536036
FUS_00015553-RA	6.14334	1.91346	0.917757	2.08493	0.0370755	0.536036
FUS_00022913-RA	12706.3	0.650794	0.311984	2.08599	0.0369796	0.536036
FUS_00002467-RA	563.229	-0.566957	0.272148	-2.08326	0.0372271	0.537714
FUS_00005798-RA	209.326	-0.408108	0.195983	-2.08236	0.0373095	0.537876
FUS_00024123-RA	16.1909	-1.61563	0.775842	-2.08241	0.0373046	0.537876
FUS_00009447-RA	3865.3	0.48768	0.234333	2.08114	0.0374211	0.537965
FUS_00019253-RA	977.492	0.496753	0.238688	2.08118	0.0374178	0.537965
FUS_00024807-RA	17.0791	-1.63519	0.785723	-2.08113	0.0374224	0.537965
FUS_00023249-RA	13.1416	-2.46222	1.18336	-2.08071	0.0374606	0.538002
FUS_00012106-RA	781.04	0.301072	0.144754	2.07989	0.0375356	0.538058
FUS_00026192-RA	12.8726	-1.3988	0.672444	-2.08017	0.0375101	0.538058
FUS_00012065-RA	757.903	0.347162	0.167079	2.07783	0.0377249	0.540259
FUS_00004007-RA	472.388	0.882942	0.425269	2.0762	0.0378757	0.540399
FUS_00006502-RA	54.9654	1.32109	0.636086	2.0769	0.0378109	0.540399
FUS_00010419-RA	128.465	-1.01967	0.49113	-2.07618	0.0378776	0.540399
FUS_00020203-RA	190.928	0.712277	0.342994	2.07664	0.0378344	0.540399
FUS_00000639-RA	322.315	-0.552161	0.266322	-2.07329	0.0381457	0.541738
FUS_00003771-RA	378.381	0.579384	0.279666	2.0717	0.0382938	0.541738
FUS_00005262-RA	2926.04	1.27594	0.615862	2.07179	0.0382847	0.541738
FUS_00008801-RA	67.2822	-1.31458	0.633746	-2.07431	0.0380508	0.541738
FUS_00011628-RA	193.662	-0.371799	0.179205	-2.07471	0.038013	0.541738
FUS_00014029-RA	57.8697	-1.54555	0.745371	-2.07353	0.0381228	0.541738
FUS_00014999-RA	99.2302	-0.741729	0.357952	-2.07215	0.0382517	0.541738
FUS_00016751-RA	7.18875	4.49017	2.16664	2.07241	0.0382273	0.541738
FUS_00021684-RA	20.629	1.42939	0.689957	2.07171	0.0382929	0.541738
FUS_00017924-RA	8.86958	-2.00124	0.966755	-2.07006	0.0384469	0.543395
FUS_00025858-RA	631.04	-0.590318	0.285249	-2.06948	0.0385006	0.543646
FUS_00009673-RA	44.262	0.806069	0.389632	2.0688	0.0385652	0.544049
FUS_00004482-RA	359.567	1.20309	0.581789	2.06792	0.0386479	0.544708
FUS_00000339-RA	22.4676	1.36386	0.659872	2.06685	0.0387479	0.544774
FUS_00000566-RA	18.9166	1.62406	0.78628	2.0655	0.0388756	0.544774
FUS_00000638-RA	59.6265	0.952381	0.461266	2.06471	0.0389505	0.544774
FUS_00002128-RA	13222.3	0.601031	0.291437	2.0623	0.0391793	0.544774
FUS_00003581-RA	588.542	-0.379129	0.183608	-2.06488	0.0389339	0.544774
FUS_00005393-RA	31.184	-1.20024	0.581394	-2.06442	0.0389778	0.544774
FUS_00011180-RA	489.006	1.12981	0.54796	2.06184	0.0392226	0.544774
FUS_00016746-RA	53.2518	1.45452	0.704772	2.06382	0.039035	0.544774
FUS_00016822-RA	2488.15	0.276559	0.134023	2.06352	0.0390632	0.544774
FUS_00019307-RA	895.371	-0.646089	0.312537	-2.06724	0.0387116	0.544774
FUS_00019367-RA	572.503	0.905742	0.439301	2.06178	0.0392289	0.544774
FUS_00019491-RA	96.6328	0.619834	0.300468	2.0629	0.0391223	0.544774
FUS_00019867-RA	658.947	2.3262	1.12669	2.06463	0.0389581	0.544774
FUS_00020165-RA	6.92567	-2.80946	1.3621	-2.0626	0.039151	0.544774
FUS_00022635-RA	20.5675	2.1563	1.04478	2.06388	0.0390296	0.544774
FUS_00025646-RA	95.4606	-0.469446	0.227248	-2.06579	0.0388482	0.544774
FUS_00014740-RA	36.719	-0.739873	0.35896	-2.06116	0.0392881	0.545096
FUS_00012734-RA	200.352	0.398758	0.193575	2.05996	0.0394019	0.546174
FUS_00010563-RA	359.308	0.600811	0.291801	2.05898	0.0394965	0.546983
FUS_00002412-RA	1782.8	0.550845	0.267777	2.0571	0.0396766	0.547803
FUS_00006274-RA	540.407	-0.375038	0.182416	-2.05594	0.0397882	0.547803
FUS_00006796-RA	859.792	0.203261	0.0988613	2.05602	0.0397807	0.547803
FUS_00013001-RA	4854.83	0.507372	0.246742	2.05629	0.0397547	0.547803
FUS_00016634-RA	534.506	0.74359	0.361717	2.05572	0.0398092	0.547803
FUS_00024288-RA	43.1322	1.20346	0.584985	2.05725	0.0396618	0.547803
FUS_00025047-RA	270.046	1.70277	0.827824	2.05693	0.0396931	0.547803
FUS_00014702-RA	4083.6	-0.60733	0.295637	-2.05431	0.0399459	0.548684
FUS_00021922-RA	12.2276	-3.05872	1.48883	-2.05445	0.0399322	0.548684
FUS_00014276-RA	198.659	0.451269	0.219767	2.0534	0.0400342	0.548798
FUS_00016414-RA	11980.3	0.612198	0.298182	2.0531	0.040063	0.548798
FUS_00017582-RA	513.329	0.301089	0.146615	2.0536	0.0400149	0.548798
FUS_00001893-RA	16.2384	1.33197	0.648889	2.05269	0.0401024	0.54884
FUS_00019705-RA	6.07605	2.17598	1.06033	2.05216	0.0401539	0.549048
FUS_00006559-RA	1195.68	-0.296422	0.144553	-2.05062	0.0403041	0.549914
FUS_00016719-RA	14.5648	-1.48802	0.725609	-2.05072	0.0402941	0.549914
FUS_00019203-RA	213.868	-0.621194	0.302964	-2.05039	0.0403263	0.549914
FUS_00025939-RA	1091.11	0.444199	0.216739	2.04947	0.0404163	0.550644
FUS_00000255-RA	4169.63	-0.204107	0.0996497	-2.04824	0.0405361	0.551349
FUS_00006875-RA	2351.55	1.47919	0.722191	2.04819	0.0405409	0.551349
FUS_00007988-RA	637.785	0.46468	0.226929	2.04769	0.0405905	0.551528
FUS_00007723-RA	13544.9	0.610332	0.298283	2.04615	0.0407415	0.552091
FUS_00018614-RA	21.4467	-1.55596	0.760572	-2.04578	0.040778	0.552091
FUS_00020100-RA	315.499	-0.377042	0.184246	-2.0464	0.0407172	0.552091
FUS_00021800-RA	21.4467	-1.55596	0.760572	-2.04578	0.040778	0.552091
FUS_00001688-RA	4848.39	0.564774	0.276157	2.04512	0.0408434	0.552228
FUS_00009144-RA	275.026	0.773352	0.378179	2.04494	0.0408611	0.552228
FUS_00012674-RA	106.129	2.18817	1.07059	2.04389	0.0409642	0.553126
FUS_00000649-RA	11813.2	0.706271	0.345774	2.04258	0.0410939	0.554383
FUS_00006625-RA	11.3974	-2.938	1.44004	-2.04022	0.0413288	0.555997
FUS_00008256-RA	1909.57	0.22829	0.111915	2.03985	0.0413653	0.555997
FUS_00010918-RA	471.864	0.682054	0.334418	2.03953	0.0413974	0.555997
FUS_00014283-RA	7.34443	-1.74151	0.853476	-2.0405	0.041301	0.555997
FUS_00015914-RA	7.34443	-1.74151	0.853476	-2.0405	0.041301	0.555997
FUS_00006689-RA	1093.29	0.333572	0.163628	2.03861	0.0414892	0.556362
FUS_00008969-RA	2035.81	0.271251	0.133063	2.03852	0.0414982	0.556362
FUS_00011933-RA	2540.42	0.179276	0.0879883	2.03749	0.0416007	0.556436
FUS_00014898-RA	1241.22	-0.383323	0.188147	-2.03736	0.041614	0.556436
FUS_00024897-RA	131.765	0.62885	0.308551	2.03807	0.0415429	0.556436
FUS_00008735-RA	2592.84	0.548109	0.269189	2.03615	0.041735	0.557561
FUS_00006842-RA	524.273	1.57139	0.772104	2.0352	0.0418308	0.558347
FUS_00000367-RA	117.485	0.836124	0.411596	2.03142	0.0422126	0.559245
FUS_00000462-RA	299.272	0.379693	0.186709	2.03361	0.0419914	0.559245
FUS_00001775-RA	97.6608	-1.26362	0.621411	-2.03346	0.0420061	0.559245
FUS_00006150-RA	818.573	0.313369	0.154154	2.03283	0.04207	0.559245
FUS_00006869-RA	309.075	-0.363593	0.179055	-2.03062	0.0422939	0.559245
FUS_00008354-RA	11490.9	0.791734	0.389886	2.03068	0.0422875	0.559245
FUS_00011211-RA	1315.59	0.487131	0.239821	2.03122	0.0422323	0.559245
FUS_00011682-RA	1213.14	0.357971	0.176296	2.03051	0.0423048	0.559245
FUS_00013937-RA	3577.24	0.592675	0.291758	2.03139	0.042215	0.559245
FUS_00013944-RA	346.418	-0.585835	0.288328	-2.03183	0.0421705	0.559245
FUS_00020661-RA	16.0141	-1.9454	0.957594	-2.03155	0.0421993	0.559245
FUS_00007658-RA	10.3178	-3.41209	1.68124	-2.02951	0.042406	0.559618
FUS_00019406-RA	42.7052	3.51653	1.73301	2.02914	0.0424441	0.559618
FUS_00023265-RA	466.757	-0.517642	0.255067	-2.02944	0.0424134	0.559618
FUS_00008663-RA	177.925	1.10845	0.547085	2.02611	0.0427534	0.563206
FUS_00005756-RA	450.774	0.550541	0.271859	2.0251	0.0428572	0.564082
FUS_00006692-RA	111.806	0.497504	0.2458	2.02402	0.0429683	0.564501
FUS_00007668-RA	616.798	1.12106	0.554363	2.02225	0.0431504	0.564501
FUS_00013210-RA	111.769	-0.742214	0.366948	-2.02267	0.0431073	0.564501
FUS_00014755-RA	3339.02	1.03885	0.513568	2.02282	0.043092	0.564501
FUS_00021070-RA	7984.51	0.229568	0.113433	2.02382	0.0429888	0.564501
FUS_00023586-RA	21.4745	7.90491	3.90889	2.02229	0.0431464	0.564501
FUS_00025553-RA	49.8428	1.74331	0.862049	2.02229	0.0431466	0.564501
FUS_00005616-RA	627.349	0.95768	0.473874	2.02096	0.043284	0.564957
FUS_00011580-RA	264.219	-0.328273	0.162437	-2.02092	0.0432878	0.564957
FUS_00019531-RA	1369.57	0.86304	0.427072	2.02083	0.0432973	0.564957
FUS_00002427-RA	823.289	0.839851	0.415764	2.02002	0.0433813	0.565565
FUS_00005837-RA	76.0419	-0.573919	0.284168	-2.01964	0.0434204	0.565587
FUS_00015706-RA	6496.36	0.364078	0.180329	2.01897	0.0434902	0.565898
FUS_00021690-RA	16172.5	0.610802	0.302573	2.01869	0.0435191	0.565898
FUS_00005073-RA	283.373	-0.339454	0.168234	-2.01775	0.0436171	0.566199
FUS_00010355-RA	34.4679	0.771082	0.382137	2.01781	0.0436106	0.566199
FUS_00001262-RA	1131.81	-0.392658	0.195005	-2.01358	0.0440537	0.567144
FUS_00001755-RA	8.36216	1.69639	0.843419	2.01132	0.0442913	0.567144
FUS_00004249-RA	8.36216	1.69639	0.843419	2.01132	0.0442913	0.567144
FUS_00005556-RA	1540.36	0.772258	0.382973	2.01648	0.0437499	0.567144
FUS_00005972-RA	197.222	0.438563	0.217789	2.01371	0.0440403	0.567144
FUS_00008798-RA	235.252	-0.600118	0.298098	-2.01316	0.0440981	0.567144
FUS_00009266-RA	43.7207	-0.822707	0.408629	-2.01333	0.0440794	0.567144
FUS_00013813-RA	23936.8	0.537066	0.26679	2.01307	0.0441076	0.567144
FUS_00013871-RA	70336.6	0.614631	0.305605	2.01119	0.044305	0.567144
FUS_00015276-RA	4819.3	0.185839	0.0924122	2.01098	0.0443275	0.567144
FUS_00016254-RA	183.011	0.779117	0.387176	2.01231	0.0441876	0.567144
FUS_00018788-RA	21.5044	-1.47265	0.731343	-2.01363	0.0440483	0.567144
FUS_00021071-RA	294.651	0.33865	0.168251	2.01277	0.0441391	0.567144
FUS_00023135-RA	16213.5	0.743296	0.369468	2.0118	0.0442407	0.567144
FUS_00026392-RA	16.4571	-1.45972	0.724362	-2.01518	0.0438857	0.567144
FUS_00026492-RA	8.36216	1.69639	0.843419	2.01132	0.0442913	0.567144
FUS_00026493-RA	8.36216	1.69639	0.843419	2.01132	0.0442913	0.567144
FUS_00012895-RA	8177.6	0.599314	0.298179	2.00991	0.0444402	0.568106
FUS_00000202-RA	17809.9	0.632361	0.314787	2.00885	0.0445525	0.56858
FUS_00003736-RA	63.5052	-0.592727	0.295016	-2.00914	0.0445227	0.56858
FUS_00002543-RA	240.916	-0.371218	0.185099	-2.00552	0.0449078	0.569743
FUS_00005430-RA	43.6782	-1.59943	0.79801	-2.00427	0.0450411	0.569743
FUS_00011267-RA	21.0626	1.57159	0.783801	2.00509	0.0449532	0.569743
FUS_00012257-RA	344.018	-0.364852	0.181982	-2.00488	0.0449757	0.569743
FUS_00012343-RA	19.3524	-1.16472	0.581148	-2.00418	0.0450509	0.569743
FUS_00015217-RA	15.2546	1.43918	0.717258	2.0065	0.0448027	0.569743
FUS_00016720-RA	12.5192	-2.24643	1.11987	-2.00597	0.0448592	0.569743
FUS_00017953-RA	19.2146	1.13418	0.565428	2.00588	0.0448694	0.569743
FUS_00018453-RA	8.89754	-2.49525	1.24347	-2.00669	0.0447832	0.569743
FUS_00020210-RA	126.061	0.803784	0.400696	2.00597	0.0448593	0.569743
FUS_00020858-RA	76.7949	-0.924401	0.461252	-2.00411	0.045058	0.569743
FUS_00001001-RA	50.525	1.31235	0.655107	2.00326	0.0451498	0.569908
FUS_00003531-RA	5397.4	0.448852	0.224097	2.00294	0.0451841	0.569908
FUS_00013858-RA	50663.2	0.962005	0.480199	2.00335	0.0451402	0.569908
FUS_00005308-RA	785.237	-1.2746	0.636534	-2.0024	0.0452416	0.570157
FUS_00019088-RA	2434.99	0.255051	0.127451	2.00118	0.0453731	0.571338
FUS_00012521-RA	239.741	-0.613818	0.306877	-2.00021	0.0454777	0.572179
FUS_00000304-RA	200.18	0.877557	0.439118	1.99845	0.0456674	0.57223
FUS_00004740-RA	9.45063	-2.33493	1.16879	-1.99772	0.0457466	0.57223
FUS_00007711-RA	26.7159	1.84633	0.924144	1.99788	0.0457296	0.57223
FUS_00009760-RA	6.59236	-1.91851	0.959745	-1.99898	0.045611	0.57223
FUS_00011372-RA	43.3909	-0.678314	0.33953	-1.9978	0.0457379	0.57223
FUS_00014765-RA	7254.78	0.915949	0.45842	1.99806	0.0457106	0.57223
FUS_00019069-RA	2142.33	0.55468	0.277417	1.99944	0.0455605	0.57223
FUS_00011906-RA	42.1506	1.1978	0.600222	1.99559	0.0459783	0.573704
FUS_00015510-RA	3530.25	0.799545	0.400645	1.99564	0.0459729	0.573704
FUS_00018720-RA	19.9856	7.80135	3.90905	1.99572	0.0459649	0.573704
FUS_00004685-RA	271.579	-0.43647	0.218783	-1.99499	0.0460435	0.574044
FUS_00017332-RA	664.196	0.349118	0.175074	1.99411	0.0461398	0.574771
FUS_00006427-RA	170.829	-1.34631	0.675331	-1.99355	0.0462015	0.574902
FUS_00012393-RA	8.20863	2.84821	1.42926	1.99279	0.0462847	0.574902
FUS_00019265-RA	542.461	1.16347	0.58389	1.99263	0.0463023	0.574902
FUS_00026085-RA	8.20863	2.84821	1.42926	1.99279	0.0462847	0.574902
FUS_00004671-RA	51.5041	0.645091	0.323946	1.99136	0.0464417	0.57574
FUS_00008404-RA	1680.94	0.361569	0.181573	1.99132	0.046446	0.57574
FUS_00006797-RA	6503.9	0.566991	0.284876	1.99031	0.0465572	0.575776
FUS_00016497-RA	35.1663	-0.816869	0.410484	-1.99001	0.0465894	0.575776
FUS_00016525-RA	11.9724	-1.60847	0.808312	-1.98991	0.0466012	0.575776
FUS_00026224-RA	145.896	1.5016	0.754356	1.99057	0.0465283	0.575776
FUS_00001703-RA	2685.16	-0.204531	0.102852	-1.98859	0.0467466	0.576161
FUS_00010964-RA	1300.22	0.609274	0.306344	1.98886	0.0467169	0.576161
FUS_00019519-RA	6949.73	0.405144	0.203731	1.98862	0.0467434	0.576161
FUS_00001901-RA	318.262	1.3001	0.654189	1.98735	0.0468836	0.576908
FUS_00006565-RA	147.543	0.414695	0.208651	1.9875	0.0468668	0.576908
FUS_00021200-RA	25.2895	1.30704	0.657894	1.98671	0.0469548	0.577315
FUS_00016814-RA	7053.63	0.478989	0.241201	1.98585	0.0470495	0.57801
FUS_00012685-RA	73.0629	0.639465	0.322107	1.98526	0.0471161	0.578204
FUS_00019429-RA	10.8591	-1.34215	0.676139	-1.98502	0.0471418	0.578204
FUS_00001899-RA	224.878	1.35842	0.68509	1.98284	0.0473858	0.579853
FUS_00003283-RA	153.312	2.25568	1.13734	1.9833	0.0473343	0.579853
FUS_00011744-RA	510.241	0.882939	0.445379	1.98244	0.0474296	0.579853
FUS_00014391-RA	6434.57	0.570154	0.287592	1.98251	0.047422	0.579853
FUS_00020406-RA	2514.19	0.222553	0.112318	1.98145	0.0475408	0.580743
FUS_00009435-RA	14672	0.21666	0.109375	1.9809	0.0476028	0.581021
FUS_00012704-RA	9.46541	2.17121	1.09626	1.98056	0.0476404	0.581021
FUS_00006254-RA	1927.58	0.59987	0.303039	1.97951	0.0477585	0.581055
FUS_00008165-RA	986.092	0.498995	0.252023	1.97996	0.047708	0.581055
FUS_00010695-RA	13.2	-2.3352	1.17951	-1.97981	0.047725	0.581055
FUS_00012253-RA	222.073	0.524518	0.265253	1.97742	0.0479937	0.581544
FUS_00013248-RA	940.557	0.320952	0.162334	1.97711	0.0480294	0.581544
FUS_00014920-RA	107.139	-0.948871	0.479797	-1.97765	0.0479682	0.581544
FUS_00019216-RA	148.641	-0.756136	0.382358	-1.97756	0.0479781	0.581544
FUS_00020266-RA	6.43068	-3.07529	1.55448	-1.97834	0.0478909	0.581544
FUS_00025789-RA	8113.22	0.50424	0.255003	1.97739	0.0479979	0.581544
FUS_00000554-RA	1301.99	0.63763	0.322946	1.97442	0.0483345	0.582107
FUS_00002498-RA	273.165	-0.743117	0.376391	-1.97432	0.0483454	0.582107
FUS_00008185-RA	609.101	-0.529763	0.268222	-1.97509	0.0482576	0.582107
FUS_00012184-RA	8684.35	0.537348	0.272153	1.97443	0.0483324	0.582107
FUS_00015498-RA	107.123	1.14523	0.579716	1.97551	0.0482106	0.582107
FUS_00016513-RA	58.1961	1.05934	0.536463	1.97467	0.0483051	0.582107
FUS_00018420-RA	584.813	-0.346728	0.175515	-1.97549	0.0482125	0.582107
FUS_00003197-RA	862.869	0.507434	0.2576	1.96985	0.0488556	0.582114
FUS_00003430-RA	901.569	0.464473	0.235383	1.97327	0.0484651	0.582114
FUS_00004230-RA	2379.4	-0.412478	0.209226	-1.97145	0.0486728	0.582114
FUS_00006564-RA	96.6645	-0.631248	0.320129	-1.97186	0.0486261	0.582114
FUS_00006960-RA	215.022	-0.517791	0.263019	-1.96864	0.0489942	0.582114
FUS_00007998-RA	121.294	-0.48111	0.24438	-1.9687	0.0489877	0.582114
FUS_00012149-RA	7.83981	1.97403	1.00197	1.97015	0.0488209	0.582114
FUS_00012796-RA	46.1479	0.934954	0.475354	1.96686	0.0491994	0.582114
FUS_00012938-RA	3671.08	0.469267	0.238592	1.96682	0.049204	0.582114
FUS_00013451-RA	253.121	-0.421833	0.214047	-1.97075	0.048753	0.582114
FUS_00014960-RA	18.172	-1.23202	0.626475	-1.96658	0.0492312	0.582114
FUS_00015659-RA	128.004	-0.448712	0.227684	-1.97076	0.0487508	0.582114
FUS_00015925-RA	356.827	-0.318324	0.161783	-1.96761	0.0491134	0.582114
FUS_00016336-RA	67767.7	0.504705	0.256538	1.96737	0.0491409	0.582114
FUS_00016752-RA	10.448	3.60885	1.82874	1.97341	0.0484489	0.582114
FUS_00016848-RA	14.2395	-1.2843	0.651488	-1.97133	0.0486856	0.582114
FUS_00017799-RA	10.6016	-1.98462	1.0076	-1.96966	0.0488775	0.582114
FUS_00019403-RA	509.536	1.22756	0.62364	1.96838	0.0490247	0.582114
FUS_00020842-RA	404.744	-0.343783	0.174793	-1.9668	0.0492064	0.582114
FUS_00022959-RA	24.0353	-0.981495	0.498716	-1.96804	0.049063	0.582114
FUS_00025319-RA	6.66163	4.25279	2.16156	1.96747	0.0491296	0.582114
FUS_00026154-RA	21.9889	4.32103	2.19108	1.97211	0.0485975	0.582114
FUS_00026562-RA	11.8161	2.94949	1.49937	1.96716	0.0491653	0.582114
FUS_00025214-RA	1295.17	0.520575	0.264819	1.96577	0.0493248	0.58231
FUS_00025984-RA	369.765	0.800382	0.407148	1.96582	0.0493189	0.58231
FUS_00012818-RA	2797.02	0.300598	0.153042	1.96416	0.0495118	0.584061
FUS_00006043-RA	1220.62	0.530755	0.270466	1.96238	0.0497188	0.585134
FUS_00021154-RA	375.947	1.62774	0.829263	1.96287	0.049661	0.585134
FUS_00023287-RA	185.723	-1.01371	0.516571	-1.96238	0.0497184	0.585134
FUS_00016960-RA	1142.98	0.912311	0.465071	1.96166	0.049802	0.585658
FUS_00004796-RA	373.471	-0.307553	0.156827	-1.9611	0.0498674	0.585971
FUS_00001070-RA	238.713	-0.602976	0.308195	-1.95648	0.0504089	0.586529
FUS_00002252-RA	622.227	0.723268	0.36921	1.95896	0.0501176	0.586529
FUS_00002293-RA	146.729	0.392919	0.20081	1.95667	0.0503865	0.586529
FUS_00003911-RA	39112.6	0.946226	0.483877	1.95551	0.050523	0.586529
FUS_00004788-RA	2933.13	0.521166	0.265916	1.95989	0.0500089	0.586529
FUS_00007755-RA	1313.12	0.617453	0.31582	1.95508	0.0505742	0.586529
FUS_00008285-RA	1626.36	-0.870785	0.444993	-1.95685	0.0503652	0.586529
FUS_00010140-RA	139.138	-0.381472	0.194974	-1.95653	0.0504026	0.586529
FUS_00012087-RA	181.723	-0.422578	0.215707	-1.95904	0.0501084	0.586529
FUS_00012497-RA	4582.54	-0.165408	0.0845988	-1.9552	0.0505592	0.586529
FUS_00013377-RA	64.1765	-0.614724	0.3144	-1.95523	0.0505562	0.586529
FUS_00016819-RA	436.454	0.240456	0.122919	1.95622	0.0504394	0.586529
FUS_00018392-RA	10.7341	1.66095	0.849134	1.95605	0.0504595	0.586529
FUS_00020249-RA	6.6	2.35113	1.20079	1.95799	0.0502311	0.586529
FUS_00020464-RA	33.0837	2.28467	1.16769	1.95657	0.0503976	0.586529
FUS_00025072-RA	7.31779	1.83822	0.939102	1.95742	0.0502979	0.586529
FUS_00025474-RA	18.0288	1.19767	0.611021	1.96011	0.0499827	0.586529
FUS_00011777-RA	290.635	-0.490259	0.250838	-1.95448	0.0506439	0.586888
FUS_00016136-RA	8.01104	-2.26164	1.15752	-1.95386	0.0507176	0.587291
FUS_00020088-RA	9825.27	0.633512	0.324349	1.95318	0.0507985	0.587778
FUS_00000523-RA	1510.7	0.606107	0.310621	1.95128	0.0510242	0.587904
FUS_00009228-RA	12.7651	-2.00224	1.0262	-1.95112	0.0510427	0.587904
FUS_00011452-RA	3559.23	0.686507	0.351804	1.95139	0.0510105	0.587904
FUS_00015114-RA	394.894	1.03814	0.532022	1.9513	0.0510209	0.587904
FUS_00019778-RA	1177.89	1.01901	0.522126	1.95165	0.0509803	0.587904
FUS_00025627-RA	40.9788	-0.83119	0.425925	-1.9515	0.050998	0.587904
FUS_00008095-RA	579.165	0.307697	0.157765	1.95035	0.0511348	0.58807
FUS_00014328-RA	170.273	2.10025	1.07684	1.95038	0.0511314	0.58807
FUS_00004760-RA	10.256	1.84874	0.948149	1.94984	0.0511946	0.58831
FUS_00000270-RA	18.3603	-1.87517	0.962453	-1.94832	0.0513762	0.588607
FUS_00004554-RA	39.6929	1.82403	0.936128	1.94848	0.0513576	0.588607
FUS_00005046-RA	598.181	-0.517094	0.265389	-1.94844	0.0513624	0.588607
FUS_00018839-RA	7.00597	-3.26406	1.67526	-1.94839	0.0513684	0.588607
FUS_00026242-RA	7.44578	-1.74982	0.898277	-1.94797	0.0514181	0.588641
FUS_00020110-RA	1941.22	-0.529806	0.272212	-1.9463	0.0516188	0.590493
FUS_00017611-RA	5847.64	0.500013	0.256966	1.94583	0.051675	0.590689
FUS_00000424-RA	979.081	0.582065	0.299252	1.94507	0.0517666	0.591289
FUS_00000230-RA	262.714	0.439165	0.225855	1.94446	0.05184	0.59168
FUS_00001505-RA	97.6683	-0.449595	0.231467	-1.94237	0.0520927	0.594116
FUS_00014713-RA	9.12911	-2.1139	1.08859	-1.94187	0.0521529	0.594354
FUS_00009093-RA	650.997	-0.243919	0.125714	-1.94027	0.0523468	0.595667
FUS_00015495-RA	249.673	-0.352969	0.181913	-1.94032	0.0523404	0.595667
FUS_00000260-RA	7.78203	1.77097	0.913151	1.9394	0.0524522	0.595969
FUS_00012195-RA	57575.7	0.181856	0.0937616	1.93956	0.0524333	0.595969
FUS_00000177-RA	3081.52	0.740103	0.381803	1.93844	0.0525694	0.596367
FUS_00003894-RA	652.413	-0.521472	0.269102	-1.93782	0.052645	0.596367
FUS_00004457-RA	600.315	-0.476942	0.246101	-1.93799	0.0526245	0.596367
FUS_00020897-RA	1553.07	-0.923082	0.476307	-1.938	0.0526234	0.596367
FUS_00009461-RA	2588.34	-0.226913	0.117127	-1.93733	0.0527055	0.596606
FUS_00001607-RA	1094.1	-0.252902	0.130594	-1.93654	0.0528012	0.59699
FUS_00005224-RA	376.171	-0.552744	0.28546	-1.93633	0.0528272	0.59699
FUS_00008741-RA	153.556	0.364926	0.188487	1.93608	0.0528578	0.59699
FUS_00005004-RA	104.084	1.21117	0.62576	1.93552	0.0529262	0.597316
FUS_00009434-RA	233.035	0.313957	0.162246	1.93506	0.0529824	0.597426
FUS_00021825-RA	6.10597	2.12276	1.09723	1.93466	0.0530321	0.597426
FUS_00022931-RA	26.5406	-0.989497	0.511506	-1.93448	0.0530545	0.597426
FUS_00002269-RA	60.104	-0.620453	0.321044	-1.93261	0.0532841	0.597815
FUS_00003111-RA	41.0975	1.83709	0.950588	1.93258	0.053288	0.597815
FUS_00011834-RA	1003.74	0.223213	0.115449	1.93344	0.0531823	0.597815
FUS_00013033-RA	109.143	0.948945	0.491104	1.93227	0.0533262	0.597815
FUS_00020248-RA	7.1386	2.77206	1.43392	1.93321	0.0532104	0.597815
FUS_00020717-RA	407.059	-0.256489	0.132652	-1.93355	0.0531684	0.597815
FUS_00006953-RA	16021.1	0.492311	0.254871	1.93161	0.0534076	0.598284
FUS_00003556-RA	2229.86	0.254449	0.131784	1.9308	0.0535073	0.598957
FUS_00009635-RA	114.359	-0.435574	0.225665	-1.93018	0.0535848	0.599381
FUS_00010421-RA	5122.8	0.524987	0.272071	1.9296	0.0536566	0.59974
FUS_00007312-RA	742.875	0.421415	0.218462	1.92901	0.0537295	0.600111
FUS_00008259-RA	527.239	0.478344	0.248153	1.92762	0.053903	0.600276
FUS_00012240-RA	111.664	-0.65014	0.337274	-1.92763	0.0539009	0.600276
FUS_00014757-RA	11391.7	0.839147	0.435327	1.92763	0.0539017	0.600276
FUS_00019799-RA	9.00117	-1.57019	0.814392	-1.92805	0.0538488	0.600276
FUS_00007775-RA	1711.35	-0.332901	0.172829	-1.92619	0.0540804	0.601809
FUS_00001900-RA	481.867	1.22948	0.63856	1.9254	0.0541793	0.602196
FUS_00010698-RA	33.3485	-0.940847	0.488682	-1.92528	0.0541948	0.602196
FUS_00001083-RA	304.606	0.574321	0.298647	1.92308	0.0544703	0.603483
FUS_00009737-RA	3070.77	0.278234	0.144679	1.92311	0.0544661	0.603483
FUS_00015069-RA	323.413	1.24529	0.64727	1.92392	0.0543651	0.603483
FUS_00022270-RA	11.6865	2.73709	1.42295	1.92353	0.0544132	0.603483
FUS_00002599-RA	1428.46	0.186416	0.0970912	1.92001	0.0548566	0.604943
FUS_00003977-RA	194.65	-0.401213	0.208882	-1.92076	0.0547614	0.604943
FUS_00006656-RA	786.009	-0.322989	0.168215	-1.9201	0.0548458	0.604943
FUS_00008630-RA	339.078	-0.317538	0.165422	-1.91956	0.0549138	0.604943
FUS_00010187-RA	74.3537	2.17813	1.13344	1.9217	0.0546429	0.604943
FUS_00017419-RA	3170.53	0.439866	0.229052	1.92037	0.0548109	0.604943
FUS_00018426-RA	8.26791	-1.8072	0.94057	-1.92139	0.0546831	0.604943
FUS_00020720-RA	16111.9	0.538868	0.280757	1.91934	0.0549411	0.604943
FUS_00022275-RA	20.7382	-1.36637	0.711957	-1.91918	0.0549621	0.604943
FUS_00006856-RA	2666.73	0.525453	0.273894	1.91845	0.0550536	0.605069
FUS_00021680-RA	12.4683	-1.21249	0.631988	-1.91853	0.0550436	0.605069
FUS_00005660-RA	238.254	0.864092	0.450747	1.91702	0.0552352	0.606184
FUS_00011324-RA	485.533	0.380928	0.198706	1.91704	0.0552329	0.606184
FUS_00007490-RA	10.0263	2.35557	1.22937	1.91608	0.0553553	0.607062
FUS_00000736-RA	258.477	-0.457904	0.239062	-1.91542	0.0554392	0.607541
FUS_00002817-RA	2150.16	-0.216201	0.112977	-1.91367	0.0556618	0.608657
FUS_00004059-RA	5707.24	0.705003	0.368373	1.91383	0.0556419	0.608657
FUS_00010629-RA	876.522	0.275806	0.144107	1.9139	0.0556333	0.608657
FUS_00006945-RA	30.1948	1.979	1.03444	1.91312	0.0557323	0.608989
FUS_00001053-RA	31.7748	0.886692	0.464153	1.91034	0.0560889	0.609309
FUS_00001609-RA	1853.14	-0.282121	0.14774	-1.90958	0.0561867	0.609309
FUS_00002013-RA	621.25	0.556384	0.29114	1.91105	0.0559978	0.609309
FUS_00002750-RA	5709.07	0.48643	0.254526	1.91112	0.0559892	0.609309
FUS_00004246-RA	907.015	0.693786	0.362914	1.91171	0.0559134	0.609309
FUS_00004839-RA	1034.89	0.278429	0.145685	1.91117	0.0559824	0.609309
FUS_00005675-RA	1221.13	-0.661767	0.346511	-1.9098	0.0561588	0.609309
FUS_00009675-RA	688.873	0.258506	0.13518	1.91231	0.0558365	0.609309
FUS_00017067-RA	32.4858	-0.712386	0.372807	-1.91087	0.0560211	0.609309
FUS_00017884-RA	9.07729	5.67496	2.97111	1.91005	0.0561273	0.609309
FUS_00025442-RA	19274.4	0.705291	0.36937	1.90944	0.0562049	0.609309
FUS_00015227-RA	2251.05	0.488678	0.256016	1.90878	0.0562905	0.6098
FUS_00007579-RA	9.73308	-1.98671	1.04127	-1.90797	0.056395	0.610495
FUS_00025228-RA	929.925	0.273737	0.143558	1.90681	0.0565458	0.61169
FUS_00004416-RA	5964.33	0.516698	0.271127	1.90574	0.0566835	0.612741
FUS_00008959-RA	209.012	0.516337	0.271013	1.90521	0.0567523	0.613047
FUS_00018268-RA	43.9605	0.998047	0.524142	1.90415	0.0568904	0.6141
FUS_00006408-RA	10636.4	0.505198	0.26538	1.90367	0.0569527	0.614333
FUS_00000109-RA	14.3417	-1.55073	0.814798	-1.90321	0.0570133	0.614542
FUS_00012903-RA	287.209	0.522564	0.274614	1.9029	0.0570533	0.614542
FUS_00026024-RA	8.78143	-1.40138	0.736719	-1.90219	0.057146	0.615103
FUS_00004821-RA	671.059	0.242906	0.12775	1.90142	0.0572466	0.615147
FUS_00010146-RA	656.963	0.331396	0.174363	1.90061	0.0573535	0.615147
FUS_00011633-RA	5947.62	0.486017	0.255599	1.90148	0.0572386	0.615147
FUS_00016653-RA	1877.92	0.660126	0.347306	1.9007	0.0573412	0.615147
FUS_00019739-RA	22.4805	-2.72115	1.43148	-1.90094	0.0573103	0.615147
FUS_00013261-RA	204.354	0.739411	0.389344	1.89912	0.0575483	0.616799
FUS_00007128-RA	47.3916	2.06372	1.08731	1.898	0.0576957	0.617067
FUS_00014268-RA	398.341	0.676446	0.356372	1.89815	0.0576764	0.617067
FUS_00026609-RA	6.67941	-1.75716	0.925657	-1.89828	0.0576587	0.617067
FUS_00000647-RA	555.008	-0.715348	0.377113	-1.89691	0.0578404	0.617954
FUS_00001637-RA	1326.56	0.391787	0.206718	1.89527	0.0580566	0.617954
FUS_00005327-RA	1047.52	0.290912	0.153441	1.89592	0.0579709	0.617954
FUS_00006837-RA	31332.2	-0.742448	0.391697	-1.89547	0.0580307	0.617954
FUS_00009535-RA	10.5334	2.51882	1.32875	1.89564	0.058008	0.617954
FUS_00017167-RA	160.302	0.445416	0.235022	1.89521	0.0580647	0.617954
FUS_00020049-RA	32.0372	1.40322	0.740169	1.8958	0.057986	0.617954
FUS_00000799-RA	4508.48	0.461346	0.243521	1.89448	0.0581607	0.618105
FUS_00004933-RA	1171.83	-0.547126	0.288759	-1.89475	0.0581255	0.618105
FUS_00002749-RA	4329.77	0.298001	0.157341	1.89399	0.058227	0.61814
FUS_00008544-RA	82.9484	1.04905	0.554139	1.89312	0.0583416	0.61814
FUS_00010507-RA	2606.31	0.855952	0.452371	1.89215	0.0584714	0.61814
FUS_00010600-RA	456.207	0.447855	0.236775	1.89148	0.0585606	0.61814
FUS_00013500-RA	1234.94	-0.190879	0.100886	-1.89203	0.0584867	0.61814
FUS_00014731-RA	195.38	-0.342583	0.181059	-1.89211	0.0584766	0.61814
FUS_00015047-RA	122.179	-0.52533	0.277619	-1.89227	0.0584553	0.61814
FUS_00016252-RA	141.987	0.58948	0.311362	1.89323	0.0583268	0.61814
FUS_00019420-RA	22.205	1.01593	0.537084	1.89157	0.058549	0.61814
FUS_00021697-RA	78.1008	1.02142	0.540038	1.89139	0.0585726	0.61814
FUS_00020803-RA	1840.9	0.459137	0.242795	1.89105	0.0586179	0.618185
FUS_00003509-RA	1971.42	-0.218051	0.115352	-1.89032	0.0587157	0.618786
FUS_00000034-RA	10.9605	-1.69138	0.895801	-1.88812	0.0590098	0.619097
FUS_00006393-RA	711.263	0.50369	0.26668	1.88874	0.0589266	0.619097
FUS_00007323-RA	27989.4	0.554725	0.293708	1.88869	0.0589328	0.619097
FUS_00010225-RA	8.96077	2.17451	1.15178	1.88796	0.0590318	0.619097
FUS_00017290-RA	8.96077	2.17451	1.15178	1.88796	0.0590318	0.619097
FUS_00022877-RA	36.3398	-0.750897	0.397372	-1.88966	0.0588035	0.619097
FUS_00026565-RA	20.05	0.982176	0.519822	1.88945	0.0588322	0.619097
FUS_00004187-RA	20.7209	-1.41364	0.749021	-1.88732	0.0591172	0.619134
FUS_00011075-RA	19760.1	-0.595117	0.315293	-1.8875	0.0590928	0.619134
FUS_00000271-RA	424.118	-1.12649	0.597066	-1.88671	0.0591999	0.619571
FUS_00024980-RA	40.2515	-0.937143	0.49679	-1.8864	0.0592412	0.619575
FUS_00004029-RA	3647.42	-0.616715	0.327303	-1.88423	0.0595337	0.622203
FUS_00001249-RA	104.693	0.946066	0.502311	1.88343	0.0596424	0.622479
FUS_00024421-RA	6.4228	-2.09954	1.11461	-1.88366	0.0596115	0.622479
FUS_00006416-RA	3896.74	-0.510144	0.270983	-1.88257	0.0597592	0.623268
FUS_00001255-RA	230.118	0.326407	0.173446	1.88189	0.0598513	0.623798
FUS_00000046-RA	749.103	0.306959	0.163319	1.87951	0.0601754	0.62408
FUS_00000814-RA	65.1153	-1.04202	0.554502	-1.8792	0.0602177	0.62408
FUS_00003495-RA	72.3047	-0.891486	0.474685	-1.87806	0.0603735	0.62408
FUS_00003532-RA	3348.97	0.466874	0.248587	1.87811	0.0603664	0.62408
FUS_00003594-RA	2724.6	0.184772	0.0983113	1.87946	0.060182	0.62408
FUS_00007580-RA	20.9034	-1.9484	1.03616	-1.8804	0.0600535	0.62408
FUS_00008218-RA	1160.48	0.562591	0.299491	1.87849	0.0603139	0.62408
FUS_00014824-RA	65.1153	-1.04202	0.554502	-1.8792	0.0602177	0.62408
FUS_00021030-RA	20.9034	-1.9484	1.03616	-1.8804	0.0600535	0.62408
FUS_00021176-RA	945.034	0.328957	0.175083	1.87886	0.0602638	0.62408
FUS_00021561-RA	52.785	2.28477	1.21629	1.87848	0.0603161	0.62408
FUS_00023082-RA	65.1153	-1.04202	0.554502	-1.8792	0.0602177	0.62408
FUS_00023338-RA	8.08082	4.06526	2.16541	1.87736	0.0604688	0.624638
FUS_00002471-RA	1198.16	-0.318611	0.169749	-1.87695	0.0605251	0.624792
FUS_00014253-RA	6287.28	0.541926	0.28878	1.8766	0.0605726	0.624856
FUS_00003148-RA	1820.64	-0.195659	0.104294	-1.87603	0.0606506	0.625235
FUS_00003289-RA	74.0858	-1.48262	0.790723	-1.87501	0.060791	0.625403
FUS_00010681-RA	10938.2	0.673958	0.359382	1.87533	0.0607477	0.625403
FUS_00014804-RA	2507.14	0.471659	0.251528	1.87518	0.0607683	0.625403
FUS_00011595-RA	853.138	0.38378	0.204778	1.87413	0.0609127	0.626229
FUS_00002243-RA	129.28	-0.476103	0.254176	-1.87312	0.0610512	0.627119
FUS_00006557-RA	743.656	0.308142	0.164553	1.8726	0.0611237	0.627119
FUS_00019206-RA	91.039	0.692723	0.369875	1.87286	0.061088	0.627119
FUS_00000574-RA	606.842	-0.227519	0.121697	-1.86955	0.061546	0.62777
FUS_00000686-RA	15.6405	1.20007	0.641547	1.87059	0.0614024	0.62777
FUS_00003951-RA	1395.94	0.813486	0.434622	1.87171	0.0612467	0.62777
FUS_00004480-RA	523.661	0.80619	0.431135	1.86992	0.0614944	0.62777
FUS_00006585-RA	4319.69	0.396808	0.212232	1.86968	0.0615277	0.62777
FUS_00006793-RA	118.34	-0.451395	0.241367	-1.87016	0.0614613	0.62777
FUS_00011314-RA	2825.81	0.689095	0.368325	1.87089	0.0613606	0.62777
FUS_00015383-RA	93.8909	0.978962	0.523664	1.86945	0.0615608	0.62777
FUS_00025392-RA	385.557	-0.293508	0.156901	-1.87065	0.0613931	0.62777
FUS_00000579-RA	431.835	-0.33633	0.179998	-1.86852	0.0616895	0.627849
FUS_00011091-RA	2219.76	-0.980088	0.524378	-1.86905	0.0616162	0.627849
FUS_00016092-RA	27.6967	1.72879	0.925376	1.8682	0.0617345	0.627849
FUS_00026572-RA	15.85	-1.7416	0.932233	-1.86821	0.0617334	0.627849
FUS_00006301-RA	403.367	0.830055	0.444654	1.86674	0.0619373	0.628423
FUS_00008453-RA	2914.03	0.594581	0.318485	1.86691	0.0619145	0.628423
FUS_00011337-RA	2451.16	0.873498	0.467933	1.86672	0.0619413	0.628423
FUS_00016319-RA	5251.76	0.734541	0.393538	1.86651	0.0619702	0.628423
FUS_00020027-RA	1124.35	-0.724232	0.388057	-1.8663	0.0619988	0.628423
FUS_00013524-RA	115.555	-0.67376	0.3611	-1.86585	0.0620619	0.628641
FUS_00000186-RA	2722.33	0.4604	0.247	1.86396	0.0623266	0.629263
FUS_00000505-RA	1584.68	0.347794	0.187171	1.85816	0.0631467	0.629263
FUS_00000741-RA	1320.77	1.25059	0.671751	1.86169	0.0626474	0.629263
FUS_00001029-RA	477.612	0.372269	0.200003	1.86132	0.062699	0.629263
FUS_00001220-RA	92.9466	0.855989	0.460496	1.85884	0.0630494	0.629263
FUS_00001222-RA	4239.01	0.242742	0.130774	1.85619	0.0634261	0.629263
FUS_00002410-RA	683.11	0.311755	0.167299	1.86346	0.0623972	0.629263
FUS_00003215-RA	11.5731	1.47792	0.796306	1.85597	0.0634575	0.629263
FUS_00005137-RA	603.981	0.656175	0.353101	1.85832	0.0631235	0.629263
FUS_00006215-RA	208.823	0.317046	0.170337	1.86128	0.062704	0.629263
FUS_00006740-RA	4874.45	0.303924	0.163261	1.86158	0.0626626	0.629263
FUS_00006879-RA	93.1855	-0.482997	0.260359	-1.85512	0.0635796	0.629263
FUS_00007288-RA	6413.83	0.318318	0.171375	1.85743	0.0632497	0.629263
FUS_00007430-RA	537.509	-0.262058	0.140642	-1.8633	0.0624197	0.629263
FUS_00008671-RA	422.28	0.450486	0.242727	1.85594	0.0634624	0.629263
FUS_00009620-RA	170.467	-1.25018	0.673494	-1.85625	0.0634172	0.629263
FUS_00010557-RA	53.6689	-0.832173	0.448055	-1.8573	0.0632682	0.629263
FUS_00011034-RA	118.363	-0.445727	0.239861	-1.85828	0.0631299	0.629263
FUS_00011469-RA	363.938	-0.289434	0.155524	-1.86102	0.0627409	0.629263
FUS_00012073-RA	1038.97	-0.26252	0.141148	-1.85989	0.0629007	0.629263
FUS_00013783-RA	10.7256	3.3593	1.80829	1.85772	0.0632093	0.629263
FUS_00014985-RA	256.013	-1.17404	0.630103	-1.86325	0.0624271	0.629263
FUS_00015835-RA	1123.8	-0.352531	0.189845	-1.85694	0.0633194	0.629263
FUS_00015844-RA	1876.19	0.316998	0.170843	1.8555	0.0635255	0.629263
FUS_00016981-RA	989.745	0.281267	0.151054	1.86204	0.0625981	0.629263
FUS_00017443-RA	1827.51	0.274935	0.147959	1.85819	0.0631425	0.629263
FUS_00020222-RA	268.111	1.38943	0.74888	1.85535	0.0635463	0.629263
FUS_00020822-RA	628.272	0.253152	0.136448	1.8553	0.063554	0.629263
FUS_00022234-RA	494.492	-0.34221	0.18365	-1.86338	0.0624087	0.629263
FUS_00023160-RA	43.8846	-1.68412	0.907277	-1.85624	0.0634194	0.629263
FUS_00023313-RA	9.78223	1.77777	0.956217	1.85917	0.0630027	0.629263
FUS_00023950-RA	214.481	1.28015	0.689418	1.85686	0.0633314	0.629263
FUS_00024226-RA	3039.47	1.0973	0.588914	1.86327	0.0624246	0.629263
FUS_00024245-RA	484.111	0.608434	0.326226	1.86507	0.0621717	0.629263
FUS_00026636-RA	6.14241	4.25939	2.287	1.86243	0.0625425	0.629263
FUS_00001042-RA	409.751	0.690799	0.372525	1.85437	0.0636862	0.629293
FUS_00008595-RA	1396.9	0.731065	0.394263	1.85426	0.0637025	0.629293
FUS_00015228-RA	509.917	-0.36986	0.199469	-1.85422	0.0637075	0.629293
FUS_00008696-RA	1620.68	-0.522435	0.281854	-1.85357	0.0638014	0.629399
FUS_00010568-RA	27540.7	0.459202	0.247703	1.85384	0.0637624	0.629399
FUS_00014470-RA	13.4618	-1.09477	0.590865	-1.85283	0.063907	0.630029
FUS_00013242-RA	1228.06	0.555406	0.299969	1.85154	0.0640914	0.631111
FUS_00023131-RA	12.2409	-2.69287	1.45444	-1.85148	0.0641002	0.631111
FUS_00007766-RA	7163.99	0.612438	0.330958	1.8505	0.0642412	0.631157
FUS_00014973-RA	160.957	-0.445467	0.240755	-1.85029	0.0642718	0.631157
FUS_00017620-RA	832.045	1.10177	0.595343	1.85065	0.0642202	0.631157
FUS_00022861-RA	41.5256	-0.619901	0.335005	-1.85042	0.0642528	0.631157
FUS_00024469-RA	85.7437	0.824492	0.445839	1.8493	0.0644141	0.632144
FUS_00000081-RA	49.2658	-1.13108	0.612313	-1.84722	0.0647147	0.633067
FUS_00008519-RA	51.5735	1.85109	1.00183	1.8477	0.064646	0.633067
FUS_00008699-RA	278.699	0.558452	0.302182	1.84807	0.0645923	0.633067
FUS_00011262-RA	126.126	-0.651124	0.352298	-1.84822	0.0645708	0.633067
FUS_00016172-RA	1234.25	0.289799	0.156885	1.84721	0.0647174	0.633067
FUS_00004180-RA	1179.1	0.388358	0.210308	1.84661	0.0648032	0.633087
FUS_00014161-RA	449.654	-0.519408	0.281233	-1.84689	0.0647625	0.633087
FUS_00000267-RA	317.827	0.564364	0.305807	1.84549	0.0649663	0.633154
FUS_00006874-RA	6683.3	0.518908	0.281131	1.84578	0.0649235	0.633154
FUS_00007245-RA	695.573	-0.394677	0.213869	-1.84541	0.0649775	0.633154
FUS_00020753-RA	7.33479	-2.68312	1.45351	-1.84596	0.0648977	0.633154
FUS_00020800-RA	119.509	-0.398134	0.21578	-1.84509	0.0650241	0.6332
FUS_00003400-RA	679.576	0.734185	0.398069	1.84437	0.0651298	0.633821
FUS_00003184-RA	2149.21	0.634201	0.343984	1.8437	0.0652276	0.633957
FUS_00015616-RA	26.355	-0.918511	0.498176	-1.84375	0.0652198	0.633957
FUS_00004693-RA	2336.81	0.870825	0.472577	1.84272	0.0653705	0.634123
FUS_00008423-RA	1790.33	-0.348913	0.189304	-1.84314	0.0653088	0.634123
FUS_00010157-RA	616.59	-0.258744	0.140402	-1.84288	0.0653466	0.634123
FUS_00000365-RA	2224.74	-0.510311	0.277064	-1.84186	0.0654961	0.63437
FUS_00010211-RA	144.009	-0.722259	0.392104	-1.84201	0.0654734	0.63437
FUS_00014856-RA	918.928	-0.259998	0.141174	-1.84168	0.0655218	0.63437
FUS_00002494-RA	1389.11	-0.758631	0.412114	-1.84083	0.0656465	0.634518
FUS_00002811-RA	2446.25	0.475283	0.258409	1.83927	0.065876	0.634518
FUS_00005084-RA	37.733	1.5287	0.830614	1.84045	0.0657026	0.634518
FUS_00007786-RA	813.311	0.463561	0.251946	1.83992	0.0657801	0.634518
FUS_00011925-RA	7290.52	0.54048	0.293882	1.8391	0.0658998	0.634518
FUS_00012606-RA	6.26436	-1.63143	0.886528	-1.84024	0.0657324	0.634518
FUS_00015420-RA	39.3543	3.13272	1.70314	1.83938	0.0658596	0.634518
FUS_00015834-RA	1872.94	-0.235104	0.127713	-1.84087	0.0656403	0.634518
FUS_00019208-RA	82.6953	0.985784	0.536043	1.839	0.0659146	0.634518
FUS_00007551-RA	9097.53	0.51259	0.278824	1.8384	0.0660032	0.634966
FUS_00015654-RA	29.6234	-0.718157	0.39083	-1.83752	0.0661334	0.635782
FUS_00017124-RA	2891.79	1.14467	0.623035	1.83726	0.0661721	0.635782
FUS_00005095-RA	879.34	-0.208499	0.113514	-1.83677	0.0662442	0.63607
FUS_00000150-RA	749.094	0.29981	0.16333	1.83561	0.066416	0.636218
FUS_00005288-RA	1544.31	-0.647974	0.353055	-1.83533	0.0664562	0.636218
FUS_00010669-RA	219.45	1.62926	0.887666	1.83544	0.0664398	0.636218
FUS_00019987-RA	212.888	-1.04822	0.571163	-1.83524	0.0664699	0.636218
FUS_00020781-RA	21.9254	1.47121	0.801304	1.83601	0.0663555	0.636218
FUS_00019193-RA	28.0887	1.64664	0.897514	1.83467	0.066554	0.63662
FUS_00013246-RA	132.034	2.01621	1.09917	1.8343	0.06661	0.636753
FUS_00000157-RA	359.129	0.383051	0.209097	1.83193	0.0669612	0.638495
FUS_00001984-RA	1439.54	0.329318	0.179708	1.83252	0.0668737	0.638495
FUS_00010727-RA	23.622	-1.53215	0.83634	-1.83197	0.0669555	0.638495
FUS_00013243-RA	107.07	0.691711	0.377493	1.83238	0.0668949	0.638495
FUS_00003952-RA	1452.66	0.420192	0.229631	1.82986	0.0672708	0.63984
FUS_00005349-RA	1262.62	0.193567	0.105746	1.83049	0.0671772	0.63984
FUS_00005613-RA	755.76	0.234772	0.12834	1.82929	0.067356	0.63984
FUS_00006124-RA	648.612	0.408768	0.223444	1.82939	0.0673407	0.63984
FUS_00017615-RA	1236.86	-0.536382	0.293113	-1.82995	0.0672578	0.63984
FUS_00021235-RA	65.4393	2.01226	1.09975	1.82975	0.0672881	0.63984
FUS_00004651-RA	62.3157	0.906833	0.495927	1.82856	0.0674657	0.640262
FUS_00016263-RA	10.7324	1.41104	0.771723	1.82843	0.0674851	0.640262
FUS_00000277-RA	870.514	-0.457916	0.251046	-1.82403	0.0681475	0.640738
FUS_00000726-RA	4423.16	0.433973	0.238147	1.82229	0.0684112	0.640738
FUS_00001852-RA	828.337	0.382413	0.209682	1.82378	0.0681857	0.640738
FUS_00001923-RA	20539.7	0.198303	0.108771	1.82312	0.0682845	0.640738
FUS_00003949-RA	4787.55	0.380811	0.208985	1.8222	0.068425	0.640738
FUS_00005075-RA	192.263	0.553799	0.303917	1.8222	0.0684242	0.640738
FUS_00005590-RA	128.873	0.416671	0.22803	1.82726	0.0676601	0.640738
FUS_00006745-RA	350.364	1.07021	0.586306	1.82535	0.0679487	0.640738
FUS_00007546-RA	58.8256	0.535389	0.293706	1.82287	0.0683227	0.640738
FUS_00007600-RA	11.5928	2.61924	1.43515	1.82507	0.0679905	0.640738
FUS_00008312-RA	1221.64	1.09437	0.598897	1.8273	0.0676541	0.640738
FUS_00008651-RA	8.42599	6.55421	3.59413	1.82359	0.0682148	0.640738
FUS_00008839-RA	137.152	-1.20664	0.660642	-1.82647	0.0677801	0.640738
FUS_00010994-RA	38.8916	-0.648907	0.355952	-1.82302	0.0683003	0.640738
FUS_00013588-RA	159.27	-0.612151	0.3352	-1.82623	0.0678164	0.640738
FUS_00014013-RA	214.999	0.351007	0.192337	1.82496	0.0680075	0.640738
FUS_00014502-RA	12.8975	-1.79345	0.983258	-1.82399	0.0681535	0.640738
FUS_00015125-RA	18.6865	1.64413	0.901294	1.82419	0.0681232	0.640738
FUS_00015691-RA	1259.62	0.441289	0.241813	1.82492	0.0680127	0.640738
FUS_00019445-RA	417.12	-0.327018	0.179078	-1.82613	0.0678312	0.640738
FUS_00026167-RA	110.45	1.1469	0.628319	1.82535	0.0679478	0.640738
FUS_00006718-RA	1023.68	0.402124	0.22082	1.82105	0.0685988	0.641968
FUS_00004258-RA	1216.5	0.346897	0.190544	1.82057	0.0686728	0.641991
FUS_00014599-RA	206.687	-1.77451	0.97486	-1.82027	0.0687172	0.641991
FUS_00015041-RA	1665.91	0.379901	0.208714	1.8202	0.0687286	0.641991
FUS_00026654-RA	17.0687	2.01059	1.10502	1.8195	0.0688346	0.642583
FUS_00005172-RA	176.484	1.50546	0.827735	1.81877	0.0689468	0.643234
FUS_00017564-RA	3540.11	0.506393	0.278504	1.81826	0.0690247	0.643564
FUS_00015103-RA	12057.6	0.39371	0.216582	1.81783	0.0690894	0.64377
FUS_00017299-RA	19.3473	2.36334	1.30047	1.8173	0.0691718	0.644141
FUS_00011609-RA	22310.3	0.535311	0.294812	1.81577	0.0694053	0.644514
FUS_00016229-RA	7393.82	0.513829	0.282864	1.81652	0.0692899	0.644514
FUS_00016361-RA	194.484	-0.375686	0.206916	-1.81564	0.0694249	0.644514
FUS_00016866-RA	8667.54	-0.458391	0.252402	-1.81611	0.069353	0.644514
FUS_00026089-RA	10.8654	1.38086	0.760343	1.8161	0.0693555	0.644514
FUS_00013519-RA	1153.03	0.249625	0.137534	1.81501	0.0695227	0.645025
FUS_00013062-RA	277.115	1.2386	0.682778	1.81406	0.0696678	0.645975
FUS_00005957-RA	69.7787	-0.658422	0.363009	-1.81379	0.0697106	0.645977
FUS_00000350-RA	21.2198	1.0992	0.606207	1.81324	0.0697954	0.646366
FUS_00007741-RA	114.809	-0.469283	0.258855	-1.81292	0.0698446	0.646426
FUS_00014712-RA	7.8122	-1.87984	1.03789	-1.81121	0.0701087	0.648474
FUS_00000671-RA	19.7915	-1.55596	0.859609	-1.81008	0.0702834	0.649055
FUS_00002433-RA	351.912	0.682625	0.377257	1.80944	0.0703821	0.649055
FUS_00002724-RA	6733.15	0.489102	0.270336	1.80924	0.0704145	0.649055
FUS_00003843-RA	1198.16	1.30383	0.720501	1.80961	0.0703557	0.649055
FUS_00011557-RA	146.795	1.9222	1.06258	1.809	0.0704513	0.649055
FUS_00018302-RA	3816.82	0.311569	0.172168	1.80968	0.0703452	0.649055
FUS_00023141-RA	1907	0.593367	0.328033	1.80886	0.070472	0.649055
FUS_00010317-RA	363.571	0.539227	0.298242	1.80802	0.0706037	0.649177
FUS_00015613-RA	121.241	-0.421626	0.233138	-1.80849	0.0705309	0.649177
FUS_00019988-RA	1120.94	-1.04842	0.579894	-1.80795	0.070614	0.649177
FUS_00003868-RA	1988.23	0.671591	0.371942	1.80563	0.0709757	0.650323
FUS_00005088-RA	6425.48	-0.190903	0.105697	-1.80613	0.0708976	0.650323
FUS_00005138-RA	83.5682	0.612311	0.339137	1.8055	0.0709967	0.650323
FUS_00005647-RA	244.673	-0.322243	0.178434	-1.80595	0.0709264	0.650323
FUS_00019390-RA	234.145	-0.428074	0.236997	-1.80624	0.0708812	0.650323
FUS_00022872-RA	1017.42	0.273036	0.151174	1.80611	0.0709012	0.650323
FUS_00002375-RA	679.672	0.51028	0.282695	1.80506	0.0710655	0.650359
FUS_00004729-RA	842.939	0.37511	0.207826	1.80492	0.0710866	0.650359
FUS_00003742-RA	2600.43	0.278396	0.154281	1.80447	0.0711578	0.650364
FUS_00012857-RA	6161.3	0.846292	0.469237	1.80355	0.0713022	0.650364
FUS_00014776-RA	499.013	-0.235353	0.130479	-1.80376	0.0712691	0.650364
FUS_00019535-RA	1255.72	0.748788	0.415116	1.8038	0.0712619	0.650364
FUS_00022317-RA	40.013	0.895799	0.496541	1.80408	0.071219	0.650364
FUS_00010264-RA	166.896	1.14196	0.633418	1.80285	0.0714111	0.650965
FUS_00020762-RA	6.34254	2.23543	1.24017	1.80253	0.0714627	0.651042
FUS_00003246-RA	1061.7	-0.235318	0.130612	-1.80165	0.0715998	0.651899
FUS_00002675-RA	665.935	0.789529	0.438457	1.8007	0.0717504	0.652769
FUS_00005287-RA	221.412	-0.68449	0.380321	-1.79977	0.0718974	0.652769
FUS_00006045-RA	120.561	0.914238	0.508078	1.79941	0.0719544	0.652769
FUS_00009032-RA	1523.96	0.23253	0.129225	1.79942	0.071952	0.652769
FUS_00011196-RA	14.756	-1.0951	0.60854	-1.79956	0.0719299	0.652769
FUS_00014674-RA	13.707	1.64955	0.916603	1.79964	0.0719181	0.652769
FUS_00017490-RA	30.8877	-1.6814	0.935253	-1.79781	0.0722079	0.654284
FUS_00022693-RA	7.51006	2.28145	1.26888	1.79801	0.072176	0.654284
FUS_00015097-RA	607.021	0.321025	0.178679	1.79666	0.0723902	0.654974
FUS_00017833-RA	13.4759	-2.3933	1.3322	-1.79651	0.072414	0.654974
FUS_00021115-RA	13.5794	-1.19766	0.666639	-1.79657	0.072404	0.654974
FUS_00001462-RA	110.446	-0.466225	0.259649	-1.7956	0.0725587	0.655891
FUS_00017117-RA	5989.92	0.262685	0.146399	1.79431	0.0727643	0.657356
FUS_00003401-RA	1348.23	0.194023	0.108174	1.79362	0.0728736	0.657599
FUS_00016009-RA	1008.29	-0.487328	0.271705	-1.79359	0.0728782	0.657599
FUS_00002163-RA	1760.28	0.189395	0.105664	1.79243	0.0730634	0.658093
FUS_00007456-RA	63.8013	-0.780393	0.43528	-1.79285	0.0729965	0.658093
FUS_00022944-RA	217.358	0.935979	0.522175	1.79246	0.0730589	0.658093
FUS_00013078-RA	4131.56	0.497546	0.277643	1.79203	0.0731278	0.658281
FUS_00007830-RA	1821.11	-0.372612	0.208039	-1.79107	0.0732825	0.658498
FUS_00008575-RA	95.8279	0.499809	0.278993	1.79148	0.0732168	0.658498
FUS_00025683-RA	14.1422	1.48073	0.826656	1.79123	0.0732557	0.658498
FUS_00002028-RA	6809.79	0.562939	0.31479	1.7883	0.0737275	0.659362
FUS_00002565-RA	1207.36	0.591711	0.330745	1.78902	0.0736109	0.659362
FUS_00002708-RA	1078.98	0.230413	0.128768	1.78937	0.0735555	0.659362
FUS_00005056-RA	758.64	0.688436	0.384703	1.78953	0.0735302	0.659362
FUS_00007724-RA	265.956	-0.36498	0.203992	-1.78919	0.0735848	0.659362
FUS_00010936-RA	100.01	0.916613	0.51245	1.78869	0.0736652	0.659362
FUS_00020289-RA	38.8154	-1.85201	1.03537	-1.78874	0.0736569	0.659362
FUS_00024180-RA	31.7969	-0.909578	0.508598	-1.7884	0.0737109	0.659362
FUS_00014294-RA	733.707	-0.50648	0.283286	-1.78788	0.0737962	0.659586
FUS_00012248-RA	229.012	-0.649738	0.363716	-1.78639	0.0740365	0.660953
FUS_00020815-RA	1731.92	0.298166	0.166906	1.78643	0.0740302	0.660953
FUS_00012451-RA	396.381	-0.300185	0.168069	-1.78608	0.0740857	0.661002
FUS_00015072-RA	2008.99	0.229073	0.128305	1.78538	0.0741997	0.661629
FUS_00000959-RA	179.047	0.760195	0.426418	1.78275	0.0746275	0.661901
FUS_00001859-RA	27.4386	2.03009	1.13942	1.78169	0.0747993	0.661901
FUS_00003978-RA	117.774	0.46394	0.260262	1.78259	0.0746535	0.661901
FUS_00004020-RA	123.845	1.00235	0.562056	1.78337	0.0745258	0.661901
FUS_00004723-RA	355.033	0.307744	0.172629	1.78269	0.0746365	0.661901
FUS_00010351-RA	563.552	0.37461	0.209939	1.78438	0.0743622	0.661901
FUS_00012095-RA	19.5615	0.918735	0.515575	1.78196	0.0747552	0.661901
FUS_00013553-RA	853.161	-0.368739	0.206814	-1.78295	0.0745942	0.661901
FUS_00014959-RA	1437.7	0.317586	0.178217	1.78202	0.0747465	0.661901
FUS_00018347-RA	1480.96	0.369414	0.207335	1.78172	0.0747945	0.661901
FUS_00020868-RA	558.708	-0.466166	0.261398	-1.78335	0.0745286	0.661901
FUS_00021573-RA	10.9795	2.45888	1.37903	1.78305	0.0745776	0.661901
FUS_00024033-RA	4275.42	-0.274069	0.15381	-1.78186	0.0747716	0.661901
FUS_00021906-RA	10.7916	-1.31387	0.737591	-1.7813	0.0748629	0.662077
FUS_00005886-RA	367.25	0.331773	0.186392	1.77997	0.0750807	0.663036
FUS_00010063-RA	62.6159	0.519865	0.292218	1.77903	0.0752344	0.663036
FUS_00011980-RA	83.0355	1.17671	0.661174	1.77973	0.0751208	0.663036
FUS_00015664-RA	783.085	-0.314607	0.176822	-1.77923	0.0752016	0.663036
FUS_00019228-RA	38.4493	-0.709926	0.398791	-1.7802	0.0750439	0.663036
FUS_00024643-RA	1221.09	-0.428465	0.24082	-1.7792	0.0752076	0.663036
FUS_00003359-RA	1549.28	0.25393	0.142824	1.77792	0.0754177	0.663202
FUS_00005386-RA	451.259	0.227329	0.127818	1.77853	0.0753168	0.663202
FUS_00007560-RA	181.437	1.13943	0.641383	1.77652	0.0756479	0.663202
FUS_00007850-RA	802.74	0.287458	0.161804	1.77658	0.0756374	0.663202
FUS_00008713-RA	155.304	1.19056	0.670095	1.7767	0.0756182	0.663202
FUS_00017143-RA	85.6987	-0.938131	0.527763	-1.77756	0.075476	0.663202
FUS_00018919-RA	31.3102	-1.12903	0.63527	-1.77724	0.0755287	0.663202
FUS_00019677-RA	11.3418	-1.55766	0.876447	-1.77724	0.0755285	0.663202
FUS_00025429-RA	92.3645	1.18311	0.665864	1.77681	0.0755994	0.663202
FUS_00000204-RA	3766.31	0.328097	0.186198	1.76209	0.0780541	0.663425
FUS_00000337-RA	872.171	0.177797	0.100288	1.77286	0.0762527	0.663425
FUS_00000540-RA	125.624	1.06488	0.60333	1.76501	0.0775628	0.663425
FUS_00001030-RA	337.613	0.332504	0.187315	1.77511	0.07588	0.663425
FUS_00001057-RA	235.894	0.343853	0.193894	1.77341	0.0761605	0.663425
FUS_00001345-RA	8822.84	-0.408639	0.230676	-1.77149	0.0764798	0.663425
FUS_00002192-RA	38.4327	0.843001	0.477192	1.76659	0.0772976	0.663425
FUS_00002290-RA	348.812	-0.315552	0.178419	-1.7686	0.0769608	0.663425
FUS_00002701-RA	2699.6	0.625716	0.353598	1.76957	0.0767986	0.663425
FUS_00002793-RA	7337.57	0.484302	0.274874	1.76191	0.0780849	0.663425
FUS_00002818-RA	103.27	-0.447315	0.253826	-1.76229	0.0780203	0.663425
FUS_00003235-RA	3780.7	0.325922	0.183593	1.77524	0.0758578	0.663425
FUS_00003440-RA	4672.45	0.651101	0.368759	1.76565	0.0774539	0.663425
FUS_00004052-RA	14.3276	-1.55644	0.878275	-1.77216	0.076368	0.663425
FUS_00004674-RA	648.502	-0.314098	0.177915	-1.76544	0.0774898	0.663425
FUS_00004724-RA	7276.3	0.422235	0.239037	1.7664	0.0773289	0.663425
FUS_00005136-RA	71.0885	0.648727	0.367254	1.76643	0.0773244	0.663425
FUS_00005324-RA	209.066	-0.314277	0.177924	-1.76635	0.0773366	0.663425
FUS_00005635-RA	128.9	-0.517366	0.292541	-1.76853	0.0769731	0.663425
FUS_00006499-RA	2823.02	-0.32858	0.185416	-1.77213	0.0763732	0.663425
FUS_00006501-RA	234.319	0.591485	0.33409	1.77044	0.0766541	0.663425
FUS_00006601-RA	260.077	-0.359357	0.203947	-1.76201	0.0780674	0.663425
FUS_00007004-RA	15.3729	-1.48759	0.841973	-1.76679	0.0772626	0.663425
FUS_00007794-RA	2991.21	-0.560374	0.316158	-1.77245	0.0763203	0.663425
FUS_00008478-RA	528.993	-0.401504	0.226796	-1.77033	0.076672	0.663425
FUS_00008665-RA	271.576	1.21175	0.68486	1.76934	0.0768373	0.663425
FUS_00008882-RA	17.3389	-1.10207	0.623308	-1.76811	0.0770432	0.663425
FUS_00009785-RA	138.32	1.50949	0.854208	1.76713	0.077207	0.663425
FUS_00010232-RA	74.5191	-0.61792	0.350712	-1.7619	0.0780862	0.663425
FUS_00010263-RA	589.471	-0.708826	0.400323	-1.77063	0.0766215	0.663425
FUS_00011703-RA	1428.86	-0.471957	0.266691	-1.76968	0.0767811	0.663425
FUS_00011734-RA	3945.18	0.477014	0.269341	1.77104	0.0765537	0.663425
FUS_00012115-RA	112.243	0.609594	0.345525	1.76425	0.0776896	0.663425
FUS_00012471-RA	6738.88	-0.316854	0.178489	-1.7752	0.0758653	0.663425
FUS_00013535-RA	445.652	-0.28224	0.160085	-1.76306	0.0778904	0.663425
FUS_00014742-RA	37.0495	-0.644254	0.365237	-1.76394	0.0777429	0.663425
FUS_00014866-RA	1380.58	-0.181292	0.102497	-1.76876	0.0769344	0.663425
FUS_00015028-RA	339.327	-0.325902	0.184115	-1.7701	0.0767112	0.663425
FUS_00015831-RA	194.824	-0.32017	0.181714	-1.76195	0.0780785	0.663425
FUS_00016060-RA	3994.23	0.217151	0.123116	1.7638	0.0777664	0.663425
FUS_00016127-RA	22.8287	-1.84911	1.0437	-1.77168	0.076447	0.663425
FUS_00017636-RA	14.3276	-1.55644	0.878275	-1.77216	0.076368	0.663425
FUS_00019280-RA	40434	0.880218	0.496859	1.77157	0.0764667	0.663425
FUS_00019436-RA	568.715	0.210655	0.118756	1.77385	0.0760872	0.663425
FUS_00019698-RA	14.3276	-1.55644	0.878275	-1.77216	0.076368	0.663425
FUS_00020370-RA	4522.32	0.449264	0.25438	1.76611	0.0773774	0.663425
FUS_00020601-RA	774.875	0.242556	0.137455	1.76462	0.077628	0.663425
FUS_00021074-RA	1495.81	0.297885	0.167848	1.77473	0.0759431	0.663425
FUS_00021454-RA	26.5158	0.80728	0.4578	1.76339	0.0778349	0.663425
FUS_00024337-RA	14.3276	-1.55644	0.878275	-1.77216	0.076368	0.663425
FUS_00024821-RA	664.152	0.242363	0.137019	1.76882	0.0769232	0.663425
FUS_00024837-RA	35.0444	-0.738705	0.418538	-1.76497	0.0775691	0.663425
FUS_00025504-RA	84.4184	0.609458	0.34529	1.76506	0.0775537	0.663425
FUS_00026000-RA	99.2359	-0.51111	0.289613	-1.76481	0.0775964	0.663425
FUS_00026639-RA	44.5249	1.89128	1.06518	1.77555	0.075807	0.663425
FUS_00005686-RA	15.1573	-0.997212	0.566948	-1.75891	0.0785925	0.666054
FUS_00006474-RA	39.9272	-0.64522	0.36691	-1.75852	0.0786586	0.666054
FUS_00007831-RA	5020	-0.393583	0.223877	-1.75804	0.0787415	0.666054
FUS_00010426-RA	4776.88	-0.181153	0.103034	-1.75819	0.0787156	0.666054
FUS_00014432-RA	136.939	-0.370913	0.210885	-1.75884	0.0786051	0.666054
FUS_00019350-RA	690.371	-0.460146	0.261744	-1.758	0.0787479	0.666054
FUS_00019402-RA	31.0361	1.27832	0.726893	1.75861	0.0786439	0.666054
FUS_00025862-RA	39.9272	-0.64522	0.36691	-1.75852	0.0786586	0.666054
FUS_00004168-RA	1160.24	0.234049	0.133255	1.7564	0.0790194	0.666108
FUS_00007815-RA	253.221	-0.357888	0.203728	-1.7567	0.0789693	0.666108
FUS_00011338-RA	17405.4	0.76615	0.436153	1.75661	0.0789844	0.666108
FUS_00011579-RA	107.943	0.95693	0.544778	1.75655	0.0789941	0.666108
FUS_00019440-RA	332.968	1.39042	0.791973	1.75564	0.0791507	0.666108
FUS_00020345-RA	7.99487	-1.54011	0.877171	-1.75577	0.0791279	0.666108
FUS_00020691-RA	228.906	0.919694	0.523452	1.75698	0.0789213	0.666108
FUS_00020692-RA	228.906	0.919694	0.523452	1.75698	0.0789213	0.666108
FUS_00023004-RA	60.0633	0.813658	0.463353	1.75602	0.0790848	0.666108
FUS_00001804-RA	1376.64	-0.201367	0.11476	-1.75469	0.0793127	0.666729
FUS_00020706-RA	2439.34	0.36935	0.210471	1.75488	0.07928	0.666729
FUS_00026678-RA	72.1834	0.854871	0.487284	1.75436	0.0793691	0.666833
FUS_00003241-RA	185.321	-0.39287	0.224056	-1.75345	0.0795253	0.667774
FUS_00012492-RA	567.894	1.04155	0.594245	1.75273	0.0796482	0.668316
FUS_00025501-RA	2654.25	0.766663	0.437454	1.75256	0.0796782	0.668316
FUS_00003431-RA	1091.78	0.718064	0.409867	1.75194	0.0797835	0.66856
FUS_00011522-RA	228.101	0.976653	0.557491	1.75187	0.0797957	0.66856
FUS_00001735-RA	9.71571	1.21541	0.694915	1.749	0.0802909	0.671222
FUS_00011041-RA	443.056	1.265	0.723111	1.74939	0.080224	0.671222
FUS_00016415-RA	11203.6	0.427865	0.244604	1.74922	0.0802538	0.671222
FUS_00020219-RA	375.871	0.468014	0.267565	1.74916	0.0802629	0.671222
FUS_00001100-RA	8819.69	-0.197483	0.112994	-1.74774	0.0805091	0.672674
FUS_00002730-RA	43.7852	-0.918477	0.525894	-1.74651	0.0807231	0.674089
FUS_00004617-RA	591.471	0.404993	0.231962	1.74594	0.0808205	0.67453
FUS_00000940-RA	536.541	0.329329	0.188678	1.74546	0.0809055	0.674867
FUS_00000080-RA	108.714	-0.397735	0.228108	-1.74363	0.0812238	0.675183
FUS_00001683-RA	2169.23	-0.445545	0.255394	-1.74454	0.0810656	0.675183
FUS_00002127-RA	770.106	-0.436842	0.250629	-1.74298	0.0813363	0.675183
FUS_00003633-RA	1379.89	0.253466	0.145422	1.74296	0.0813402	0.675183
FUS_00003811-RA	93.1003	0.923546	0.530027	1.74245	0.0814295	0.675183
FUS_00004272-RA	15.7486	1.0922	0.626415	1.74357	0.0812335	0.675183
FUS_00004927-RA	957.75	0.19275	0.110638	1.74217	0.081479	0.675183
FUS_00005254-RA	262.36	1.2166	0.69775	1.7436	0.0812282	0.675183
FUS_00007428-RA	1105.93	0.37838	0.217138	1.74258	0.0814065	0.675183
FUS_00014259-RA	2310.86	-0.177938	0.102151	-1.74191	0.0815238	0.675183
FUS_00014410-RA	1001.85	-0.41288	0.236678	-1.74448	0.0810753	0.675183
FUS_00018597-RA	17.8174	1.92784	1.10668	1.74201	0.0815076	0.675183
FUS_00023907-RA	334.465	0.988904	0.567298	1.74318	0.0813018	0.675183
FUS_00010763-RA	12.8451	-1.32864	0.762865	-1.74164	0.0815713	0.675207
FUS_00000394-RA	6558.54	-0.308512	0.177526	-1.73784	0.0822388	0.676287
FUS_00000743-RA	437.809	0.708404	0.407812	1.73708	0.0823726	0.676287
FUS_00003220-RA	19.8298	1.14879	0.661168	1.73752	0.0822962	0.676287
FUS_00003886-RA	1152.8	0.562566	0.323322	1.73995	0.0818672	0.676287
FUS_00006133-RA	872.316	-0.292371	0.168291	-1.73729	0.0823359	0.676287
FUS_00007527-RA	23.4212	-2.47176	1.42258	-1.73751	0.0822964	0.676287
FUS_00007793-RA	2420	-0.618132	0.355602	-1.73827	0.0821637	0.676287
FUS_00008871-RA	6583.47	0.402503	0.23163	1.7377	0.0822643	0.676287
FUS_00012114-RA	140.67	0.868294	0.499547	1.73816	0.0821823	0.676287
FUS_00013395-RA	18.9148	-0.980239	0.564179	-1.73746	0.0823059	0.676287
FUS_00016194-RA	1917.39	-0.228095	0.131216	-1.73832	0.0821548	0.676287
FUS_00018351-RA	23.3505	-1.01434	0.583287	-1.73901	0.0820335	0.676287
FUS_00020020-RA	269.603	1.26805	0.729789	1.73756	0.082289	0.676287
FUS_00023449-RA	1154.09	-0.644465	0.370282	-1.74047	0.0817769	0.676287
FUS_00025040-RA	814.219	-0.282248	0.162336	-1.73867	0.0820931	0.676287
FUS_00000427-RA	1052.69	0.530349	0.305605	1.73541	0.0826685	0.676707
FUS_00003202-RA	86.6778	0.627095	0.361148	1.73639	0.082494	0.676707
FUS_00005996-RA	56.0708	-0.511722	0.294726	-1.73626	0.0825174	0.676707
FUS_00007203-RA	563.26	-0.329576	0.189927	-1.73527	0.0826923	0.676707
FUS_00016247-RA	10.8864	1.86964	1.07705	1.73589	0.082584	0.676707
FUS_00022545-RA	95.4189	-0.619865	0.357158	-1.73555	0.0826437	0.676707
FUS_00010321-RA	1257.87	0.545585	0.314541	1.73454	0.0828221	0.677404
FUS_00000903-RA	2272.8	0.213396	0.123199	1.73213	0.0832503	0.679059
FUS_00002130-RA	450.47	-0.307184	0.17737	-1.73189	0.0832939	0.679059
FUS_00007363-RA	1319.07	0.452563	0.26126	1.73223	0.0832321	0.679059
FUS_00012635-RA	2402.15	-0.275679	0.159131	-1.7324	0.0832022	0.679059
FUS_00012757-RA	2198.92	-0.225026	0.129888	-1.73246	0.0831917	0.679059
FUS_00020433-RA	2911.53	-0.357335	0.206289	-1.73221	0.0832366	0.679059
FUS_00004546-RA	16051.9	0.474964	0.274371	1.7311	0.0834339	0.679355
FUS_00017826-RA	12.732	-1.36861	0.790679	-1.73093	0.083465	0.679355
FUS_00024819-RA	2319.52	-0.184953	0.10683	-1.73129	0.0834003	0.679355
FUS_00021310-RA	114.258	-1.11085	0.641969	-1.73037	0.0835635	0.679791
FUS_00000697-RA	44.3387	-0.596028	0.344719	-1.72902	0.083805	0.680292
FUS_00004664-RA	348.837	-0.362632	0.209656	-1.72965	0.0836928	0.680292
FUS_00005131-RA	45275.8	0.445045	0.257384	1.72911	0.0837894	0.680292
FUS_00008905-RA	611.093	-0.635741	0.367679	-1.72907	0.0837972	0.680292
FUS_00002522-RA	819.78	-0.192528	0.111468	-1.7272	0.0841324	0.680733
FUS_00003170-RA	1024.02	0.326619	0.189141	1.72685	0.0841943	0.680733
FUS_00004592-RA	1839.86	0.435185	0.252068	1.72646	0.0842645	0.680733
FUS_00005688-RA	650.68	0.694611	0.402158	1.72721	0.0841302	0.680733
FUS_00007326-RA	8.79193	-1.32133	0.765278	-1.7266	0.0842397	0.680733
FUS_00008087-RA	622.469	-0.247138	0.143075	-1.72732	0.0841093	0.680733
FUS_00011184-RA	532.304	-0.344296	0.199266	-1.72782	0.0840204	0.680733
FUS_00012670-RA	461.964	-0.323003	0.186975	-1.72752	0.0840744	0.680733
FUS_00019554-RA	2888.27	0.446926	0.258728	1.7274	0.0840963	0.680733
FUS_00001862-RA	335.667	-0.369519	0.214415	-1.72338	0.08482	0.682201
FUS_00003255-RA	21.449	1.64958	0.957065	1.72358	0.084784	0.682201
FUS_00005832-RA	1112.41	-0.182451	0.105916	-1.72261	0.0849599	0.682201
FUS_00008662-RA	10.1289	2.5863	1.49968	1.72457	0.0846055	0.682201
FUS_00009255-RA	2822.87	-0.384375	0.222931	-1.72419	0.0846736	0.682201
FUS_00010912-RA	2581.75	-0.194187	0.112709	-1.72291	0.0849054	0.682201
FUS_00011944-RA	1953.32	-0.178015	0.103322	-1.72291	0.0849044	0.682201
FUS_00014941-RA	62.3407	-0.486518	0.282135	-1.72441	0.0846335	0.682201
FUS_00019362-RA	6142.34	0.459288	0.266234	1.72513	0.0845037	0.682201
FUS_00019556-RA	1713.89	-0.242625	0.140679	-1.72467	0.0845875	0.682201
FUS_00024047-RA	3009.03	-0.56882	0.330238	-1.72245	0.0849876	0.682201
FUS_00025856-RA	7.88503	2.17034	1.25948	1.72321	0.0848509	0.682201
FUS_00016631-RA	365.972	0.89421	0.519301	1.72195	0.0850786	0.68257
FUS_00000099-RA	2199.74	0.446731	0.259699	1.72019	0.0853979	0.682596
FUS_00002777-RA	235.449	0.907869	0.52771	1.7204	0.0853606	0.682596
FUS_00011963-RA	107.444	1.03308	0.600044	1.72168	0.0851273	0.682596
FUS_00012145-RA	726.261	0.441626	0.256606	1.72103	0.0852456	0.682596
FUS_00015232-RA	869.925	-0.259161	0.150628	-1.72054	0.0853352	0.682596
FUS_00018500-RA	20.0115	1.28755	0.748184	1.72089	0.08527	0.682596
FUS_00018594-RA	124.997	-0.364274	0.211684	-1.72084	0.0852802	0.682596
FUS_00009390-RA	61.5952	-0.810693	0.471454	-1.71956	0.0855125	0.682848
FUS_00016014-RA	12834.7	0.460318	0.267702	1.71952	0.0855197	0.682848
FUS_00001095-RA	1472.75	0.324023	0.188582	1.71821	0.0857588	0.683035
FUS_00007189-RA	771.868	0.688306	0.400578	1.71828	0.0857454	0.683035
FUS_00018270-RA	148.247	0.574453	0.334187	1.71896	0.085622	0.683035
FUS_00019452-RA	267.752	0.369885	0.215281	1.71815	0.0857689	0.683035
FUS_00024340-RA	37.2258	-1.78086	1.03607	-1.71887	0.0856384	0.683035
FUS_00007523-RA	16.4184	2.17011	1.26455	1.71612	0.0861405	0.685633
FUS_00002595-RA	995.651	1.87876	1.09493	1.71587	0.0861861	0.685635
FUS_00015335-RA	788.088	-0.248663	0.144947	-1.71554	0.0862467	0.685757
FUS_00000142-RA	1156.01	-0.199834	0.116519	-1.71504	0.0863385	0.686125
FUS_00008237-RA	228.125	0.601323	0.350781	1.71424	0.0864851	0.6864
FUS_00018714-RA	6.0821	-2.50943	1.46399	-1.71411	0.0865091	0.6864
FUS_00021045-RA	6057.24	0.539216	0.314558	1.7142	0.0864918	0.6864
FUS_00003067-RA	161.976	0.897319	0.523587	1.71379	0.0865669	0.686498
FUS_00005538-RA	178.814	0.478536	0.279284	1.71344	0.0866322	0.686655
FUS_00010061-RA	11.9863	-1.43801	0.839383	-1.71318	0.0866801	0.686675
FUS_00020597-RA	218.628	-0.529095	0.30889	-1.71289	0.0867321	0.686728
FUS_00009663-RA	1205.78	0.182687	0.106701	1.71214	0.0868711	0.687468
FUS_00010815-RA	234.468	0.436489	0.255086	1.71114	0.0870551	0.687529
FUS_00011006-RA	2928.97	0.589272	0.34438	1.71111	0.0870606	0.687529
FUS_00012082-RA	1377	0.991993	0.579717	1.71117	0.0870501	0.687529
FUS_00019359-RA	22.0588	1.83776	1.07389	1.71132	0.0870216	0.687529
FUS_00008658-RA	6790.68	-0.318637	0.186272	-1.7106	0.087155	0.687556
FUS_00020492-RA	114.69	0.594339	0.347401	1.71082	0.087115	0.687556
FUS_00016008-RA	83.6511	-0.755263	0.441637	-1.71014	0.0872395	0.687864
FUS_00012675-RA	7.40342	1.65147	0.965889	1.70979	0.0873046	0.688018
FUS_00008304-RA	483.422	0.847813	0.496012	1.70926	0.0874026	0.688432
FUS_00011912-RA	744.735	0.438831	0.256823	1.70869	0.0875088	0.68891
FUS_00011657-RA	990.622	-0.645082	0.377591	-1.70841	0.0875598	0.688953
FUS_00008971-RA	342.897	-0.4166	0.243964	-1.70763	0.0877056	0.689024
FUS_00016002-RA	576.75	0.281626	0.164898	1.70788	0.0876594	0.689024
FUS_00024626-RA	241.843	1.54114	0.902438	1.70776	0.0876815	0.689024
FUS_00008732-RA	1950.37	0.44021	0.257868	1.70712	0.0878005	0.689258
FUS_00011710-RA	2409.2	1.05427	0.617623	1.70698	0.0878264	0.689258
FUS_00014006-RA	847.842	0.448879	0.263017	1.70665	0.087887	0.689375
FUS_00007832-RA	8364.56	-0.378529	0.221866	-1.70611	0.0879871	0.689803
FUS_00008395-RA	263.564	0.353725	0.207452	1.70509	0.088177	0.690575
FUS_00012110-RA	369.176	0.265516	0.155699	1.70532	0.0881355	0.690575
FUS_00004533-RA	1912.02	0.520317	0.305246	1.70458	0.088273	0.690612
FUS_00014456-RA	14.1437	-1.24972	0.733138	-1.70462	0.0882647	0.690612
FUS_00000752-RA	156.138	1.18729	0.697698	1.70172	0.088808	0.692577
FUS_00005687-RA	1499.88	0.24133	0.141928	1.70036	0.0890625	0.692577
FUS_00006739-RA	1403.48	0.343595	0.202016	1.70083	0.0889748	0.692577
FUS_00006794-RA	7697.33	-0.206394	0.121349	-1.70083	0.0889747	0.692577
FUS_00006810-RA	951.434	0.812557	0.477583	1.7014	0.0888686	0.692577
FUS_00007427-RA	3143.98	0.156079	0.0916976	1.7021	0.0887364	0.692577
FUS_00007586-RA	209.172	0.560942	0.329727	1.70123	0.0888993	0.692577
FUS_00010504-RA	1282.54	-1.21124	0.712356	-1.70033	0.0890681	0.692577
FUS_00014121-RA	224.231	-0.496443	0.291729	-1.70173	0.0888067	0.692577
FUS_00015453-RA	4971.7	0.381584	0.224369	1.7007	0.0889992	0.692577
FUS_00021501-RA	246.236	0.57731	0.339534	1.7003	0.0890737	0.692577
FUS_00024161-RA	3078.15	0.314531	0.184731	1.70264	0.088635	0.692577
FUS_00005070-RA	908.519	-0.286361	0.168675	-1.69771	0.0895617	0.694229
FUS_00007858-RA	2464.55	0.414002	0.243831	1.69791	0.0895253	0.694229
FUS_00009738-RA	977.509	0.538921	0.317218	1.6989	0.0893383	0.694229
FUS_00010944-RA	159.12	-0.507738	0.298904	-1.69867	0.0893816	0.694229
FUS_00011799-RA	13.4796	-0.944004	0.555963	-1.69796	0.089515	0.694229
FUS_00013034-RA	939.083	0.535807	0.315529	1.69812	0.089485	0.694229
FUS_00001926-RA	232.293	0.659952	0.388914	1.69691	0.0897135	0.694694
FUS_00010444-RA	28.7213	0.877469	0.517058	1.69704	0.0896885	0.694694
FUS_00016815-RA	7413.92	0.499723	0.294549	1.69657	0.0897773	0.694832
FUS_00004596-RA	1183.61	-0.156939	0.0925825	-1.69512	0.0900518	0.695177
FUS_00008729-RA	1619.45	0.427594	0.252215	1.69536	0.0900074	0.695177
FUS_00010961-RA	65.4447	1.08147	0.637906	1.69535	0.0900091	0.695177
FUS_00013607-RA	32.3976	-1.2483	0.736195	-1.69561	0.0899601	0.695177
FUS_00019715-RA	208.31	0.463733	0.273532	1.69535	0.0900083	0.695177
FUS_00000213-RA	1290.53	-0.286251	0.169201	-1.69178	0.090688	0.696212
FUS_00003812-RA	32.6757	-0.97043	0.573516	-1.69207	0.0906324	0.696212
FUS_00004804-RA	442.88	-0.390115	0.230517	-1.69234	0.0905805	0.696212
FUS_00006710-RA	1599.03	-0.245186	0.14493	-1.69176	0.0906921	0.696212
FUS_00010262-RA	893.548	-0.222497	0.131511	-1.69185	0.090674	0.696212
FUS_00014244-RA	5151.84	-0.204231	0.120618	-1.69321	0.090416	0.696212
FUS_00016597-RA	116.14	-1.23393	0.728462	-1.69389	0.0902869	0.696212
FUS_00023145-RA	19.6365	-0.834009	0.492343	-1.69396	0.0902732	0.696212
FUS_00023599-RA	3144.88	-0.24584	0.145224	-1.69283	0.0904871	0.696212
FUS_00026130-RA	2142.54	0.444988	0.262796	1.69328	0.0904016	0.696212
FUS_00026271-RA	2142.54	0.444988	0.262796	1.69328	0.0904016	0.696212
FUS_00000145-RA	156.879	-0.422803	0.250247	-1.68955	0.0911149	0.697271
FUS_00003307-RA	42.0694	2.06017	1.21929	1.68964	0.0910965	0.697271
FUS_00009236-RA	23.4565	-1.32651	0.785233	-1.68932	0.0911587	0.697271
FUS_00010539-RA	3051.78	-0.220529	0.130492	-1.68997	0.0910328	0.697271
FUS_00011256-RA	932.271	0.297153	0.17591	1.68924	0.0911742	0.697271
FUS_00015238-RA	80.2353	0.545008	0.322557	1.68965	0.0910953	0.697271
FUS_00019599-RA	8.05312	2.44616	1.44813	1.68919	0.0911829	0.697271
FUS_00022330-RA	333.087	-0.436903	0.258659	-1.68911	0.091199	0.697271
FUS_00010505-RA	12682	0.831955	0.492656	1.68871	0.0912746	0.697461
FUS_00012951-RA	873.455	0.195255	0.115638	1.6885	0.0913161	0.697461
FUS_00002788-RA	522.767	0.295378	0.174995	1.68793	0.0914254	0.697943
FUS_00006690-RA	147.48	-0.612439	0.362964	-1.68733	0.0915408	0.698144
FUS_00024121-RA	7.00633	3.67886	2.18032	1.6873	0.0915454	0.698144
FUS_00026651-RA	21.2353	2.206	1.30759	1.68707	0.0915901	0.698144
FUS_00000302-RA	1967.66	0.294286	0.174516	1.6863	0.0917375	0.698304
FUS_00007260-RA	30004.1	-0.732402	0.434306	-1.68637	0.0917241	0.698304
FUS_00010287-RA	3321.99	-0.493514	0.292671	-1.68624	0.0917496	0.698304
FUS_00001638-RA	3478.42	0.406036	0.240927	1.6853	0.0919299	0.699071
FUS_00019345-RA	1048.62	0.203925	0.121007	1.68524	0.0919429	0.699071
FUS_00000531-RA	16221.1	0.489528	0.290722	1.68383	0.0922136	0.69934
FUS_00004343-RA	1701.51	0.170777	0.101425	1.68377	0.0922257	0.69934
FUS_00004934-RA	2591.82	-0.516081	0.306518	-1.68369	0.0922413	0.69934
FUS_00008132-RA	1753.5	-0.27942	0.165904	-1.68423	0.0921367	0.69934
FUS_00009640-RA	93.8947	0.386167	0.229231	1.68462	0.0920619	0.69934
FUS_00023365-RA	8.58697	-2.23816	1.32938	-1.68362	0.0922558	0.69934
FUS_00006216-RA	5661.54	0.31051	0.184464	1.68331	0.0923154	0.699441
FUS_00008186-RA	10.864	-1.28272	0.762457	-1.68235	0.0925016	0.700501
FUS_00002355-RA	1564.63	0.25576	0.152205	1.68036	0.0928864	0.701538
FUS_00003607-RA	13.5655	-0.978501	0.582256	-1.68054	0.0928531	0.701538
[truncated: 24,762 more rows]

## Sheet: Table S14
	baseMean	log2FoldChange	lfcSE	stat	pvalue	padj
FUS_00020198-RA	504.854	3.73038	0.316839	11.7738	5.3291e-32	7.22199e-28
FUS_00000348-RA	288.407	4.23482	0.365583	11.5838	4.98124e-31	3.37529e-27
FUS_00003038-RA	616.789	2.8902	0.253492	11.4015	4.10798e-30	1.85571e-26
FUS_00003283-RA	2951.39	4.40413	0.408457	10.7824	4.1709e-27	1.4131e-23
FUS_00007789-RA	1882.18	2.58505	0.249169	10.3747	3.23301e-25	8.76275e-22
FUS_00022945-RA	1425.79	-2.52391	0.247365	-10.2032	1.91921e-24	4.33486e-21
FUS_00014139-RA	792.681	-4.62729	0.457947	-10.1044	5.28111e-24	1.02242e-20
FUS_00024937-RA	606.56	1.72369	0.172946	9.96662	2.13369e-23	3.61448e-20
FUS_00014160-RA	1083.26	-1.81667	0.183608	-9.89426	4.40841e-23	5.97427e-20
FUS_00022747-RA	6132.71	-3.05644	0.308878	-9.89531	4.36278e-23	5.97427e-20
FUS_00023040-RA	1724.48	-2.02115	0.211874	-9.53939	1.43678e-21	1.77012e-18
FUS_00009508-RA	2857.93	-3.25016	0.34226	-9.49616	2.17773e-21	2.45939e-18
FUS_00007790-RA	208.569	4.77404	0.514085	9.28648	1.59471e-20	1.66242e-17
FUS_00020472-RA	6348.4	1.73168	0.186722	9.2741	1.79122e-20	1.7339e-17
FUS_00000126-RA	2340.74	-2.12949	0.230478	-9.23947	2.47728e-20	2.23814e-17
FUS_00010089-RA	326.654	-2.50853	0.27356	-9.16994	4.73304e-20	4.00888e-17
FUS_00001385-RA	467.891	1.84389	0.202974	9.0844	1.04275e-19	8.31253e-17
FUS_00003572-RA	9179.48	-2.06296	0.229742	-8.97946	2.72105e-19	2.04865e-16
FUS_00004032-RA	2484.1	1.64278	0.183581	8.9485	3.60337e-19	2.57015e-16
FUS_00009703-RA	249.273	2.25545	0.257508	8.75874	1.97448e-18	1.33791e-15
FUS_00011044-RA	1062.69	13.3517	1.52998	8.72673	2.62144e-18	1.6917e-15
FUS_00001248-RA	1897.79	1.48832	0.17154	8.67623	4.09114e-18	2.52014e-15
FUS_00004625-RA	4872.83	2.58232	0.298435	8.65288	5.02139e-18	2.83541e-15
FUS_00008059-RA	928.627	1.69818	0.196172	8.65656	4.86221e-18	2.83541e-15
FUS_00020020-RA	1012.88	1.47689	0.171543	8.60944	7.34164e-18	3.97976e-15
FUS_00018770-RA	58.5609	-4.89818	0.576004	-8.50373	1.83598e-17	9.56969e-15
FUS_00013830-RA	126.774	2.48917	0.300269	8.28982	1.1342e-16	5.69283e-14
FUS_00018241-RA	497.195	-2.52236	0.30462	-8.28033	1.22834e-16	5.94517e-14
FUS_00025501-RA	847.199	13.0247	1.57436	8.27302	1.30605e-16	6.10331e-14
FUS_00001032-RA	12742.7	-3.16071	0.38276	-8.25768	1.48535e-16	6.49339e-14
FUS_00012493-RA	3413.98	2.34	0.283302	8.25975	1.45973e-16	6.49339e-14
FUS_00005007-RA	437.958	2.38017	0.290001	8.20747	2.25906e-16	9.56711e-14
FUS_00025805-RA	861.952	1.82441	0.222982	8.18187	2.7948e-16	1.14773e-13
FUS_00011034-RA	2710.74	-3.12954	0.382715	-8.17719	2.90538e-16	1.15805e-13
FUS_00001386-RA	1119.57	1.93294	0.236641	8.16823	3.12953e-16	1.21175e-13
FUS_00013513-RA	2399.93	-2.37111	0.292438	-8.1081	5.14185e-16	1.93562e-13
FUS_00025736-RA	225.769	-2.19713	0.271214	-8.10106	5.44813e-16	1.99549e-13
FUS_00017163-RA	49.4583	-5.0342	0.62314	-8.07877	6.54246e-16	2.33325e-13
FUS_00023614-RA	242.576	2.8455	0.354891	8.01793	1.07539e-15	3.73683e-13
FUS_00021727-RA	1705.02	-2.52604	0.315491	-8.00667	1.17855e-15	3.99292e-13
FUS_00010964-RA	2117.89	1.76036	0.220261	7.99218	1.32574e-15	4.38206e-13
FUS_00024973-RA	117.928	-2.52924	0.316651	-7.98747	1.3774e-15	4.44442e-13
FUS_00014140-RA	86.5833	-5.09923	0.639656	-7.97184	1.56328e-15	4.92688e-13
FUS_00023527-RA	175.3	-2.79429	0.350905	-7.96311	1.67769e-15	5.16729e-13
FUS_00002830-RA	147.397	3.07756	0.387256	7.9471	1.9093e-15	5.74997e-13
FUS_00000928-RA	641.425	1.50027	0.189322	7.92443	2.29198e-15	6.75237e-13
FUS_00005168-RA	155.127	1.97541	0.250057	7.89983	2.79276e-15	8.05265e-13
FUS_00005339-RA	369.565	2.00564	0.254602	7.87754	3.33884e-15	9.42664e-13
FUS_00003745-RA	2947.76	3.15274	0.403467	7.81412	5.53467e-15	1.53073e-12
FUS_00006810-RA	3424.11	2.09926	0.273446	7.67706	1.62779e-14	4.32544e-12
FUS_00010667-RA	59.4567	4.6135	0.600872	7.67801	1.61581e-14	4.32544e-12
FUS_00008752-RA	5409.16	-2.41877	0.318607	-7.59171	3.15714e-14	8.07274e-12
FUS_00026351-RA	8311.89	-2.63068	0.346439	-7.5935	3.11382e-14	8.07274e-12
FUS_00003784-RA	375.04	2.05578	0.273997	7.50293	6.24065e-14	1.56617e-11
FUS_00020464-RA	330.974	1.96876	0.262537	7.499	6.43062e-14	1.5845e-11
FUS_00019367-RA	1547.73	1.71623	0.229696	7.47172	7.91532e-14	1.91551e-11
FUS_00021027-RA	368.536	2.10191	0.282448	7.44178	9.93377e-14	2.3618e-11
FUS_00004246-RA	2988.13	1.79373	0.241354	7.43196	1.06998e-13	2.50006e-11
FUS_00026253-RA	53.3494	3.36615	0.456094	7.38039	1.57821e-13	3.62507e-11
FUS_00011475-RA	16360.2	-1.88992	0.258302	-7.31673	2.54091e-13	5.73907e-11
FUS_00003528-RA	214.474	3.23929	0.443316	7.30695	2.73275e-13	6.07117e-11
FUS_00005726-RA	5616.99	-1.49563	0.204821	-7.30214	2.83236e-13	6.19099e-11
FUS_00014842-RA	253.132	1.73502	0.237863	7.2942	3.00429e-13	6.46256e-11
FUS_00011089-RA	165.012	2.57109	0.353976	7.26346	3.77307e-13	7.98947e-11
FUS_00004479-RA	3028.68	1.98551	0.274062	7.24476	4.33213e-13	9.03216e-11
FUS_00006124-RA	570.934	1.4153	0.19585	7.22647	4.95726e-13	1.01789e-10
FUS_00002432-RA	1042.69	2.04446	0.2847	7.18111	6.91472e-13	1.39863e-10
FUS_00001787-RA	579.27	2.34372	0.32703	7.16669	7.68322e-13	1.53122e-10
FUS_00008740-RA	125.266	2.28534	0.319014	7.16376	7.8492e-13	1.54163e-10
FUS_00019778-RA	5230.11	1.57161	0.219473	7.16086	8.01749e-13	1.55219e-10
FUS_00018247-RA	66.8724	5.67027	0.79318	7.14877	8.75559e-13	1.67121e-10
FUS_00011922-RA	94.216	2.24619	0.315563	7.11802	1.09489e-12	2.06082e-10
FUS_00011046-RA	2476.09	2.44159	0.344397	7.08946	1.34641e-12	2.49953e-10
FUS_00003974-RA	265.347	2.11257	0.298464	7.07814	1.46103e-12	2.62576e-10
FUS_00012494-RA	1097.68	1.86229	0.263145	7.07705	1.47254e-12	2.62576e-10
FUS_00014132-RA	3030.86	-2.75758	0.389598	-7.07801	1.46243e-12	2.62576e-10
FUS_00011492-RA	2752.41	2.76533	0.391268	7.06762	1.57616e-12	2.75306e-10
FUS_00019460-RA	229.407	1.91087	0.270398	7.06688	1.58455e-12	2.75306e-10
FUS_00010668-RA	8159.38	3.15075	0.448471	7.02553	2.13248e-12	3.65814e-10
FUS_00011365-RA	478.118	1.47994	0.210844	7.01913	2.2325e-12	3.78185e-10
FUS_00003938-RA	2927.95	1.92732	0.275089	7.00618	2.44908e-12	4.09752e-10
FUS_00022260-RA	140.968	3.79591	0.544723	6.96852	3.20302e-12	5.29358e-10
FUS_00024451-RA	8174.78	-2.0635	0.29675	-6.95366	3.55927e-12	5.60875e-10
FUS_00025624-RA	8174.78	-2.0635	0.29675	-6.95366	3.55927e-12	5.60875e-10
FUS_00025695-RA	8174.78	-2.0635	0.29675	-6.95366	3.55927e-12	5.60875e-10
FUS_00025755-RA	8174.78	-2.0635	0.29675	-6.95366	3.55927e-12	5.60875e-10
FUS_00000243-RA	671.867	1.51133	0.217522	6.94797	3.70584e-12	5.70699e-10
FUS_00018362-RA	2721.97	2.18237	0.314089	6.94824	3.69869e-12	5.70699e-10
FUS_00016262-RA	860.89	1.5335	0.220959	6.94023	3.91456e-12	5.96068e-10
FUS_00004344-RA	3415.02	-2.91153	0.421924	-6.90061	5.17789e-12	7.79675e-10
FUS_00024136-RA	36.9839	-5.60412	0.820495	-6.83017	8.48131e-12	1.26306e-09
FUS_00001679-RA	147.184	1.98366	0.290711	6.82346	8.88724e-12	1.30913e-09
FUS_00000022-RA	618.443	1.67257	0.245246	6.81998	9.1056e-12	1.32687e-09
FUS_00002433-RA	1005.32	1.45597	0.213735	6.81203	9.62329e-12	1.38739e-09
FUS_00006734-RA	809.319	2.19594	0.323951	6.77862	1.21328e-11	1.73078e-09
FUS_00017334-RA	816.941	2.22904	0.329221	6.77064	1.28218e-11	1.81001e-09
FUS_00006618-RA	2918.04	1.60671	0.237765	6.75755	1.40344e-11	1.96077e-09
FUS_00001929-RA	1023.69	1.18499	0.175592	6.74851	1.49374e-11	2.04607e-09
FUS_00013119-RA	122.442	2.36148	0.349932	6.74841	1.4947e-11	2.04607e-09
FUS_00013118-RA	126.073	2.74119	0.408806	6.70538	2.00889e-11	2.72245e-09
FUS_00026024-RA	3824.39	-2.10279	0.31411	-6.69443	2.16519e-11	2.90521e-09
FUS_00019559-RA	2143.61	1.70008	0.254472	6.6808	2.37635e-11	3.15729e-09
FUS_00024412-RA	353.931	-1.87563	0.280814	-6.67924	2.40191e-11	3.16026e-09
FUS_00014892-RA	795.826	2.09398	0.313902	6.67079	2.54424e-11	3.31534e-09
FUS_00011180-RA	1621.96	1.42508	0.213705	6.66845	2.58523e-11	3.33667e-09
FUS_00017785-RA	352.504	2.36328	0.355012	6.6569	2.79669e-11	3.57555e-09
FUS_00008440-RA	106.996	2.66808	0.40151	6.6451	3.03018e-11	3.80231e-09
FUS_00009394-RA	4589.92	1.76661	0.265805	6.64627	3.00608e-11	3.80231e-09
FUS_00014097-RA	45.1249	4.60285	0.692959	6.64231	3.08814e-11	3.83949e-09
FUS_00010391-RA	452.854	1.62122	0.244381	6.63402	3.26671e-11	4.0087e-09
FUS_00010670-RA	369.991	1.88544	0.28424	6.63327	3.28339e-11	4.0087e-09
FUS_00006382-RA	2901.44	-1.63411	0.246448	-6.63066	3.3418e-11	4.04358e-09
FUS_00003400-RA	105.911	2.31917	0.351022	6.60691	3.92414e-11	4.70619e-09
FUS_00008118-RA	948.817	2.60536	0.394926	6.59708	4.19321e-11	4.98477e-09
FUS_00006356-RA	331.444	1.71485	0.260224	6.58988	4.40177e-11	5.18719e-09
FUS_00003006-RA	214.484	1.77686	0.269782	6.58628	4.50995e-11	5.26887e-09
FUS_00006383-RA	1729.39	-2.41936	0.368214	-6.57053	5.01358e-11	5.78918e-09
FUS_00012882-RA	38.3212	-4.47006	0.680403	-6.56973	5.04076e-11	5.78918e-09
FUS_00000091-RA	423.889	1.53124	0.23318	6.56679	5.14119e-11	5.85491e-09
FUS_00008409-RA	920.692	2.11562	0.322599	6.55807	5.45097e-11	6.15596e-09
FUS_00008075-RA	1447.65	1.1974	0.182837	6.54898	5.79298e-11	6.48814e-09
FUS_00007942-RA	519.851	2.00589	0.306445	6.54568	5.92233e-11	6.57864e-09
FUS_00016255-RA	135.389	2.33479	0.357215	6.5361	6.31428e-11	6.95701e-09
FUS_00012492-RA	3143.36	1.18958	0.1833	6.48979	8.5955e-11	9.39404e-09
FUS_00020013-RA	21909.9	-2.10757	0.324908	-6.48665	8.77688e-11	9.51554e-09
FUS_00025574-RA	1100.49	2.00069	0.30897	6.47537	9.4577e-11	1.01723e-08
FUS_00003529-RA	2056.53	1.71645	0.265125	6.47413	9.5362e-11	1.01759e-08
FUS_00024132-RA	301.267	1.51724	0.23496	6.45744	1.06491e-10	1.12748e-08
FUS_00015887-RA	1308.73	1.84488	0.285814	6.45482	1.08351e-10	1.13827e-08
FUS_00012105-RA	43.7171	8.74595	1.35866	6.43718	1.21714e-10	1.26883e-08
FUS_00002576-RA	1079.21	1.07202	0.166942	6.42151	1.34926e-10	1.37249e-08
FUS_00002578-RA	160.582	2.16252	0.336638	6.42389	1.32839e-10	1.37249e-08
FUS_00014233-RA	1360.92	1.35063	0.210358	6.42063	1.35709e-10	1.37249e-08
FUS_00014236-RA	1360.92	1.35063	0.210358	6.42063	1.35709e-10	1.37249e-08
FUS_00005465-RA	96.6287	-2.19891	0.342574	-6.41879	1.3736e-10	1.37889e-08
FUS_00000751-RA	569.862	1.47624	0.230077	6.41628	1.39646e-10	1.39153e-08
FUS_00000528-RA	1311.47	1.89787	0.296353	6.40407	1.51288e-10	1.49654e-08
FUS_00006883-RA	2128.35	1.50632	0.235585	6.39397	1.61636e-10	1.58732e-08
FUS_00002677-RA	4651.11	-1.83926	0.287762	-6.39158	1.64175e-10	1.60065e-08
FUS_00007875-RA	185.293	1.73241	0.271448	6.38211	1.7466e-10	1.69071e-08
FUS_00009736-RA	1518.64	1.52055	0.238307	6.38061	1.76379e-10	1.69524e-08
FUS_00006483-RA	643.768	-1.86872	0.294773	-6.33952	2.30476e-10	2.19958e-08
FUS_00011488-RA	219.621	-2.70768	0.428418	-6.32019	2.61249e-10	2.47584e-08
FUS_00007349-RA	590.415	-1.56447	0.24772	-6.31548	2.69331e-10	2.5347e-08
FUS_00008582-RA	353.921	1.91263	0.304228	6.28683	3.24018e-10	3.02834e-08
FUS_00000253-RA	1160.22	1.50542	0.239545	6.28447	3.28982e-10	3.05367e-08
FUS_00003883-RA	229.602	2.81212	0.447863	6.27897	3.40814e-10	3.14198e-08
FUS_00004412-RA	949.947	2.76241	0.440449	6.2718	3.56889e-10	3.26794e-08
FUS_00010053-RA	183.055	2.22574	0.355655	6.25814	3.89608e-10	3.5436e-08
FUS_00020413-RA	2648.55	-1.14846	0.184017	-6.24104	4.34672e-10	3.92712e-08
FUS_00018914-RA	853.71	-1.87185	0.300324	-6.23275	4.58305e-10	4.11321e-08
FUS_00001044-RA	2142.53	-2.46933	0.396425	-6.229	4.69433e-10	4.18537e-08
FUS_00006439-RA	368.985	1.26889	0.204139	6.21579	5.10658e-10	4.52316e-08
FUS_00024243-RA	9452.5	-1.79213	0.28858	-6.21015	5.29333e-10	4.65813e-08
FUS_00024819-RA	510.888	1.46154	0.235408	6.20851	5.34904e-10	4.67679e-08
FUS_00003162-RA	154.409	1.93273	0.311493	6.20474	5.47891e-10	4.75963e-08
FUS_00015267-RA	1446.81	-1.84114	0.297171	-6.19556	5.80777e-10	5.01318e-08
FUS_00000647-RA	208.599	2.06591	0.333766	6.18971	6.02765e-10	5.17005e-08
FUS_00023522-RA	428.261	1.66202	0.26865	6.18657	6.14877e-10	5.24076e-08
FUS_00013497-RA	761.684	-1.257	0.203253	-6.18444	6.23245e-10	5.27889e-08
FUS_00000768-RA	205.477	3.18685	0.516407	6.17121	6.77706e-10	5.70451e-08
FUS_00025429-RA	24.704	7.92672	1.28701	6.15903	7.31903e-10	6.12269e-08
FUS_00013822-RA	987.297	1.66711	0.270728	6.15786	7.37363e-10	6.13051e-08
FUS_00019205-RA	93.8579	1.80327	0.292924	6.15609	7.45628e-10	6.16143e-08
FUS_00026217-RA	4994.15	-0.991169	0.161321	-6.14409	8.04213e-10	6.60527e-08
FUS_00003050-RA	8314.22	2.19121	0.357627	6.12707	8.951e-10	7.30747e-08
FUS_00020113-RA	572.895	1.13607	0.185471	6.12534	9.04915e-10	7.34336e-08
FUS_00016045-RA	69.5987	2.01038	0.328572	6.11856	9.44276e-10	7.61716e-08
FUS_00001454-RA	607.867	1.65596	0.270847	6.11401	9.71557e-10	7.79086e-08
FUS_00003045-RA	389.419	1.55695	0.254816	6.1101	9.95689e-10	7.9374e-08
FUS_00008641-RA	12869.8	-1.96424	0.32156	-6.10848	1.00583e-09	7.97134e-08
FUS_00019857-RA	234.031	1.44836	0.237164	6.107	1.01523e-09	7.99904e-08
FUS_00014337-RA	644.999	1.65219	0.270788	6.10143	1.05126e-09	8.23511e-08
FUS_00014926-RA	2859.5	0.996715	0.163678	6.08949	1.13272e-09	8.82221e-08
FUS_00014159-RA	102.698	2.66714	0.43817	6.08701	1.15041e-09	8.87029e-08
FUS_00017320-RA	310.252	3.12133	0.512805	6.08679	1.15199e-09	8.87029e-08
FUS_00002914-RA	1341.11	1.47446	0.242375	6.08338	1.17678e-09	9.01005e-08
FUS_00007215-RA	808.842	2.068	0.340237	6.07812	1.21601e-09	9.25804e-08
FUS_00013935-RA	419.691	1.21232	0.199589	6.0741	1.24686e-09	9.43993e-08
FUS_00017626-RA	34.5993	-3.01021	0.495742	-6.07212	1.26232e-09	9.5039e-08
FUS_00011626-RA	1076.33	1.01699	0.167603	6.06787	1.29617e-09	9.70483e-08
FUS_00010426-RA	656.078	1.50549	0.248187	6.06595	1.31179e-09	9.76782e-08
FUS_00017124-RA	1264.18	2.58723	0.427884	6.04656	1.47967e-09	1.09577e-07
FUS_00001899-RA	1143.42	1.28816	0.213107	6.04465	1.49736e-09	1.10284e-07
FUS_00006123-RA	296.223	1.70617	0.282343	6.0429	1.51368e-09	1.10884e-07
FUS_00020698-RA	293.829	-2.20684	0.366736	-6.0175	1.77132e-09	1.29059e-07
FUS_00003355-RA	152.981	1.74609	0.290308	6.01459	1.80339e-09	1.30693e-07
FUS_00012674-RA	3859.97	2.50304	0.416892	6.00405	1.92455e-09	1.3816e-07
FUS_00015367-RA	191.227	-1.53704	0.256046	-6.003	1.93701e-09	1.3816e-07
FUS_00015369-RA	191.227	-1.53704	0.256046	-6.003	1.93701e-09	1.3816e-07
FUS_00001388-RA	36.1322	3.01128	0.502186	5.99633	2.01823e-09	1.43199e-07
FUS_00002376-RA	214.313	-2.72402	0.454899	-5.98819	2.12185e-09	1.49767e-07
FUS_00014548-RA	163.733	2.2	0.367792	5.98163	2.20912e-09	1.55119e-07
FUS_00009752-RA	80.9542	-2.28251	0.381668	-5.98035	2.22653e-09	1.55536e-07
FUS_00013572-RA	112.253	2.87658	0.481277	5.97698	2.27319e-09	1.57175e-07
FUS_00019193-RA	273.404	1.3134	0.219742	5.97703	2.27245e-09	1.57175e-07
FUS_00008592-RA	1380.25	-1.13504	0.190044	-5.97252	2.33623e-09	1.60714e-07
FUS_00008622-RA	360.277	1.41725	0.237552	5.96608	2.43022e-09	1.66335e-07
FUS_00004059-RA	2973.45	1.79358	0.300953	5.95968	2.52725e-09	1.72107e-07
FUS_00005577-RA	1155.91	0.940208	0.157806	5.958	2.5535e-09	1.73025e-07
FUS_00022910-RA	653.355	1.63802	0.274971	5.95707	2.56804e-09	1.73145e-07
FUS_00011444-RA	53.8762	-3.42577	0.577477	-5.9323	2.98715e-09	2.00405e-07
FUS_00005247-RA	128.241	1.92412	0.324912	5.92197	3.18114e-09	2.12369e-07
FUS_00013412-RA	241.017	1.2694	0.214451	5.91932	3.23276e-09	2.13709e-07
FUS_00023922-RA	455.594	1.68429	0.28454	5.91937	3.23186e-09	2.13709e-07
FUS_00011197-RA	1336.73	1.16229	0.196482	5.91549	3.30885e-09	2.17678e-07
FUS_00010452-RA	5700.32	1.31306	0.222015	5.91428	3.33336e-09	2.1823e-07
FUS_00000430-RA	5144.92	2.36733	0.400681	5.90826	3.45742e-09	2.24186e-07
FUS_00007779-RA	5832.98	-1.82187	0.308338	-5.90868	3.44858e-09	2.24186e-07
FUS_00019069-RA	882.696	1.21053	0.205578	5.88845	3.89835e-09	2.51573e-07
FUS_00002828-RA	832.654	1.67694	0.28559	5.87185	4.30962e-09	2.76796e-07
FUS_00005401-RA	98.588	2.13054	0.36305	5.86846	4.39869e-09	2.81185e-07
FUS_00014141-RA	120.406	-3.21731	0.548498	-5.86568	4.47287e-09	2.84584e-07
FUS_00001040-RA	4584.84	1.96983	0.33592	5.864	4.5186e-09	2.8615e-07
FUS_00017767-RA	256.51	1.42998	0.243981	5.86105	4.5996e-09	2.89924e-07
FUS_00015462-RA	243.947	1.53986	0.262856	5.85818	4.67958e-09	2.93601e-07
FUS_00006169-RA	564.434	1.5958	0.272449	5.85724	4.70614e-09	2.93906e-07
FUS_00019869-RA	942.468	1.88966	0.322675	5.85624	4.73462e-09	2.94329e-07
FUS_00011337-RA	331.659	2.06329	0.352728	5.84953	4.92974e-09	3.05059e-07
FUS_00001869-RA	533.399	1.73133	0.296065	5.84782	4.98052e-09	3.05412e-07
FUS_00024980-RA	77.2969	-2.95309	0.504979	-5.84794	4.9771e-09	3.05412e-07
FUS_00011697-RA	1420.53	-2.14501	0.366964	-5.84529	5.05696e-09	3.08703e-07
FUS_00004779-RA	117.082	1.94178	0.332286	5.84372	5.1048e-09	3.10226e-07
FUS_00011290-RA	365.605	1.61809	0.277024	5.84099	5.1892e-09	3.13946e-07
FUS_00008620-RA	1260.96	1.26185	0.216135	5.83827	5.27448e-09	3.17688e-07
FUS_00004283-RA	163.777	2.36835	0.406368	5.8281	5.60627e-09	3.36178e-07
FUS_00015032-RA	730.72	1.4006	0.240703	5.81879	5.92756e-09	3.53878e-07
FUS_00013676-RA	64.7449	3.22818	0.555448	5.81185	6.17861e-09	3.67248e-07
FUS_00002192-RA	1427.21	-1.47868	0.255229	-5.79353	6.89211e-09	4.07869e-07
FUS_00007329-RA	339.367	1.48342	0.25614	5.79143	6.97876e-09	4.11201e-07
FUS_00000566-RA	101.102	2.1444	0.370686	5.78495	7.25327e-09	4.23691e-07
FUS_00009627-RA	1554.37	2.49951	0.432059	5.78511	7.24664e-09	4.23691e-07
FUS_00026209-RA	14432.1	2.12105	0.36696	5.78006	7.46733e-09	4.34323e-07
FUS_00001912-RA	808.873	1.04974	0.181647	5.77902	7.51386e-09	4.35162e-07
FUS_00022368-RA	2281.31	1.79549	0.311	5.7733	7.77331e-09	4.46372e-07
FUS_00025737-RA	549.404	-2.334	0.404274	-5.77331	7.77315e-09	4.46372e-07
FUS_00002958-RA	248.699	1.48671	0.257645	5.77041	7.90803e-09	4.52193e-07
FUS_00009142-RA	200.845	1.48018	0.256621	5.76795	8.02396e-09	4.54469e-07
FUS_00025428-RA	486.378	-2.39024	0.414438	-5.76744	8.04844e-09	4.54469e-07
FUS_00025453-RA	486.378	-2.39024	0.414438	-5.76744	8.04844e-09	4.54469e-07
FUS_00000753-RA	403.954	2.05797	0.35753	5.75608	8.60911e-09	4.8211e-07
FUS_00011481-RA	116.279	1.91105	0.331971	5.75669	8.57801e-09	4.8211e-07
FUS_00014137-RA	75.5466	-3.21065	0.558021	-5.75365	8.73392e-09	4.87087e-07
FUS_00024821-RA	295.501	1.62262	0.282232	5.74926	8.96338e-09	4.97835e-07
FUS_00001980-RA	84.0082	2.10298	0.366279	5.74149	9.38496e-09	5.19122e-07
FUS_00005271-RA	567.257	-1.15423	0.201096	-5.73969	9.48514e-09	5.22531e-07
FUS_00011000-RA	587.831	1.13044	0.197391	5.7269	1.02282e-08	5.61183e-07
FUS_00011716-RA	1530.68	1.09365	0.191128	5.72207	1.05232e-08	5.7504e-07
FUS_00020083-RA	220.72	1.76657	0.30907	5.71575	1.09221e-08	5.94441e-07
FUS_00013083-RA	233.837	2.78332	0.487136	5.71363	1.10592e-08	5.99498e-07
FUS_00004512-RA	1049.95	1.17533	0.205779	5.71161	1.11913e-08	6.04243e-07
FUS_00005616-RA	462.682	1.56199	0.274495	5.6904	1.26739e-08	6.76786e-07
FUS_00016680-RA	661.397	1.17498	0.206491	5.69026	1.26847e-08	6.76786e-07
FUS_00020931-RA	6917.03	2.54499	0.447154	5.69153	1.25909e-08	6.76786e-07
FUS_00026703-RA	223.968	-6.51683	1.14553	-5.68894	1.2783e-08	6.79352e-07
FUS_00016334-RA	776.498	-1.02888	0.18123	-5.67723	1.36894e-08	7.2468e-07
FUS_00000371-RA	456.27	1.69306	0.298316	5.67541	1.38359e-08	7.27012e-07
FUS_00019191-RA	1133.8	1.1001	0.193838	5.67535	1.38407e-08	7.27012e-07
FUS_00018652-RA	6908.46	-1.00644	0.177648	-5.6654	1.46684e-08	7.67516e-07
FUS_00016256-RA	126.206	1.9439	0.343525	5.6587	1.52523e-08	7.94997e-07
FUS_00009623-RA	1277.48	1.66953	0.295104	5.65744	1.53651e-08	7.97806e-07
FUS_00014135-RA	1189.16	-4.85981	0.859373	-5.65507	1.55786e-08	8.05808e-07
FUS_00012063-RA	6415.32	-2.15997	0.38315	-5.63739	1.72643e-08	8.89604e-07
FUS_00008544-RA	1327.96	2.07282	0.368129	5.63069	1.79487e-08	9.21365e-07
FUS_00002951-RA	639.852	1.40236	0.249238	5.62659	1.83807e-08	9.39981e-07
FUS_00017993-RA	36.886	3.22614	0.573574	5.62463	1.85906e-08	9.4714e-07
FUS_00006184-RA	804.006	-1.15043	0.204682	-5.62055	1.90346e-08	9.66132e-07
FUS_00009040-RA	529.501	-1.22621	0.218571	-5.6101	2.02209e-08	1.02252e-06
FUS_00007857-RA	276.473	1.33268	0.237579	5.60943	2.02995e-08	1.02267e-06
FUS_00009626-RA	1243.94	1.19196	0.212758	5.6024	2.114e-08	1.05973e-06
FUS_00020424-RA	96.8993	1.6513	0.294771	5.60198	2.11915e-08	1.05973e-06
FUS_00008892-RA	986.188	1.4813	0.264502	5.60034	2.1393e-08	1.06588e-06
FUS_00011338-RA	7038.17	1.36354	0.243875	5.59117	2.25549e-08	1.11965e-06
FUS_00025248-RA	146.011	2.34817	0.420783	5.58048	2.39861e-08	1.18635e-06
FUS_00000366-RA	422.191	1.52373	0.273371	5.57385	2.49176e-08	1.22794e-06
FUS_00017620-RA	2684.54	1.2876	0.231218	5.56877	2.56538e-08	1.25964e-06
FUS_00008930-RA	446.277	1.98916	0.357283	5.56746	2.58474e-08	1.26456e-06
FUS_00002427-RA	2331.26	1.09697	0.19717	5.56355	2.64348e-08	1.28865e-06
FUS_00015844-RA	681.224	1.15748	0.208148	5.56086	2.68452e-08	1.30396e-06
FUS_00012082-RA	211.758	1.50346	0.270708	5.5538	2.79524e-08	1.3529e-06
FUS_00013674-RA	110.993	2.52176	0.454231	5.55172	2.8288e-08	1.36426e-06
FUS_00007996-RA	1336.09	1.84781	0.333181	5.54597	2.9233e-08	1.40484e-06
FUS_00011894-RA	5420.03	-1.0244	0.184751	-5.54475	2.9437e-08	1.40965e-06
FUS_00012757-RA	333.909	1.20431	0.217481	5.53754	3.0675e-08	1.46376e-06
FUS_00019210-RA	7588.03	-2.09755	0.379114	-5.53278	3.15188e-08	1.49875e-06
FUS_00023763-RA	6066.17	1.76914	0.320428	5.52119	3.36712e-08	1.5955e-06
FUS_00006438-RA	49749.9	-2.31221	0.419034	-5.51796	3.42956e-08	1.6138e-06
FUS_00019475-RA	1005.18	-1.64099	0.297391	-5.51797	3.42929e-08	1.6138e-06
FUS_00013568-RA	22.6156	7.79434	1.41401	5.51221	3.54352e-08	1.66165e-06
FUS_00010481-RA	4628.65	-1.01047	0.183414	-5.50926	3.60345e-08	1.67814e-06
FUS_00011499-RA	1267.67	1.23718	0.224552	5.50955	3.59757e-08	1.67814e-06
FUS_00014370-RA	39.5049	3.67866	0.668739	5.5009	3.77868e-08	1.75372e-06
FUS_00003067-RA	93.1968	2.07364	0.377096	5.49898	3.81991e-08	1.7668e-06
FUS_00001182-RA	61010.1	1.27557	0.232673	5.48226	4.19927e-08	1.93566e-06
FUS_00002105-RA	383.467	1.79245	0.327294	5.47656	4.33672e-08	1.99225e-06
FUS_00011679-RA	231.485	1.74223	0.318698	5.46673	4.58416e-08	2.0988e-06
FUS_00011714-RA	584.262	1.61291	0.295187	5.46403	4.65448e-08	2.11957e-06
FUS_00012490-RA	2094.56	1.50762	0.275929	5.46379	4.6608e-08	2.11957e-06
FUS_00016086-RA	71.4095	2.92689	0.536381	5.45674	4.84966e-08	2.19808e-06
FUS_00002425-RA	656.886	-1.52327	0.279454	-5.45089	5.01196e-08	2.26384e-06
FUS_00002631-RA	119.576	1.51057	0.277153	5.45031	5.02815e-08	2.26384e-06
FUS_00006552-RA	1482.11	1.22483	0.224975	5.44429	5.20121e-08	2.334e-06
FUS_00008769-RA	435.044	1.03771	0.190974	5.43374	5.5184e-08	2.46816e-06
FUS_00019091-RA	156.288	2.29868	0.423825	5.42367	5.83877e-08	2.60286e-06
FUS_00011609-RA	14312.8	1.50526	0.277871	5.41713	6.05645e-08	2.69105e-06
FUS_00000313-RA	229.52	1.46411	0.27035	5.41561	6.10816e-08	2.69942e-06
FUS_00021617-RA	99.8726	1.85393	0.342345	5.4154	6.11512e-08	2.69942e-06
FUS_00000247-RA	1613.98	-1.17747	0.21748	-5.41413	6.15868e-08	2.70643e-06
FUS_00015498-RA	633.653	1.56391	0.288876	5.41378	6.17095e-08	2.70643e-06
FUS_00008050-RA	1068.35	1.37469	0.254115	5.40972	6.31231e-08	2.7595e-06
FUS_00002935-RA	103.345	2.73262	0.505242	5.40854	6.35414e-08	2.75998e-06
FUS_00012861-RA	1481.86	-1.09974	0.203333	-5.40855	6.35372e-08	2.75998e-06
FUS_00010580-RA	295.183	1.28359	0.23753	5.40394	6.51944e-08	2.82273e-06
FUS_00004028-RA	91.9359	2.4281	0.449432	5.4026	6.56831e-08	2.83483e-06
FUS_00023728-RA	694.24	-1.32131	0.244601	-5.4019	6.59388e-08	2.83683e-06
FUS_00014267-RA	519.449	1.59275	0.295076	5.39775	6.7483e-08	2.89408e-06
FUS_00014862-RA	165.757	1.9044	0.352902	5.39641	6.79886e-08	2.90657e-06
FUS_00022944-RA	244.74	1.25809	0.233485	5.38829	7.11294e-08	3.03128e-06
FUS_00009002-RA	1007.77	1.16103	0.215499	5.38764	7.13877e-08	3.03275e-06
FUS_00023284-RA	185.903	2.19347	0.407791	5.37891	7.4937e-08	3.17358e-06
FUS_00026577-RA	425.384	-1.28273	0.238696	-5.37388	7.70587e-08	3.25327e-06
FUS_00006518-RA	2535.1	0.993673	0.184945	5.37279	7.75275e-08	3.2629e-06
FUS_00003114-RA	684.213	1.19687	0.22279	5.3722	7.77833e-08	3.26353e-06
FUS_00004988-RA	162.449	1.81623	0.338177	5.37063	7.84603e-08	3.28177e-06
FUS_00025288-RA	57.8812	1.99159	0.371384	5.36261	8.2027e-08	3.4204e-06
FUS_00009501-RA	3142.97	-2.08827	0.389505	-5.36134	8.26063e-08	3.43399e-06
FUS_00000150-RA	284.191	1.21536	0.226797	5.3588	8.37779e-08	3.47204e-06
FUS_00020133-RA	462.41	2.41964	0.451646	5.35739	8.44344e-08	3.48858e-06
FUS_00011043-RA	1554.74	2.01334	0.376706	5.3446	9.06193e-08	3.73274e-06
FUS_00016041-RA	4890.43	-0.966512	0.181085	-5.33735	9.43129e-08	3.87312e-06
FUS_00001069-RA	398.517	1.98047	0.371835	5.32621	1.00284e-07	4.10588e-06
FUS_00002526-RA	794.807	-0.890553	0.167249	-5.32472	1.01109e-07	4.12721e-06
FUS_00004601-RA	511.529	1.26409	0.237481	5.32289	1.02133e-07	4.14403e-06
FUS_00008172-RA	487.85	1.48175	0.278363	5.3231	1.02012e-07	4.14403e-06
FUS_00020751-RA	119.148	-1.81428	0.340886	-5.32225	1.02494e-07	4.14627e-06
FUS_00020838-RA	915.387	1.26956	0.238623	5.32037	1.03558e-07	4.17684e-06
FUS_00007968-RA	180.72	1.14799	0.215852	5.31841	1.04678e-07	4.20948e-06
FUS_00003414-RA	13563.6	2.06867	0.389136	5.31607	1.06034e-07	4.25139e-06
FUS_00000533-RA	2459.71	1.66023	0.312631	5.3105	1.09325e-07	4.35049e-06
FUS_00006866-RA	542.939	1.3998	0.263603	5.31029	1.09454e-07	4.35049e-06
FUS_00013983-RA	230.449	1.47608	0.277968	5.31026	1.09468e-07	4.35049e-06
FUS_00016964-RA	65.73	2.02169	0.380997	5.30632	1.11863e-07	4.43265e-06
FUS_00010200-RA	271.547	-6.19052	1.16703	-5.30449	1.12987e-07	4.45116e-06
FUS_00023723-RA	458.346	-1.05884	0.199603	-5.30472	1.12849e-07	4.45116e-06
FUS_00011401-RA	279.692	1.1958	0.225455	5.30393	1.13336e-07	4.45197e-06
FUS_00000083-RA	984.686	1.41441	0.267567	5.28618	1.24895e-07	4.87774e-06
FUS_00006929-RA	313.747	2.3737	0.449008	5.28653	1.24656e-07	4.87774e-06
FUS_00006265-RA	571.241	1.57275	0.297597	5.28484	1.25816e-07	4.8996e-06
FUS_00009615-RA	55.1019	1.91075	0.362203	5.27534	1.3251e-07	5.1455e-06
FUS_00003111-RA	142.247	1.42379	0.270019	5.27293	1.34262e-07	5.19863e-06
FUS_00001900-RA	1723.1	1.37072	0.259988	5.27224	1.34766e-07	5.20328e-06
FUS_00019462-RA	2685.93	1.36372	0.259103	5.26325	1.41527e-07	5.43337e-06
FUS_00024743-RA	405.609	1.16881	0.222068	5.26332	1.41479e-07	5.43337e-06
FUS_00009719-RA	1006.86	-0.945947	0.179815	-5.26068	1.43525e-07	5.47903e-06
FUS_00015715-RA	575.892	1.33167	0.253123	5.26095	1.43315e-07	5.47903e-06
FUS_00004790-RA	200.987	1.7411	0.331347	5.2546	1.48347e-07	5.64719e-06
FUS_00010130-RA	942.817	1.01618	0.193526	5.25084	1.51403e-07	5.74738e-06
FUS_00020034-RA	2540.74	1.55629	0.297004	5.23994	1.6063e-07	6.08059e-06
FUS_00000304-RA	303.683	1.09369	0.208773	5.23868	1.61733e-07	6.10531e-06
FUS_00017777-RA	11321.1	-2.0195	0.385592	-5.23742	1.62839e-07	6.12997e-06
FUS_00021348-RA	692.316	-1.3059	0.249403	-5.23611	1.63992e-07	6.15628e-06
FUS_00014352-RA	173.208	1.85926	0.355211	5.23424	1.65666e-07	6.20195e-06
FUS_00013073-RA	1250.89	-1.00437	0.192001	-5.23108	1.68519e-07	6.29138e-06
FUS_00006152-RA	322.107	-1.59175	0.304547	-5.22662	1.72641e-07	6.42756e-06
FUS_00010936-RA	458.343	1.34024	0.256505	5.22499	1.7416e-07	6.46636e-06
FUS_00014041-RA	96.7601	2.02122	0.387798	5.21204	1.86772e-07	6.91565e-06
FUS_00008153-RA	156.655	1.46369	0.280892	5.21088	1.87951e-07	6.92151e-06
FUS_00010664-RA	1083	0.877242	0.168338	5.2112	1.87621e-07	6.92151e-06
FUS_00002610-RA	561.834	-1.66735	0.320009	-5.2103	1.88533e-07	6.92411e-06
FUS_00009011-RA	144.966	1.86927	0.358817	5.20952	1.89326e-07	6.93445e-06
FUS_00007739-RA	631.76	1.47944	0.284084	5.20776	1.91139e-07	6.98197e-06
FUS_00002187-RA	199.85	1.47518	0.28362	5.20127	1.97931e-07	7.21065e-06
FUS_00008381-RA	1139.97	1.12226	0.215867	5.19884	2.00538e-07	7.28605e-06
FUS_00019190-RA	304.578	1.11236	0.214099	5.19556	2.04107e-07	7.39586e-06
FUS_00008462-RA	879.017	1.42433	0.274466	5.18946	2.10901e-07	7.6217e-06
FUS_00001472-RA	482.284	1.16775	0.225129	5.18703	2.13675e-07	7.69468e-06
FUS_00004600-RA	137.202	1.57505	0.303672	5.1867	2.14056e-07	7.69468e-06
FUS_00004955-RA	127.233	2.24833	0.433751	5.18345	2.17815e-07	7.80907e-06
FUS_00015275-RA	2065.62	-0.97917	0.18896	-5.18189	2.19654e-07	7.85423e-06
FUS_00005233-RA	643.052	-1.19025	0.229749	-5.18064	2.21125e-07	7.88603e-06
FUS_00012663-RA	461.474	1.25371	0.242145	5.17754	2.24825e-07	7.99694e-06
FUS_00025247-RA	190.758	1.80805	0.349535	5.17274	2.30692e-07	8.18412e-06
FUS_00015713-RA	80.8245	1.64026	0.317158	5.17176	2.31904e-07	8.20564e-06
FUS_00021090-RA	984.385	1.42292	0.275308	5.16847	2.36023e-07	8.32965e-06
FUS_00014958-RA	240.013	1.36167	0.263603	5.16562	2.39649e-07	8.43565e-06
FUS_00014146-RA	38.8178	-5.35817	1.03762	-5.16389	2.41868e-07	8.49169e-06
FUS_00003117-RA	4404.97	1.16124	0.225078	5.15925	2.47935e-07	8.68222e-06
FUS_00018134-RA	36.1173	2.30071	0.44658	5.15184	2.57937e-07	9.00916e-06
FUS_00019183-RA	1961.85	-1.01841	0.197791	-5.14894	2.61962e-07	9.12625e-06
FUS_00013625-RA	236.604	1.16578	0.226553	5.14574	2.66475e-07	9.25968e-06
FUS_00000203-RA	353.152	-1.41212	0.274845	-5.1379	2.77833e-07	9.62964e-06
FUS_00010999-RA	391.269	-1.02654	0.199961	-5.13368	2.84124e-07	9.82257e-06
FUS_00012445-RA	181.659	1.67897	0.327247	5.13058	2.8885e-07	9.96056e-06
FUS_00006384-RA	517.991	1.39814	0.272955	5.12222	3.01962e-07	1.03863e-05
FUS_00021570-RA	91.3857	2.66688	0.520812	5.12061	3.04542e-07	1.04485e-05
FUS_00005353-RA	1134.45	1.11493	0.218012	5.11408	3.15282e-07	1.07843e-05
FUS_00009138-RA	9158.08	-1.92712	0.376854	-5.11369	3.15922e-07	1.07843e-05
FUS_00015063-RA	36.8295	2.28253	0.446561	5.11135	3.19864e-07	1.08915e-05
FUS_00019197-RA	226.555	1.3109	0.256842	5.10391	3.32702e-07	1.13002e-05
FUS_00002080-RA	43.6527	2.49971	0.489868	5.10282	3.34621e-07	1.1337e-05
FUS_00014683-RA	1922.78	-0.916097	0.179606	-5.10061	3.38564e-07	1.14419e-05
FUS_00000464-RA	130.449	1.50292	0.294764	5.0987	3.41994e-07	1.15291e-05
FUS_00007843-RA	1838.24	-1.04969	0.206107	-5.09293	3.52569e-07	1.18561e-05
FUS_00004230-RA	414.518	1.24693	0.244952	5.09052	3.5708e-07	1.19485e-05
FUS_00017991-RA	89.8704	1.90166	0.373562	5.09062	3.56894e-07	1.19485e-05
FUS_00004554-RA	71.0397	2.81859	0.553886	5.08876	3.60415e-07	1.20304e-05
FUS_00005319-RA	79.0688	-2.2	0.432654	-5.08489	3.67834e-07	1.22479e-05
FUS_00010890-RA	465.426	1.64174	0.32306	5.08185	3.73786e-07	1.24155e-05
FUS_00004582-RA	318.642	-1.08021	0.212884	-5.07418	3.8918e-07	1.28953e-05
FUS_00001217-RA	3531.88	-0.965659	0.190465	-5.07	3.97817e-07	1.31493e-05
FUS_00005157-RA	208.281	1.21489	0.239988	5.06231	4.14214e-07	1.3658e-05
FUS_00006812-RA	1172.73	1.50939	0.298288	5.06019	4.18831e-07	1.37767e-05
FUS_00003550-RA	750.882	0.891497	0.176345	5.0554	4.29481e-07	1.40928e-05
FUS_00001030-RA	199.493	1.47722	0.292633	5.04803	4.46398e-07	1.46125e-05
FUS_00002676-RA	525.917	1.32503	0.262774	5.04246	4.59575e-07	1.48999e-05
FUS_00003671-RA	579.105	1.36079	0.269794	5.04381	4.56354e-07	1.48999e-05
FUS_00013561-RA	161.834	1.20127	0.238187	5.04336	4.57423e-07	1.48999e-05
FUS_00020987-RA	30.1242	-3.03888	0.602643	-5.04259	4.59282e-07	1.48999e-05
FUS_00014359-RA	95.6936	1.69975	0.337381	5.03808	4.70231e-07	1.5209e-05
FUS_00000268-RA	638.951	1.0109	0.200725	5.03621	4.74836e-07	1.53214e-05
FUS_00006842-RA	3497.11	1.10673	0.219815	5.03484	4.78258e-07	1.53951e-05
FUS_00011210-RA	407.765	0.994672	0.197864	5.02705	4.98091e-07	1.59956e-05
FUS_00013769-RA	51.2754	2.68143	0.53371	5.02413	5.05716e-07	1.62021e-05
FUS_00025630-RA	21.1695	-3.95577	0.787524	-5.02305	5.08569e-07	1.62168e-05
FUS_00026160-RA	21.1695	-3.95577	0.787524	-5.02305	5.08569e-07	1.62168e-05
FUS_00016201-RA	658.28	-0.827093	0.16469	-5.02212	5.11029e-07	1.6257e-05
FUS_00003156-RA	191.766	1.63289	0.325916	5.01016	5.43844e-07	1.72604e-05
FUS_00001967-RA	199.276	1.85632	0.370568	5.00939	5.46018e-07	1.72889e-05
FUS_00002781-RA	717.972	1.34001	0.268008	4.99988	5.7367e-07	1.81221e-05
FUS_00011871-RA	2016.29	0.89915	0.179856	4.99927	5.75468e-07	1.81366e-05
FUS_00017142-RA	280.907	1.29709	0.259698	4.99461	5.89552e-07	1.85374e-05
FUS_00002708-RA	1943.12	-1.23746	0.247979	-4.9902	6.03157e-07	1.88776e-05
FUS_00005603-RA	1701.26	1.47225	0.29501	4.9905	6.02246e-07	1.88776e-05
FUS_00010690-RA	39.8295	-4.29296	0.86045	-4.98921	6.06267e-07	1.88922e-05
FUS_00015714-RA	64.3711	2.42857	0.486769	4.98916	6.06414e-07	1.88922e-05
FUS_00008837-RA	210.702	1.4532	0.291349	4.98782	6.10658e-07	1.89808e-05
FUS_00006274-RA	246.087	1.56083	0.313159	4.98415	6.22334e-07	1.92995e-05
FUS_00018564-RA	947.225	-0.895039	0.179638	-4.98246	6.27794e-07	1.94244e-05
FUS_00008092-RA	3895.42	1.93357	0.388468	4.97744	6.44323e-07	1.98904e-05
FUS_00002854-RA	8999.71	1.47804	0.297109	4.97474	6.53365e-07	2.01236e-05
FUS_00023910-RA	452.461	1.39605	0.280805	4.97158	6.6408e-07	2.04073e-05
FUS_00007821-RA	3813.67	-0.93896	0.189286	-4.96054	7.02981e-07	2.15538e-05
FUS_00006664-RA	418.836	1.53826	0.310299	4.95737	7.1454e-07	2.17675e-05
FUS_00011703-RA	52.5093	1.92717	0.388698	4.95801	7.12172e-07	2.17675e-05
FUS_00019360-RA	5179.6	1.43899	0.290276	4.95731	7.14769e-07	2.17675e-05
FUS_00001791-RA	406.389	1.05254	0.212628	4.95013	7.41629e-07	2.25349e-05
FUS_00001503-RA	89.5697	1.95318	0.394745	4.94796	7.4994e-07	2.27005e-05
FUS_00019174-RA	102.909	1.36499	0.275876	4.94784	7.5043e-07	2.27005e-05
FUS_00003986-RA	101.518	1.6769	0.339015	4.94638	7.5606e-07	2.28199e-05
FUS_00021237-RA	5598.52	-0.739083	0.149475	-4.94452	7.63334e-07	2.29882e-05
FUS_00012609-RA	159.918	1.97846	0.400217	4.94345	7.67507e-07	2.30116e-05
FUS_00022900-RA	182.003	-1.5049	0.304421	-4.94349	7.67346e-07	2.30116e-05
FUS_00014819-RA	1025.74	-1.3261	0.268483	-4.93923	7.84313e-07	2.34636e-05
FUS_00011351-RA	63.4729	1.76552	0.357722	4.93544	7.99683e-07	2.38707e-05
FUS_00011347-RA	153.979	1.37089	0.277901	4.933	8.09782e-07	2.4119e-05
FUS_00026573-RA	24.5409	-5.0121	1.01629	-4.93174	8.15017e-07	2.42217e-05
FUS_00013410-RA	282.433	1.17507	0.238312	4.93082	8.18833e-07	2.42819e-05
FUS_00020298-RA	15.759	-4.34301	0.881337	-4.92775	8.31823e-07	2.46133e-05
FUS_00015114-RA	357.35	1.44644	0.293686	4.92512	8.43069e-07	2.48917e-05
FUS_00004950-RA	2860.82	-1.25831	0.255595	-4.92306	8.5201e-07	2.51009e-05
FUS_00013907-RA	1528.62	-0.798195	0.162187	-4.92146	8.59026e-07	2.51981e-05
FUS_00017849-RA	15.4548	-4.33838	0.881476	-4.92172	8.57863e-07	2.51981e-05
FUS_00022771-RA	451.524	1.20388	0.244736	4.91908	8.69505e-07	2.54504e-05
FUS_00015163-RA	176.782	-1.18278	0.2406	-4.91595	8.83522e-07	2.57494e-05
FUS_00019896-RA	1343.19	1.08582	0.220872	4.91604	8.83111e-07	2.57494e-05
FUS_00017331-RA	2678.99	-0.902407	0.183733	-4.91151	9.03758e-07	2.62827e-05
FUS_00001313-RA	716.03	-1.1155	0.227169	-4.91045	9.0867e-07	2.63689e-05
FUS_00019176-RA	693.559	1.02175	0.208255	4.90625	9.28363e-07	2.68829e-05
FUS_00012818-RA	3671.9	1.5958	0.325462	4.90317	9.43007e-07	2.72487e-05
FUS_00023143-RA	3113.57	1.61301	0.32915	4.90054	9.55745e-07	2.7558e-05
FUS_00008326-RA	1938.29	-1.20392	0.245868	-4.89659	9.75123e-07	2.7999e-05
FUS_00013553-RA	871.175	1.16359	0.237634	4.89658	9.7517e-07	2.7999e-05
FUS_00015048-RA	595.917	1.55141	0.317341	4.88879	1.01459e-06	2.90691e-05
FUS_00002851-RA	595.735	1.11083	0.227259	4.88796	1.01888e-06	2.91306e-05
FUS_00024837-RA	56.8983	-2.06922	0.423411	-4.88702	1.02372e-06	2.92072e-05
FUS_00015316-RA	149.1	1.45417	0.297611	4.88615	1.02827e-06	2.92755e-05
FUS_00012196-RA	4870.54	-0.788628	0.161419	-4.88558	1.03124e-06	2.92986e-05
FUS_00009624-RA	495.756	1.70353	0.348798	4.884	1.03954e-06	2.94726e-05
FUS_00001650-RA	535.052	1.1575	0.237144	4.88101	1.05544e-06	2.98608e-05
FUS_00001027-RA	1269.66	1.77102	0.362878	4.88048	1.05826e-06	2.98783e-05
FUS_00014458-RA	152.908	-1.2207	0.250155	-4.87978	1.06206e-06	2.9923e-05
FUS_00002302-RA	1432.54	-0.910598	0.186685	-4.87772	1.07318e-06	3.01738e-05
FUS_00007885-RA	71.717	1.79889	0.368903	4.87634	1.08072e-06	3.03229e-05
FUS_00001221-RA	40.927	2.08006	0.427653	4.8639	1.15098e-06	3.21898e-05
FUS_00017467-RA	373.29	1.28468	0.264135	4.86372	1.15201e-06	3.21898e-05
FUS_00001721-RA	361.842	1.4389	0.295892	4.86291	1.15671e-06	3.22546e-05
FUS_00002837-RA	989.361	-1.10009	0.226285	-4.86154	1.16477e-06	3.23462e-05
FUS_00021568-RA	305.806	1.49397	0.307286	4.86182	1.1631e-06	3.23462e-05
FUS_00011941-RA	242.271	1.56423	0.322122	4.85602	1.19767e-06	3.3192e-05
FUS_00010372-RA	275.17	1.38188	0.284657	4.85456	1.20656e-06	3.33701e-05
FUS_00006490-RA	6983.57	1.40936	0.290475	4.85193	1.22263e-06	3.37457e-05
FUS_00009686-RA	1225.34	1.0567	0.217813	4.85138	1.22606e-06	3.37715e-05
FUS_00024978-RA	26.6998	-3.27448	0.675226	-4.84946	1.23797e-06	3.40305e-05
FUS_00008726-RA	3107.25	1.68221	0.346979	4.84817	1.24607e-06	3.41147e-05
FUS_00022901-RA	28.1316	-3.78765	0.781227	-4.84834	1.24501e-06	3.41147e-05
FUS_00000554-RA	1307.47	1.15376	0.238003	4.84766	1.24927e-06	3.41334e-05
FUS_00010347-RA	301.829	1.69495	0.3497	4.84687	1.25422e-06	3.41997e-05
FUS_00006760-RA	1750.88	1.10639	0.22842	4.84367	1.27465e-06	3.4619e-05
FUS_00023952-RA	292.327	1.2693	0.262055	4.84366	1.27471e-06	3.4619e-05
FUS_00002342-RA	722.759	-1.14917	0.237304	-4.8426	1.28148e-06	3.47334e-05
FUS_00007668-RA	1563.42	0.975117	0.201468	4.84005	1.29805e-06	3.51122e-05
FUS_00023371-RA	19.4017	3.81999	0.790676	4.83129	1.35649e-06	3.66198e-05
FUS_00013978-RA	28.3918	3.30818	0.684953	4.8298	1.36674e-06	3.68231e-05
FUS_00008164-RA	1433.78	0.99656	0.206436	4.82745	1.38295e-06	3.7186e-05
FUS_00015895-RA	1198.44	1.39025	0.288146	4.82481	1.40138e-06	3.76069e-05
FUS_00003184-RA	1984.55	1.29473	0.268529	4.82157	1.42434e-06	3.80633e-05
FUS_00005009-RA	4429	-0.843349	0.174924	-4.82123	1.42674e-06	3.80633e-05
FUS_00008873-RA	267.224	1.38114	0.286471	4.82122	1.42681e-06	3.80633e-05
FUS_00004991-RA	511.601	1.45456	0.30192	4.81769	1.45228e-06	3.86666e-05
FUS_00003875-RA	499.917	1.16239	0.241458	4.81405	1.47903e-06	3.93017e-05
FUS_00002940-RA	773.046	1.51871	0.315642	4.81147	1.49821e-06	3.97335e-05
FUS_00000347-RA	29.7504	3.69904	0.768885	4.81092	1.50241e-06	3.97669e-05
FUS_00004525-RA	365.3	1.53265	0.318638	4.80999	1.50938e-06	3.98735e-05
FUS_00004002-RA	183.528	1.22192	0.254147	4.80791	1.52517e-06	4.02122e-05
FUS_00016131-RA	1078.26	1.64045	0.341379	4.80536	1.54472e-06	4.06487e-05
FUS_00008990-RA	274.108	-1.14769	0.238985	-4.80236	1.56804e-06	4.11822e-05
FUS_00009010-RA	2433.37	0.826837	0.172258	4.8	1.58664e-06	4.15469e-05
FUS_00009426-RA	10782.5	-1.58316	0.329837	-4.79982	1.58805e-06	4.15469e-05
FUS_00014729-RA	1865.46	-0.929775	0.193754	-4.79873	1.59674e-06	4.16936e-05
FUS_00001938-RA	1032.39	-0.797455	0.166229	-4.79733	1.60794e-06	4.19054e-05
FUS_00020682-RA	1740.15	1.23584	0.257659	4.7964	1.61544e-06	4.202e-05
FUS_00012792-RA	3656.43	1.79828	0.375283	4.79181	1.65286e-06	4.29111e-05
FUS_00000899-RA	3369.97	0.910253	0.190022	4.79025	1.66573e-06	4.31426e-05
FUS_00003984-RA	1967.51	-0.833458	0.174001	-4.78996	1.66815e-06	4.31426e-05
FUS_00006962-RA	23.0574	-3.1553	0.658902	-4.78872	1.6785e-06	4.32453e-05
FUS_00007676-RA	270.368	1.96046	0.409368	4.78898	1.67628e-06	4.32453e-05
FUS_00010681-RA	13654.8	1.15954	0.242287	4.78579	1.70314e-06	4.37968e-05
FUS_00023471-RA	1278.25	-2.01448	0.420991	-4.78509	1.70913e-06	4.38676e-05
FUS_00012073-RA	13156.2	-1.59458	0.333361	-4.78334	1.72407e-06	4.41674e-05
FUS_00020975-RA	774.509	1.11461	0.233102	4.78165	1.73865e-06	4.44568e-05
FUS_00010385-RA	662.82	1.25016	0.262091	4.76993	1.84289e-06	4.70336e-05
FUS_00003709-RA	230.898	1.39926	0.293436	4.76854	1.85565e-06	4.72703e-05
FUS_00020412-RA	1100.42	1.5789	0.332012	4.75555	1.97907e-06	5.03197e-05
FUS_00010669-RA	953.085	3.84819	0.809448	4.7541	1.99337e-06	5.05882e-05
FUS_00001649-RA	1908.66	1.71961	0.361827	4.75256	2.00854e-06	5.0783e-05
FUS_00003472-RA	132.669	1.42421	0.299665	4.75267	2.00745e-06	5.0783e-05
FUS_00016092-RA	27.839	2.67179	0.56308	4.74495	2.08559e-06	5.26329e-05
FUS_00014276-RA	462.241	1.3541	0.28545	4.74372	2.09825e-06	5.28374e-05
FUS_00016415-RA	5990.41	1.13733	0.239771	4.74341	2.10149e-06	5.28374e-05
FUS_00002532-RA	4147.8	-1.09191	0.230247	-4.74232	2.11284e-06	5.30245e-05
FUS_00001463-RA	517.022	1.06369	0.224321	4.74184	2.11791e-06	5.30535e-05
FUS_00007304-RA	373.815	1.49446	0.315313	4.73961	2.14127e-06	5.35398e-05
FUS_00006542-RA	448.672	1.40924	0.297582	4.73563	2.18372e-06	5.45005e-05
FUS_00006892-RA	453.428	1.84216	0.389034	4.73522	2.18818e-06	5.45113e-05
FUS_00001344-RA	108.05	1.62875	0.344216	4.73176	2.22584e-06	5.53478e-05
FUS_00008323-RA	187.412	1.32128	0.279406	4.7289	2.25737e-06	5.6029e-05
FUS_00015952-RA	142.577	2.18508	0.462162	4.72795	2.26793e-06	5.61883e-05
FUS_00003284-RA	9750.44	1.55325	0.32858	4.72717	2.27673e-06	5.62007e-05
FUS_00015080-RA	367.063	1.10913	0.234628	4.72718	2.27659e-06	5.62007e-05
FUS_00019730-RA	126.194	-1.24711	0.263897	-4.72576	2.29258e-06	5.64893e-05
FUS_00010055-RA	69.2288	1.96731	0.416542	4.72295	2.3245e-06	5.70123e-05
FUS_00015256-RA	1093.45	-0.734695	0.155564	-4.72278	2.32643e-06	5.70123e-05
FUS_00020103-RA	1360.27	0.999551	0.211639	4.72289	2.32511e-06	5.70123e-05
FUS_00005487-RA	1212.36	1.14312	0.242225	4.71928	2.36685e-06	5.77939e-05
FUS_00008587-RA	379.225	1.24882	0.264606	4.71954	2.36383e-06	5.77939e-05
FUS_00001671-RA	283.493	1.49068	0.315948	4.71812	2.38039e-06	5.802e-05
FUS_00001803-RA	758.968	1.10237	0.234034	4.71029	2.4737e-06	6.0186e-05
FUS_00013490-RA	482.095	-1.1149	0.236763	-4.70891	2.49044e-06	6.04846e-05
FUS_00001429-RA	1198.99	-0.846492	0.179983	-4.70317	2.56153e-06	6.20998e-05
FUS_00008374-RA	1730.02	-1.05308	0.224069	-4.6998	2.6041e-06	6.29519e-05
FUS_00015331-RA	1505.33	1.54372	0.328476	4.69966	2.60596e-06	6.29519e-05
FUS_00013985-RA	240.559	1.14437	0.24357	4.69834	2.62285e-06	6.32471e-05
FUS_00000945-RA	350.759	1.15557	0.245999	4.69747	2.63399e-06	6.34029e-05
FUS_00025229-RA	231.126	1.94295	0.413787	4.69553	2.6592e-06	6.38961e-05
FUS_00002081-RA	1971.29	0.761052	0.162152	4.69346	2.68627e-06	6.40921e-05
FUS_00008062-RA	518.909	1.19472	0.254527	4.6939	2.68048e-06	6.40921e-05
FUS_00011503-RA	679.478	1.47555	0.314313	4.69453	2.67225e-06	6.40921e-05
FUS_00018812-RA	429.764	0.859446	0.183105	4.69373	2.68265e-06	6.40921e-05
FUS_00016690-RA	446.021	1.45368	0.309863	4.69137	2.71376e-06	6.46343e-05
FUS_00009699-RA	239.577	-1.25228	0.267055	-4.68923	2.74238e-06	6.52014e-05
FUS_00002175-RA	5289.66	1.00921	0.215371	4.68593	2.78697e-06	6.61454e-05
FUS_00022316-RA	373.421	-1.25596	0.268219	-4.68257	2.83304e-06	6.71213e-05
FUS_00011453-RA	1480.89	1.02892	0.219772	4.68175	2.84437e-06	6.72722e-05
FUS_00004616-RA	866.714	-0.857445	0.183264	-4.67874	2.88637e-06	6.81465e-05
FUS_00009457-RA	1130	0.908649	0.194233	4.67813	2.895e-06	6.82314e-05
FUS_00000226-RA	240.322	1.38336	0.295878	4.67542	2.93354e-06	6.90198e-05
FUS_00001529-RA	667.365	1.16956	0.250193	4.67462	2.94494e-06	6.90482e-05
FUS_00007201-RA	80.3474	2.10244	0.449725	4.67494	2.94032e-06	6.90482e-05
FUS_00021315-RA	8.64911	-6.72075	1.43808	-4.67341	2.96241e-06	6.93378e-05
FUS_00019872-RA	66.7679	1.69851	0.36351	4.67252	2.97528e-06	6.9519e-05
FUS_00006786-RA	185.034	1.43847	0.307917	4.67162	2.98836e-06	6.97044e-05
FUS_00004214-RA	636.782	0.874892	0.187361	4.66956	3.0185e-06	7.02617e-05
FUS_00014799-RA	423.117	1.15886	0.248189	4.66928	3.02262e-06	7.02617e-05
FUS_00010458-RA	8697.8	2.02158	0.433066	4.66808	3.04033e-06	7.05523e-05
FUS_00017463-RA	107.543	1.6319	0.349832	4.66481	3.08902e-06	7.15595e-05
FUS_00003860-RA	872.388	-1.30689	0.280334	-4.66191	3.13291e-06	7.23358e-05
FUS_00013535-RA	95.8941	1.32968	0.285224	4.66189	3.1332e-06	7.23358e-05
FUS_00006652-RA	486.987	0.942036	0.202092	4.66142	3.14029e-06	7.23762e-05
FUS_00022363-RA	1156.36	1.70737	0.36675	4.6554	3.23348e-06	7.43976e-05
FUS_00006570-RA	134.74	1.39032	0.298729	4.65413	3.25357e-06	7.47329e-05
FUS_00002845-RA	496.398	1.3486	0.289867	4.65248	3.27965e-06	7.48301e-05
FUS_00004705-RA	480.002	1.26154	0.271098	4.65345	3.2642e-06	7.48301e-05
FUS_00016254-RA	188.705	1.90878	0.410272	4.65247	3.27989e-06	7.48301e-05
FUS_00020365-RA	135.881	1.34638	0.289365	4.65287	3.27339e-06	7.48301e-05
FUS_00003275-RA	141.112	-1.30962	0.2821	-4.64239	3.44398e-06	7.84417e-05
FUS_00006754-RA	2093.1	0.886853	0.191173	4.63901	3.50078e-06	7.96016e-05
FUS_00000358-RA	564.941	0.951254	0.205149	4.63689	3.53685e-06	8.02871e-05
FUS_00010643-RA	38971.7	-1.44933	0.312749	-4.63416	3.58384e-06	8.12178e-05
FUS_00004252-RA	397.761	1.30053	0.280665	4.63374	3.59118e-06	8.12482e-05
FUS_00019220-RA	210.567	1.2681	0.273787	4.63169	3.62692e-06	8.192e-05
FUS_00009535-RA	98.54	1.68918	0.365008	4.6278	3.69573e-06	8.33354e-05
FUS_00004147-RA	371.481	1.25	0.270403	4.62273	3.78723e-06	8.51154e-05
FUS_00009625-RA	992.469	1.42938	0.3092	4.62283	3.78545e-06	8.51154e-05
FUS_00002110-RA	177.607	1.6866	0.365375	4.61608	3.91063e-06	8.77432e-05
FUS_00011227-RA	240.744	1.43909	0.311816	4.61519	3.92741e-06	8.79739e-05
FUS_00011271-RA	657.961	1.23209	0.267067	4.61342	3.96094e-06	8.85786e-05
FUS_00007720-RA	432.268	1.20175	0.260718	4.6094	4.03836e-06	9.01612e-05
FUS_00015239-RA	930.727	-0.963411	0.209028	-4.60901	4.04588e-06	9.01806e-05
FUS_00000077-RA	514.336	1.29131	0.280269	4.60739	4.07764e-06	9.03143e-05
FUS_00007429-RA	571.682	1.17046	0.254003	4.60806	4.06443e-06	9.03143e-05
FUS_00008533-RA	241.691	1.15486	0.250668	4.60711	4.08309e-06	9.03143e-05
FUS_00009378-RA	220.891	-1.4654	0.318081	-4.607	4.0852e-06	9.03143e-05
FUS_00012186-RA	69.0497	1.76053	0.38211	4.6074	4.07732e-06	9.03143e-05
FUS_00004369-RA	13.9943	6.12894	1.33065	4.60598	4.10535e-06	9.06119e-05
FUS_00001638-RA	1830.16	0.91193	0.19802	4.60525	4.11975e-06	9.07819e-05
FUS_00005302-RA	6784	-0.872101	0.189497	-4.60219	4.18075e-06	9.19764e-05
FUS_00019335-RA	2029.2	1.0107	0.219768	4.59892	4.24686e-06	9.32795e-05
FUS_00006295-RA	3405.88	1.84867	0.402107	4.59746	4.27675e-06	9.36949e-05
FUS_00016818-RA	1234.51	1.14457	0.248964	4.59732	4.2796e-06	9.36949e-05
FUS_00006715-RA	3515.86	-0.743631	0.162095	-4.58764	4.48286e-06	9.78288e-05
FUS_00008983-RA	800.175	-1.02335	0.223053	-4.5879	4.4772e-06	9.78288e-05
FUS_00001154-RA	430.182	0.98077	0.21383	4.58667	4.50366e-06	9.81223e-05
FUS_00009725-RA	34.0308	-2.60972	0.56902	-4.58634	4.51079e-06	9.81223e-05
FUS_00010932-RA	548.087	0.896474	0.195525	4.58496	4.54069e-06	9.86144e-05
FUS_00012246-RA	1125.47	0.835274	0.182346	4.5807	4.6342e-06	0.000100484
FUS_00019393-RA	62.6254	1.88957	0.412792	4.57753	4.7049e-06	0.000101854
FUS_00000515-RA	1141.61	1.07453	0.234765	4.57704	4.71596e-06	0.000101931
FUS_00020032-RA	1121.08	1.10778	0.242104	4.57562	4.74822e-06	0.000102465
FUS_00014363-RA	612.651	-0.888185	0.194139	-4.575	4.76209e-06	0.000102601
FUS_00016986-RA	330.66	1.04366	0.228312	4.57121	4.84926e-06	0.000104313
FUS_00013049-RA	86.1492	1.44293	0.315728	4.57018	4.873e-06	0.000104657
FUS_00021072-RA	159.001	-1.37969	0.302267	-4.56449	5.00717e-06	0.000107369
FUS_00006797-RA	4731.3	1.41418	0.309892	4.56345	5.03206e-06	0.000107732
FUS_00011397-RA	2842.72	1.07127	0.235072	4.55722	5.18362e-06	0.000110802
FUS_00011257-RA	764.583	-0.799755	0.175533	-4.55615	5.2099e-06	0.000111188
FUS_00019868-RA	1440.16	1.08282	0.237825	4.55302	5.28801e-06	0.000112678
FUS_00005121-RA	973.079	0.992711	0.218177	4.55003	5.36392e-06	0.000114116
FUS_00005175-RA	71.2063	-1.66754	0.366523	-4.54962	5.37432e-06	0.000114158
FUS_00021613-RA	853.609	-1.36959	0.301064	-4.54916	5.38609e-06	0.000114229
FUS_00014961-RA	264.401	1.4458	0.31808	4.54538	5.48362e-06	0.000116116
FUS_00019535-RA	654.55	1.0568	0.232631	4.54279	5.55139e-06	0.000117367
FUS_00013913-RA	704.1	1.48402	0.326935	4.53919	5.64699e-06	0.000119203
FUS_00023773-RA	77.6421	2.00233	0.441172	4.53865	5.66156e-06	0.000119324
FUS_00019172-RA	8102.49	1.06999	0.235941	4.53499	5.76075e-06	0.000121226
FUS_00020234-RA	503.471	-1.53948	0.33958	-4.53348	5.80193e-06	0.000121903
FUS_00003914-RA	719.845	1.00819	0.222688	4.52737	5.97218e-06	0.00012514
FUS_00022242-RA	432.185	-1.72596	0.381235	-4.52729	5.97446e-06	0.00012514
FUS_00006352-RA	626.341	1.16217	0.256864	4.52446	6.05501e-06	0.000126632
FUS_00019502-RA	4391.72	-0.825767	0.182563	-4.52319	6.09137e-06	0.000127196
FUS_00001460-RA	2223.52	-0.924827	0.204505	-4.52226	6.11825e-06	0.000127561
FUS_00003948-RA	110.906	2.43184	0.537907	4.52093	6.1569e-06	0.000127985
FUS_00021173-RA	197.824	1.36491	0.30191	4.52091	6.15746e-06	0.000127985
FUS_00009656-RA	1170.75	-0.792999	0.175493	-4.5187	6.22193e-06	0.000129127
FUS_00012163-RA	53.1374	-1.97463	0.437292	-4.5156	6.31382e-06	0.000130833
FUS_00022879-RA	106.651	1.60014	0.354417	4.51487	6.3356e-06	0.000131084
FUS_00007767-RA	15326.1	1.49126	0.330358	4.51408	6.35931e-06	0.000131374
FUS_00001424-RA	6065.15	-1.95166	0.432994	-4.50737	6.56372e-06	0.000135245
FUS_00013045-RA	63.4949	1.5327	0.340051	4.50727	6.56664e-06	0.000135245
FUS_00010522-RA	1227.12	1.61677	0.358757	4.5066	6.58746e-06	0.000135468
FUS_00002467-RA	157.234	-1.09759	0.243722	-4.50348	6.68498e-06	0.000137265
FUS_00015113-RA	29.3164	2.90987	0.646241	4.50276	6.70775e-06	0.000137524
FUS_00010500-RA	1020.37	0.787881	0.175081	4.50009	6.79243e-06	0.00013905
FUS_00006672-RA	202.372	1.95817	0.435419	4.4972	6.88539e-06	0.00014074
FUS_00011608-RA	309.251	1.01098	0.224949	4.49428	6.98059e-06	0.000142295
FUS_00013077-RA	758.885	-0.81885	0.1822	-4.49422	6.98245e-06	0.000142295
FUS_00021235-RA	2170.54	3.1049	0.69095	4.49367	7.00051e-06	0.000142449
FUS_00006548-RA	1446.69	-0.990357	0.220437	-4.4927	7.03266e-06	0.000142888
FUS_00023472-RA	178.806	-2.26382	0.50419	-4.49002	7.12181e-06	0.000144483
FUS_00011154-RA	4769.17	-0.792674	0.176599	-4.48854	7.17127e-06	0.000145269
FUS_00012825-RA	219.183	-1.03097	0.229733	-4.4877	7.19968e-06	0.000145627
FUS_00010959-RA	92.5574	1.32249	0.29499	4.48316	7.3547e-06	0.000148099
FUS_00011585-RA	276.75	2.14072	0.477485	4.48333	7.3488e-06	0.000148099
FUS_00026761-RA	12.6127	6.95182	1.55046	4.48371	7.33553e-06	0.000148099
FUS_00020616-RA	317.757	-1.3737	0.306465	-4.48239	7.38101e-06	0.000148409
FUS_00004415-RA	139.608	1.28579	0.287005	4.48002	7.46362e-06	0.000149847
FUS_00004272-RA	112.114	1.65981	0.370848	4.47571	7.61588e-06	0.000152678
FUS_00010920-RA	1439.42	-0.8224	0.183798	-4.47447	7.66008e-06	0.000153337
FUS_00011439-RA	652.782	-1.27827	0.285828	-4.47217	7.74291e-06	0.000154767
FUS_00020917-RA	111.944	1.70688	0.381856	4.46996	7.82343e-06	0.000156146
FUS_00001348-RA	723.878	1.71362	0.383531	4.46803	7.89448e-06	0.000156871
FUS_00002489-RA	2320.64	-0.836317	0.187168	-4.46827	7.88553e-06	0.000156871
FUS_00005709-RA	356.517	1.88008	0.420771	4.46818	7.88886e-06	0.000156871
FUS_00005864-RA	606.501	-0.859105	0.192341	-4.46658	7.94806e-06	0.000157521
FUS_00015510-RA	4161.69	1.53701	0.344119	4.46651	7.95043e-06	0.000157521
FUS_00023281-RA	42.5558	2.07827	0.465362	4.46593	7.97217e-06	0.000157721
FUS_00012453-RA	718.834	-1.43859	0.322155	-4.46552	7.98762e-06	0.000157796
FUS_00007194-RA	624.628	0.96734	0.216661	4.46476	8.01577e-06	0.000158122
FUS_00016866-RA	1552.03	-1.2507	0.280157	-4.46429	8.03338e-06	0.000158239
FUS_00014226-RA	3058.03	-0.750819	0.168231	-4.46302	8.08137e-06	0.000158953
FUS_00015269-RA	1156.72	-0.731875	0.164018	-4.46215	8.11416e-06	0.000159367
FUS_00006773-RA	426.484	1.00505	0.225272	4.46149	8.13921e-06	0.000159627
FUS_00023906-RA	557.42	-1.01392	0.227385	-4.45904	8.23272e-06	0.000161228
FUS_00021078-RA	319.828	-1.09148	0.244941	-4.45611	8.3459e-06	0.000163209
FUS_00010877-RA	442.409	0.961901	0.215894	4.45544	8.37213e-06	0.000163486
FUS_00003069-RA	440.477	1.20825	0.271245	4.45446	8.41043e-06	0.000163997
FUS_00016460-RA	258.078	1.85916	0.41803	4.44742	8.6909e-06	0.000169223
FUS_00017120-RA	222320	-1.20127	0.270329	-4.44374	8.84101e-06	0.000171899
FUS_00023383-RA	264.248	1.04966	0.236303	4.442	8.91254e-06	0.000173041
FUS_00017448-RA	464.036	1.05616	0.237809	4.4412	8.9457e-06	0.000173436
FUS_00015330-RA	728.085	2.14271	0.482966	4.43656	9.14099e-06	0.00017697
FUS_00004952-RA	1599.85	-1.80557	0.407061	-4.43561	9.18101e-06	0.000177491
FUS_00008560-RA	511.939	0.988813	0.222966	4.43481	9.21529e-06	0.0001779
FUS_00010927-RA	581.124	1.2521	0.282359	4.43443	9.23159e-06	0.000177961
FUS_00011405-RA	773.523	-1.13813	0.257008	-4.42838	9.49439e-06	0.000182767
FUS_00010914-RA	453.303	-0.834178	0.188405	-4.42759	9.52926e-06	0.000183178
FUS_00006761-RA	678.001	-1.25901	0.284446	-4.42618	9.59184e-06	0.00018412
FUS_00016685-RA	20111.6	0.71337	0.161273	4.42336	9.71761e-06	0.00018627
FUS_00011678-RA	809.827	1.18607	0.268218	4.42205	9.77685e-06	0.000187141
FUS_00004510-RA	62.0703	1.58394	0.358246	4.42137	9.80763e-06	0.000187282
FUS_00007352-RA	405.929	-0.832539	0.188303	-4.42128	9.81186e-06	0.000187282
FUS_00007750-RA	2001.55	-1.66915	0.377603	-4.42039	9.85241e-06	0.000187792
FUS_00011325-RA	84.0792	1.7382	0.393255	4.42003	9.86854e-06	0.000187835
FUS_00007793-RA	92.8425	1.46923	0.332431	4.41966	9.88574e-06	0.000187898
FUS_00004900-RA	203.711	1.3001	0.294217	4.41886	9.92241e-06	0.000188331
FUS_00001645-RA	426.93	-0.909458	0.205844	-4.41819	9.95294e-06	0.000188646
FUS_00003931-RA	33.7338	2.59007	0.586446	4.41655	1.0029e-05	0.000189822
FUS_00007923-RA	2254.69	-0.712596	0.161394	-4.41527	1.00885e-05	0.000190683
FUS_00022366-RA	333.849	-0.921651	0.208768	-4.41471	1.01146e-05	0.00019091
FUS_00002117-RA	672.565	1.03665	0.234911	4.41296	1.01966e-05	0.000191959
FUS_00011543-RA	444.513	0.927791	0.210244	4.41292	1.01985e-05	0.000191959
FUS_00007207-RA	1736.97	-0.737037	0.167032	-4.41256	1.02156e-05	0.000192013
FUS_00009407-RA	717.667	-0.981312	0.22241	-4.41217	1.02338e-05	0.000192089
FUS_00015691-RA	1451.73	1.15603	0.262086	4.41087	1.02955e-05	0.000192981
FUS_00000116-RA	931.976	1.82769	0.41447	4.4097	1.03512e-05	0.000193756
FUS_00016965-RA	488.596	0.914357	0.207429	4.40804	1.04312e-05	0.000194985
FUS_00000883-RA	32.8683	2.30497	0.523073	4.40659	1.0501e-05	0.000195748
FUS_00005674-RA	253.252	-1.20573	0.273617	-4.40662	1.04996e-05	0.000195748
FUS_00024641-RA	188.913	1.29973	0.295086	4.40459	1.05983e-05	0.000197291
FUS_00005649-RA	364.884	1.31507	0.298655	4.40329	1.06621e-05	0.000198207
FUS_00007176-RA	1474.25	1.2846	0.291817	4.40207	1.07222e-05	0.000199052
FUS_00004941-RA	353.849	1.37828	0.313126	4.40167	1.07422e-05	0.00019915
FUS_00006389-RA	914.492	1.14616	0.26042	4.40117	1.07666e-05	0.00019933
FUS_00002618-RA	205.501	1.22576	0.278651	4.39891	1.08797e-05	0.000201149
FUS_00003492-RA	60.2141	-2.12801	0.483881	-4.3978	1.09355e-05	0.000201904
FUS_00001522-RA	1559.88	-1.96292	0.446706	-4.3942	1.11182e-05	0.000204998
FUS_00010616-RA	115.358	1.18965	0.27075	4.39389	1.11339e-05	0.000205008
FUS_00005079-RA	232.61	1.12223	0.255445	4.39325	1.11671e-05	0.000205341
FUS_00008683-RA	445.452	0.828461	0.188604	4.39259	1.12008e-05	0.000205682
FUS_00012791-RA	1566.31	1.8346	0.417766	4.39145	1.12595e-05	0.00020648
FUS_00000411-RA	1146.31	-0.997574	0.227221	-4.39032	1.13185e-05	0.000207281
FUS_00012954-RA	3375.22	-0.696018	0.158599	-4.38853	1.14119e-05	0.00020871
FUS_00009306-RA	560.317	2.16442	0.493255	4.38804	1.14378e-05	0.000208902
FUS_00001224-RA	863.023	1.0116	0.230591	4.38698	1.14935e-05	0.000209636
FUS_00006076-RA	437.634	-0.805347	0.183817	-4.38124	1.18006e-05	0.000214949
FUS_00003650-RA	1367.03	-0.670865	0.15318	-4.37958	1.18907e-05	0.000216264
FUS_00019112-RA	246.959	1.14619	0.261729	4.37932	1.19048e-05	0.000216264
FUS_00006351-RA	1433.19	-1.02502	0.234356	-4.37376	1.22125e-05	0.000221558
FUS_00002085-RA	481.668	1.40665	0.321708	4.37245	1.22861e-05	0.000222596
FUS_00000507-RA	219.57	1.2001	0.274629	4.36989	1.24309e-05	0.000224918
FUS_00018810-RA	13.2245	-4.87283	1.11542	-4.36861	1.2504e-05	0.00022594
FUS_00006936-RA	611.065	0.85442	0.195664	4.36677	1.26099e-05	0.000227549
FUS_00006198-RA	772.038	1.01749	0.233575	4.35615	1.32369e-05	0.000238546
FUS_00016173-RA	1201.15	1.05607	0.242588	4.35337	1.3406e-05	0.000241272
FUS_00004262-RA	578.574	0.987052	0.226821	4.35167	1.35102e-05	0.000242825
FUS_00009730-RA	312.023	1.213	0.279061	4.34673	1.38182e-05	0.000248032
FUS_00006519-RA	1454.88	1.27411	0.293208	4.34543	1.39004e-05	0.000249178
FUS_00014351-RA	11090.4	1.26209	0.290462	4.34512	1.39197e-05	0.000249194
FUS_00001433-RA	2913.12	-0.753625	0.173486	-4.34401	1.39907e-05	0.000250135
FUS_00011452-RA	1400.75	1.15665	0.266308	4.34327	1.4038e-05	0.000250649
FUS_00008036-RA	269.951	1.0015	0.230705	4.34104	1.41809e-05	0.000252867
FUS_00010208-RA	178.874	1.03221	0.237837	4.34001	1.42476e-05	0.000253723
FUS_00006482-RA	1192.63	0.881124	0.203058	4.33927	1.42958e-05	0.000254248
FUS_00007952-RA	665.77	-0.772557	0.178082	-4.33821	1.43648e-05	0.00025514
FUS_00005377-RA	270.78	0.975688	0.225134	4.3338	1.46556e-05	0.000259965
FUS_00008932-RA	1047.58	0.911244	0.210421	4.33057	1.48724e-05	0.000263465
FUS_00019522-RA	602.568	1.11046	0.256441	4.33027	1.4893e-05	0.000263485
FUS_00003226-RA	253.979	1.21017	0.279508	4.32965	1.49347e-05	0.000263878
FUS_00000583-RA	196.08	1.46214	0.337732	4.32928	1.496e-05	0.000263981
FUS_00013675-RA	24.0917	2.64827	0.611782	4.32879	1.49932e-05	0.000264223
FUS_00001891-RA	377.855	-1.84758	0.426869	-4.32822	1.50317e-05	0.000264557
FUS_00001837-RA	1400.78	-1.07532	0.248565	-4.3261	1.51773e-05	0.000266774
FUS_00006437-RA	41565.1	-3.78203	0.874731	-4.32365	1.53472e-05	0.00026941
FUS_00003963-RA	2014.73	-0.863809	0.199844	-4.32242	1.54328e-05	0.000270564
FUS_00006269-RA	78.1109	1.82237	0.421735	4.32113	1.55232e-05	0.000271424
FUS_00013609-RA	33.5457	-2.15291	0.498258	-4.32086	1.55419e-05	0.000271424
FUS_00023544-RA	54.7588	-2.72348	0.63031	-4.32086	1.5542e-05	0.000271424
FUS_00005049-RA	258.176	1.23897	0.286791	4.32013	1.55938e-05	0.000271978
FUS_00000634-RA	237.933	-0.987113	0.228716	-4.31589	1.58961e-05	0.000276594
FUS_00021018-RA	232.783	-2.45793	0.569513	-4.31585	1.58992e-05	0.000276594
FUS_00011867-RA	373.541	0.882053	0.204459	4.31408	1.6027e-05	0.00027846
FUS_00000712-RA	538.554	0.958113	0.222153	4.31285	1.61164e-05	0.000279654
FUS_00000949-RA	50.3158	1.78276	0.413788	4.30838	1.64452e-05	0.000284994
FUS_00001733-RA	230.835	1.49506	0.347303	4.30476	1.67169e-05	0.000289332
FUS_00004693-RA	2271.98	1.26075	0.293015	4.30267	1.68749e-05	0.000291695
FUS_00020335-RA	1584.67	-1.12944	0.262563	-4.30161	1.69565e-05	0.000292732
FUS_00013953-RA	1646.46	-0.88646	0.20623	-4.29841	1.7203e-05	0.000296609
FUS_00006359-RA	46.2974	2.34067	0.544585	4.29808	1.72281e-05	0.000296665
FUS_00020462-RA	17359	1.66768	0.388183	4.29612	1.73814e-05	0.000298924
FUS_00017102-RA	388.457	0.996872	0.232064	4.29567	1.74164e-05	0.000299146
FUS_00002457-RA	444.415	1.0389	0.241869	4.2953	1.74459e-05	0.000299274
FUS_00020701-RA	1186.13	0.974169	0.226886	4.29366	1.75755e-05	0.000301116
FUS_00001994-RA	320.747	-1.21938	0.284025	-4.29321	1.7611e-05	0.000301345
FUS_00009019-RA	213.479	-1.29565	0.301841	-4.2925	1.76675e-05	0.000301548
FUS_00016988-RA	439.954	-1.14018	0.265615	-4.29258	1.76606e-05	0.000301548
FUS_00011924-RA	132.351	1.36472	0.317976	4.29191	1.77146e-05	0.000301969
FUS_00021688-RA	2797.39	-0.675277	0.157348	-4.29163	1.77367e-05	0.000301969
FUS_00019898-RA	54.6971	1.82184	0.424548	4.29124	1.77675e-05	0.000302115
FUS_00015081-RA	562.302	1.12144	0.261872	4.28241	1.84876e-05	0.000313965
FUS_00011912-RA	499.878	1.28335	0.299743	4.2815	1.85642e-05	0.000314871
FUS_00002449-RA	311.888	0.99144	0.231675	4.27943	1.87368e-05	0.000317402
FUS_00013259-RA	56.5839	2.50545	0.585586	4.27854	1.88127e-05	0.000318289
FUS_00004285-RA	251.798	0.939341	0.21959	4.27771	1.88829e-05	0.000319078
FUS_00008644-RA	1785.21	0.970102	0.226911	4.27525	1.90919e-05	0.000322208
FUS_00001636-RA	803.027	-0.930915	0.217809	-4.274	1.91995e-05	0.000323621
FUS_00006504-RA	505.868	1.3077	0.30606	4.27269	1.9313e-05	0.00032513
FUS_00000199-RA	685.807	0.811411	0.189927	4.27223	1.93531e-05	0.000325402
FUS_00002162-RA	5583.74	-0.905172	0.211937	-4.27095	1.94646e-05	0.000326465
FUS_00023034-RA	2469.94	-0.737973	0.172784	-4.27108	1.94526e-05	0.000326465
FUS_00019062-RA	396.678	0.949694	0.2224	4.2702	1.95294e-05	0.000327148
FUS_00015195-RA	6109.95	1.34903	0.316192	4.26651	1.98559e-05	0.000332206
FUS_00006951-RA	1228.18	1.08837	0.255245	4.26404	2.00768e-05	0.000335074
FUS_00018135-RA	19.0437	2.81254	0.659554	4.2643	2.00527e-05	0.000335074
FUS_00006315-RA	73.1753	1.81541	0.425823	4.2633	2.01426e-05	0.00033576
FUS_00022573-RA	16.8039	3.23578	0.759162	4.2623	2.0233e-05	0.000336852
FUS_00001166-RA	28.7283	2.62023	0.614966	4.26078	2.03713e-05	0.000338738
FUS_00001055-RA	490.504	0.985684	0.23136	4.2604	2.04061e-05	0.000338902
FUS_00004482-RA	1341.23	1.42107	0.333614	4.25962	2.04774e-05	0.00033967
FUS_00001771-RA	59.3725	1.75868	0.412994	4.25837	2.05923e-05	0.000341158
FUS_00005584-RA	104.698	1.16232	0.273286	4.25314	2.10793e-05	0.0003488
FUS_00010459-RA	3291.49	-0.770915	0.181306	-4.25202	2.11854e-05	0.000350128
FUS_00008375-RA	541.116	1.32621	0.311951	4.25135	2.12484e-05	0.000350315
FUS_00024444-RA	428.687	-1.85026	0.435195	-4.25157	2.12277e-05	0.000350315
FUS_00006758-RA	3181.07	-1.11694	0.262766	-4.2507	2.13102e-05	0.00035048
FUS_00014153-RA	71.5662	1.46514	0.344669	4.25086	2.12947e-05	0.00035048
FUS_00015865-RA	263.765	-1.05165	0.24745	-4.24995	2.13815e-05	0.000351226
FUS_00003017-RA	1092.62	-1.02659	0.2416	-4.24911	2.1462e-05	0.000352122
FUS_00006489-RA	329.591	1.53362	0.361086	4.24725	2.16415e-05	0.000354637
FUS_00000319-RA	41.6587	1.90729	0.44917	4.24625	2.17376e-05	0.000355353
FUS_00002569-RA	554.826	-0.997763	0.234971	-4.24632	2.17311e-05	0.000355353
FUS_00006521-RA	63.7476	1.60104	0.377217	4.24436	2.19214e-05	0.000357926
FUS_00012871-RA	809.017	0.893427	0.210658	4.24112	2.22405e-05	0.0003627
FUS_00018986-RA	221.592	0.926846	0.218561	4.24068	2.22842e-05	0.000362975
FUS_00014420-RA	645.56	-1.1508	0.271443	-4.23957	2.2395e-05	0.000364342
FUS_00009727-RA	159.27	-1.23205	0.290845	-4.23611	2.27424e-05	0.00036955
FUS_00004850-RA	305.968	-1.15117	0.271774	-4.23578	2.27764e-05	0.00036966
FUS_00011179-RA	4967.66	1.29873	0.30669	4.23468	2.28881e-05	0.000371028
FUS_00011637-RA	119.704	1.22768	0.290022	4.23304	2.3055e-05	0.000373286
FUS_00011621-RA	439.165	-0.982619	0.232201	-4.23177	2.31861e-05	0.000374961
FUS_00012109-RA	1249.38	-0.751715	0.177658	-4.23125	2.32397e-05	0.00037538
FUS_00008265-RA	23.3313	2.92925	0.692842	4.22787	2.35911e-05	0.000380603
FUS_00007198-RA	9864.51	0.886138	0.209628	4.22719	2.36629e-05	0.000381021
FUS_00023907-RA	2757.67	-0.898957	0.212666	-4.22709	2.36732e-05	0.000381021
FUS_00010938-RA	14.2881	-3.69108	0.873593	-4.22517	2.38756e-05	0.000383822
FUS_00001959-RA	221.592	1.08174	0.256085	4.22416	2.39831e-05	0.000385093
FUS_00006566-RA	3324.1	-0.976336	0.231233	-4.2223	2.41821e-05	0.000387829
FUS_00007760-RA	32.433	2.76243	0.654301	4.22195	2.42193e-05	0.000387967
FUS_00006159-RA	65.132	1.41897	0.336198	4.22065	2.436e-05	0.000389301
FUS_00019212-RA	3075.32	1.10688	0.262249	4.22071	2.43531e-05	0.000389301
FUS_00014416-RA	641.091	-0.871261	0.206459	-4.22002	2.44282e-05	0.000389931
FUS_00005604-RA	1802.67	-0.662403	0.157047	-4.21788	2.46613e-05	0.000393188
FUS_00000026-RA	1100.44	-0.795337	0.188735	-4.21404	2.50846e-05	0.000399467
FUS_00000470-RA	224.78	1.14203	0.271111	4.21239	2.52683e-05	0.00040192
FUS_00007856-RA	552.061	0.996264	0.236524	4.21211	2.52999e-05	0.00040195
FUS_00012857-RA	2458.63	1.4421	0.342547	4.20993	2.5545e-05	0.00040537
FUS_00013036-RA	2961.13	-0.59218	0.14082	-4.20524	2.60807e-05	0.000413386
FUS_00003672-RA	6055	1.17951	0.280598	4.20357	2.62738e-05	0.000414822
FUS_00005262-RA	313.787	1.5452	0.367559	4.20396	2.62291e-05	0.000414822
FUS_00006520-RA	311.534	1.10047	0.2618	4.20347	2.62857e-05	0.000414822
FUS_00024432-RA	11.5683	5.84378	1.39025	4.2034	2.62937e-05	0.000414822
FUS_00013258-RA	104.008	1.91716	0.456149	4.20293	2.63477e-05	0.000415191
FUS_00019719-RA	1638.2	0.921168	0.219194	4.20253	2.63948e-05	0.00041545
FUS_00017804-RA	284.62	1.42103	0.338244	4.20121	2.65488e-05	0.000417389
FUS_00009732-RA	1211.45	-0.769248	0.183117	-4.20085	2.65913e-05	0.000417572
FUS_00010296-RA	63.4695	1.38742	0.330373	4.19957	2.67426e-05	0.000419358
FUS_00016883-RA	289.895	1.25277	0.298324	4.19936	2.67669e-05	0.000419358
FUS_00003182-RA	48.4975	-1.97875	0.471378	-4.19779	2.69532e-05	0.000421789
FUS_00020205-RA	11284.1	3.34507	0.797309	4.19545	2.72328e-05	0.000425674
FUS_00012232-RA	1617.1	-0.821605	0.195848	-4.19511	2.72737e-05	0.000425822
FUS_00016627-RA	14939.7	2.87137	0.684803	4.19299	2.75304e-05	0.000429334
FUS_00000982-RA	554.337	0.977342	0.233165	4.19164	2.76951e-05	0.000431406
FUS_00018877-RA	21.6501	2.73433	0.652599	4.18992	2.79058e-05	0.000434191
FUS_00006503-RA	1130.8	-0.615949	0.147025	-4.18942	2.79674e-05	0.000434649
FUS_00023641-RA	15476.9	-1.65599	0.395396	-4.18818	2.81198e-05	0.000436517
FUS_00016252-RA	148.149	1.83122	0.437754	4.18323	2.87401e-05	0.000445635
FUS_00004998-RA	5116.13	-0.765283	0.182963	-4.18272	2.88038e-05	0.000446113
FUS_00022327-RA	28.8684	-2.89402	0.692089	-4.18158	2.89492e-05	0.000447853
FUS_00009512-RA	181.08	-1.863	0.445592	-4.18094	2.90304e-05	0.000448597
FUS_00018953-RA	21.0469	6.71404	1.60715	4.17761	2.94584e-05	0.000454692
FUS_00008525-RA	650.356	-0.891745	0.213503	-4.17674	2.95718e-05	0.000455924
FUS_00026312-RA	86.9144	3.0747	0.736271	4.17604	2.96629e-05	0.000456808
FUS_00012971-RA	257.055	1.43501	0.343833	4.17358	2.99855e-05	0.00046104
FUS_00017113-RA	1634.85	-0.782451	0.187484	-4.17342	3.00057e-05	0.00046104
FUS_00009213-RA	32.0174	-8.60503	2.06202	-4.17311	3.00469e-05	0.000461151
FUS_00020468-RA	442.952	-1.30142	0.311992	-4.17131	3.02854e-05	0.000464285
FUS_00002817-RA	3991.5	-0.92529	0.221893	-4.16999	3.04613e-05	0.000466453
FUS_00023017-RA	176.996	1.18713	0.284747	4.16907	3.05839e-05	0.000467802
FUS_00015089-RA	2023.28	1.07215	0.257248	4.16775	3.07622e-05	0.000469796
FUS_00019108-RA	903.635	-0.739588	0.177462	-4.16759	3.07836e-05	0.000469796
FUS_00003394-RA	600.112	1.0533	0.252884	4.16514	3.11162e-05	0.000474338
FUS_00022317-RA	267.323	-0.889534	0.213645	-4.16361	3.13261e-05	0.000477001
FUS_00000227-RA	1350.53	1.20131	0.288824	4.15932	3.19199e-05	0.000485497
FUS_00005991-RA	65.4039	-1.47741	0.355255	-4.15874	3.20004e-05	0.000486177
FUS_00012212-RA	222.606	1.26007	0.30309	4.15741	3.21872e-05	0.000488467
FUS_00000228-RA	2316.1	-1.09068	0.262553	-4.15414	3.26511e-05	0.000494953
FUS_00004394-RA	952.14	0.767211	0.184701	4.15381	3.26988e-05	0.000495121
FUS_00010136-RA	8570.59	-0.800781	0.192829	-4.1528	3.28437e-05	0.000496762
FUS_00012719-RA	1900.12	0.949898	0.228786	4.15191	3.2971e-05	0.000497576
FUS_00021162-RA	164.131	1.33524	0.32158	4.15212	3.29407e-05	0.000497576
FUS_00002598-RA	1987.72	0.867928	0.209209	4.14862	3.34483e-05	0.000504217
FUS_00026349-RA	14.5912	-3.17822	0.766167	-4.14821	3.35081e-05	0.000504557
FUS_00021001-RA	1111.17	-0.688504	0.166021	-4.1471	3.3672e-05	0.000506463
FUS_00005093-RA	401.208	0.870876	0.210016	4.14671	3.3728e-05	0.00050666
FUS_00026179-RA	187.762	-1.23295	0.297347	-4.1465	3.37599e-05	0.00050666
FUS_00016010-RA	64.4466	1.69806	0.409559	4.14605	3.38253e-05	0.00050708
FUS_00000776-RA	93.2984	2.12558	0.513172	4.14203	3.4424e-05	0.000515485
FUS_00003924-RA	2522.01	0.903475	0.218154	4.14145	3.45115e-05	0.000515657
FUS_00023525-RA	668.245	-0.716016	0.172884	-4.14159	3.44904e-05	0.000515657
FUS_00001165-RA	62.1068	1.86026	0.449261	4.14072	3.4622e-05	0.000516737
FUS_00002318-RA	107.932	1.23121	0.297373	4.14027	3.46891e-05	0.000517169
FUS_00024637-RA	153.542	1.53994	0.372126	4.13823	3.50002e-05	0.000521234
FUS_00005811-RA	97.7598	1.16827	0.282415	4.13672	3.52301e-05	0.000524082
FUS_00008578-RA	2196.21	-0.885455	0.214074	-4.13621	3.53083e-05	0.000524669
FUS_00018807-RA	597.396	1.23033	0.297625	4.13383	3.56768e-05	0.000529564
FUS_00004677-RA	635.301	-0.95692	0.231604	-4.13171	3.6007e-05	0.000533881
FUS_00018336-RA	2664.04	-0.894857	0.216665	-4.13013	3.62556e-05	0.000536979
FUS_00003558-RA	1319.8	1.47771	0.357961	4.12813	3.65724e-05	0.000540793
FUS_00021723-RA	200.484	-1.08397	0.262589	-4.128	3.65929e-05	0.000540793
FUS_00020136-RA	66.2305	9.34738	2.26467	4.12748	3.66766e-05	0.00054144
FUS_00005675-RA	451.933	-1.84346	0.446666	-4.12717	3.67261e-05	0.000541579
FUS_00024627-RA	636.089	1.58664	0.384977	4.12138	3.76602e-05	0.000554751
FUS_00014753-RA	42.1906	2.35297	0.5716	4.11646	3.84736e-05	0.000566117
FUS_00006324-RA	696.051	1.04058	0.252904	4.11454	3.87947e-05	0.000570223
FUS_00008039-RA	2001.87	0.629244	0.152982	4.1132	3.90208e-05	0.000572925
FUS_00000187-RA	25.3907	-2.29424	0.557813	-4.11292	3.90693e-05	0.000572937
FUS_00012952-RA	1069.43	1.00464	0.244289	4.11248	3.91429e-05	0.000572937
FUS_00014930-RA	2308.98	0.838012	0.203775	4.11245	3.91484e-05	0.000572937
FUS_00011933-RA	1401.3	1.24389	0.3025	4.11205	3.92157e-05	0.000573303
FUS_00009711-RA	1700.24	0.954376	0.232128	4.11141	3.93244e-05	0.000574272
FUS_00012810-RA	1126.72	-1.033	0.25164	-4.10508	4.04179e-05	0.000589606
FUS_00010143-RA	438.161	1.43065	0.348562	4.10444	4.05297e-05	0.000590217
FUS_00019071-RA	544.157	0.771917	0.188073	4.10434	4.0547e-05	0.000590217
FUS_00024266-RA	14.2103	6.15089	1.49951	4.10194	4.09706e-05	0.000595744
FUS_00019348-RA	4645.39	-0.916518	0.223464	-4.10142	4.10621e-05	0.000596435
FUS_00011732-RA	632.991	-0.714657	0.174372	-4.09846	4.15908e-05	0.000602838
FUS_00022869-RA	26.2385	2.38158	0.581092	4.09845	4.15919e-05	0.000602838
FUS_00006364-RA	629.88	0.911969	0.222542	4.09796	4.168e-05	0.00060347
FUS_00006059-RA	1899.97	0.913615	0.223143	4.0943	4.23451e-05	0.000611908
FUS_00020110-RA	248.068	1.27153	0.310563	4.09425	4.23531e-05	0.000611908
FUS_00000424-RA	995.01	1.114	0.272117	4.09382	4.24322e-05	0.000612398
FUS_00012129-RA	93.9913	2.12136	0.518308	4.09286	4.26082e-05	0.000614283
FUS_00023950-RA	914.137	0.931163	0.227683	4.08974	4.3186e-05	0.000621952
FUS_00006596-RA	1300.64	-0.802591	0.196303	-4.08853	4.34116e-05	0.000624537
FUS_00006338-RA	296.028	1.18434	0.289729	4.08776	4.35565e-05	0.000625957
FUS_00010365-RA	281.822	-0.884287	0.216481	-4.08482	4.41112e-05	0.000633257
FUS_00006223-RA	117.507	1.35062	0.330694	4.08419	4.42307e-05	0.000634301
FUS_00008929-RA	763.132	-0.757796	0.185774	-4.07912	4.52063e-05	0.000647606
FUS_00007436-RA	260.539	1.10374	0.270636	4.0783	4.53654e-05	0.000649199
FUS_00006871-RA	939.67	-0.728231	0.178686	-4.07549	4.59182e-05	0.000656072
FUS_00020508-RA	3963.19	-1.28044	0.31419	-4.07536	4.59425e-05	0.000656072
FUS_00015210-RA	408.083	1.00018	0.24544	4.07505	4.60042e-05	0.000656263
FUS_00003685-RA	477.993	-0.789439	0.193771	-4.07409	4.61947e-05	0.000658287
FUS_00015291-RA	15922.8	-0.565357	0.138844	-4.07189	4.66335e-05	0.000663842
FUS_00014954-RA	3655.87	1.00913	0.247846	4.07162	4.66881e-05	0.000663921
FUS_00021664-RA	147.338	1.36426	0.33565	4.06454	4.81267e-05	0.000683662
FUS_00009249-RA	177.328	-1.17943	0.290371	-4.06181	4.86946e-05	0.000691004
FUS_00023734-RA	855.05	0.732112	0.180335	4.05974	4.91284e-05	0.00069643
FUS_00012966-RA	554.535	1.09547	0.270173	4.05468	5.02021e-05	0.000710908
FUS_00003071-RA	174.388	-1.00231	0.247301	-4.053	5.05646e-05	0.000715294
FUS_00002271-RA	1654.35	-0.676808	0.167001	-4.05272	5.06251e-05	0.000715404
FUS_00000623-RA	1279.73	0.775715	0.191449	4.05182	5.08209e-05	0.000717422
FUS_00021356-RA	498.265	-0.756219	0.186653	-4.05148	5.08953e-05	0.000717724
FUS_00003351-RA	2785.91	0.841956	0.207828	4.05121	5.09539e-05	0.000717803
FUS_00001564-RA	56.3162	-1.46784	0.362787	-4.04601	5.2097e-05	0.000733145
FUS_00005895-RA	809.978	0.698362	0.172672	4.04446	5.24449e-05	0.000736511
FUS_00017412-RA	162.242	1.13544	0.280724	4.04468	5.23942e-05	0.000736511
FUS_00020976-RA	7263.1	3.03016	0.749807	4.04126	5.31646e-05	0.000745845
FUS_00008476-RA	6699.99	-0.638518	0.158045	-4.0401	5.34292e-05	0.000748783
FUS_00000052-RA	5606.38	-0.626718	0.155159	-4.0392	5.36336e-05	0.00075087
FUS_00002987-RA	2223.91	1.03275	0.255756	4.03804	5.39e-05	0.000753821
FUS_00008940-RA	473.14	0.899236	0.222758	4.03683	5.41785e-05	0.000756935
FUS_00008434-RA	309.593	1.1401	0.282536	4.03523	5.45489e-05	0.000761325
FUS_00001809-RA	1361.59	-0.912547	0.226293	-4.03259	5.51652e-05	0.000768573
FUS_00003985-RA	1154.51	-0.727993	0.180531	-4.03252	5.51816e-05	0.000768573
FUS_00001421-RA	1404.48	-0.818005	0.202895	-4.03166	5.53851e-05	0.000770614
FUS_00001060-RA	1118.06	0.822431	0.204024	4.03105	5.55272e-05	0.000771009
FUS_00009738-RA	183.715	1.39984	0.347255	4.03115	5.55045e-05	0.000771009
FUS_00008175-RA	332.757	0.92763	0.230254	4.02872	5.60822e-05	0.000777069
FUS_00015707-RA	2080.11	1.00746	0.25008	4.02854	5.61254e-05	0.000777069
FUS_00019074-RA	6089.84	0.881733	0.218874	4.02849	5.61357e-05	0.000777069
FUS_00016083-RA	748.858	0.689081	0.171087	4.02766	5.63348e-05	0.00077903
FUS_00004480-RA	1211.26	1.01716	0.252616	4.02649	5.66159e-05	0.000782119
FUS_00011827-RA	2144.65	-0.736006	0.182879	-4.02455	5.70836e-05	0.000787776
FUS_00024421-RA	33.7988	-2.75666	0.685057	-4.02399	5.72199e-05	0.000788855
FUS_00003432-RA	63.4388	1.68089	0.417765	4.02354	5.73299e-05	0.000789568
FUS_00011350-RA	34.0495	1.78963	0.444899	4.02256	5.75693e-05	0.000792061
FUS_00009696-RA	216.545	1.17266	0.291578	4.02178	5.77606e-05	0.000793885
FUS_00021619-RA	1791.29	0.969666	0.241149	4.02103	5.79446e-05	0.000795608
FUS_00009459-RA	1315.53	-0.988331	0.245825	-4.02047	5.80829e-05	0.000796699
FUS_00013566-RA	953.358	0.876909	0.218156	4.01963	5.8289e-05	0.000797047
FUS_00014957-RA	1581.93	-0.665335	0.16554	-4.01918	5.84023e-05	0.000797047
FUS_00023068-RA	22.0038	2.57548	0.640793	4.0192	5.8396e-05	0.000797047
FUS_00025610-RA	22.0038	2.57548	0.640793	4.0192	5.8396e-05	0.000797047
FUS_00025619-RA	22.0038	2.57548	0.640793	4.0192	5.8396e-05	0.000797047
FUS_00004162-RA	868.115	1.02406	0.254869	4.01798	5.86991e-05	0.000800291
FUS_00005031-RA	1848.69	-0.825695	0.205623	-4.01558	5.93001e-05	0.000806863
FUS_00021353-RA	294.28	0.886519	0.220759	4.01578	5.92499e-05	0.000806863
FUS_00011670-RA	984.069	0.865822	0.215714	4.01375	5.9762e-05	0.000811518
FUS_00023317-RA	8.38407	6.36179	1.58491	4.01397	5.97055e-05	0.000811518
FUS_00006501-RA	266.339	0.875461	0.21824	4.01147	6.03428e-05	0.000818353
FUS_00016295-RA	594.921	1.31283	0.327286	4.01127	6.03938e-05	0.000818353
FUS_00022913-RA	12667.8	1.13622	0.283271	4.01106	6.04465e-05	0.000818353
FUS_00010508-RA	426.784	-1.16953	0.291627	-4.01035	6.06288e-05	0.000820002
FUS_00006659-RA	11498	-0.711368	0.177397	-4.01003	6.07109e-05	0.000820294
FUS_00011774-RA	5952.02	-0.908187	0.226528	-4.00917	6.09333e-05	0.00082166
FUS_00017329-RA	2696.31	0.697209	0.173894	4.00939	6.08767e-05	0.00082166
FUS_00000053-RA	511.161	-0.718	0.179119	-4.00852	6.11014e-05	0.000823108
FUS_00000494-RA	117.033	1.28027	0.319637	4.00539	6.1914e-05	0.000833226
FUS_00010240-RA	171.422	-1.60824	0.402242	-3.9982	6.38259e-05	0.000858103
FUS_00004478-RA	208.84	1.01946	0.255125	3.99591	6.44449e-05	0.000865567
FUS_00020201-RA	48.2402	2.73054	0.683423	3.99539	6.45882e-05	0.000866633
FUS_00003788-RA	367.597	1.1865	0.297026	3.99459	6.48051e-05	0.000866968
FUS_00011920-RA	1146.65	0.775801	0.19421	3.99465	6.47902e-05	0.000866968
FUS_00012895-RA	8242.56	1.35096	0.33818	3.99479	6.47518e-05	0.000866968
FUS_00020406-RA	958.209	0.902861	0.226052	3.99403	6.49592e-05	0.000868172
FUS_00008273-RA	2406.23	1.03625	0.259676	3.99054	6.59242e-05	0.000880201
FUS_00005273-RA	1318.07	-0.817504	0.204933	-3.98913	6.63161e-05	0.000883693
FUS_00006189-RA	308.802	1.13647	0.284874	3.98936	6.6251e-05	0.000883693
FUS_00000680-RA	5169.51	-0.687101	0.172329	-3.98714	6.68752e-05	0.000890268
FUS_00008283-RA	91.4194	1.30185	0.326569	3.98644	6.70716e-05	0.000892006
FUS_00009447-RA	2582.72	0.653712	0.164072	3.98431	6.76767e-05	0.000898878
FUS_00015189-RA	3925.12	-0.683212	0.171482	-3.98415	6.7721e-05	0.000898878
FUS_00014755-RA	5317.58	0.955695	0.239965	3.98265	6.81503e-05	0.000903691
FUS_00006038-RA	12063.4	-0.647582	0.162639	-3.98171	6.84217e-05	0.000906403
FUS_00002995-RA	893.329	-0.649051	0.163052	-3.98064	6.87298e-05	0.000909596
FUS_00018559-RA	7496.26	1.18094	0.296747	3.9796	6.90317e-05	0.0009127
FUS_00012846-RA	404.61	1.01072	0.254023	3.97885	6.92506e-05	0.000914701
FUS_00017304-RA	720.4	1.54544	0.388477	3.9782	6.94397e-05	0.000916307
FUS_00003093-RA	163.66	1.0993	0.276351	3.97791	6.95241e-05	0.000916528
FUS_00008722-RA	62.0166	-1.72617	0.433974	-3.97758	6.96196e-05	0.000916895
FUS_00004981-RA	1860.29	-0.811771	0.20416	-3.97616	7.00367e-05	0.000921493
FUS_00005636-RA	1460.44	-0.829906	0.2088	-3.97464	7.04846e-05	0.000925589
FUS_00005764-RA	53.9321	1.52257	0.383068	3.97466	7.04798e-05	0.000925589
FUS_00011591-RA	325.116	-1.0222	0.257315	-3.97257	7.11014e-05	0.000932785
FUS_00000717-RA	7354.71	-0.738175	0.1859	-3.97082	7.1626e-05	0.000938758
FUS_00008859-RA	46.2044	1.68009	0.423151	3.97042	7.17463e-05	0.000939426
FUS_00006155-RA	1092.4	1.01393	0.255403	3.96991	7.18988e-05	0.000940514
FUS_00017568-RA	8885.5	1.42936	0.360188	3.96838	7.23631e-05	0.000945674
FUS_00015297-RA	4337.95	-0.700844	0.176635	-3.96775	7.2553e-05	0.000947243
FUS_00008637-RA	968.924	-0.7518	0.189505	-3.96718	7.27282e-05	0.000948617
FUS_00003594-RA	958.509	0.899063	0.226783	3.96442	7.35755e-05	0.000958745
FUS_00020089-RA	1718.18	-0.675161	0.170318	-3.96412	7.3666e-05	0.000959002
FUS_00014229-RA	218.708	0.969497	0.244842	3.95968	7.50495e-05	0.000976076
FUS_00003959-RA	5293.53	1.08986	0.275272	3.95923	7.51925e-05	0.000976997
FUS_00021154-RA	10824.5	1.40379	0.354618	3.9586	7.53905e-05	0.000978632
FUS_00014995-RA	113.777	1.26529	0.319711	3.9576	7.57066e-05	0.000981795
FUS_00015074-RA	1943.09	0.734706	0.185749	3.95538	7.64135e-05	0.000990015
FUS_00010351-RA	550.36	1.09737	0.277511	3.95433	7.67495e-05	0.000993419
FUS_00000940-RA	1278.92	-0.690395	0.174603	-3.95408	7.68306e-05	0.00099352
FUS_00008144-RA	529.73	0.952493	0.24092	3.95357	7.69923e-05	0.000994661
FUS_00023517-RA	47.0207	1.64627	0.416539	3.95225	7.74209e-05	0.000998873
FUS_00024161-RA	1721.19	1.15121	0.29129	3.95211	7.74657e-05	0.000998873
FUS_00009270-RA	3709.48	1.08961	0.27579	3.95088	7.7865e-05	0.00100307
FUS_00007546-RA	48.5134	1.46857	0.371821	3.94966	7.82621e-05	0.00100723
FUS_00004462-RA	712.816	-0.62792	0.159065	-3.94756	7.89506e-05	0.00101416
FUS_00021750-RA	2056.24	0.931983	0.236078	3.94777	7.88818e-05	0.00101416
FUS_00020352-RA	365.33	0.919062	0.232934	3.9456	7.96008e-05	0.00102154
FUS_00009105-RA	31.0653	-2.61507	0.662834	-3.94529	7.97046e-05	0.00102191
FUS_00013516-RA	1819.56	1.13214	0.287091	3.94349	8.03039e-05	0.00102862
FUS_00019507-RA	178.77	0.908985	0.230667	3.94068	8.12526e-05	0.00103979
FUS_00012874-RA	1641.85	0.930372	0.236384	3.93586	8.29005e-05	0.00105988
FUS_00001901-RA	1329.13	0.983894	0.250164	3.93299	8.38952e-05	0.00107158
FUS_00011934-RA	759.132	1.03073	0.262104	3.93253	8.40556e-05	0.00107262
FUS_00020118-RA	604.75	1.11839	0.284445	3.93182	8.43048e-05	0.00107378
FUS_00024815-RA	29.9188	3.92925	0.999297	3.93201	8.42374e-05	0.00107378
FUS_00018342-RA	1667.8	-0.714258	0.181728	-3.93037	8.48141e-05	0.00107925
FUS_00004414-RA	905.704	-1.03561	0.263848	-3.92504	8.67161e-05	0.00110157
FUS_00005370-RA	248.107	1.1484	0.292587	3.925	8.67308e-05	0.00110157
FUS_00004721-RA	74.153	1.39894	0.356505	3.92405	8.70734e-05	0.00110489
FUS_00002437-RA	253.158	0.973535	0.248295	3.92089	8.82243e-05	0.00111844
FUS_00012097-RA	50.8064	1.82079	0.464416	3.92061	8.83247e-05	0.00111867
FUS_00022259-RA	35.5744	2.56287	0.654213	3.91748	8.9479e-05	0.00113223
FUS_00003832-RA	339.316	-0.95876	0.244775	-3.91691	8.96923e-05	0.00113281
FUS_00010411-RA	213.382	1.06726	0.272463	3.91708	8.96271e-05	0.00113281
FUS_00005828-RA	283.582	0.863996	0.220718	3.91448	9.05998e-05	0.00114215
FUS_00020941-RA	737.347	-0.758795	0.193838	-3.91458	9.05605e-05	0.00114215
FUS_00015906-RA	2226.33	-0.659595	0.168542	-3.91353	9.09552e-05	0.00114556
FUS_00003710-RA	19.5079	2.47611	0.632842	3.91267	9.12799e-05	0.00114858
FUS_00001786-RA	17748.1	0.94235	0.240989	3.91035	9.21627e-05	0.00115565
FUS_00007849-RA	2897.48	-1.03027	0.263471	-3.91039	9.21456e-05	0.00115565
FUS_00008298-RA	251.417	0.840555	0.214959	3.9103	9.21829e-05	0.00115565
FUS_00020943-RA	440.746	-3.0108	0.769964	-3.91031	9.21793e-05	0.00115565
FUS_00002826-RA	104.823	1.11674	0.285623	3.90982	9.23638e-05	0.00115685
FUS_00006230-RA	224.423	-1.146	0.293184	-3.9088	9.27561e-05	0.00116069
FUS_00006206-RA	885.928	0.9108	0.233055	3.90808	9.30309e-05	0.00116306
FUS_00001506-RA	1059.28	-0.742609	0.190061	-3.90722	9.33632e-05	0.00116614
FUS_00001609-RA	328.268	0.799123	0.204556	3.90662	9.35944e-05	0.00116795
FUS_00003566-RA	582.902	-0.728584	0.186525	-3.9061	9.37992e-05	0.00116943
FUS_00020135-RA	2054.34	-0.641935	0.164374	-3.90532	9.41007e-05	0.00117211
FUS_00002364-RA	296.699	1.12199	0.28739	3.90408	9.45845e-05	0.00117442
FUS_00002949-RA	177.222	1.04504	0.2677	3.90378	9.47023e-05	0.00117442
FUS_00005585-RA	254.41	1.24381	0.318619	3.90373	9.47198e-05	0.00117442
FUS_00007692-RA	967.471	1.03293	0.264551	3.90446	9.44354e-05	0.00117442
FUS_00009155-RA	888.129	-0.714588	0.183038	-3.90404	9.45991e-05	0.00117442
FUS_00020384-RA	72.2301	1.41814	0.363447	3.90193	9.54307e-05	0.00118215
FUS_00016960-RA	2769.94	0.780066	0.199967	3.90098	9.58034e-05	0.00118569
FUS_00014406-RA	364.558	0.852926	0.218682	3.90031	9.60704e-05	0.00118791
FUS_00002777-RA	1639.04	0.796852	0.204362	3.89921	9.65083e-05	0.00119118
FUS_00004131-RA	2525.71	-0.68822	0.176503	-3.8992	9.65106e-05	0.00119118
FUS_00004404-RA	188.122	0.949557	0.243597	3.89806	9.69668e-05	0.00119572
FUS_00011428-RA	715.133	-0.723421	0.185618	-3.89737	9.72444e-05	0.00119805
FUS_00004409-RA	6856.79	0.930816	0.238866	3.89681	9.74698e-05	0.00119974
FUS_00024899-RA	241.607	-1.00771	0.258648	-3.89608	9.77621e-05	0.00120224
FUS_00013330-RA	124.91	-1.46926	0.377192	-3.89526	9.80932e-05	0.00120413
FUS_00013333-RA	124.91	-1.46926	0.377192	-3.89526	9.80932e-05	0.00120413
FUS_00016857-RA	687.641	0.895717	0.230135	3.89213	9.93666e-05	0.00121866
FUS_00002994-RA	1501.71	-0.687223	0.176606	-3.89128	9.97159e-05	0.00121907
FUS_00005855-RA	965.365	0.70564	0.181344	3.89117	9.97601e-05	0.00121907
FUS_00008489-RA	202.049	1.1215	0.288168	3.89182	9.94944e-05	0.00121907
FUS_00024868-RA	582.026	1.00556	0.258394	3.89157	9.95961e-05	0.00121907
FUS_00014125-RA	668.484	0.724171	0.186133	3.8906	9.99948e-05	0.00122084
FUS_00012626-RA	72.853	2.09889	0.539561	3.88999	0.000100247	0.00122281
FUS_00005602-RA	35.89	2.39899	0.616771	3.8896	0.000100408	0.00122368
FUS_00006371-RA	429.27	0.770546	0.198116	3.88937	0.000100506	0.00122377
FUS_00001651-RA	637.886	0.871196	0.224037	3.88862	0.000100814	0.00122532
FUS_00016648-RA	376.01	-1.57935	0.406144	-3.88865	0.000100804	0.00122532
FUS_00007860-RA	267.38	0.855068	0.219909	3.88828	0.000100957	0.00122596
FUS_00018016-RA	12.8579	3.17299	0.816113	3.88793	0.000101104	0.00122664
FUS_00003580-RA	599.21	-0.717717	0.184649	-3.88692	0.000101525	0.00123065
FUS_00018838-RA	2045.48	0.869586	0.223783	3.88585	0.000101974	0.00123498
FUS_00003608-RA	391.813	0.892337	0.229663	3.88542	0.000102152	0.00123604
FUS_00024158-RA	1340.89	0.764112	0.196779	3.88311	0.000103131	0.00124677
FUS_00021189-RA	4230.24	-0.740984	0.190846	-3.88263	0.000103332	0.00124809
FUS_00012921-RA	549.339	1.6761	0.431764	3.88198	0.00010361	0.00125034
FUS_00001391-RA	12.3315	3.94096	1.01593	3.87917	0.000104812	0.00126371
FUS_00013961-RA	1854.63	-0.991604	0.255647	-3.87881	0.000104969	0.00126448
FUS_00024469-RA	170.197	1.40323	0.361813	3.87833	0.000105175	0.00126471
FUS_00025153-RA	81.5625	1.69723	0.437607	3.87843	0.000105132	0.00126471
FUS_00005305-RA	109.224	1.25969	0.325052	3.87535	0.000106471	0.00127916
FUS_00007819-RA	701.228	-0.671945	0.173459	-3.87379	0.000107157	0.00128626
FUS_00007709-RA	63.7539	-2.20512	0.569327	-3.8732	0.000107417	0.00128824
FUS_00000176-RA	920.795	0.81584	0.210661	3.87276	0.000107608	0.00128826
FUS_00005719-RA	25620.2	-0.596771	0.154087	-3.87296	0.000107523	0.00128826
FUS_00013033-RA	4070.95	-1.25621	0.324402	-3.87239	0.000107772	0.00128908
FUS_00011030-RA	2148.53	-0.683987	0.176675	-3.87145	0.000108192	0.00129296
FUS_00001079-RA	8763.25	1.20435	0.311174	3.87035	0.000108679	0.0012965
FUS_00019354-RA	525.729	-1.02859	0.265748	-3.87055	0.000108591	0.0012965
FUS_00001541-RA	204.418	-1.24112	0.320784	-3.86903	0.000109269	0.0013021
FUS_00011006-RA	3335.41	1.02875	0.265905	3.86887	0.000109341	0.0013021
FUS_00005151-RA	854.836	-0.771251	0.19937	-3.86844	0.000109532	0.00130323
FUS_00000948-RA	70.5363	1.36597	0.353218	3.86723	0.000110077	0.00130856
FUS_00013766-RA	16.9292	3.3808	0.874741	3.86491	0.00011113	0.00131992
FUS_00003314-RA	79.799	1.20713	0.312511	3.86267	0.000112152	0.00132974
FUS_00010653-RA	1142.26	-0.707366	0.183123	-3.8628	0.000112096	0.00132974
FUS_00016337-RA	316.279	1.09547	0.28364	3.86217	0.000112384	0.00133131
FUS_00022907-RA	177.756	1.02141	0.264491	3.86181	0.000112549	0.00133211
FUS_00006886-RA	334.342	1.02031	0.264224	3.86155	0.000112671	0.00133239
FUS_00002989-RA	714.565	-0.948832	0.245788	-3.86037	0.000113214	0.00133691
FUS_00004004-RA	485.684	-0.736621	0.19082	-3.86029	0.000113251	0.00133691
FUS_00002936-RA	114.936	1.28006	0.331792	3.85803	0.000114305	0.001347
FUS_00019377-RA	623.275	-0.690317	0.178925	-3.85814	0.000114252	0.001347
FUS_00007813-RA	390.005	1.17794	0.305425	3.85673	0.000114912	0.00135298
FUS_00000212-RA	1144.9	0.961551	0.24951	3.85376	0.000116318	0.00136769
FUS_00000410-RA	59.6345	1.62809	0.422479	3.85367	0.000116362	0.00136769
FUS_00003742-RA	1940.79	0.817847	0.212361	3.85121	0.000117536	0.00137909
FUS_00015705-RA	66.2071	1.31769	0.342141	3.8513	0.000117492	0.00137909
FUS_00020996-RA	1256.87	-0.900306	0.233817	-3.85047	0.000117893	0.00138209
FUS_00000505-RA	646.231	0.777688	0.202087	3.84828	0.000118951	0.00139328
FUS_00014725-RA	447.249	0.905879	0.235505	3.84654	0.000119797	0.00140198
FUS_00012180-RA	4805.22	1.26464	0.328807	3.84615	0.000119989	0.00140302
FUS_00002299-RA	800.837	0.834521	0.216989	3.84591	0.000120105	0.00140316
FUS_00004976-RA	299.6	0.986239	0.256508	3.84487	0.000120618	0.00140551
FUS_00011026-RA	3010.36	1.72593	0.448865	3.84509	0.000120506	0.00140551
FUS_00020364-RA	342.113	-0.701066	0.182334	-3.84496	0.000120571	0.00140551
FUS_00001065-RA	7071.27	2.7022	0.703022	3.84369	0.000121196	0.00141104
FUS_00005051-RA	194.824	1.22364	0.318519	3.84165	0.00012221	0.00142162
FUS_00007839-RA	23898.4	-0.581744	0.151475	-3.84053	0.000122771	0.00142692
FUS_00011879-RA	792.129	-0.918703	0.239352	-3.83829	0.000123896	0.00143876
FUS_00010454-RA	2876.1	-0.985663	0.257065	-3.83429	0.000125925	0.00146108
FUS_00015078-RA	264.944	0.823651	0.214909	3.83255	0.000126821	0.00147021
FUS_00004651-RA	136.257	1.24107	0.324079	3.82954	0.000128385	0.00148707
FUS_00014781-RA	153.101	-0.928554	0.242508	-3.82896	0.000128686	0.00148929
FUS_00009052-RA	63.0413	-1.36158	0.355635	-3.82858	0.000128882	0.00149028
FUS_00012670-RA	95.0831	1.14755	0.299795	3.82777	0.000129309	0.00149394
FUS_00000377-RA	210.156	1.19197	0.311563	3.82579	0.000130355	0.00150409
FUS_00012710-RA	2132.07	-0.581166	0.151915	-3.82559	0.000130461	0.00150409
FUS_00018556-RA	484.201	1.0211	0.266922	3.82548	0.00013052	0.00150409
FUS_00014330-RA	70.6236	-1.51918	0.397292	-3.82384	0.00013139	0.00151283
FUS_00008692-RA	85.6322	1.32806	0.347365	3.82324	0.000131712	0.00151524
FUS_00022202-RA	1630.7	-0.713499	0.186653	-3.82261	0.000132049	0.00151784
FUS_00004762-RA	517.211	-0.813464	0.21296	-3.81979	0.000133565	0.00153378
FUS_00021051-RA	227.659	1.11709	0.292462	3.81961	0.000133662	0.00153378
FUS_00025041-RA	195.772	1.02322	0.268078	3.81686	0.000135162	0.00154968
FUS_00000029-RA	73.6457	1.35069	0.353995	3.81555	0.000135879	0.00155526
FUS_00000321-RA	7589.51	-0.639296	0.167543	-3.81571	0.00013579	0.00155526
FUS_00001143-RA	8.35083	-5.68279	1.49112	-3.81108	0.000138362	0.00157703
FUS_00001724-RA	8.35083	-5.68279	1.49112	-3.81108	0.000138362	0.00157703
FUS_00019068-RA	294.271	1.19089	0.312447	3.81151	0.000138121	0.00157703
FUS_00020686-RA	8.35083	-5.68279	1.49112	-3.81108	0.000138362	0.00157703
FUS_00025706-RA	8.35083	-5.68279	1.49112	-3.81108	0.000138362	0.00157703
FUS_00016362-RA	935.874	-0.855081	0.224419	-3.81019	0.000138859	0.00158136
FUS_00020033-RA	5220.59	-0.667447	0.175195	-3.80974	0.000139111	0.0015829
FUS_00007731-RA	32.3754	1.77572	0.466242	3.80857	0.000139772	0.00158908
FUS_00006559-RA	1066.53	-1.18355	0.310819	-3.80783	0.000140192	0.00159252
FUS_00002445-RA	1199.14	0.815107	0.214076	3.80755	0.000140348	0.00159296
FUS_00002408-RA	2821.36	-0.860713	0.226078	-3.80715	0.000140577	0.00159422
FUS_00002033-RA	118.461	-0.944293	0.248215	-3.80434	0.000142182	0.00161108
FUS_00011775-RA	1477.62	-0.767815	0.201983	-3.80139	0.000143885	0.00162901
FUS_00008500-RA	40.2841	1.8215	0.479606	3.7979	0.000145926	0.00164936
FUS_00012114-RA	237.726	1.14577	0.301672	3.79808	0.000145822	0.00164936
FUS_00010280-RA	171.264	1.14387	0.301252	3.79706	0.000146419	0.00165356
FUS_00008023-RA	3217.31	-0.576299	0.151821	-3.79591	0.0001471	0.00165987
FUS_00017796-RA	234.289	1.0229	0.269493	3.79564	0.000147266	0.00166036
FUS_00009453-RA	661.838	0.812513	0.214139	3.79432	0.000148047	0.00166639
FUS_00016982-RA	1631.53	-0.74399	0.196072	-3.79448	0.000147955	0.00166639
FUS_00017069-RA	4263.68	1.11623	0.2943	3.79285	0.000148929	0.00167493
FUS_00000017-RA	573.159	1.00318	0.264536	3.79223	0.000149301	0.00167647
FUS_00001015-RA	1186.26	0.580576	0.153097	3.79221	0.000149314	0.00167647
FUS_00002957-RA	693.79	-0.66898	0.176452	-3.7913	0.000149864	0.00167896
FUS_00011524-RA	1150.86	0.916495	0.241741	3.79122	0.000149907	0.00167896
FUS_00016016-RA	3325.05	1.04518	0.275665	3.7915	0.000149741	0.00167896
FUS_00016828-RA	655.621	1.14988	0.303544	3.7882	0.000151746	0.00169815
FUS_00002693-RA	1427.24	-0.676397	0.178602	-3.78716	0.000152377	0.00170381
FUS_00023452-RA	1825.8	-0.694704	0.183511	-3.78563	0.000153319	0.00171292
FUS_00019188-RA	35.8313	1.74571	0.461189	3.78524	0.000153563	0.00171424
FUS_00011850-RA	235.283	0.826277	0.218342	3.78432	0.00015413	0.00171774
FUS_00020677-RA	484.472	0.836012	0.220906	3.78447	0.000154035	0.00171774
FUS_00015127-RA	208.686	1.16128	0.306993	3.78277	0.000155093	0.00172706
FUS_00006663-RA	201.299	0.920618	0.243424	3.78196	0.0001556	0.00172985
FUS_00023009-RA	1072.91	0.788033	0.208357	3.78212	0.000155499	0.00172985
FUS_00008494-RA	4347.45	-0.671032	0.177454	-3.78143	0.000155929	0.00173209
FUS_00012777-RA	1343.19	0.682458	0.180492	3.78109	0.000156142	0.00173303
FUS_00018818-RA	40.0142	1.69687	0.448808	3.78083	0.000156306	0.00173344
FUS_00005872-RA	58.111	1.35649	0.358853	3.78008	0.00015678	0.00173727
FUS_00008746-RA	2301.32	-0.782577	0.207228	-3.7764	0.000159112	0.00176167
FUS_00005323-RA	396.448	-0.906159	0.2401	-3.7741	0.000160588	0.00177656
FUS_00013402-RA	225.446	-1.41595	0.375289	-3.77296	0.000161321	0.00178185
FUS_00019322-RA	500.453	-1.10557	0.293025	-3.77295	0.000161329	0.00178185
FUS_00004733-RA	326.675	-1.69217	0.448581	-3.77228	0.000161763	0.00178519
FUS_00000174-RA	1377.27	0.618188	0.16392	3.77129	0.000162405	0.00178936
FUS_00005878-RA	1247.49	-0.696069	0.184561	-3.77148	0.000162283	0.00178936
FUS_00012181-RA	181.851	-1.49722	0.397038	-3.77096	0.000162618	0.00179025
FUS_00024568-RA	11.6472	3.52718	0.935415	3.77071	0.000162787	0.00179065
FUS_00018304-RA	663.51	0.771893	0.204782	3.76934	0.000163678	0.0017976
FUS_00021359-RA	1287.98	-0.700599	0.185868	-3.76933	0.000163684	0.0017976
FUS_00009038-RA	167.925	1.14591	0.304155	3.76753	0.000164874	0.0018092
FUS_00011664-RA	10.9473	3.50629	0.930866	3.7667	0.000165417	0.0018137
FUS_00003023-RA	713.49	0.971247	0.25794	3.76539	0.000166288	0.00182031
FUS_00008549-RA	193.244	-1.34979	0.358459	-3.76554	0.000166192	0.00182031
FUS_00007314-RA	520.004	1.02951	0.273636	3.76233	0.000168339	0.00184127
FUS_00025604-RA	16.8772	-2.39547	0.636914	-3.76106	0.000169197	0.00184916
FUS_00004492-RA	288.77	-0.890598	0.236825	-3.76058	0.000169521	0.00185121
FUS_00003616-RA	1215.1	0.682425	0.181519	3.75952	0.000170242	0.00185758
FUS_00012811-RA	254.47	0.812739	0.216285	3.75773	0.000171463	0.0018679
FUS_00013524-RA	747.962	-1.36223	0.362507	-3.7578	0.000171417	0.0018679
FUS_00020475-RA	305.276	1.20133	0.319716	3.75749	0.000171625	0.00186816
FUS_00015303-RA	95.823	1.23827	0.329611	3.75675	0.000172133	0.00187185
FUS_00021585-RA	2034.61	-0.645582	0.171853	-3.7566	0.00017224	0.00187185
FUS_00008403-RA	1641.5	-0.994799	0.264998	-3.75398	0.000174046	0.00188996
FUS_00000508-RA	817.455	0.851433	0.226889	3.75263	0.000174987	0.00189714
FUS_00016352-RA	87.3516	1.55112	0.413325	3.75278	0.000174884	0.00189714
FUS_00011013-RA	237.761	0.916954	0.24443	3.7514	0.000175851	0.00190498
FUS_00000007-RA	737.619	-0.671577	0.179062	-3.75053	0.000176459	0.001907
FUS_00007261-RA	90.3989	-1.01803	0.271435	-3.75056	0.000176441	0.001907
FUS_00014186-RA	119.649	1.035	0.275958	3.75058	0.000176423	0.001907
FUS_00013056-RA	303.925	-0.797567	0.212764	-3.74859	0.000177828	0.00191873
FUS_00020106-RA	1239.5	-0.617728	0.164787	-3.74864	0.000177794	0.00191873
FUS_00005679-RA	4310.92	-0.589674	0.157359	-3.74732	0.000178731	0.00192694
FUS_00017131-RA	537.623	-0.846157	0.225868	-3.74624	0.000179502	0.00193371
FUS_00000295-RA	444.564	-0.691829	0.184705	-3.7456	0.000179965	0.00193716
FUS_00000196-RA	2500.3	1.16367	0.310831	3.74374	0.000181303	0.00194919
FUS_00001691-RA	132.046	1.52774	0.408088	3.74365	0.00018137	0.00194919
FUS_00015929-RA	165.739	1.12502	0.300584	3.74279	0.000181991	0.00195432
FUS_00009742-RA	75.268	1.27231	0.340093	3.74106	0.000183247	0.00196624
FUS_00005542-RA	119.856	1.29453	0.346056	3.7408	0.000183433	0.00196668
FUS_00001253-RA	367.004	1.13085	0.302355	3.74015	0.00018391	0.00196893
FUS_00024530-RA	358.569	1.37332	0.367186	3.74012	0.000183933	0.00196893
FUS_00010492-RA	2525.13	-0.559756	0.149684	-3.73957	0.000184333	0.00197165
FUS_00000273-RA	580.402	0.824396	0.220467	3.73931	0.000184525	0.00197215
FUS_00012931-RA	1133.02	1.05938	0.283348	3.73879	0.000184905	0.00197465
FUS_00003544-RA	508.817	0.628421	0.168118	3.73797	0.000185514	0.00197959
FUS_00020820-RA	1492.54	0.613576	0.164177	3.73729	0.000186017	0.0019834
FUS_00012893-RA	513.015	-0.77346	0.207272	-3.73162	0.000190252	0.00202696
FUS_00002875-RA	772.5	0.794247	0.2129	3.73061	0.000191014	0.00203189
FUS_00012653-RA	25.3773	2.06532	0.553614	3.73062	0.000191006	0.00203189
FUS_00006468-RA	838.028	-1.11847	0.299876	-3.72976	0.000191662	0.00203717
FUS_00003090-RA	3138.48	0.950727	0.254944	3.72915	0.000192125	0.0020405
FUS_00021663-RA	2549.95	-0.977774	0.262303	-3.72766	0.000193268	0.00205103
FUS_00021946-RA	411.962	1.2651	0.339486	3.72651	0.000194146	0.00205874
FUS_00010142-RA	631.119	-0.711879	0.191116	-3.72486	0.000195422	0.00207065
FUS_00001919-RA	7869.15	0.871615	0.234015	3.72462	0.000195613	0.00207105
FUS_00015953-RA	14.6359	3.02639	0.813096	3.72206	0.000197601	0.00209046
FUS_00013478-RA	200.937	0.843579	0.226735	3.72055	0.000198793	0.00210143
FUS_00003020-RA	152.741	1.69603	0.455996	3.71939	0.000199701	0.00210939
FUS_00023142-RA	164.156	1.22851	0.330318	3.71917	0.000199876	0.0021096
FUS_00013418-RA	18285.4	-0.559569	0.150571	-3.71631	0.000202157	0.002132
FUS_00008542-RA	249.762	0.873501	0.235431	3.71022	0.000207077	0.0021822
FUS_00003007-RA	125.6	1.06523	0.28715	3.70968	0.000207524	0.00218351
FUS_00006693-RA	1344.75	-0.680212	0.183356	-3.7098	0.000207426	0.00218351
FUS_00005742-RA	268.208	-0.73563	0.198359	-3.70857	0.000208432	0.00219137
FUS_00000749-RA	183.774	1.14381	0.308585	3.70662	0.000210045	0.00220548
FUS_00016692-RA	1562.33	-0.639952	0.172654	-3.70655	0.0002101	0.00220548
FUS_00007920-RA	537.39	0.821656	0.221789	3.70467	0.000211665	0.00221847
FUS_00016706-RA	609.928	-0.735965	0.198653	-3.70478	0.000211571	0.00221847
FUS_00002407-RA	1685.05	0.92141	0.248849	3.70268	0.000213334	0.00223423
FUS_00009016-RA	840.573	-0.684661	0.184962	-3.70162	0.000214223	0.00224182
FUS_00020608-RA	1941.25	-0.777004	0.209962	-3.70069	0.00021501	0.00224831
FUS_00006792-RA	30.4505	-1.79018	0.483903	-3.69947	0.000216054	0.00225749
FUS_00016376-RA	205.974	1.60808	0.434744	3.69891	0.000216531	0.00226073
FUS_00025693-RA	1066.86	-1.57823	0.426798	-3.69784	0.000217442	0.0022685
FUS_00026279-RA	18.9068	-2.3647	0.63971	-3.69652	0.000218574	0.00227855
FUS_00011726-RA	230.275	-1.06722	0.288851	-3.69469	0.000220157	0.00229328
FUS_00009734-RA	805.358	0.764955	0.207106	3.69355	0.000221145	0.00230181
FUS_00020430-RA	2537.16	0.870384	0.235699	3.69277	0.000221821	0.00230707
FUS_00008986-RA	12196.5	-0.572792	0.155153	-3.69178	0.000222688	0.00231432
FUS_00008097-RA	426.277	1.22056	0.330675	3.69113	0.000223258	0.00231846
FUS_00024940-RA	162.106	0.914914	0.247946	3.68997	0.000224283	0.00232732
FUS_00005148-RA	10982.5	-0.874456	0.236996	-3.68976	0.000224468	0.00232746
FUS_00002998-RA	566.727	0.819318	0.222067	3.6895	0.000224691	0.00232799
FUS_00002524-RA	385.656	0.99833	0.27067	3.68836	0.000225704	0.0023367
FUS_00011319-RA	84.9217	-1.58201	0.42898	-3.68784	0.000226169	0.00233902
FUS_00018524-RA	33.059	-1.92511	0.522032	-3.68772	0.000226273	0.00233902
FUS_00006472-RA	559.758	-1.59648	0.433335	-3.68417	0.00022945	0.0023691
FUS_00011544-RA	935.497	-0.737705	0.200241	-3.68408	0.000229533	0.0023691
FUS_00021022-RA	311.82	1.06933	0.290374	3.68259	0.00023088	0.00238119
FUS_00007960-RA	76.9735	1.92922	0.524257	3.67991	0.000233314	0.00240205
FUS_00007961-RA	76.9735	1.92922	0.524257	3.67991	0.000233314	0.00240205
FUS_00008411-RA	293.804	1.24037	0.337077	3.67978	0.000233434	0.00240205
FUS_00016302-RA	5072.88	-0.541554	0.147212	-3.67873	0.000234402	0.00240835
FUS_00025815-RA	23.9504	-2.53947	0.690284	-3.67888	0.000234262	0.00240835
FUS_00017590-RA	473.997	0.833604	0.226618	3.67846	0.000234646	0.00240903
FUS_00018330-RA	4891.99	-0.710295	0.193111	-3.67817	0.000234909	0.00240991
FUS_00001335-RA	29.6816	1.78298	0.484773	3.67797	0.000235101	0.00241005
FUS_00010585-RA	360.906	-0.846416	0.230195	-3.67694	0.000236046	0.00241791
FUS_00003904-RA	349.971	0.80726	0.219561	3.6767	0.000236273	0.00241841
FUS_00007286-RA	810.668	-0.606621	0.165015	-3.67615	0.000236777	0.00242024
FUS_00008998-RA	1007.71	0.807439	0.219644	3.67612	0.000236809	0.00242024
FUS_00005853-RA	73.0243	1.37031	0.372889	3.67483	0.000238003	0.00243061
FUS_00003246-RA	163.962	1.08298	0.294733	3.67444	0.000238374	0.00243257
FUS_00007278-RA	368.357	-0.92477	0.251711	-3.67393	0.000238851	0.00243559
FUS_00001970-RA	110.33	1.00594	0.273861	3.6732	0.000239534	0.00244072
FUS_00000375-RA	150.926	1.17235	0.319221	3.67251	0.000240175	0.00244542
FUS_00015103-RA	11833.4	0.953067	0.259574	3.67165	0.000240987	0.00245087
FUS_00021670-RA	846.049	0.604387	0.164613	3.67156	0.000241072	0.00245087
FUS_00017622-RA	501.666	0.909959	0.247865	3.67119	0.000241421	0.00245257
FUS_00007802-RA	293.971	-0.685709	0.18688	-3.66925	0.000243261	0.00246942
FUS_00002660-RA	812.203	-0.622329	0.16964	-3.66853	0.000243949	0.00247455
FUS_00020590-RA	1321.2	-0.656666	0.179015	-3.66822	0.000244247	0.00247572
FUS_00020129-RA	679.859	-0.757762	0.206616	-3.66748	0.000244949	0.00248098
FUS_00006863-RA	752.919	-1.13096	0.308542	-3.66548	0.000246876	0.00249862
FUS_00005369-RA	2581.38	0.838782	0.228921	3.66407	0.000248243	0.00251059
FUS_00005596-RA	115.903	-0.983985	0.268609	-3.66326	0.000249021	0.00251658
FUS_00024025-RA	403.231	0.965017	0.2636	3.66092	0.000251312	0.00253784
FUS_00015350-RA	341.133	0.83209	0.227319	3.66046	0.000251768	0.00254055
FUS_00006402-RA	624.856	0.624758	0.170831	3.65718	0.000255006	0.00257132
FUS_00016299-RA	12343.6	-0.6233	0.170466	-3.65645	0.000255731	0.00257671
FUS_00014313-RA	578.001	-0.830784	0.227287	-3.65523	0.000256955	0.00258711
FUS_00001399-RA	310.974	-0.819983	0.22437	-3.65459	0.00025759	0.00259158
FUS_00008260-RA	343.1	-0.733473	0.200746	-3.65373	0.000258453	0.00259834
FUS_00008209-RA	400.335	-0.711794	0.194842	-3.65319	0.000259003	0.00260194
FUS_00014687-RA	175.868	-1.01175	0.277077	-3.65153	0.000260682	0.00261686
FUS_00022908-RA	569.03	-1.25767	0.344453	-3.65122	0.000260997	0.00261808
FUS_00009582-RA	26.8514	2.75315	0.754171	3.65057	0.000261664	0.00262283
FUS_00002522-RA	689.705	-0.835707	0.229113	-3.64757	0.000264733	0.00265164
FUS_00001304-RA	1441.55	-0.673918	0.184785	-3.64704	0.000265278	0.00265461
FUS_00006491-RA	959.402	-0.613494	0.168223	-3.6469	0.000265422	0.00265461
FUS_00004424-RA	22.9134	-2.35638	0.646201	-3.64652	0.000265815	0.00265658
FUS_00008773-RA	952.758	-0.741279	0.203337	-3.64557	0.000266803	0.00266437
FUS_00009467-RA	8183.96	1.56715	0.4299	3.64539	0.000266987	0.00266437
FUS_00006218-RA	3562.05	-0.628764	0.172595	-3.64299	0.000269485	0.00268731
FUS_00006509-RA	1025.19	-0.645494	0.177377	-3.6391	0.000273591	0.00272625
FUS_00010640-RA	24.8338	-1.98502	0.545544	-3.6386	0.000274123	0.00272955
FUS_00001176-RA	287.295	0.763324	0.209876	3.63703	0.000275799	0.0027422
FUS_00007506-RA	228.406	1.33775	0.367806	3.63711	0.00027572	0.0027422
FUS_00012478-RA	1081.47	-0.649959	0.178759	-3.63596	0.000276952	0.00275166
FUS_00005660-RA	234.751	0.941409	0.258951	3.63548	0.000277467	0.00275475
FUS_00012935-RA	321.491	-0.751846	0.2069	-3.63385	0.000279222	0.00277014
FUS_00020125-RA	262.759	0.785811	0.216282	3.63327	0.000279856	0.0027744
FUS_00011244-RA	473.688	-0.780583	0.215032	-3.63008	0.000283334	0.00280683
FUS_00003133-RA	555.448	-0.687067	0.189321	-3.62911	0.000284403	0.00281536
FUS_00005331-RA	806.93	1.56732	0.431945	3.62853	0.000285039	0.0028196
FUS_00006578-RA	29.967	1.93333	0.532848	3.62829	0.0002853	0.00282012
FUS_00014027-RA	224.007	0.918073	0.253121	3.62702	0.00028671	0.00283199
FUS_00002358-RA	995.835	-0.910005	0.251069	-3.62452	0.000289499	0.00285745
FUS_00003225-RA	142.97	1.00399	0.277017	3.62428	0.000289762	0.00285798
FUS_00014328-RA	1523.25	2.80841	0.775179	3.62292	0.000291295	0.002871
FUS_00022927-RA	73.195	-1.83321	0.506109	-3.62216	0.000292155	0.00287738
FUS_00004172-RA	807.588	0.765148	0.211287	3.62137	0.000293044	0.00288405
FUS_00012672-RA	3079.39	1.13294	0.312944	3.62027	0.000294295	0.00289426
FUS_00008627-RA	282.419	-0.715717	0.197818	-3.61805	0.000296832	0.0029129
FUS_00010018-RA	18.8669	3.71253	1.02606	3.61823	0.000296627	0.0029129
FUS_00023455-RA	264.294	0.867142	0.239671	3.61805	0.000296835	0.0029129
FUS_00005081-RA	485.411	0.837706	0.231751	3.61468	0.000300715	0.00294884
FUS_00007723-RA	11583.3	0.736599	0.2038	3.61432	0.000301133	0.0029508
FUS_00000979-RA	177.115	0.971324	0.268992	3.61098	0.00030504	0.00298692
FUS_00007872-RA	230.596	-0.741135	0.205274	-3.61046	0.000305653	0.00299077
FUS_00004702-RA	476.098	0.961182	0.266318	3.60915	0.000307207	0.00299947
FUS_00010943-RA	5795.12	-0.740841	0.205249	-3.60948	0.000306811	0.00299947
FUS_00022902-RA	46.7583	-1.4391	0.398729	-3.60922	0.000307115	0.00299947
FUS_00018553-RA	630.289	-0.780455	0.216264	-3.60881	0.000307602	0.00300117
FUS_00017004-RA	2412.04	0.947394	0.262634	3.60728	0.000309424	0.00301677
FUS_00020728-RA	495.558	1.21052	0.335762	3.6053	0.000311793	0.00303768
FUS_00001511-RA	1649.44	0.842242	0.233855	3.60155	0.000316325	0.0030708
FUS_00002671-RA	101.226	0.967745	0.268651	3.60224	0.000315486	0.0030708
FUS_00011925-RA	8507.53	0.977128	0.271273	3.60201	0.000315767	0.0030708
FUS_00016078-RA	721.137	0.91954	0.255316	3.60158	0.000316292	0.0030708
FUS_00023776-RA	759.358	-0.678243	0.188318	-3.60158	0.00031629	0.0030708
FUS_00003489-RA	99.7049	1.17773	0.327133	3.60016	0.000318026	0.0030851
FUS_00002161-RA	601.799	-1.13111	0.3142	-3.59996	0.000318262	0.00308519
FUS_00003851-RA	3469.62	0.907554	0.252161	3.59911	0.000319312	0.00309094
FUS_00016371-RA	308.419	-0.951143	0.264259	-3.59929	0.000319091	0.00309094
FUS_00022768-RA	176.444	0.938162	0.260694	3.59871	0.000319802	0.00309348
FUS_00001478-RA	331.36	-1.04426	0.290205	-3.59837	0.000320218	0.00309529
FUS_00008834-RA	7559.52	-1.06375	0.295649	-3.59802	0.000320649	0.00309724
FUS_00006610-RA	358.254	0.871248	0.242305	3.59567	0.000323555	0.00312309
FUS_00005297-RA	13.1697	4.0198	1.11805	3.59535	0.000323955	0.00312473
FUS_00008565-RA	223.419	0.915211	0.254627	3.59431	0.000325247	0.00313495
FUS_00000353-RA	428.583	-0.756388	0.210467	-3.59385	0.000325831	0.00313835
FUS_00008013-RA	227.863	1.11819	0.311159	3.59362	0.00032611	0.0031388
FUS_00001473-RA	991.709	0.670264	0.186592	3.59213	0.000327982	0.00315459
FUS_00008202-RA	34.8005	1.67902	0.467511	3.59141	0.000328895	0.00316112
FUS_00004944-RA	228.141	0.928539	0.258572	3.59102	0.000329383	0.00316357
FUS_00002223-RA	655.474	-0.566507	0.157799	-3.59006	0.000330606	0.00317307
FUS_00009427-RA	7139.28	-1.29325	0.360342	-3.58897	0.00033199	0.0031841
FUS_00015292-RA	2634	0.750872	0.20928	3.58788	0.000333376	0.00319513
FUS_00005362-RA	1261.43	0.663744	0.185039	3.58705	0.000334446	0.00320312
FUS_00015225-RA	253.504	1.06345	0.296532	3.58629	0.000335416	0.00321014
FUS_00006001-RA	126.983	-1.34344	0.374662	-3.58575	0.000336113	0.00321454
FUS_00002801-RA	156.171	1.17542	0.328175	3.58168	0.000341388	0.00326269
FUS_00024645-RA	145.467	-1.26085	0.352078	-3.58117	0.000342064	0.00326684
FUS_00007225-RA	93.956	1.09334	0.305342	3.5807	0.000342674	0.00327036
FUS_00003520-RA	8757.75	1.08275	0.3024	3.58051	0.000342925	0.00327046
FUS_00021597-RA	44.4708	1.67178	0.466988	3.57991	0.000343707	0.00327405
FUS_00024894-RA	193.117	1.33159	0.371969	3.57985	0.000343785	0.00327405
FUS_00003778-RA	983.177	1.27025	0.354882	3.57936	0.000344439	0.00327568
FUS_00008158-RA	15.4411	2.89006	0.807407	3.57944	0.000344336	0.00327568
FUS_00018358-RA	145.221	1.01471	0.283666	3.57714	0.000347373	0.00330126
FUS_00014246-RA	1183.95	1.26288	0.353117	3.57639	0.000348374	0.00330845
FUS_00019560-RA	1541.37	-0.582119	0.162785	-3.576	0.000348897	0.00331101
FUS_00019900-RA	671.557	0.720899	0.201604	3.57582	0.000349132	0.00331101
FUS_00004901-RA	2657.34	1.49051	0.416999	3.57438	0.000351065	0.00332701
FUS_00008564-RA	1317.81	0.924081	0.258569	3.57383	0.000351792	0.00333158
FUS_00016188-RA	548.15	0.765212	0.214182	3.57271	0.000353301	0.00334353
FUS_00002658-RA	582.78	-0.941577	0.263751	-3.56995	0.000357051	0.0033743
FUS_00007737-RA	175.826	0.975213	0.273162	3.57008	0.000356867	0.0033743
FUS_00018243-RA	740.243	-0.715128	0.200477	-3.56712	0.00036092	0.00340849
FUS_00005349-RA	579.149	0.948137	0.265902	3.56574	0.000362834	0.00342418
FUS_00017135-RA	1628.31	0.93838	0.263216	3.56506	0.000363773	0.00343066
FUS_00004724-RA	6706.61	0.820101	0.230108	3.56398	0.000365273	0.0034424
FUS_00026392-RA	17.5933	-2.57371	0.72236	-3.56292	0.000366754	0.00345397
FUS_00024902-RA	53.241	1.31473	0.369047	3.5625	0.000367335	0.00345703
FUS_00022140-RA	173.516	-0.979081	0.274861	-3.5621	0.000367896	0.00345991
FUS_00008236-RA	314.639	0.80263	0.225361	3.56153	0.000368699	0.00346505
FUS_00007734-RA	227.035	0.953046	0.267629	3.56108	0.000369333	0.00346861
FUS_00014343-RA	576.875	0.872602	0.245076	3.56054	0.000370094	0.00347335
FUS_00000619-RA	472.313	0.76159	0.213989	3.55901	0.00037226	0.00349125
FUS_00019342-RA	658.125	-0.726013	0.204018	-3.55857	0.000372876	0.00349462
FUS_00020927-RA	145.185	1.4281	0.401365	3.55811	0.00037354	0.00349842
FUS_00014804-RA	1725.88	0.998041	0.280514	3.55791	0.000373823	0.00349865
FUS_00006015-RA	369.3	-0.987317	0.277569	-3.55702	0.000375092	0.00350569
FUS_00008656-RA	861.96	0.731644	0.205684	3.55712	0.000374946	0.00350569
FUS_00025387-RA	502.708	-0.80981	0.227738	-3.55589	0.000376706	0.00351834
FUS_00012905-RA	1856.53	-0.673229	0.189543	-3.55185	0.000382526	0.00357024
FUS_00024681-RA	292.599	-0.980249	0.276008	-3.55152	0.000383013	0.00357232
FUS_00000992-RA	54.1705	1.4999	0.422431	3.55063	0.000384304	0.00357984
FUS_00005149-RA	120.57	1.01643	0.28627	3.5506	0.000384347	0.00357984
FUS_00006739-RA	645.238	0.854314	0.24066	3.54988	0.000385412	0.00358255
FUS_00008634-RA	651.33	0.644917	0.181674	3.54986	0.000385431	0.00358255
FUS_00020414-RA	1861.46	0.827727	0.233169	3.5499	0.000385379	0.00358255
FUS_00001272-RA	948.723	-0.631795	0.178016	-3.5491	0.000386548	0.00359041
FUS_00015359-RA	55.5548	1.44757	0.407888	3.54893	0.000386806	0.00359041
FUS_00012472-RA	45.0835	1.5441	0.435197	3.54804	0.000388102	0.00359864
FUS_00016355-RA	1538.12	0.778916	0.219539	3.54796	0.000388224	0.00359864
FUS_00004866-RA	214.719	-1.33711	0.376915	-3.5475	0.000388907	0.00360004
FUS_00022141-RA	604.47	-0.603073	0.169997	-3.54756	0.000388817	0.00360004
FUS_00000086-RA	89.3619	1.32003	0.372249	3.54608	0.000391001	0.00360965
FUS_00000164-RA	3126.56	-0.52405	0.147783	-3.54608	0.000391009	0.00360965
FUS_00010397-RA	23.7894	-2.12321	0.598685	-3.54645	0.000390458	0.00360965
FUS_00020479-RA	709.658	0.815747	0.230038	3.54614	0.000390922	0.00360965
FUS_00000154-RA	431.416	0.842496	0.237639	3.54528	0.000392203	0.00361574
FUS_00020375-RA	422.567	0.849393	0.239582	3.54531	0.000392156	0.00361574
FUS_00005348-RA	465.282	-0.928494	0.261961	-3.5444	0.000393504	0.00362526
FUS_00014192-RA	66.0461	1.18975	0.335702	3.54407	0.000394006	0.00362743
FUS_00003879-RA	285.593	-1.00567	0.283985	-3.54127	0.000398213	0.00366367
FUS_00022790-RA	1343.63	0.897343	0.253427	3.54083	0.000398875	0.00366727
FUS_00012072-RA	1384.98	-0.561097	0.158554	-3.53883	0.000401899	0.00369016
FUS_00020461-RA	11142.2	1.25161	0.35368	3.53883	0.000401909	0.00369016
FUS_00007972-RA	1490.26	-0.624444	0.176493	-3.53807	0.00040307	0.00369581
FUS_00022230-RA	500.612	-0.675169	0.190824	-3.53817	0.000402907	0.00369581
FUS_00001466-RA	128.33	1.23537	0.349413	3.53557	0.000406896	0.003728
FUS_00010354-RA	595.776	0.775192	0.219276	3.53524	0.000407406	0.003728
FUS_00010636-RA	36.4762	-1.6934	0.478996	-3.53531	0.000407305	0.003728
FUS_00012859-RA	1819.84	-0.615844	0.174238	-3.5345	0.000408545	0.0037359
FUS_00003460-RA	153.444	0.958595	0.271274	3.53367	0.000409828	0.00374472
FUS_00017783-RA	297.715	0.896646	0.253754	3.53352	0.000410062	0.00374472
FUS_00009472-RA	9212.01	-0.562308	0.159196	-3.53218	0.000412151	0.00376088
FUS_00017609-RA	7032.52	-0.89208	0.252569	-3.53203	0.000412386	0.00376088
FUS_00007245-RA	533.118	-0.659048	0.186606	-3.53176	0.000412802	0.00376213
FUS_00015835-RA	725.559	-1.13699	0.321953	-3.53153	0.000413165	0.00376292
FUS_00008348-RA	71.1312	-1.64507	0.466065	-3.5297	0.000416026	0.00378642
FUS_00000160-RA	55.1363	1.39421	0.395038	3.5293	0.000416661	0.00378806
FUS_00001365-RA	2670.59	-0.595624	0.168769	-3.52923	0.000416764	0.00378806
FUS_00017438-RA	16.191	2.42506	0.6873	3.52839	0.000418098	0.00379763
FUS_00001534-RA	60.7393	1.20062	0.340429	3.52679	0.000420636	0.00381812
FUS_00004847-RA	2600.07	1.32601	0.376088	3.52581	0.000422194	0.0038297
FUS_00015108-RA	941.862	-0.810472	0.229925	-3.52494	0.000423575	0.00383966
FUS_00005902-RA	16.8716	2.90463	0.82416	3.52436	0.000424512	0.00384301
FUS_00006168-RA	433.88	-1.40288	0.398051	-3.52438	0.000424476	0.00384301
FUS_00011852-RA	46.5323	1.49378	0.423937	3.5236	0.000425723	0.0038514
FUS_00001822-RA	14.2918	2.94188	0.835456	3.52129	0.00042946	0.00388262
FUS_00008659-RA	3852.22	0.896417	0.254606	3.5208	0.000430243	0.0038871
FUS_00021244-RA	2211.34	0.897138	0.254875	3.51991	0.000431685	0.00389754
FUS_00013871-RA	71097.9	0.760296	0.216019	3.51958	0.00043223	0.00389985
FUS_00022324-RA	1604.38	0.928985	0.264017	3.51866	0.000433726	0.00391075
FUS_00003128-RA	836.923	0.817449	0.232379	3.51774	0.000435242	0.00392181
FUS_00002309-RA	1852.79	-0.801555	0.227933	-3.51662	0.000437081	0.00393315
FUS_00012456-RA	500.007	-0.758553	0.215699	-3.51672	0.00043692	0.00393315
FUS_00021501-RA	729.821	1.23743	0.351973	3.5157	0.000438593	0.00394413
FUS_00004602-RA	69.3337	1.15513	0.328587	3.51544	0.000439024	0.00394465
FUS_00014693-RA	899.14	0.750086	0.213377	3.51532	0.000439232	0.00394465
FUS_00000365-RA	77.1389	1.20013	0.341581	3.51347	0.000442297	0.00396429
FUS_00013492-RA	71714.9	-2.60194	0.740547	-3.51354	0.000442177	0.00396429
FUS_00014918-RA	324.476	0.7134	0.203032	3.51372	0.00044187	0.00396429
[truncated: 25,249 more rows]
