# Supplementary material for: Pest status, molecular evolution, and epigenetic factors derived from the genome assembly of Frankliniella fusca, a thysanopteran phytovirus vector
Source: BMC Genomics. 2023 Jun 22;24:343. doi: 10.1186/s12864-023-09375-5 (PMC10286387; doi:10.1186/s12864-023-09375-5)
Supplement: Supplementary file 7 — Additional file 7. [file 12864_2023_9375_MOESM7_ESM.xls]

## Sheet: Table S15
transcripts	exon	groupID	featureID	exonBaseMean	dispersion	stat	pvalue	padj	non.infected	infected	log2fold_infected_non.infected	genomicData.seqnames	genomicData.start	genomicData.end	genomicData.width	genomicData.strand	countData.HA1	countData.HA2	countData.HA3	countData.IA1	countData.IA2	countData.IA3
FUS_00024349-RA	FUS_00024349:E011	FUS_00024349	E011	267.363	0.00110245	183.375	8.88317e-42	8.78466e-37	23.4154	33.4831	1.14632	1855	84805	84828	24	+	229	210	259	264	356	272
FUS_00009460-RA	FUS_00009460:E024	FUS_00009460	E024	91.2819	0.000930569	141.212	1.44587e-32	7.14917e-28	12.2121	21.7076	1.725	909	1455813	1455916	104	-	54	55	63	99	143	116
FUS_00009460-RA	FUS_00009460:E025	FUS_00009460	E025	181.828	0.00348306	132.21	1.34634e-30	4.43801e-26	17.6578	29.3565	1.5773	909	1455998	1456219	222	-	118	115	134	198	269	225
FUS_00012246-RA	FUS_00012246:E009	FUS_00012246	E009	132.655	0.00132685	128.333	9.4921e-30	2.34671e-25	12.29	23.5853	1.96278	1340	1086210	1086412	203	-	51	22	49	225	163	220
FUS_00005025-RA	FUS_00005025:E001	FUS_00005025	E001	1085.16	0.000369156	120.252	5.57041e-28	1.10173e-23	48.0407	53.6569	0.427945	112	1693785	1694759	975	-	932	1095	1295	878	1356	1037
FUS_00008771-RA	FUS_00008771:E006	FUS_00008771	E006	174.32	0.000435476	119.118	9.86977e-28	1.62672e-23	26.5583	20.2147	-0.847211	832	1713594	1713755	162	-	233	200	202	137	127	161
FUS_00008771-RA	FUS_00008771:E007	FUS_00008771	E007	210.803	0.000347693	111.784	3.98405e-26	5.62838e-22	28.4383	22.6407	-0.717242	832	1713832	1714035	204	-	263	221	255	177	170	194
FUS_00003742-RA	FUS_00003742:E013	FUS_00003742	E013	574.317	0.000324031	110.762	6.67045e-26	8.24559e-22	42.365	36.6694	-0.504714	153	334053	335157	1105	-	707	663	795	439	522	419
FUS_00009460-RA	FUS_00009460:E026	FUS_00009460	E026	129.763	0.00223315	104.22	1.81039e-24	1.98924e-20	15.5702	24.8216	1.42106	909	1456564	1456671	108	-	90	88	105	134	190	154
FUS_00002107-RA	FUS_00002107:E024	FUS_00002107	E024	384.742	0.00140681	99.3297	2.13778e-23	2.11407e-19	29.5179	36.8403	0.735662	784	1620697	1622688	1992	+	339	320	357	379	502	390
FUS_00005054-RA	FUS_00005054:E001	FUS_00005054	E001	1403.23	0.00161811	97.9088	4.38101e-23	3.93857e-19	58.4564	53.3149	-0.373815	112	2081907	2085806	3900	-	1345	1642	2017	1108	1351	1200
FUS_00002175-RA	FUS_00002175:E002	FUS_00002175	E002	269.752	0.00105637	94.6815	2.23624e-22	1.84287e-18	29.3505	23.1496	-0.750034	784	2842689	2842847	159	+	211	70	123	386	304	414
FUS_00019361-RA	FUS_00019361:E010	FUS_00019361	E010	437.135	0.0014683	91.3998	1.1739e-21	8.92985e-18	31.9401	38.132	0.596961	1548	418764	420128	1365	+	343	368	453	397	530	516
FUS_00016175-RA	FUS_00016175:E013	FUS_00016175	E013	132.972	0.000751716	91.209	1.29271e-21	9.13126e-18	17.4525	23.9919	0.972934	1375	383995	384116	122	+	117	118	140	110	185	130
FUS_00008771-RA	FUS_00008771:E005	FUS_00008771	E005	132.082	0.000439847	90.7477	1.6321e-21	1.02327e-17	23.3655	17.763	-0.83752	832	1713388	1713465	78	-	175	146	160	101	104	119
FUS_00024820-RA	FUS_00000102:E001	FUS_00000102	E001	754.418	0.00218528	90.5995	1.75906e-21	1.02327e-17	38.9543	48.3277	0.78083	149	1268767	1270489	1723	+	659	582	610	756	899	924
FUS_00000102-RA	FUS_00024820:E004	FUS_00024820	E004	169.912	0.00163479	90.6813	1.68777e-21	1.02327e-17	18.9063	26.1099	0.996751	943	82117	82285	169	+	123	117	115	188	268	181
FUS_00008771-RA	FUS_00008771:E004	FUS_00008771	E004	172.08	0.00172881	90.1362	2.22317e-21	1.2214e-17	26.6116	20.0847	-0.87323	832	1713137	1713271	135	-	211	196	230	140	138	141
FUS_00000524-RA	FUS_00000524:E001	FUS_00000524	E001	47.6006	0.0106905	84.4517	3.93723e-20	2.04924e-16	8.81277	15.4775	1.65793	358	646348	646637	290	+	21	35	26	67	47	75
FUS_00001182-RA	FUS_00001182:E005	FUS_00001182	E005	6091.43	6.78717e-05	84.2898	4.27305e-20	2.11283e-16	84.144	87.424	0.206782	1516	650680	650847	168	-	4662	3725	4645	8294	6482	7389
FUS_00008771-RA	FUS_00008771:E008	FUS_00008771	E008	189.584	0.000403039	83.9158	5.16293e-20	2.43128e-16	26.8167	21.8204	-0.643731	832	1714108	1714248	141	-	228	201	220	166	164	170
FUS_00009421-RA	FUS_00009421:E003	FUS_00009421	E003	634.966	0.000165367	79.7588	4.23025e-19	1.90152e-15	43.769	38.4626	-0.458042	909	1056849	1056932	84	+	836	667	780	489	570	531
FUS_00001182-RA	FUS_00001182:E027	FUS_00001182	E027	1460.16	0.000101586	76.4656	2.24084e-18	9.63474e-15	57.9435	53.927	-0.291846	1516	667773	667826	54	-	1429	1072	1395	1740	1332	1620
FUS_00006740-RA	FUS_00006740:E001	FUS_00006740	E001	1470.69	0.00500696	74.6477	5.62683e-18	2.31851e-14	50.7681	61.5905	0.786162	1317	1549133	1552707	3575	-	1197	1183	1287	1404	2153	1503
FUS_00002429-RA	FUS_00002429:E011	FUS_00002429	E011	253.196	0.000550777	74.5291	5.97523e-18	2.36358e-14	30.2597	25.0448	-0.603445	997	3527220	3527405	186	-	271	354	406	178	168	209
FUS_00012650-RA	FUS_00012650:E034	FUS_00012650	E034	31.6205	0.00185826	71.4013	2.91477e-17	1.10863e-13	5.61141	12.3353	2.2973	1078	556866	557198	333	-	5	10	11	42	65	45
FUS_00001869-RA	FUS_00001869:E009	FUS_00001869	E009	126.97	0.0065058	69.2943	8.48157e-17	3.10649e-13	21.5453	12.3314	-1.67329	270	1730467	1730730	264	-	256	260	241	16	42	23
FUS_00012246-RA	FUS_00006740:E002	FUS_00006740	E002	99.4097	0.000794767	69.1106	9.30947e-17	3.12033e-13	19.3069	16.4418	-0.484227	1317	1552799	1553205	407	-	117	140	140	67	85	71
FUS_00006740-RA	FUS_00008935:E006	FUS_00008935	E006	128.956	0.00763899	69.0777	9.46597e-17	3.12033e-13	15.7451	25.7339	1.50111	391	71538	71701	164	+	62	117	178	120	177	131
FUS_00008935-RA	FUS_00012246:E008	FUS_00012246	E008	199.443	0.00691011	69.1418	9.16309e-17	3.12033e-13	15.9999	28.2146	1.7455	1340	1085565	1085784	220	-	91	39	78	310	232	351
FUS_00002429-RA	FUS_00002429:E010	FUS_00002429	E010	287.392	0.000362285	68.4679	1.28962e-16	4.11394e-13	31.6345	26.9933	-0.512082	997	3526589	3526712	124	-	301	382	457	213	200	241
FUS_00012246-RA	FUS_00012246:E018	FUS_00012246	E018	73.971	0.000902412	67.5122	2.09391e-16	6.47089e-13	17.6446	13.4818	-0.802719	1340	1090628	1090743	116	-	99	77	81	65	54	70
FUS_00005233-RA	FUS_00005233:E004	FUS_00005233	E004	253.706	0.000704719	67.2804	2.35512e-16	7.05759e-13	29.4511	25.9993	-0.397978	742	315695	316500	806	+	290	324	385	155	228	202
FUS_00016175-RA	FUS_00016175:E014	FUS_00016175	E014	196.462	0.00272493	66.9749	2.74987e-16	7.99816e-13	21.4477	28.2161	0.858878	1375	384207	384692	486	+	182	171	225	163	249	195
FUS_00000357-RA	FUS_00000357:E001	FUS_00000357	E001	424.966	0.00427254	65.4112	6.07912e-16	1.71763e-12	32.1171	37.5791	0.528385	149	5945626	5947936	2311	-	329	487	429	402	596	331
FUS_00000357-RA	FUS_00000357:E002	FUS_00000357	E002	284.341	0.00432817	64.9077	7.84907e-16	2.15612e-12	31.8266	26.1529	-0.63217	149	5948851	5948903	53	-	331	445	444	158	241	181
FUS_00021214-RA	FUS_00021214:E007	FUS_00021214	E007	64.9462	0.00126017	64.5443	9.43838e-16	2.51974e-12	17.6527	11.7439	-1.2112	1623	323970	324000	31	-	90	82	96	45	52	40
FUS_00021214-RA	FUS_00021214:E006	FUS_00021214	E006	245.229	0.000568257	64.4941	9.68239e-16	2.51974e-12	29.7821	24.9745	-0.560647	1623	322515	323212	698	-	278	257	291	201	233	229
FUS_00021243-RA	FUS_00021243:E002	FUS_00021243	E002	5992.14	7.29263e-05	63.698	1.45033e-15	3.67755e-12	86.1513	87.7527	0.100679	1239	212996	213191	196	-	6106	5334	6067	5320	6721	6289
FUS_00004273-RA	FUS_00004273:E002	FUS_00004273	E002	250.462	0.00272473	62.5007	2.66348e-15	6.58485e-12	28.9142	26.1762	-0.317222	866	1882399	1882588	190	+	303	315	343	155	221	214
FUS_00012246-RA	FUS_00012246:E019	FUS_00012246	E019	92.4154	0.000808741	62.2914	2.96221e-15	7.14477e-12	19.1203	15.4429	-0.642065	1340	1090818	1090994	177	-	120	90	94	82	77	91
FUS_00012246-RA	FUS_00012246:E016	FUS_00012246	E016	90.6991	0.000867793	61.8173	3.76857e-15	8.87328e-12	19.0007	15.291	-0.652517	1340	1090180	1090323	144	-	120	83	97	75	81	89
FUS_00020431-RA	FUS_00020431:E011	FUS_00020431	E011	3784.95	0.00067875	61.4614	4.51511e-15	1.03838e-11	72.6116	77.8988	0.344107	42	44128	44206	79	+	3069	2310	2757	5054	4252	4432
FUS_00003531-RA	FUS_00003531:E011	FUS_00003531	E011	1892.29	0.0002733	60.7929	6.34071e-15	1.42509e-11	59.1097	62.363	0.227979	1384	589238	589915	678	+	1619	1243	1539	2065	2382	2219
FUS_00006654-RA	FUS_00006654:E002	FUS_00006654	E002	761.821	0.00062732	60.6413	6.84832e-15	1.50497e-11	41.9579	46.4038	0.366743	1317	82094	83175	1082	-	702	671	796	658	995	752
FUS_00016362-RA	FUS_00016362:E011	FUS_00016362	E011	36.5399	0.00330197	58.803	1.74276e-14	3.74659e-11	7.06574	12.8037	1.73852	888	390444	390670	227	+	15	7	18	31	93	46
FUS_00013562-RA	FUS_00013562:E001	FUS_00013562	E001	1047.08	0.00264433	57.5601	3.27804e-14	6.8972e-11	53.5093	46.873	-0.509317	108	591624	594561	2938	-	1016	1003	1284	855	1194	1004
FUS_00008935-RA	FUS_00008935:E005	FUS_00008935	E005	146.613	0.00741718	57.3429	3.66089e-14	7.54228e-11	17.2765	26.7182	1.3417	391	71121	71284	164	+	77	162	193	120	194	151
FUS_00014314-RA	FUS_00014314:E015	FUS_00014314	E015	106.512	0.00118406	56.9845	4.39264e-14	8.86515e-11	15.9634	21.2016	0.858199	1201	777999	780993	2995	+	86	98	113	98	133	111
FUS_00002749-RA	FUS_00002749:E015	FUS_00002749	E015	874.91	0.000126917	56.4551	5.74969e-14	1.13718e-10	44.0051	48.2295	0.339679	779	813859	814030	172	+	734	664	785	946	1041	986
FUS_00006224-RA	FUS_00006224:E002	FUS_00006224	E002	998.133	0.00232304	55.4537	9.56857e-14	1.85538e-10	44.2939	52.9953	0.679824	63	1168925	1169033	109	+	891	768	809	1081	1081	1217
FUS_00018872-RA	FUS_00018872:E004	FUS_00018872	E004	106.801	0.00200952	55.3293	1.01938e-13	1.9386e-10	15.4451	21.697	1.02767	1169	400657	400771	115	-	102	88	94	107	142	101
FUS_00015186-RA	FUS_00015186:E013	FUS_00015186	E013	178.866	0.00036088	54.9045	1.26532e-13	2.36091e-10	26.0629	20.8818	-0.688419	1500	684554	684700	147	-	224	240	300	112	135	117
FUS_00002515-RA	FUS_00002515:E005	FUS_00002515	E005	353.444	0.000817622	54.6799	1.41852e-13	2.59776e-10	34.4614	30.1517	-0.440753	6	1247922	1248795	874	+	379	445	454	203	418	289
FUS_00012246-RA	FUS_00008250:E012	FUS_00008250	E012	100.815	0.00258222	54.5388	1.5241e-13	2.65217e-10	21.3417	15.1865	-1.02728	104	79751	80053	303	-	107	133	142	77	86	80
FUS_00008250-RA	FUS_00012246:E015	FUS_00012246	E015	86.2683	0.00280614	54.5786	1.4935e-13	2.65217e-10	18.8227	14.7152	-0.738257	1340	1089933	1090091	159	-	113	90	90	69	66	91
FUS_00006740-RA	FUS_00006740:E003	FUS_00006740	E003	125.755	0.000758039	54.5329	1.52869e-13	2.65217e-10	20.9154	19.1322	-0.27155	1317	1553303	1553981	679	-	144	161	165	97	113	96
FUS_00019176-RA	FUS_00019176:E011	FUS_00019176	E011	161.095	0.00471626	53.8561	2.15722e-13	3.67811e-10	18.837	26.0433	0.999819	1699	66117	66558	442	-	112	127	168	164	188	197
FUS_00020481-RA	FUS_00020481:E006	FUS_00020481	E006	35.7311	0.0136565	53.6218	2.43046e-13	4.07373e-10	14.8264	8.02549	-1.80264	1006	371725	371834	110	-	37	39	46	30	40	27
FUS_00002175-RA	FUS_00002175:E001	FUS_00002175	E001	167.633	0.000589817	53.4104	2.70664e-13	4.46104e-10	23.0049	18.6171	-0.647482	784	2841981	2842121	141	+	126	43	69	240	197	260
FUS_00016654-RA	FUS_00016654:E015	FUS_00016654	E015	110.68	0.00196806	53.0728	3.21406e-13	5.21051e-10	16.1798	22.0076	0.93261	251	601759	603030	1272	+	100	125	120	87	143	98
FUS_00020712-RA	FUS_00020712:E006	FUS_00020712	E006	487.284	0.00143892	52.8226	3.65072e-13	5.82296e-10	38.2964	33.6126	-0.442827	293	128336	128524	189	+	598	868	816	255	287	294
FUS_00003531-RA	FUS_00003531:E004	FUS_00003531	E004	87.2061	0.000996629	52.6781	3.92955e-13	6.16821e-10	19.7463	14.2372	-0.981758	1384	587355	587561	207	+	108	102	115	66	81	65
FUS_00011204-RA	FUS_00011204:E009	FUS_00011204	E009	227.627	0.0110999	52.2428	4.90454e-13	7.57835e-10	32.1274	21.6731	-1.24834	1656	618137	619833	1697	+	221	282	308	174	240	181
FUS_00004842-RA	FUS_00004842:E006	FUS_00004842	E006	131.426	0.00059131	52.0028	5.54204e-13	8.43166e-10	21.5026	16.2631	-0.845833	1116	1892963	1893090	128	-	166	203	358	50	50	50
FUS_00008039-RA	FUS_00008039:E004	FUS_00008039	E004	30.1532	0.00280091	51.868	5.93613e-13	8.89439e-10	13.1747	7.54171	-1.63338	813	1374344	1374645	302	-	42	22	48	21	24	28
FUS_00008354-RA	FUS_00008354:E005	FUS_00008354	E005	69.5496	0.00963698	50.0934	1.46603e-12	2.16383e-09	0.043305	11.2128	16.0584	104	1643965	1644198	234	+	0	0	0	126	215	44
FUS_00002576-RA	FUS_00002576:E016	FUS_00002576	E016	109.76	0.00114541	49.6431	1.84422e-12	2.68201e-09	14.8891	20.5041	0.963561	6	2625464	2625951	488	+	58	54	73	130	132	180
FUS_00011946-RA	FUS_00011946:E004	FUS_00011946	E004	2568.19	0.000373101	49.4829	2.00111e-12	2.868e-09	69.6357	66.9064	-0.183034	49	1081064	1081269	206	-	2799	3098	3390	2059	1950	2446
FUS_00004032-RA	FUS_00004032:E007	FUS_00004032	E007	70.8932	0.0130961	49.1942	2.31834e-12	3.27519e-09	20.3149	11.1946	-1.77774	102	1683746	1683963	218	+	85	83	115	57	39	61
FUS_00001973-RA	FUS_00001973:E001	FUS_00001973	E001	471.033	0.00923566	49.0496	2.49573e-12	3.47612e-09	32.2653	40.2433	0.751502	270	3531567	3534403	2837	-	413	395	449	432	642	478
FUS_00011023-RA	FUS_00011023:E006	FUS_00011023	E006	155.289	0.0060966	48.1109	4.02776e-12	5.53207e-09	23.314	20.3411	-0.419754	217	1139522	1139650	129	-	180	224	270	93	69	143
FUS_00006261-RA	FUS_00006261:E001	FUS_00006261	E001	134.428	0.000583605	48.0126	4.2349e-12	5.7369e-09	23.2836	18.2073	-0.752115	63	1412804	1413066	263	+	140	133	159	131	103	143
FUS_00002951-RA	FUS_00002951:E001	FUS_00002951	E001	870.562	0.000716053	47.8624	4.57214e-12	6.11005e-09	44.5225	48.8241	0.343494	779	3261459	3262144	686	-	604	767	1201	778	898	1026
FUS_00012246-RA	FUS_00012246:E013	FUS_00012246	E013	96.0059	0.00383567	47.1372	6.61876e-12	8.72714e-09	19.6654	15.6627	-0.68529	1340	1089440	1089633	194	-	123	88	110	100	82	75
FUS_00006224-RA	FUS_00006224:E001	FUS_00006224	E001	1790.38	0.00353971	47.0225	7.01763e-12	9.13132e-09	55.5258	64.7268	0.648171	63	1168152	1168851	700	+	1625	1352	1505	1885	2019	2128
FUS_00008771-RA	FUS_00008771:E002	FUS_00008771	E002	1157.9	0.00149978	46.9183	7.40098e-12	9.50506e-09	46.6988	54.2564	0.578453	832	1711334	1711456	123	-	951	686	726	1404	1360	1532
FUS_00020712-RA	FUS_00020712:E003	FUS_00020712	E003	310.507	0.000299118	46.5883	8.75805e-12	1.11037e-08	31.3162	28.0305	-0.358706	293	127142	127327	186	+	388	516	523	169	208	178
FUS_00004414-RA	FUS_00004414:E004	FUS_00004414	E004	117.333	0.000683259	45.7846	1.31999e-11	1.65234e-08	17.9913	20.6728	0.42182	299	674901	675079	179	+	108	105	125	104	133	128
FUS_00015406-RA	FUS_00015406:E021	FUS_00015406	E021	256.644	0.00644714	45.7412	1.34956e-11	1.66825e-08	21.937	32.1709	1.21555	172	586178	586302	125	+	179	131	185	270	390	333
FUS_00016814-RA	FUS_00016814:E021	FUS_00016814	E021	3431.25	0.000200509	45.6352	1.42458e-11	1.71991e-08	71.8717	74.6836	0.184392	923	103796	104900	1105	+	2944	2170	2642	3923	4154	4137
FUS_00012904-RA	FUS_00012904:E001	FUS_00012904	E001	355.861	0.000583152	45.6331	1.42615e-11	1.71991e-08	29.8261	33.479	0.379318	1379	530261	533436	3176	-	277	276	302	376	432	429
FUS_00001360-RA	FUS_00001360:E002	FUS_00001360	E002	76.3011	0.000972079	45.5695	1.47314e-11	1.75519e-08	13.0806	18.2799	0.998733	1516	3172325	3172419	95	-	58	65	65	78	92	92
FUS_00003601-RA	FUS_00003601:E006	FUS_00003601	E006	345.701	0.000473017	45.5353	1.49912e-11	1.76488e-08	30.1353	32.5651	0.254039	1384	1766495	1768085	1591	-	266	273	306	353	513	339
FUS_00011023-RA	FUS_00011023:E007	FUS_00011023	E007	141.541	0.00695875	45.4384	1.57519e-11	1.83261e-08	22.5131	19.2256	-0.483165	217	1139779	1140042	264	-	162	198	267	85	66	120
FUS_00006224-RA	FUS_00006224:E007	FUS_00006224	E007	939.774	0.00452611	45.3351	1.66046e-11	1.90936e-08	51.9628	43.9394	-0.631712	63	1171042	1171737	696	+	1153	1363	1252	720	736	617
FUS_00002802-RA	FUS_00002802:E016	FUS_00002802	E016	6583	0.000106456	44.9815	1.98902e-11	2.26088e-08	88.5595	89.7067	0.0717832	779	1632147	1632282	136	-	6923	6028	6546	6399	6748	6655
FUS_00008557-RA	FUS_00008557:E009	FUS_00008557	E009	249.242	0.00189928	44.8915	2.08258e-11	2.34032e-08	24.6856	26.1058	0.175882	863	325012	325119	108	+	167	75	150	355	215	435
FUS_00001015-RA	FUS_00001015:E011	FUS_00001015	E011	71.9777	0.0012005	44.8496	2.12766e-11	2.36412e-08	18.0026	12.9189	-0.989342	410	2775111	2775394	284	-	84	91	100	55	50	64
FUS_00004273-RA	FUS_00004842:E003	FUS_00004842	E003	230.325	0.000341126	44.6612	2.34251e-11	2.54564e-08	24.238	28.8838	0.555415	1116	1889762	1889963	202	-	230	256	453	175	146	191
FUS_00004842-RA	FUS_00004273:E005	FUS_00004273	E005	2522.81	0.00789888	44.6628	2.34059e-11	2.54564e-08	61.6095	73.1822	0.780527	866	1883374	1886105	2732	+	2086	1962	2390	2525	2621	3291
FUS_00020712-RA	FUS_00020712:E002	FUS_00020712	E002	257.169	0.00127299	44.5399	2.4923e-11	2.67898e-08	29.158	24.961	-0.493892	293	125451	125608	158	+	342	432	440	129	146	155
FUS_00001624-RA	FUS_00001624:E008	FUS_00001624	E008	43.5479	0.00148301	44.3808	2.70326e-11	2.87449e-08	9.67659	14.6185	1.21488	292	3023301	3024244	944	-	30	36	49	44	58	44
FUS_00002576-RA	FUS_00002576:E015	FUS_00002576	E015	94.2463	0.00748932	44.3502	2.74583e-11	2.8887e-08	12.5282	19.6472	1.34473	6	2625216	2625363	148	+	38	34	58	135	115	152
FUS_00008250-RA	FUS_00008250:E011	FUS_00008250	E011	134.163	0.00182559	43.9777	3.32131e-11	3.45734e-08	23.4034	18.1163	-0.783164	104	78834	79646	813	-	152	156	156	124	103	123
FUS_00012246-RA	FUS_00012246:E011	FUS_00012246	E011	61.8702	0.00100921	43.6725	3.88192e-11	3.99882e-08	15.8263	12.653	-0.664053	1340	1089141	1089197	57	-	82	59	64	61	52	53
FUS_00005990-RA	FUS_00005990:E002	FUS_00005990	E002	4080.43	0.00485859	43.5293	4.1766e-11	4.25803e-08	83.7735	72.6761	-0.715204	281	6115	6235	121	+	7393	4104	4263	2626	3253	3111
FUS_00006224-RA	FUS_00006224:E005	FUS_00006224	E005	300.545	0.00190662	43.4139	4.43019e-11	4.47047e-08	32.4009	27.3502	-0.549103	63	1170462	1170669	208	+	358	420	401	237	237	210
FUS_00015186-RA	FUS_00015186:E016	FUS_00015186	E016	893.965	0.000561195	43.149	5.07265e-11	5.05063e-08	44.9333	49.2971	0.346592	1500	687420	687642	223	-	863	850	1006	886	928	845
FUS_00025788-RA	FUS_00025788:E010	FUS_00025788	E010	344.204	0.0047785	43.1357	5.10727e-11	5.05063e-08	28.1163	35.4718	0.763435	1667	29283	30081	799	+	286	294	399	341	355	386
FUS_00007684-RA	FUS_00009447:E014	FUS_00009447	E014	41.8999	0.00195103	42.9257	5.6858e-11	5.5125e-08	14.5561	9.4463	-1.27256	909	1333692	1333904	213	+	49	55	48	39	34	31
FUS_00009447-RA	FUS_00007684:E005	FUS_00007684	E005	134.724	0.000545604	42.9348	5.65961e-11	5.5125e-08	23.0983	18.5348	-0.673447	198	1166143	1166258	116	+	108	122	199	145	98	145
FUS_00001182-RA	FUS_00001182:E021	FUS_00001182	E021	738.308	0.00059417	42.4776	7.14955e-11	6.86434e-08	45.6935	41.1452	-0.379215	1516	664154	664324	171	-	764	543	735	839	705	776
FUS_00021355-RA	FUS_00021355:E006	FUS_00021355	E006	567.411	0.00154388	42.3816	7.50943e-11	7.14053e-08	40.8648	35.9922	-0.439834	1373	251413	252019	607	+	463	338	478	584	694	754
FUS_00002749-RA	FUS_00002749:E014	FUS_00002749	E014	616.239	0.000285229	41.6519	1.0906e-10	1.02715e-07	37.9522	42.1586	0.369184	779	813670	813775	106	+	526	457	534	660	768	683
FUS_00019212-RA	FUS_00019212:E001	FUS_00019212	E001	22.8646	0.0102293	41.4837	1.18859e-10	1.10888e-07	12.0047	6.15458	-1.94939	282	66532	66921	390	+	33	32	28	16	14	18
FUS_00008047-RA	FUS_00014794:E001	FUS_00014794	E001	163.388	0.00309548	41.4318	1.22058e-10	1.11151e-07	25.5208	19.886	-0.771364	139	407752	407775	24	+	212	196	212	136	122	125
FUS_00014794-RA	FUS_00006224:E009	FUS_00006224	E009	372.326	0.00365808	41.4245	1.22513e-10	1.11151e-07	35.9953	29.566	-0.65132	63	1172157	1172344	188	+	486	540	469	280	299	235
FUS_00006224-RA	FUS_00008047:E006	FUS_00008047	E006	135.269	0.00217399	41.4466	1.21133e-10	1.11151e-07	16.1508	21.729	0.898757	813	1532347	1532460	114	+	72	45	73	205	199	171
FUS_00006224-RA	FUS_00006224:E003	FUS_00006224	E003	890.77	0.00258917	41.2189	1.36099e-10	1.22354e-07	42.6361	50.6253	0.639124	63	1169116	1169213	98	+	780	689	781	983	926	1073
FUS_00002749-RA	FUS_00002749:E008	FUS_00002749	E008	304.96	0.00109453	41.1569	1.40485e-10	1.2516e-07	32.6096	27.848	-0.512788	779	810829	811293	465	+	323	349	392	268	291	244
FUS_00015237-RA	FUS_00015237:E004	FUS_00015237	E004	185.735	0.00676695	41.0589	1.47709e-10	1.30421e-07	19.3665	27.0352	1.03413	710	483819	483983	165	-	140	90	129	226	173	302
FUS_00009447-RA	FUS_00009447:E001	FUS_00009447	E001	113.768	0.00072211	40.8933	1.6077e-10	1.40697e-07	21.5619	16.8677	-0.74492	909	1327939	1328232	294	+	102	111	133	111	125	105
FUS_00004658-RA	FUS_00012246:E017	FUS_00012246	E017	80.6769	0.00087184	40.7211	1.75579e-10	1.50984e-07	17.5148	14.7678	-0.510232	1340	1090404	1090530	127	-	105	68	80	80	75	73
FUS_00012246-RA	FUS_00004658:E010	FUS_00004658	E010	479.547	0.000636255	40.7348	1.74353e-10	1.50984e-07	30.8764	33.6229	0.281054	1381	1848064	1848319	256	+	223	133	193	773	350	960
FUS_00015406-RA	FUS_00015406:E014	FUS_00015406	E014	285.674	0.000411496	40.4431	2.02427e-10	1.72571e-07	30.4925	28.0659	-0.267619	172	581877	582033	157	+	312	338	376	219	253	256
FUS_00000101-RA	FUS_00000101:E003	FUS_00000101	E003	107.53	0.00216619	40.3486	2.12455e-10	1.79572e-07	20.964	16.3951	-0.743829	149	1270383	1270483	101	-	114	113	114	100	100	106
FUS_00001788-RA	FUS_00001788:E013	FUS_00001788	E013	48.527	0.00325027	40.2749	2.20626e-10	1.84897e-07	15.346	10.3488	-1.16291	270	839627	839890	264	-	60	59	56	48	42	31
FUS_00017594-RA	FUS_00017594:E005	FUS_00017594	E005	156.182	0.00104419	39.6565	3.02796e-10	2.51629e-07	19.8121	23.8165	0.56638	918	197581	197829	249	+	133	117	130	171	188	178
FUS_00015406-RA	FUS_00015406:E022	FUS_00015406	E022	619.777	0.0106191	39.5635	3.17559e-10	2.61698e-07	32.6484	46.4238	1.22873	172	586446	587192	747	+	421	327	435	607	994	815
FUS_00003380-RA	FUS_00003380:E004	FUS_00003380	E004	106.782	0.000557849	39.5454	3.20522e-10	2.61956e-07	20.3776	16.5181	-0.634695	818	2387590	2387661	72	+	138	175	102	78	83	80
FUS_00017818-RA	FUS_00017818:E001	FUS_00017818	E001	173.841	0.0599997	39.1371	3.95065e-10	3.20233e-07	33.117	14.1395	-2.63564	1387	456722	457629	908	-	186	369	355	82	110	46
FUS_00012246-RA	FUS_00012246:E014	FUS_00012246	E014	84.3339	0.00234408	38.9016	4.45716e-10	3.58352e-07	18.0524	15.0253	-0.549889	1340	1089739	1089855	117	-	101	78	90	91	73	72
FUS_00001244-RA	FUS_00001244:E001	FUS_00001244	E001	45.3436	0.001479	38.8112	4.66851e-10	3.72318e-07	9.75972	14.7042	1.20724	1516	1823148	1823680	533	+	26	39	43	54	55	51
FUS_00011023-RA	FUS_00019212:E002	FUS_00019212	E002	31.2375	0.00980665	38.7786	4.74712e-10	3.72577e-07	13.5037	7.63566	-1.67033	282	67063	67165	103	+	34	38	47	26	20	28
FUS_00019212-RA	FUS_00011023:E005	FUS_00011023	E005	32.9262	0.0199748	38.7786	4.74707e-10	3.72577e-07	5.77955	14.1333	2.61402	217	1133935	1134327	393	-	19	10	9	53	25	64
FUS_00004730-RA	FUS_00004730:E013	FUS_00004730	E013	1901.56	0.00561905	38.6141	5.16434e-10	4.02132e-07	57.2893	66.9124	0.669011	1116	214633	216866	2234	+	1863	2200	2404	1487	1795	1872
FUS_00005083-RA	FUS_00005083:E001	FUS_00005083	E001	211.776	0.000710335	38.4924	5.49685e-10	4.24679e-07	27.4383	23.5048	-0.486674	112	2555061	2555530	470	+	250	308	287	146	177	151
FUS_00006224-RA	FUS_00006224:E006	FUS_00006224	E006	352.972	0.00365306	38.2991	6.06907e-10	4.65253e-07	35.0765	29.0471	-0.620983	63	1170746	1170964	219	+	414	517	485	271	267	243
FUS_00008144-RA	FUS_00008144:E010	FUS_00008144	E010	518.542	0.00772985	38.2729	6.15097e-10	4.67147e-07	42.3196	31.6124	-0.997366	840	876020	876674	655	-	622	716	1176	230	292	330
FUS_00024349-RA	FUS_00024349:E001	FUS_00024349	E001	188.443	0.00117306	38.2611	6.18825e-10	4.67147e-07	25.8024	21.4033	-0.581122	1855	78023	78124	102	+	268	301	292	113	118	101
FUS_00015406-RA	FUS_00011682:E007	FUS_00011682	E007	156.439	0.00061628	38.1919	6.41173e-10	4.76738e-07	17.9149	22.2356	0.658467	1138	1009587	1009712	126	-	84	48	83	238	190	235
FUS_00011682-RA	FUS_00015406:E018	FUS_00015406	E018	222.399	0.00957244	38.1922	6.41073e-10	4.76738e-07	20.1001	30.4198	1.30017	172	585589	585720	132	+	154	104	152	237	346	292
FUS_00024820-RA	FUS_00024820:E003	FUS_00024820	E003	103.406	0.00565602	38.0831	6.77934e-10	5.0031e-07	14.8753	20.7308	0.99993	943	81376	81576	201	+	71	82	62	121	161	106
FUS_00011682-RA	FUS_00011682:E002	FUS_00011682	E002	26.6461	0.00585394	38.0471	6.90586e-10	5.05873e-07	12.4201	7.12274	-1.62543	1138	1006516	1006734	219	-	32	26	43	23	23	18
FUS_00008736-RA	FUS_00008736:E009	FUS_00008736	E009	20.1888	0.00945378	37.9045	7.42956e-10	5.40232e-07	5.26379	10.4069	1.98318	832	1445860	1446126	267	+	6	9	13	29	37	22
FUS_00002429-RA	FUS_00002429:E001	FUS_00002429	E001	250.167	0.000410748	37.8723	7.55318e-10	5.45213e-07	24.8718	29.84	0.57986	997	3522717	3522907	191	-	189	215	264	256	240	321
FUS_00001041-RA	FUS_00001041:E011	FUS_00001041	E011	105.561	0.0009891	37.8056	7.81559e-10	5.60066e-07	20.1532	15.5073	-0.789672	410	3200802	3200983	182	+	92	53	79	131	98	153
FUS_00007189-RA	FUS_00007189:E001	FUS_00007189	E001	209.498	0.0297501	37.7914	7.87265e-10	5.60097e-07	32.9852	19.0538	-1.72865	966	894580	894828	249	+	226	151	180	191	274	217
FUS_00017313-RA	FUS_00017313:E017	FUS_00017313	E017	394.585	0.00657012	37.6896	8.29451e-10	5.85895e-07	29.3452	37.773	0.840455	1523	422476	423381	906	+	358	303	359	427	518	372
FUS_00015406-RA	FUS_00015406:E010	FUS_00015406	E010	309.782	0.000319414	37.5707	8.81585e-10	6.18304e-07	31.4574	29.3601	-0.224492	172	580873	581043	171	+	311	355	436	247	285	273
FUS_00000880-RA	FUS_00000880:E001	FUS_00000880	E001	170.574	0.00168412	37.4128	9.55951e-10	6.65739e-07	21.1871	24.9547	0.507238	410	588110	588251	142	-	165	143	184	167	196	166
FUS_00004462-RA	FUS_00004462:E001	FUS_00004462	E001	373.803	0.00163561	37.3883	9.68022e-10	6.69431e-07	30.9114	34.9045	0.402657	299	1547787	1548676	890	-	367	344	392	276	449	419
FUS_00008354-RA	FUS_00008354:E006	FUS_00008354	E006	80.8568	0.00825037	37.3053	1.01008e-09	6.93666e-07	3.8417	12.0318	3.32059	104	1644605	1644832	228	+	3	0	1	137	254	54
FUS_00006558-RA	FUS_00006558:E001	FUS_00006558	E001	878.283	0.0049194	37.0831	1.13198e-09	7.72016e-07	51.1726	42.9209	-0.656824	151	1065907	1068102	2196	+	857	1005	1189	702	856	785
FUS_00009460-RA	FUS_00009460:E027	FUS_00009460	E027	167.589	0.019189	37.0146	1.17245e-09	7.94145e-07	17.1124	28.1904	1.54133	909	1456739	1457456	718	-	127	100	112	183	237	212
FUS_00008147-RA	FUS_00008147:E012	FUS_00008147	E012	63.2901	0.00129528	36.9905	1.18705e-09	7.98561e-07	12.0954	16.6193	0.943192	840	901562	902374	813	+	59	49	55	67	81	63
FUS_00019071-RA	FUS_00012246:E012	FUS_00012246	E012	54.0256	0.00196346	36.8955	1.24635e-09	8.24514e-07	14.9016	11.844	-0.67924	1340	1089280	1089321	42	-	64	57	60	52	45	48
FUS_00012246-RA	FUS_00019071:E001	FUS_00019071	E001	234.476	0.000995541	36.9141	1.23451e-09	8.24514e-07	28.264	25.1937	-0.364668	287	259684	259830	147	+	238	331	345	183	161	200
FUS_00019419-RA	FUS_00001809:E001	FUS_00001809	E001	173.362	0.00124028	36.8758	1.25898e-09	8.24514e-07	24.5511	22.1286	-0.322504	270	949764	950007	244	+	195	199	219	136	175	139
FUS_00001809-RA	FUS_00019419:E003	FUS_00019419	E003	360.941	0.00704639	36.8793	1.25676e-09	8.24514e-07	27.2317	37.1396	1.0219	936	181247	181336	90	-	302	262	309	382	475	395
FUS_00001788-RA	FUS_00001788:E012	FUS_00001788	E012	47.8928	0.00131268	36.8621	1.26787e-09	8.24876e-07	14.9399	10.5566	-1.02476	270	839195	839351	157	-	49	59	58	49	40	37
FUS_00008597-RA	FUS_00008597:E010	FUS_00008597	E010	39.2796	0.00317502	36.4874	1.53655e-09	9.93145e-07	12.1717	10.5324	-0.424967	863	1066310	1066452	143	+	43	48	68	27	18	41
FUS_00008018-RA	FUS_00008018:E003	FUS_00008018	E003	152.565	0.000580319	36.4092	1.59948e-09	1.02711e-06	19.7708	24.0364	0.601368	813	1173992	1174051	60	-	143	158	146	139	148	177
FUS_00017818-RA	FUS_00017818:E007	FUS_00017818	E007	39.2974	0.013524	36.3921	1.61357e-09	1.02947e-06	8.47446	12.0969	1.04205	1387	462118	462306	189	-	13	13	25	56	44	70
FUS_00018877-RA	FUS_00018877:E001	FUS_00018877	E001	93.5808	0.0184605	36.3452	1.65288e-09	1.04779e-06	21.6687	13.9583	-1.32458	1169	415799	415861	63	+	101	104	113	77	82	92
FUS_00002835-RA	FUS_00002835:E001	FUS_00002835	E001	115.982	0.0106218	36.3066	1.68596e-09	1.06195e-06	23.3963	15.857	-1.18211	779	2017914	2018498	585	+	138	133	121	86	122	104
FUS_00003531-RA	FUS_00003531:E009	FUS_00003531	E009	81.6086	0.00281888	36.284	1.70558e-09	1.06751e-06	19.0455	13.9044	-0.942162	1384	588821	588955	135	+	100	83	118	61	78	63
FUS_00009460-RA	FUS_00009460:E001	FUS_00009460	E001	265.231	0.00116503	36.2658	1.7216e-09	1.07076e-06	29.8789	26.3169	-0.406285	909	1446417	1447270	854	-	285	390	471	137	220	186
FUS_00018877-RA	FUS_00018877:E003	FUS_00018877	E003	77.2402	0.00137384	36.1009	1.87357e-09	1.158e-06	13.1458	15.7201	0.531122	1169	419304	419550	247	+	39	27	47	111	76	134
FUS_00001015-RA	FUS_00001015:E012	FUS_00001015	E012	51.7044	0.00122315	35.9274	2.04807e-09	1.25799e-06	15.4786	10.9204	-1.03095	410	2775475	2775728	254	-	60	62	79	34	39	47
FUS_00008597-RA	FUS_00008597:E001	FUS_00008597	E001	433.248	0.015536	35.8128	2.17218e-09	1.32598e-06	23.2319	43.2984	2.06032	863	1062254	1062355	102	+	123	151	355	672	324	816
FUS_00003742-RA	FUS_00003742:E001	FUS_00003742	E001	124.007	0.000702727	35.7838	2.20471e-09	1.33758e-06	17.57	21.7168	0.644324	153	329224	329720	497	-	95	92	117	125	159	145
FUS_00024349-RA	FUS_00024349:E002	FUS_00024349	E002	128.529	0.000518022	35.7321	2.264e-09	1.36518e-06	21.7198	17.6789	-0.626141	1855	78665	78744	80	+	186	191	218	72	82	68
FUS_00005166-RA	FUS_00005166:E009	FUS_00005166	E009	151.936	0.00363737	35.3612	2.73895e-09	1.63419e-06	24.8247	19.1354	-0.801463	314	1037973	1038257	285	-	185	146	156	157	119	145
FUS_00017330-RA	FUS_00017330:E010	FUS_00017330	E010	54.5547	0.00117571	35.3582	2.74318e-09	1.63419e-06	9.11308	13.9562	1.25254	1523	547811	548056	246	-	24	7	24	97	58	90
FUS_00017818-RA	FUS_00017818:E003	FUS_00017818	E003	50.0435	0.00125698	35.2728	2.8661e-09	1.6972e-06	11.4122	12.9604	0.374755	1387	459340	459535	196	-	23	28	42	59	65	73
FUS_00008697-RA	FUS_00008697:E002	FUS_00008697	E002	672.233	0.000406161	35.1952	2.98264e-09	1.75569e-06	43.5623	40.1388	-0.291993	832	535103	535948	846	-	900	921	942	400	624	416
FUS_00009447-RA	FUS_00009447:E012	FUS_00009447	E012	80.473	0.000720708	35.1699	3.02161e-09	1.76811e-06	18.4917	14.115	-0.80823	909	1333021	1333359	339	+	82	81	87	75	94	67
FUS_00019530-RA	FUS_00019530:E009	FUS_00019530	E009	352.594	0.00167581	35.1418	3.06543e-09	1.7832e-06	29.4069	30.7058	0.140277	328	217718	219023	1306	+	196	150	244	474	410	535
FUS_00023136-RA	FUS_00023136:E018	FUS_00023136	E018	101.851	0.00885417	35.0921	3.14474e-09	1.81863e-06	21.876	14.8898	-1.16202	1729	137563	137844	282	-	142	110	124	75	95	77
FUS_00000479-RA	FUS_00000479:E001	FUS_00000479	E001	40.3979	0.0235633	34.8797	3.50721e-09	2.01646e-06	15.7887	8.49059	-1.82596	358	24876	25756	881	+	38	52	47	30	40	40
FUS_00016416-RA	FUS_00016416:E009	FUS_00016416	E009	430.09	0.000467592	34.861	3.54101e-09	2.02412e-06	33.2658	36.9527	0.354415	1410	616041	616515	475	+	385	476	541	331	442	448
FUS_00003742-RA	FUS_00003742:E012	FUS_00003742	E012	215.908	0.00223436	34.8181	3.61993e-09	2.05038e-06	28.3555	23.1997	-0.632345	153	333793	333973	181	-	264	275	307	145	177	172
FUS_00002429-RA	FUS_00002429:E003	FUS_00002429	E003	485.342	0.00390303	34.8135	3.6284e-09	2.05038e-06	32.6332	40.2852	0.717707	997	3523660	3523797	138	-	391	347	480	565	454	614
FUS_00006224-RA	FUS_00006224:E010	FUS_00006224	E010	436.81	0.00407984	34.5397	4.17638e-09	2.34662e-06	38.286	31.9945	-0.605303	63	1172417	1172629	213	+	591	619	513	311	366	297
FUS_00013562-RA	FUS_00013562:E007	FUS_00013562	E007	106.497	0.00068616	34.5057	4.25002e-09	2.37451e-06	16.4752	19.3354	0.482628	108	595867	596290	424	-	68	64	89	105	172	127
FUS_00014698-RA	FUS_00014698:E007	FUS_00014698	E007	35.445	0.00163959	34.4286	4.42174e-09	2.45657e-06	12.961	8.75944	-1.14912	1507	195046	195388	343	-	40	61	59	17	30	20
FUS_00006558-RA	FUS_00006558:E008	FUS_00006558	E008	170.142	0.000503797	34.3758	4.54327e-09	2.50999e-06	21.1126	23.8926	0.38212	151	1071650	1071854	205	+	133	114	139	186	225	199
FUS_00001412-RA	FUS_00001412:E008	FUS_00001412	E008	313.013	0.00420089	34.3351	4.63941e-09	2.54887e-06	33.9845	27.412	-0.700442	1516	4026369	4028257	1889	-	302	374	396	233	342	275
FUS_00015237-RA	FUS_00015237:E002	FUS_00015237	E002	190.185	0.010574	34.2176	4.92816e-09	2.69254e-06	19.4485	27.4062	1.06467	710	482638	482984	347	-	159	87	112	256	191	275
FUS_00012671-RA	FUS_00012671:E002	FUS_00012671	E002	5.38889	0.0109919	34.1372	5.13592e-09	2.79064e-06	6.98054	2.25884	-3.26442	1078	1103712	1103833	122	+	13	5	7	1	1	6
FUS_00008697-RA	FUS_00008697:E009	FUS_00008697	E009	50.5257	0.00211138	33.8247	6.03088e-09	3.25459e-06	10.9016	15.1279	0.967704	832	537589	537816	228	-	34	49	53	45	79	45
FUS_00002576-RA	FUS_00002576:E014	FUS_00002576	E014	62.7524	0.00759797	33.8167	6.0556e-09	3.25459e-06	10.2969	16.122	1.32492	6	2624870	2625032	163	+	29	21	37	96	73	97
FUS_00000066-RA	FUS_00000066:E004	FUS_00000066	E004	4273.14	0.000118328	33.6239	6.68644e-09	3.57421e-06	78.2583	79.875	0.103837	149	749994	750171	178	+	3699	3605	4287	4077	5025	4755
FUS_00008771-RA	FUS_00006855:E008	FUS_00006855	E008	51.0228	0.00746066	33.5223	7.04504e-09	3.72562e-06	15.9901	10.4248	-1.26419	1023	1175717	1175845	129	-	59	67	62	39	33	52
FUS_00006855-RA	FUS_00008771:E003	FUS_00008771	E003	2445.06	0.000620635	33.5237	7.04019e-09	3.72562e-06	63.5592	68.6235	0.343564	832	1711528	1713045	1518	-	2061	1651	1900	2721	2832	3080
FUS_00008144-RA	FUS_00008144:E011	FUS_00008144	E011	233.144	0.0118597	33.3753	7.59836e-09	3.99686e-06	30.7978	20.6782	-1.25385	840	877832	878184	353	-	347	335	489	91	105	140
FUS_00012650-RA	FUS_00012650:E072	FUS_00012650	E072	18.7524	0.00276736	33.2949	7.91908e-09	4.14352e-06	4.8004	9.3754	1.94468	1078	575472	575585	114	-	6	4	9	25	37	25
FUS_00015018-RA	FUS_00015018:E001	FUS_00015018	E001	4103.81	8.87174e-05	33.2039	8.29854e-09	4.31921e-06	77.0118	78.3964	0.0893218	727	149670	149864	195	-	3575	3136	3501	4492	4564	4831
FUS_00005233-RA	FUS_00005233:E003	FUS_00005233	E003	74.3232	0.000835055	33.0783	8.85196e-09	4.58314e-06	13.6429	17.3803	0.722138	742	315403	315597	195	+	55	63	77	73	91	84
FUS_00009447-RA	FUS_00009447:E013	FUS_00009447	E013	45.3069	0.00170891	32.9331	9.53871e-09	4.91298e-06	14.6503	10.2148	-1.06299	909	1333451	1333605	155	+	53	53	48	39	53	30
FUS_00003531-RA	FUS_00003531:E003	FUS_00003531	E003	63.4854	0.00123071	32.916	9.62301e-09	4.93072e-06	16.7727	12.3731	-0.90386	1384	587187	587280	94	+	76	72	83	52	61	46
FUS_00003115-RA	FUS_00003115:E001	FUS_00003115	E001	26.1516	0.00631209	32.8593	9.9074e-09	5.05027e-06	11.7906	6.85336	-1.58427	58	2469720	2469945	226	+	41	36	45	12	16	16
FUS_00001015-RA	FUS_00001015:E015	FUS_00001015	E015	62.9248	0.0102107	32.7794	1.03231e-08	5.23519e-06	17.6541	11.438	-1.28906	410	2776935	2777267	333	-	80	76	108	41	51	40
FUS_00011682-RA	FUS_00011682:E018	FUS_00011682	E018	39.1009	0.0120777	32.6695	1.09236e-08	5.51145e-06	14.7102	8.78547	-1.51557	1138	1015929	1015970	42	-	51	41	50	30	42	26
FUS_00001803-RA	FUS_00001803:E003	FUS_00001803	E003	59.717	0.0196738	32.3692	1.27493e-08	6.39997e-06	18.6497	10.4664	-1.71515	270	897267	897865	599	+	66	75	71	51	44	57
FUS_00006897-RA	FUS_00006897:E002	FUS_00006897	E002	56.2637	0.00203557	32.3442	1.2914e-08	6.44988e-06	11.756	15.0947	0.739505	1023	1794643	1794797	155	+	43	79	4	26	161	25
FUS_00008075-RA	FUS_00008075:E006	FUS_00008075	E006	155.43	0.000820854	32.3196	1.30789e-08	6.4994e-06	24.3637	20.1975	-0.578515	813	1884784	1884918	135	+	103	184	196	170	165	129
FUS_00004842-RA	FUS_00004842:E005	FUS_00004842	E005	138.623	0.00257781	32.3052	1.3176e-08	6.51495e-06	21.8674	17.1226	-0.743144	1116	1892165	1892274	110	-	168	207	384	46	62	59
FUS_00008771-RA	FUS_00008771:E009	FUS_00008771	E009	151.502	0.00425636	32.2913	1.32705e-08	6.52901e-06	24.1707	19.7625	-0.620021	832	1714337	1714505	169	-	162	173	181	142	124	138
FUS_00002462-RA	FUS_00002462:E002	FUS_00002462	E002	53.4075	0.0112463	32.2729	1.3397e-08	6.55864e-06	10.3533	16.5203	1.38199	6	130331	130910	580	+	48	44	46	45	74	60
FUS_00015467-RA	FUS_00015467:E001	FUS_00015467	E001	564.629	0.000593403	32.2195	1.37699e-08	6.68289e-06	37.5285	40.5717	0.271555	174	612148	612826	679	-	545	527	550	532	587	625
FUS_00008935-RA	FUS_00008935:E004	FUS_00008935	E004	179.97	0.0152439	32.2173	1.3786e-08	6.68289e-06	19.2537	29.0105	1.27749	391	70767	71035	269	+	95	205	246	167	228	163
FUS_00008597-RA	FUS_00008597:E011	FUS_00008597	E011	28.5985	0.001677	32.1635	1.41728e-08	6.83687e-06	10.5544	8.95658	-0.480009	863	1066694	1066803	110	+	27	31	61	22	15	25
FUS_00011012-RA	FUS_00011012:E002	FUS_00011012	E002	1523.33	0.000161526	31.8911	1.63061e-08	7.82781e-06	58.7251	56.1458	-0.185139	217	961652	961836	185	+	1756	1517	1938	1172	1625	1293
FUS_00000138-RA	FUS_00000138:E001	FUS_00000138	E001	287.223	0.000325679	31.8657	1.6521e-08	7.89263e-06	27.734	31.1297	0.373141	149	2039625	2040527	903	-	279	370	398	212	263	254
FUS_00002749-RA	FUS_00002749:E009	FUS_00002749	E009	233.528	0.000861839	31.8157	1.69521e-08	8.05966e-06	28.8141	24.8016	-0.475769	779	811372	811671	300	+	254	234	317	202	227	194
FUS_00023139-RA	FUS_00023139:E005	FUS_00023139	E005	78.2526	0.0115878	31.8027	1.70658e-08	8.0749e-06	10.949	17.7072	1.42641	1729	147087	147286	200	+	45	17	30	114	96	132
FUS_00020712-RA	FUS_00020712:E005	FUS_00020712	E005	515.608	0.00256753	31.7776	1.72875e-08	8.14086e-06	39.0204	34.8074	-0.390881	293	128033	128250	218	+	609	890	894	306	297	302
FUS_00001545-RA	FUS_00001545:E008	FUS_00001545	E008	889.948	0.00312382	31.7277	1.77372e-08	8.31305e-06	44.2635	50.191	0.470356	292	1743185	1746739	3555	+	857	1014	1055	741	1030	736
FUS_00014693-RA	FUS_00014693:E006	FUS_00014693	E006	4.8134	0.0104523	31.71	1.78994e-08	8.34948e-06	0.986372	5.64585	5.04028	1507	125385	125777	393	+	0	0	1	7	7	11
FUS_00002749-RA	FUS_00002749:E003	FUS_00002749	E003	133.826	0.000638732	31.666	1.83097e-08	8.50076e-06	22.6352	18.693	-0.585029	779	809544	809721	178	+	168	141	166	117	122	102
FUS_00004730-RA	FUS_00004730:E009	FUS_00004730	E009	71.6125	0.00111417	31.6519	1.84432e-08	8.52273e-06	15.9722	13.8497	-0.424263	1116	213679	213909	231	+	91	105	139	38	49	38
FUS_00001222-RA	FUS_00001222:E015	FUS_00001222	E015	36.8841	0.00236936	31.4832	2.01175e-08	9.25323e-06	13.3245	8.87318	-1.19322	1516	1632959	1633201	243	+	34	69	66	19	28	22
FUS_00006740-RA	FUS_00006740:E007	FUS_00006740	E007	51.2884	0.00123862	31.3975	2.1025e-08	9.62587e-06	13.9122	12.0652	-0.420771	1317	1555132	1555343	212	-	60	73	68	30	46	42
FUS_00011698-RA	FUS_00011698:E003	FUS_00011698	E003	30.0898	0.00713747	31.3319	2.17474e-08	9.9107e-06	12.7075	7.86452	-1.40479	1138	1311966	1312290	325	+	30	18	43	22	34	35
FUS_00006897-RA	FUS_00006897:E003	FUS_00006897	E003	647.754	0.00751286	31.231	2.29079e-08	1.03917e-05	44.7942	38.5296	-0.53642	1023	1795069	1796241	1173	+	898	1338	15	261	1284	164
FUS_00003063-RA	FUS_00003063:E008	FUS_00003063	E008	298.754	0.00264992	31.2105	2.3151e-08	1.0454e-05	32.0043	27.8183	-0.454371	58	1253315	1253593	279	-	306	357	436	280	223	239
FUS_00015237-RA	FUS_00015237:E013	FUS_00015237	E013	193.178	0.0130169	31.195	2.33371e-08	1.04901e-05	28.602	20.245	-1.07909	710	486625	487024	400	-	256	278	303	104	139	137
FUS_00006042-RA	FUS_00006042:E001	FUS_00006042	E001	106.107	0.000643636	31.1778	2.35446e-08	1.05355e-05	20.5478	16.4351	-0.675185	281	742713	742820	108	+	129	119	152	98	72	82
FUS_00006558-RA	FUS_00006558:E009	FUS_00006558	E009	137.461	0.00068241	31.0458	2.52013e-08	1.12261e-05	18.9147	21.7353	0.424225	151	1071941	1072082	142	+	107	87	112	151	188	159
FUS_00000649-RA	FUS_00000649:E026	FUS_00000649	E026	68.898	0.00230911	30.9799	2.60716e-08	1.15617e-05	12.3841	16.3805	0.830329	358	2957455	2957702	248	+	50	36	46	82	94	89
FUS_00008604-RA	FUS_00008604:E009	FUS_00008604	E009	160.201	0.00070691	30.9512	2.64594e-08	1.16791e-05	16.7567	21.0254	0.687405	863	1108825	1108954	130	-	77	17	55	214	253	272
FUS_00014693-RA	FUS_00014693:E007	FUS_00014693	E007	48.4767	0.0420511	30.9429	2.65728e-08	1.16791e-05	7.4419	16.2828	2.30187	1507	125868	128087	2220	+	20	15	22	82	51	79
FUS_00015406-RA	FUS_00015406:E006	FUS_00015406	E006	192.237	0.000813397	30.6948	3.01973e-08	1.32134e-05	25.7781	23.2961	-0.316595	172	579882	579988	107	+	187	235	286	130	181	174
FUS_00011238-RA	FUS_00011238:E008	FUS_00011238	E008	213.314	0.000528775	30.4201	3.47897e-08	1.51559e-05	23.7757	27.7136	0.482889	1656	1034084	1034217	134	-	186	308	318	187	177	154
FUS_00008597-RA	FUS_00008597:E021	FUS_00008597	E021	111.56	0.0199571	30.3354	3.6344e-08	1.57636e-05	20.7258	16.9065	-0.616771	863	1071415	1071554	140	+	110	123	256	60	75	92
FUS_00001182-RA	FUS_00001182:E034	FUS_00001182	E034	5775.73	0.000418032	30.2317	3.83385e-08	1.6556e-05	87.0852	84.1742	-0.183587	1516	671032	671229	198	-	5410	4149	5107	7432	5333	6346
FUS_00015115-RA	FUS_00015115:E003	FUS_00015115	E003	52.1825	0.00134626	29.8582	4.64828e-08	1.99858e-05	10.6874	14.7143	0.943418	750	706057	706452	396	+	40	31	34	62	82	54
FUS_00001228-RA	FUS_00001228:E005	FUS_00001228	E005	1090.9	0.00224029	29.8223	4.73504e-08	2.02707e-05	48.7622	53.1308	0.332458	1516	1673162	1676275	3114	+	1091	1074	1315	944	1284	921
FUS_00000554-RA	FUS_00000554:E027	FUS_00000554	E027	24.2075	0.00196949	29.7602	4.88927e-08	2.08407e-05	11.3108	7.13166	-1.34648	358	1181872	1181906	35	-	27	33	34	14	24	19
FUS_00003129-RA	FUS_00003062:E001	FUS_00003062	E001	41.2478	0.00715314	29.7227	4.98466e-08	2.10657e-05	14.336	9.37901	-1.24818	58	1237148	1237178	31	+	57	30	42	44	36	36
FUS_00003062-RA	FUS_00003129:E002	FUS_00003129	E002	2105.67	0.000773873	29.7288	4.9692e-08	2.10657e-05	61.9871	64.2263	0.154516	58	2599446	2600109	664	+	2127	1228	1630	2247	2716	2341
FUS_00002429-RA	FUS_00002429:E009	FUS_00002429	E009	356.898	0.00258274	29.6725	5.11557e-08	2.1527e-05	34.4142	30.1895	-0.432088	997	3525706	3525843	138	-	353	482	553	260	264	313
FUS_00015186-RA	FUS_00015186:E012	FUS_00015186	E012	147.665	0.00316485	29.6454	5.18758e-08	2.17312e-05	24.0194	18.9529	-0.727456	1500	684395	684463	69	-	170	216	255	82	118	97
FUS_00003129-RA	FUS_00003129:E001	FUS_00003129	E001	1156.39	0.000778168	29.6378	5.20805e-08	2.17312e-05	52.9234	50.2491	-0.202145	58	2599039	2599360	322	+	1439	748	990	1164	1305	1159
FUS_00004131-RA	FUS_00004131:E014	FUS_00004131	E014	60.6549	0.00311614	29.5211	5.53111e-08	2.29822e-05	15.3824	12.1495	-0.698846	102	3019285	3019581	297	-	57	105	136	29	41	30
FUS_00023141-RA	FUS_00023141:E001	FUS_00023141	E001	233.922	0.000448145	29.4763	5.6605e-08	2.34214e-05	23.5078	27.1337	0.450739	1729	164092	164952	861	-	161	107	159	305	309	301
FUS_00018261-RA	FUS_00018261:E010	FUS_00018261	E010	204.193	0.000672295	29.4426	5.75964e-08	2.37324e-05	26.8742	23.4301	-0.430489	300	216778	218542	1765	+	262	225	249	135	218	163
FUS_00000204-RA	FUS_00000204:E002	FUS_00000204	E002	309.631	0.00549139	29.3454	6.05616e-08	2.48506e-05	33.9822	26.6526	-0.789497	149	3478783	3479186	404	+	397	417	452	153	309	214
FUS_00000730-RA	FUS_00000730:E012	FUS_00000730	E012	158.435	0.00641397	29.3158	6.14936e-08	2.51288e-05	25.7018	19.3978	-0.869199	358	4270671	4271440	770	+	165	193	229	134	140	119
FUS_00001973-RA	FUS_00001973:E004	FUS_00001973	E004	38.643	0.00157781	29.1993	6.53041e-08	2.65761e-05	12.3758	10.0508	-0.611015	270	3535188	3535393	206	-	52	47	66	26	28	24
FUS_00015306-RA	FUS_00015306:E016	FUS_00015306	E016	32.5742	0.00157896	29.1566	6.67587e-08	2.70567e-05	7.76637	12.0277	1.27928	1080	619507	619615	109	+	19	16	20	46	43	42
FUS_00015869-RA	FUS_00015869:E001	FUS_00015869	E001	572.477	0.0194447	29.1417	6.72716e-08	2.71533e-05	46.2128	33.5805	-1.11837	985	93386	94785	1400	-	609	613	727	440	626	488
FUS_00011879-RA	FUS_00011879:E001	FUS_00011879	E001	567.339	0.00145977	29.0721	6.97325e-08	2.80322e-05	40.6911	37.8491	-0.252635	49	135192	136692	1501	-	635	676	933	375	488	442
FUS_00001237-RA	FUS_00001237:E011	FUS_00001237	E011	22.6976	0.01381	29.001	7.23426e-08	2.89637e-05	9.44505	7.22729	-0.779747	1516	1761289	1761492	204	+	29	48	35	17	12	5
FUS_00015406-RA	FUS_00015406:E011	FUS_00015406	E011	253.798	0.000360031	28.9737	7.33693e-08	2.92563e-05	28.7223	26.8841	-0.211272	172	581128	581312	185	+	260	276	362	194	227	241
FUS_00004273-RA	FUS_00004273:E001	FUS_00004273	E001	110.127	0.0183325	28.9571	7.40009e-08	2.93896e-05	21.097	16.1176	-0.814293	866	1881817	1881949	133	+	171	151	157	57	94	61
FUS_00004032-RA	FUS_00004032:E011	FUS_00004032	E011	162.288	0.00118362	28.9269	7.51633e-08	2.97319e-05	19.1277	22.4584	0.491153	102	1690573	1690824	252	+	83	90	76	212	202	256
FUS_00000025-RA	FUS_00000025:E004	FUS_00000025	E004	49.0134	0.131979	28.8861	7.67633e-08	3.02438e-05	18.3812	8.18888	-2.388	149	350577	350716	140	-	43	20	42	67	62	50
FUS_00001923-RA	FUS_00001923:E005	FUS_00001923	E005	557.859	0.000473123	28.8357	7.87875e-08	3.09181e-05	40.2639	37.3595	-0.260236	270	2448662	2448779	118	+	471	495	556	549	727	537
FUS_00006654-RA	FUS_00006654:E009	FUS_00006654	E009	82.9583	0.000926409	28.802	8.01702e-08	3.13364e-05	18.2462	14.5984	-0.667874	1317	85605	85981	377	-	96	118	124	55	71	56
FUS_00015306-RA	FUS_00015306:E017	FUS_00015306	E017	47.2688	0.00119249	28.7896	8.06827e-08	3.14126e-05	9.90893	14.1222	1.04292	1080	619677	619878	202	+	32	25	33	61	60	61
FUS_00001222-RA	FUS_00001222:E016	FUS_00001222	E016	41.4715	0.00281368	28.767	8.16318e-08	3.16575e-05	13.9535	9.60578	-1.09815	1516	1633270	1633500	231	+	35	75	76	22	30	29
FUS_00011655-RA	FUS_00011655:E005	FUS_00011655	E005	184.06	0.000666503	28.7501	8.23465e-08	3.18099e-05	22.7322	25.1969	0.32076	1138	547132	547233	102	-	134	211	211	185	187	185
FUS_00017818-RA	FUS_00017818:E004	FUS_00017818	E004	31.0171	0.00181911	28.734	8.30322e-08	3.19499e-05	8.64687	10.4478	0.552905	1387	460287	460496	210	-	9	18	26	36	45	46
FUS_00003276-RA	FUS_00003276:E012	FUS_00003276	E012	96.7194	0.000573774	28.6919	8.48596e-08	3.25265e-05	19.1065	15.1873	-0.689642	818	881942	882043	102	+	107	147	221	49	48	58
FUS_00002175-RA	FUS_00002175:E003	FUS_00002175	E003	145.578	0.0169777	28.5741	9.01803e-08	3.44325e-05	23.4359	17.0903	-0.963006	784	2842966	2843024	59	+	113	53	76	221	136	218
FUS_00019462-RA	FUS_00019462:E029	FUS_00019462	E029	20.8571	0.00345638	28.5662	9.05483e-08	3.444e-05	5.39806	9.6871	1.70044	1902	256573	256647	75	-	7	8	9	25	29	39
FUS_00004406-RA	FUS_00004406:E001	FUS_00004406	E001	19.6639	0.00267584	28.5304	9.22376e-08	3.49481e-05	9.82899	5.556	-1.6594	299	587572	587766	195	-	29	37	40	6	9	8
FUS_00014685-RA	FUS_00014685:E001	FUS_00014685	E001	1371.34	0.000965876	28.5099	9.32209e-08	3.51859e-05	56.4899	53.4298	-0.224167	9	948913	953538	4626	+	1418	2022	2404	835	1185	857
FUS_00000929-RA	FUS_00000929:E015	FUS_00000929	E015	78.8751	0.00184578	28.4805	9.46457e-08	3.55879e-05	18.3227	13.9437	-0.816693	410	1248504	1248710	207	+	88	89	137	54	64	62
FUS_00004658-RA	FUS_00004658:E017	FUS_00004658	E017	59.0187	0.137407	28.4174	9.77836e-08	3.66285e-05	23.6544	6.9965	-3.61825	1381	1851050	1851287	238	+	91	78	138	21	35	23
FUS_00005563-RA	FUS_00005563:E001	FUS_00005563	E001	159.343	0.0209999	28.4004	9.86444e-08	3.68115e-05	27.4156	18.2773	-1.25393	1291	521980	522486	507	-	148	186	239	149	131	130
FUS_00006855-RA	FUS_00006855:E002	FUS_00006855	E002	2577.76	0.000246902	28.338	1.01875e-07	3.78741e-05	65.8549	67.5821	0.11675	1023	1173369	1173497	129	-	1997	1553	1934	3168	3036	3239
FUS_00019308-RA	FUS_00019308:E018	FUS_00019308	E018	358.787	0.00520279	28.2861	1.04645e-07	3.87584e-05	36.1689	28.8056	-0.751714	1409	143158	143349	192	-	478	387	453	268	322	288
FUS_00011023-RA	FUS_00011023:E009	FUS_00011023	E009	38.322	0.00136213	28.2666	1.05702e-07	3.90036e-05	12.0914	9.99837	-0.557847	217	1140515	1140624	110	-	49	55	67	22	16	33
FUS_00015406-RA	FUS_00015406:E009	FUS_00015406	E009	292.83	0.000719385	28.2427	1.07018e-07	3.93425e-05	30.6123	28.6708	-0.21201	172	580601	580773	173	+	291	345	400	231	256	276
FUS_00013982-RA	FUS_00013982:E002	FUS_00013982	E002	939.138	0.000910491	28.1588	1.11756e-07	4.0932e-05	47.4522	48.4452	0.0780582	348	335331	338648	3318	+	935	850	982	864	1100	903
FUS_00001688-RA	FUS_00001688:E011	FUS_00001688	E011	224.407	0.0180418	28.0444	1.18567e-07	4.32663e-05	31.8059	21.5365	-1.23467	292	3998900	3999097	198	-	252	250	249	236	144	219
FUS_00016855-RA	FUS_00016855:E001	FUS_00016855	E001	72.0283	0.0466044	27.9726	1.23047e-07	4.47363e-05	18.8129	12.5047	-1.21858	923	573785	573946	162	+	99	71	73	67	80	45
FUS_00011682-RA	FUS_00011682:E008	FUS_00011682	E008	133.459	0.000929251	27.9227	1.26258e-07	4.57354e-05	16.7568	20.5798	0.621852	1138	1009926	1010052	127	-	72	44	71	203	155	204
FUS_00020712-RA	FUS_00020712:E007	FUS_00020712	E007	740.205	0.00389392	27.9026	1.27579e-07	4.60453e-05	45.235	40.3963	-0.406982	293	128629	129068	440	+	806	1344	1319	376	444	472
FUS_00012246-RA	FUS_00012246:E007	FUS_00012246	E007	243.223	0.024371	27.8108	1.33779e-07	4.81074e-05	18.1829	30.7117	1.63538	1340	1084044	1084211	168	-	134	41	90	390	281	405
FUS_00015186-RA	FUS_00015186:E020	FUS_00015186	E020	473.888	0.000300752	27.7791	1.35988e-07	4.87247e-05	34.7039	38.1432	0.322017	1500	688391	688548	158	-	464	447	544	465	474	458
FUS_00022327-RA	FUS_00022327:E005	FUS_00022327	E005	5.23375	0.0130598	27.6006	1.49131e-07	5.32409e-05	6.6071	2.31468	-3.03423	1238	199693	199791	99	-	6	13	8	3	2	2
FUS_00011682-RA	FUS_00011682:E016	FUS_00011682	E016	94.7714	0.0179583	27.5455	1.53445e-07	5.45838e-05	21.7193	14.1085	-1.30002	1138	1015339	1015598	260	-	108	98	114	87	102	68
FUS_00021616-RA	FUS_00021616:E001	FUS_00021616	E001	1482.58	0.0102824	27.5334	1.54405e-07	5.47285e-05	62.2156	51.7582	-0.754551	1044	118834	121109	2276	-	1553	1834	2172	899	1590	1186
FUS_00015466-RA	FUS_00015466:E008	FUS_00015466	E008	420.286	0.000309633	27.4823	1.58538e-07	5.59926e-05	35.7323	33.3835	-0.228277	174	613625	614133	509	+	504	463	451	343	350	427
FUS_00003742-RA	FUS_00003742:E011	FUS_00003742	E011	163.84	0.000604235	27.4501	1.61203e-07	5.67313e-05	24.6049	20.7676	-0.524277	153	332906	333319	414	-	197	201	223	129	137	124
FUS_00000164-RA	FUS_00000164:E002	FUS_00000164	E002	1192.46	0.00016688	27.4111	1.64485e-07	5.7681e-05	53.42	51.6289	-0.134141	149	2666473	2670282	3810	-	1267	1647	1745	790	1069	926
FUS_00004728-RA	FUS_00004728:E025	FUS_00004728	E025	35.3519	0.00131245	27.3648	1.6847e-07	5.88698e-05	12.6265	8.65294	-1.10761	1116	211846	211867	22	-	49	59	57	19	21	20
FUS_00016635-RA	FUS_00016635:E001	FUS_00016635	E001	908.454	0.000335644	27.3566	1.69182e-07	5.89105e-05	48.1504	45.239	-0.232356	251	387642	387692	51	+	929	620	744	1077	806	1114
FUS_00001525-RA	FUS_00001525:E007	FUS_00001525	E007	164.558	0.00144076	27.3342	1.71154e-07	5.93879e-05	21.1809	24.293	0.424056	292	1578457	1579942	1486	+	167	166	164	145	205	144
FUS_00005054-RA	FUS_00005054:E009	FUS_00005054	E009	29.0805	0.00298909	27.1528	1.87993e-07	6.50029e-05	7.8359	11.2741	1.06306	112	2089064	2089407	344	-	9	25	23	36	39	38
FUS_00014258-RA	FUS_00014258:E001	FUS_00014258	E001	107.736	0.0016392	27.1379	1.89446e-07	6.52771e-05	20.301	16.9331	-0.548778	721	860414	861643	1230	-	139	126	164	70	110	64
FUS_00015406-RA	FUS_00015406:E017	FUS_00015406	E017	188.3	0.0116226	27.0924	1.93961e-07	6.66008e-05	18.8639	28.1034	1.23749	172	585407	585509	103	+	130	98	131	179	317	240
FUS_00004989-RA	FUS_00004989:E002	FUS_00004989	E002	1010.41	0.00805632	27.083	1.949e-07	6.66915e-05	42.4675	46.0368	0.294075	112	1273334	1273974	641	+	425	308	414	1560	932	1939
FUS_00011087-RA	FUS_00011087:E014	FUS_00011087	E014	18.8945	0.0193696	27.0092	2.02488e-07	6.90492e-05	10.9102	5.5962	-1.94419	1	348627	348784	158	+	28	24	28	10	14	14
FUS_00015186-RA	FUS_00015186:E009	FUS_00015186	E009	241.803	0.00379831	26.9598	2.07733e-07	7.05752e-05	29.7565	24.2769	-0.646506	1500	683617	683835	219	-	266	344	419	145	190	168
FUS_00002429-RA	FUS_00002429:E002	FUS_00002429	E002	286.452	0.000551784	26.9537	2.0839e-07	7.05752e-05	26.8898	31.3244	0.491973	997	3523507	3523582	76	-	236	241	315	293	257	361
FUS_00006897-RA	FUS_00006897:E001	FUS_00006897	E001	21.1505	0.00766707	26.8251	2.22726e-07	7.51728e-05	6.06088	10.0587	1.47482	1023	1792276	1792352	77	+	12	20	1	8	76	9
FUS_00012246-RA	FUS_00012246:E010	FUS_00012246	E010	110.266	0.0189303	26.6808	2.39988e-07	8.07234e-05	12.4027	21.3418	1.62714	1340	1087213	1087340	128	-	67	20	34	162	158	170
FUS_00013982-RA	FUS_00013982:E001	FUS_00013982	E001	50.3379	0.00153663	26.6321	2.46114e-07	8.25034e-05	14.7076	10.9597	-0.868258	348	335026	335145	120	+	77	58	67	34	35	39
FUS_00004032-RA	FUS_00004032:E005	FUS_00004032	E005	58.9393	0.0286134	26.6105	2.48881e-07	8.31206e-05	18.764	10.1693	-1.81797	102	1683222	1683394	173	+	67	64	110	44	47	39
FUS_00015509-RA	FUS_00015509:E009	FUS_00015509	E009	113.139	0.0137746	26.6047	2.49637e-07	8.31206e-05	22.5416	16.035	-1.03346	392	780292	780474	183	+	125	150	154	79	93	99
FUS_00016814-RA	FUS_00016814:E006	FUS_00016814	E006	59.7426	0.00966872	26.5622	2.55188e-07	8.4684e-05	16.8966	11.5935	-1.11753	923	100367	100474	108	+	63	77	87	44	52	48
FUS_00006677-RA	FUS_00001973:E002	FUS_00001973	E002	32.8538	0.00249802	26.5366	2.5859e-07	8.52408e-05	11.5008	9.11824	-0.679817	270	3534496	3534686	191	-	44	47	51	19	18	27
FUS_00001973-RA	FUS_00006677:E014	FUS_00006677	E014	63.5742	0.00494748	26.5367	2.58582e-07	8.52408e-05	15.7189	12.7504	-0.621069	1317	468095	468292	198	-	60	106	128	38	43	36
FUS_00006899-RA	FUS_00006899:E001	FUS_00006899	E001	216.257	0.00185622	26.5218	2.60577e-07	8.56105e-05	23.7392	27.8544	0.503846	1023	1804808	1806380	1573	+	214	217	221	185	235	227
FUS_00022900-RA	FUS_00022900:E006	FUS_00022900	E006	19.9438	0.034586	26.5103	2.62141e-07	8.58391e-05	8.19525	2.72027	-3.19427	1828	48906	49026	121	+	31	38	67	2	0	1
FUS_00015237-RA	FUS_00015237:E003	FUS_00015237	E003	247.618	0.0152114	26.4406	2.71766e-07	8.86971e-05	22.1866	30.8104	1.03899	710	483323	483608	286	-	209	108	154	316	232	387
FUS_00004532-RA	FUS_00004532:E003	FUS_00004532	E003	183.454	0.00173903	26.3696	2.81938e-07	9.17142e-05	25.5354	22.1286	-0.445826	1381	300368	300646	279	-	206	305	217	130	148	134
FUS_00002749-RA	FUS_00002749:E006	FUS_00002749	E006	142.697	0.000640771	26.134	3.18521e-07	0.000103275	23.1465	19.6048	-0.509704	779	810269	810396	128	+	147	161	191	117	141	119
FUS_00012972-RA	FUS_00012972:E002	FUS_00012972	E002	86.1494	0.0144483	26.0667	3.2983e-07	0.000106411	15.0222	16.8982	0.351689	1437	852319	852533	215	-	72	40	54	101	126	103
FUS_00020712-RA	FUS_00020712:E009	FUS_00020712	E009	242.617	0.00181243	26.0636	3.30347e-07	0.000106411	24.5915	30.2992	0.664909	293	130937	131227	291	+	189	311	339	202	257	202
FUS_00002413-RA	FUS_00002413:E008	FUS_00002413	E008	63.7416	0.0167708	25.9592	3.48709e-07	0.000111962	17.8696	11.6382	-1.27461	997	3300988	3302032	1045	-	80	76	89	41	68	42
FUS_00008732-RA	FUS_00008732:E001	FUS_00008732	E001	36.5952	0.00236009	25.9432	3.51614e-07	0.000112529	13.2416	9.22039	-1.06274	832	1422776	1422941	166	+	26	45	40	38	50	24
FUS_00006297-RA	FUS_00006297:E007	FUS_00006297	E007	442.081	0.000188736	25.9227	3.55363e-07	0.000113362	35.8593	33.6656	-0.212288	63	1828232	1828316	85	-	396	298	400	549	462	484
FUS_00013984-RA	FUS_00013984:E014	FUS_00013984	E014	751.811	0.00979481	25.9032	3.58969e-07	0.000114144	38.9592	48.0138	0.755785	348	347992	349572	1581	+	668	496	611	795	889	934
FUS_00012246-RA	FUS_00012246:E021	FUS_00012246	E021	38.1027	0.0154313	25.7601	3.86599e-07	0.000122536	13.2732	9.34366	-1.03101	1340	1091926	1092255	330	-	56	44	41	43	21	25
FUS_00022327-RA	FUS_00022327:E001	FUS_00022327	E001	18.413	0.00397303	25.7481	3.89005e-07	0.000122904	10.1304	6.16668	-1.44541	1238	198359	198831	473	-	19	19	26	12	25	13
FUS_00010164-RA	FUS_00010164:E005	FUS_00010164	E005	167.228	0.00350976	25.7253	3.93633e-07	0.000123971	18.8895	23.3109	0.644483	938	732544	732771	228	-	73	71	111	278	142	266
FUS_00020593-RA	FUS_00020593:E026	FUS_00020593	E026	82.8613	0.00133028	25.7053	3.97734e-07	0.000124865	14.4924	18.6164	0.750232	1574	83143	83338	196	+	60	82	98	72	123	69
FUS_00006926-RA	FUS_00006926:E013	FUS_00006926	E013	1716.53	0.000158398	25.6871	4.01497e-07	0.000125647	55.1352	57.7234	0.187271	111	201802	201961	160	+	1544	580	723	2872	1155	2645
FUS_00008354-RA	FUS_00008354:E007	FUS_00008354	E007	2.16468	0.0977287	25.6522	4.08819e-07	0.000127535	5.71824	1.29822	-4.2844	104	1647132	1647416	285	+	1	3	5	2	2	1
FUS_00002175-RA	FUS_00002175:E005	FUS_00002175	E005	485.09	0.0184694	25.64	4.1143e-07	0.000127946	38.1581	30.4492	-0.755747	784	2843335	2843502	168	+	326	143	254	664	533	801
FUS_00002749-RA	FUS_00002749:E011	FUS_00002749	E011	157.494	0.00118416	25.5785	4.24754e-07	0.000131675	24.2378	20.4858	-0.519079	779	812105	812247	143	+	183	171	196	120	168	126
FUS_00011671-RA	FUS_00011671:E002	FUS_00011671	E002	65.6841	0.00617653	25.5385	4.33638e-07	0.000134009	13.597	15.0105	0.293578	1138	902992	903128	137	-	49	42	59	81	92	63
FUS_00011178-RA	FUS_00011178:E005	FUS_00011178	E005	338.331	0.000511936	25.5054	4.41142e-07	0.000135903	29.5092	32.1355	0.278219	1656	312021	312071	51	-	321	222	272	419	307	423
FUS_00007198-RA	FUS_00007198:E001	FUS_00007198	E001	8372.05	0.000226172	25.487	4.45364e-07	0.000136778	95.8376	94.2756	-0.0966641	966	964170	965355	1186	+	7709	10605	10672	7278	8465	6710
FUS_00015237-RA	FUS_00015237:E008	FUS_00015237	E008	182.051	0.00462068	25.4722	4.48799e-07	0.000137406	26.4423	21.3136	-0.671387	710	485326	485438	113	-	222	202	282	124	143	156
FUS_00017818-RA	FUS_00017818:E008	FUS_00017818	E008	48.961	0.0109741	25.4556	4.52677e-07	0.000138166	10.7794	13.0131	0.554199	1387	462645	462780	136	-	23	20	40	58	60	80
FUS_00008697-RA	FUS_00008697:E008	FUS_00008697	E008	46.1797	0.00165469	25.3591	4.75913e-07	0.000144811	10.6676	14.2321	0.849884	832	537245	537510	266	-	40	42	48	42	74	33
FUS_00000729-RA	FUS_00000729:E001	FUS_00000729	E001	251.587	0.00105727	25.314	4.87161e-07	0.000147779	25.6249	29.4179	0.440063	358	4255926	4256199	274	-	238	227	253	242	278	264
FUS_00019364-RA	FUS_00019364:E005	FUS_00019364	E005	77.1622	0.00136077	25.2906	4.93112e-07	0.000149126	12.7069	16.473	0.771303	1548	430754	430990	237	+	37	32	46	89	115	121
FUS_00019859-RA	FUS_00019859:E002	FUS_00019859	E002	163.333	0.00695207	25.2339	5.07826e-07	0.000153108	20.7149	24.3381	0.497972	1415	76265	76360	96	-	140	135	161	150	238	153
FUS_00004148-RA	FUS_00008144:E008	FUS_00008144	E008	214.004	0.000375106	25.1775	5.22899e-07	0.00015614	24.9474	26.6199	0.204533	840	873098	873337	240	-	181	225	329	199	186	196
FUS_00008144-RA	FUS_00004148:E012	FUS_00004148	E012	1754.57	0.00314096	25.1854	5.20755e-07	0.00015614	52.9832	59.3577	0.462483	866	250990	251186	197	+	1154	522	760	2915	1661	2727
FUS_00012650-RA	FUS_00002462:E001	FUS_00002462	E001	52.9692	0.00132227	25.1727	5.242e-07	0.00015614	11.405	15.3812	0.884656	6	129520	129824	305	+	49	61	59	41	68	45
FUS_00002462-RA	FUS_00012650:E073	FUS_00012650	E073	15.6409	0.00365536	25.1755	5.23439e-07	0.00015614	4.54098	8.53676	1.83204	1078	575877	575978	102	-	5	3	9	20	32	20
FUS_00008597-RA	FUS_00008771:E010	FUS_00008771	E010	147.649	0.0106883	25.1549	5.29039e-07	0.000156171	24.4448	19.0571	-0.765636	832	1715065	1715528	464	-	165	172	191	125	94	153
FUS_00008597-RA	FUS_00008597:E015	FUS_00008597	E015	51.1921	0.0125085	25.1657	5.26084e-07	0.000156171	13.8516	12.0564	-0.409969	863	1068970	1069076	107	+	60	46	102	26	30	57
FUS_00008771-RA	FUS_00008597:E002	FUS_00008597	E002	1543.42	0.0373596	25.1596	5.27763e-07	0.000156171	42.0112	67.7234	1.90854	863	1062465	1063095	631	+	712	519	1149	2396	1106	2791
FUS_00015009-RA	FUS_00003531:E008	FUS_00003531	E008	79.9953	0.00984347	25.1227	5.3797e-07	0.000157858	19.2051	13.5257	-1.04925	1384	588606	588741	136	+	89	94	124	58	74	59
FUS_00003531-RA	FUS_00015009:E001	FUS_00015009	E001	48.8554	0.00162029	25.1228	5.37919e-07	0.000157858	14.7455	10.8678	-0.900612	727	59675	59699	25	+	61	57	65	37	45	36
FUS_00023139-RA	FUS_00011238:E007	FUS_00011238	E007	224.209	0.000324466	25.1057	5.42736e-07	0.000157858	27.2672	23.5707	-0.458052	1656	1033111	1033218	108	-	244	399	452	115	144	105
FUS_00015306-RA	FUS_00015306:E021	FUS_00015306	E021	32.7895	0.00614175	25.1063	5.42544e-07	0.000157858	7.75402	12.1682	1.31811	1080	621940	622075	136	+	11	17	27	49	44	41
FUS_00011238-RA	FUS_00023139:E004	FUS_00023139	E004	67.0595	0.017702	25.1133	5.40594e-07	0.000157858	9.91377	16.5198	1.50887	1729	146823	146997	175	+	37	14	24	96	74	125
FUS_00001809-RA	FUS_00001809:E004	FUS_00001809	E004	1194.74	0.00563216	25.0754	5.51319e-07	0.000159884	48.7474	55.5152	0.509252	270	950610	951474	865	+	1009	1019	1013	1147	1372	1488
FUS_00016416-RA	FUS_00011087:E013	FUS_00011087	E013	12.4382	0.0150589	25.0093	5.70533e-07	0.000164491	8.97691	4.45145	-2.03628	1	348462	348533	72	+	18	18	18	8	9	7
FUS_00011087-RA	FUS_00016416:E010	FUS_00016416	E010	305.804	0.00200073	25.0125	5.696e-07	0.000164491	28.0953	32.3793	0.461083	1410	616609	616632	24	+	273	331	352	234	330	334
FUS_00004842-RA	FUS_00004842:E007	FUS_00004842	E007	103.683	0.000676335	24.8987	6.04243e-07	0.000173704	18.9124	15.291	-0.638395	1116	1894141	1894267	127	-	127	156	271	42	36	54
FUS_00006586-RA	FUS_00006586:E001	FUS_00006586	E001	525.863	0.0123596	24.8706	6.13098e-07	0.000175739	32.1208	42.7491	0.98114	151	1556677	1556749	73	+	424	345	392	583	605	704
FUS_00004414-RA	FUS_00004414:E005	FUS_00004414	E005	775.591	0.00804182	24.8626	6.15657e-07	0.000175962	48.0697	40.9138	-0.588386	299	675160	677136	1977	+	885	1036	1251	472	649	580
FUS_00004273-RA	FUS_00004273:E003	FUS_00004273	E003	196.098	0.00428452	24.854	6.18398e-07	0.000176236	25.1668	24.2336	-0.118291	866	1882662	1882771	110	+	211	242	256	134	189	176
FUS_00003530-RA	FUS_00003530:E003	FUS_00003530	E003	462.323	0.000730053	24.6965	6.7106e-07	0.000189969	36.4193	35.7201	-0.0658839	1384	585144	585294	151	-	488	481	520	391	450	464
FUS_00003672-RA	FUS_00014685:E003	FUS_00014685	E003	345.846	0.000300561	24.6928	6.72347e-07	0.000189969	30.7767	33.1621	0.245685	9	954360	954564	205	+	324	452	500	263	341	269
FUS_00014685-RA	FUS_00003672:E003	FUS_00003672	E003	546.851	0.000326548	24.693	6.72286e-07	0.000189969	36.4362	39.3984	0.269654	1384	2852957	2853038	82	-	477	378	431	595	685	633
FUS_00008047-RA	FUS_00008047:E002	FUS_00008047	E002	126.355	0.0101486	24.6855	6.74908e-07	0.000190149	23.5622	17.1553	-0.968308	813	1530437	1530563	127	+	109	145	170	132	119	98
FUS_00000754-RA	FUS_00000754:E009	FUS_00000754	E009	257.798	0.00844291	24.6097	7.01989e-07	0.000197217	30.5035	24.502	-0.698184	358	4472246	4474749	2504	+	302	397	477	125	194	158
FUS_00002749-RA	FUS_00002749:E004	FUS_00002749	E004	179.331	0.00318475	24.5445	7.26147e-07	0.000203426	26.0181	21.4491	-0.600812	779	809785	809995	211	+	213	194	233	172	150	133
FUS_00018253-RA	FUS_00018253:E005	FUS_00018253	E005	822.58	0.000208624	24.4961	7.44608e-07	0.000208008	44.5102	46.6296	0.171539	300	169080	172055	2976	+	928	1053	1364	487	779	569
FUS_00008366-RA	FUS_00008366:E004	FUS_00008366	E004	19.6088	0.00640217	24.4768	7.52102e-07	0.00020951	8.55505	7.18431	-0.508253	104	1741328	1741346	19	+	22	20	55	8	12	12
FUS_00018872-RA	FUS_00018872:E006	FUS_00018872	E006	157.238	0.000449116	24.4328	7.69462e-07	0.000213744	20.4341	24.2235	0.524948	1169	401139	401499	361	-	166	167	178	128	171	144
FUS_00006677-RA	FUS_00006677:E010	FUS_00006677	E010	82.4823	0.00083386	24.4036	7.81233e-07	0.000216272	17.1236	15.4215	-0.313325	1317	466601	466778	178	-	89	121	139	57	66	50
FUS_00001581-RA	FUS_00001581:E001	FUS_00001581	E001	175.485	0.00214511	24.3994	7.82937e-07	0.000216272	21.577	25.2653	0.490093	292	2301767	2302261	495	-	149	158	200	158	216	176
FUS_00008354-RA	FUS_00008354:E012	FUS_00008354	E012	2.52683	0.0696991	24.3519	8.02474e-07	0.000220831	5.77383	1.42524	-4.04303	104	1649856	1649971	116	+	5	0	4	3	1	2
FUS_00019419-RA	FUS_00019419:E015	FUS_00019419	E015	57.0548	0.00129773	24.3473	8.04396e-07	0.000220831	15.0778	12.1058	-0.649865	936	187422	187516	95	-	62	92	98	38	46	28
FUS_00002357-RA	FUS_00002357:E012	FUS_00002357	E012	139.207	0.000549856	24.3431	8.06142e-07	0.000220831	19.5251	22.9183	0.491406	997	2598650	2600125	1476	+	113	162	200	108	156	121
FUS_00002429-RA	FUS_00002429:E004	FUS_00002429	E004	458.436	0.00821137	24.2923	8.27685e-07	0.000226107	31.2169	39.7865	0.81994	997	3524376	3524499	124	-	350	306	445	593	406	578
FUS_00015509-RA	FUS_00015509:E008	FUS_00015509	E008	91.9898	0.00879113	24.2828	8.31805e-07	0.000226606	19.9164	14.9652	-0.859661	392	780097	780209	113	+	98	110	122	75	81	79
FUS_00008557-RA	FUS_00008557:E008	FUS_00008557	E008	229.952	0.00553229	24.2762	8.34632e-07	0.000226752	23.6451	25.2522	0.205516	863	324799	324909	111	+	158	73	123	326	167	434
FUS_00024906-RA	FUS_00024906:E021	FUS_00024906	E021	18.5953	0.00321749	24.2551	8.43832e-07	0.000228623	6.03762	9.93508	1.4498	957	10513	10586	74	-	13	15	16	15	34	18
FUS_00001182-RA	FUS_00001182:E004	FUS_00001182	E004	9591.98	0.000404703	24.2296	8.55076e-07	0.000231036	95.0668	97.9927	0.180652	1516	650319	650591	273	-	7381	5913	7438	13198	10303	11258
FUS_00011318-RA	FUS_00011318:E010	FUS_00011318	E010	73.3593	0.00266359	24.2241	8.57547e-07	0.000231073	17.4507	13.3377	-0.80126	114	946396	947077	682	+	99	113	91	45	53	55
FUS_00008366-RA	FUS_00004032:E002	FUS_00004032	E002	37.7846	0.0420651	24.1786	8.78043e-07	0.000233564	15.6962	7.71784	-2.0863	102	1682559	1682654	96	+	49	50	66	24	35	16
FUS_00015406-RA	FUS_00021738:E015	FUS_00021738	E015	15.3729	0.0255126	24.1782	8.78227e-07	0.000233564	9.98111	5.05088	-1.98045	696	166159	166377	219	-	20	12	33	10	10	12
FUS_00004032-RA	FUS_00010540:E004	FUS_00010540	E004	11.6031	0.00553765	24.1773	8.786e-07	0.000233564	8.44887	4.50158	-1.82708	1390	1428963	1428988	26	-	16	14	19	4	10	10
FUS_00021738-RA	FUS_00015406:E008	FUS_00015406	E008	335.047	0.0028154	24.1868	8.74311e-07	0.000233564	32.9234	29.9938	-0.305539	172	580281	580532	252	+	342	395	487	266	268	308
FUS_00010540-RA	FUS_00008366:E003	FUS_00008366	E003	3.55024	0.0168066	24.1958	8.70219e-07	0.000233564	1.51589	5.24361	3.58593	104	1738160	1738929	770	+	1	0	2	3	7	7
FUS_00002259-RA	FUS_00002259:E002	FUS_00002259	E002	18.7927	0.00484411	24.1627	8.85315e-07	0.000234157	9.41294	6.63464	-1.01835	997	488392	488554	163	+	18	13	28	18	11	25
FUS_00020593-RA	FUS_00002175:E004	FUS_00002175	E004	362.417	0.0192129	24.157	8.87934e-07	0.000234157	33.8627	26.6639	-0.776384	784	2843112	2843253	142	+	244	112	191	504	379	602
FUS_00002175-RA	FUS_00020593:E028	FUS_00020593	E028	54.6343	0.00101045	24.1603	8.86387e-07	0.000234157	11.5601	15.4134	0.851184	1574	83640	83739	100	+	40	47	64	52	72	54
FUS_00004282-RA	FUS_00004282:E011	FUS_00004282	E011	57.5246	0.00140459	24.1413	8.95193e-07	0.000235443	12.9369	14.5463	0.347316	866	2000671	2000835	165	+	35	55	65	58	97	39
FUS_00020119-RA	FUS_00020119:E002	FUS_00020119	E002	2235.11	0.00453454	24.0821	9.23147e-07	0.000242151	63.0721	67.5875	0.307598	844	323675	327757	4083	-	2500	1760	2611	2024	2162	2345
FUS_00005732-RA	FUS_00005732:E007	FUS_00005732	E007	4105.73	0.000141194	24.0669	9.30467e-07	0.000243425	77.1065	78.9225	0.117029	1039	512737	512925	189	+	3528	3294	3899	4059	4998	4570
FUS_00017574-RA	FUS_00017574:E004	FUS_00017574	E004	110.691	0.00159957	24.0553	9.36072e-07	0.000244246	20.2006	17.5176	-0.431653	1482	313978	314271	294	-	135	118	185	71	103	80
FUS_00019176-RA	FUS_00019176:E010	FUS_00019176	E010	123.219	0.00848757	24.0418	9.42678e-07	0.000245322	16.9846	22.6597	0.877264	1699	64834	65017	184	-	98	115	113	113	150	144
FUS_00022206-RA	FUS_00022206:E008	FUS_00022206	E008	628.164	0.00783433	24.0363	9.45373e-07	0.000245378	45.5758	36.8386	-0.754529	249	108612	108975	364	-	776	704	734	503	628	488
FUS_00000025-RA	FUS_00000025:E002	FUS_00000025	E002	11.2342	0.0165459	23.9393	9.94222e-07	0.000257381	1.81746	4.77445	2.7908	149	348498	348609	112	-	0	0	1	22	31	8
FUS_00021244-RA	FUS_00021244:E021	FUS_00021244	E021	72.5656	0.00239477	23.9299	9.99068e-07	0.00025796	13.1403	17.147	0.79256	1239	236722	237072	351	+	53	51	64	86	100	73
FUS_00016814-RA	FUS_00016814:E022	FUS_00016814	E022	3892.93	0.00151734	23.9221	1.00313e-06	0.000258334	74.2541	77.8503	0.233345	923	104982	105183	202	+	3342	2301	2878	4594	4621	4823
FUS_00004082-RA	FUS_00004082:E001	FUS_00004082	E001	31.015	0.00276514	23.8818	1.02434e-06	0.000262553	11.8746	8.31569	-1.04258	102	2321803	2321888	86	+	37	54	48	18	21	19
FUS_00018872-RA	FUS_00018872:E003	FUS_00018872	E003	115.021	0.00228623	23.8809	1.02482e-06	0.000262553	17.1124	21.4307	0.682928	1169	400419	400580	162	-	127	103	121	103	140	98
FUS_00011649-RA	FUS_00011649:E002	FUS_00011649	E002	2839.57	0.00234588	23.8451	1.04409e-06	0.0002668	65.3523	73.5275	0.545456	1138	490106	490870	765	-	2509	1836	2192	3181	3317	3497
FUS_00020033-RA	FUS_00020033:E009	FUS_00020033	E009	1653.58	0.00842939	23.8289	1.05288e-06	0.000268351	54.8314	62.9825	0.579111	1397	345059	347317	2259	+	1793	1234	1573	1583	1916	1710
FUS_00016987-RA	FUS_00006234:E013	FUS_00006234	E013	25.458	0.0153584	23.8032	1.06702e-06	0.000270562	11.1814	7.30712	-1.24204	63	1231885	1232279	395	+	34	40	38	13	21	15
FUS_00006234-RA	FUS_00016987:E003	FUS_00016987	E003	89.7732	0.00119973	23.8049	1.06609e-06	0.000270562	15.0501	19.106	0.716569	234	640163	640592	430	-	75	74	105	85	98	101
FUS_00015306-RA	FUS_00015306:E019	FUS_00015306	E019	55.39	0.00551244	23.778	1.0811e-06	0.00027343	10.7112	15.2239	1.03822	1080	621019	621406	388	+	41	30	34	66	64	82
FUS_00002381-RA	FUS_00002381:E001	FUS_00002381	E001	72.3701	0.00408527	23.7678	1.08684e-06	0.00027418	13.0349	17.2498	0.834304	997	2795610	2795820	211	+	56	38	78	84	64	103
FUS_00002749-RA	FUS_00002749:E001	FUS_00002749	E001	134.281	0.00211489	23.6254	1.17032e-06	0.000293846	22.71	18.7631	-0.583891	779	808533	808716	184	+	166	149	162	90	133	121
FUS_00011364-RA	FUS_00011364:E003	FUS_00011364	E003	81.9943	0.00929422	23.6247	1.17074e-06	0.000293846	12.6695	17.0534	0.883861	355	468961	469232	272	-	54	13	47	109	95	141
FUS_00000290-RA	FUS_00000290:E006	FUS_00000290	E006	90.2675	0.00104806	23.6	1.1859e-06	0.000296899	18.2734	15.6927	-0.457073	149	5119232	5119379	148	+	123	123	117	61	76	60
FUS_00004032-RA	FUS_00004032:E008	FUS_00004032	E008	56.1718	0.0349356	23.5442	1.22078e-06	0.000304858	18.3081	9.91577	-1.81747	102	1684065	1684190	126	+	63	62	104	48	27	47
FUS_00002429-RA	FUS_00002429:E006	FUS_00002429	E006	12.1023	0.00405169	23.5021	1.2478e-06	0.000310549	7.94356	4.29663	-1.78227	997	3524854	3524936	83	-	20	18	25	5	2	8
FUS_00019419-RA	FUS_00019419:E002	FUS_00019419	E002	415.619	0.0109851	23.4989	1.24984e-06	0.000310549	29.36	39.15	0.962931	936	180938	181096	159	-	368	325	332	423	521	475
FUS_00002175-RA	FUS_00002175:E009	FUS_00002175	E009	814.164	0.00501657	23.4481	1.2833e-06	0.000318062	32.7647	40.5327	0.725972	784	2848181	2848348	168	+	316	69	117	1229	1078	1606
FUS_00019212-RA	FUS_00019212:E003	FUS_00019212	E003	36.8273	0.0167365	23.4303	1.29524e-06	0.00032022	14.0142	8.69606	-1.40149	282	67260	67426	167	+	38	46	44	34	26	36
FUS_00019419-RA	FUS_00019419:E013	FUS_00019419	E013	111.574	0.000632765	23.4097	1.30915e-06	0.000322851	20.0805	17.6638	-0.388453	936	186165	186323	159	-	117	166	175	74	89	81
FUS_00004841-RA	FUS_00004841:E015	FUS_00004841	E015	497.593	0.00544356	23.3421	1.35599e-06	0.000333569	40.7446	33.5276	-0.667945	1116	1888095	1889034	940	+	571	556	929	367	343	364
FUS_00000341-RA	FUS_00000341:E005	FUS_00000341	E005	52.696	0.00160313	23.3249	1.36815e-06	0.000335727	11.8891	12.5631	0.162466	149	5604518	5604820	303	-	28	20	40	76	57	79
FUS_00013984-RA	FUS_00013984:E005	FUS_00013984	E005	61.5541	0.000949522	23.2777	1.40218e-06	0.000343224	15.3047	13.1027	-0.460934	348	343542	343751	210	+	75	66	93	48	47	51
FUS_00000025-RA	FUS_00000025:E001	FUS_00000025	E001	14.4474	0.0335145	23.2685	1.40887e-06	0.000344012	2.56705	5.3852	2.14236	149	347900	348408	509	-	0	0	2	28	40	10
FUS_00006297-RA	FUS_00006297:E006	FUS_00006297	E006	646.098	0.000724891	23.1761	1.47824e-06	0.000359325	41.9759	39.6074	-0.205321	63	1826401	1826922	522	-	557	433	605	831	651	707
FUS_00000102-RA	FUS_00000102:E016	FUS_00000102	E016	641.01	0.000445846	23.1753	1.47885e-06	0.000359325	42.3413	40.286	-0.176703	149	1275220	1276071	852	+	771	746	771	519	604	508
FUS_00021738-RA	FUS_00021738:E012	FUS_00021738	E012	20.3815	0.0279946	23.1636	1.48789e-06	0.000360634	11.1816	6.05113	-1.78972	696	165200	165539	340	-	21	25	36	14	15	17
FUS_00004989-RA	FUS_00004989:E004	FUS_00004989	E004	365.185	0.0180616	23.1514	1.49738e-06	0.000362047	35.8663	27.643	-0.855167	112	1276974	1277486	513	+	272	158	339	502	207	611
FUS_00006239-RA	FUS_00006239:E016	FUS_00006239	E016	41.3041	0.00147107	23.1073	1.53207e-06	0.000369531	13.4257	9.68448	-0.960101	63	1253965	1253982	18	+	62	61	60	18	31	28
FUS_00008935-RA	FUS_00008935:E008	FUS_00008935	E008	980.071	0.0014009	23.0843	1.5505e-06	0.000373067	49.202	46.3021	-0.228515	391	75577	76108	532	+	970	1542	2180	426	581	681
FUS_00005384-RA	FUS_00005384:E002	FUS_00005384	E002	407.064	0.000713493	23.0739	1.5589e-06	0.000374178	32.1972	35.7665	0.351356	310	68217	68287	71	+	347	359	429	381	418	493
FUS_00011399-RA	FUS_00011655:E001	FUS_00011655	E001	134.88	0.00401061	23.0598	1.57043e-06	0.000374675	23.5797	17.6185	-0.890477	1138	543001	543077	77	-	129	199	279	95	87	78
FUS_00011655-RA	FUS_00015075:E010	FUS_00015075	E010	168.937	0.00495752	23.0574	1.57234e-06	0.000374675	19.9142	21.2896	0.20415	750	322574	322732	159	-	65	69	88	239	198	290
FUS_00015075-RA	FUS_00011399:E012	FUS_00011399	E012	127.052	0.00262549	23.0602	1.57004e-06	0.000374675	17.1631	21.407	0.670639	355	823037	823750	714	-	96	66	86	142	158	183
FUS_00019419-RA	FUS_00019419:E008	FUS_00019419	E008	192.695	0.00153036	23.0429	1.58424e-06	0.000376318	25.6571	23.1821	-0.316979	936	184804	185088	285	-	198	297	280	138	170	126
FUS_00014818-RA	FUS_00014818:E004	FUS_00014818	E004	3478.26	0.000425864	23.0398	1.58685e-06	0.000376318	74.4654	73.0213	-0.0945134	139	796552	796982	431	-	2273	2611	3257	5033	2546	4512
FUS_00020224-RA	FUS_00019419:E011	FUS_00019419	E011	112.364	0.000595176	23.0022	1.61815e-06	0.000381	20.0677	17.699	-0.380508	936	185700	185885	186	-	131	167	159	82	88	75
FUS_00012246-RA	FUS_00020224:E004	FUS_00020224	E004	48.3115	0.00440895	23.0089	1.61257e-06	0.000381	9.69072	9.37538	-0.0966798	728	231341	232135	795	+	7	18	5	211	8	4
FUS_00019419-RA	FUS_00012246:E006	FUS_00012246	E006	242.969	0.0275164	23.0063	1.61469e-06	0.000381	18.4615	30.6059	1.57818	1340	1083373	1083525	153	-	142	44	86	392	259	414
FUS_00001624-RA	FUS_00001624:E001	FUS_00001624	E001	268.651	0.000436686	22.9748	1.64136e-06	0.000385547	29.3818	26.8993	-0.28263	292	3016224	3018116	1893	-	302	421	458	162	224	145
FUS_00011671-RA	FUS_00011671:E004	FUS_00011671	E004	54.6614	0.0020803	22.9543	1.65902e-06	0.000388772	12.7721	13.4504	0.152924	1138	903492	903588	97	-	45	42	45	65	60	63
FUS_00003530-RA	FUS_00003530:E001	FUS_00003530	E001	855.03	0.0149489	22.937	1.674e-06	0.000391357	39.4604	51.048	0.945533	1384	583664	584794	1131	-	645	509	623	885	1377	955
FUS_00015869-RA	FUS_00015869:E002	FUS_00015869	E002	64.2798	0.00973423	22.9128	1.6952e-06	0.000395376	12.7544	14.5891	0.39798	985	94909	95120	212	-	49	26	38	65	124	70
FUS_00000215-RA	FUS_00000215:E007	FUS_00000215	E007	203.351	0.00372056	22.8959	1.71017e-06	0.000397929	22.7204	27.5491	0.604754	149	3796631	3798073	1443	-	159	245	202	203	227	190
FUS_00015406-RA	FUS_00011364:E006	FUS_00011364	E006	55.6166	0.0113454	22.8785	1.72575e-06	0.00039874	15.7025	11.5671	-0.904849	355	470283	470424	142	-	63	42	73	65	35	55
FUS_00015237-RA	FUS_00015237:E009	FUS_00015237	E009	299.171	0.009497	22.879	1.72528e-06	0.00039874	33.3252	26.4972	-0.742942	710	485510	485789	280	-	364	365	456	199	239	239
FUS_00011364-RA	FUS_00015406:E007	FUS_00015406	E007	247.849	0.00373645	22.8795	1.72485e-06	0.00039874	29.1422	25.8726	-0.379356	172	580078	580204	127	+	245	300	386	191	195	221
FUS_00020066-RA	FUS_00020066:E007	FUS_00020066	E007	600.802	0.00155316	22.8602	1.74225e-06	0.000401614	38.9446	41.7286	0.243124	261	309583	310764	1182	+	578	654	692	474	691	564
FUS_00007350-RA	FUS_00007350:E006	FUS_00007350	E006	36.2947	0.00159924	22.8344	1.76576e-06	0.000406087	12.6951	9.04356	-0.994771	1619	1168402	1168533	132	-	42	54	70	25	20	21
FUS_00017490-RA	FUS_00017490:E003	FUS_00017490	E003	2.0273	0.0567398	22.8178	1.78106e-06	0.000408655	0.95821	4.94445	4.7396	36	71678	72624	947	+	0	0	2	7	0	2
FUS_00011603-RA	FUS_00011603:E003	FUS_00011603	E003	3821.51	0.0550027	22.7794	1.81699e-06	0.000415934	85.5168	67.2109	-1.18907	1419	1099609	1103759	4151	+	4362	5803	6717	1585	3304	2642
FUS_00006297-RA	FUS_00006297:E001	FUS_00006297	E001	6327.3	0.00164764	22.7497	1.84535e-06	0.000421452	83.7832	88.6562	0.306909	63	1817748	1818265	518	-	4392	3251	4603	8470	7420	8235
FUS_00003380-RA	FUS_00003380:E007	FUS_00003380	E007	208.251	0.00316579	22.7226	1.87156e-06	0.000426452	27.1867	23.5281	-0.454269	818	2388421	2388655	235	+	231	339	198	170	176	162
FUS_00015475-RA	FUS_00015475:E018	FUS_00015475	E018	91.1721	0.00213566	22.6908	1.90281e-06	0.000432577	18.5792	14.6493	-0.712169	392	126226	126267	42	+	138	141	155	44	59	45
FUS_00000093-RA	FUS_00000093:E002	FUS_00000093	E002	274.506	0.00170301	22.6665	1.92702e-06	0.000436645	28.517	27.9956	-0.0591299	149	1200639	1200868	230	+	270	422	569	140	189	183
FUS_00015302-RA	FUS_00015302:E001	FUS_00015302	E001	62.8674	0.023674	22.664	1.92954e-06	0.000436645	10.8137	17.1563	1.36778	1080	581508	581767	260	-	45	34	40	74	87	82
FUS_00002749-RA	FUS_00002749:E016	FUS_00002749	E016	865.343	0.000769216	22.6034	1.9913e-06	0.000449592	44.2362	47.858	0.291437	779	814157	814367	211	+	698	667	844	902	997	1011
FUS_00011649-RA	FUS_00011649:E009	FUS_00011649	E009	44.2861	0.00852327	22.5556	2.04151e-06	0.000459879	13.7249	10.6604	-0.744258	1138	492444	492537	94	-	48	53	70	33	39	33
FUS_00011603-RA	FUS_00011603:E002	FUS_00011603	E002	90.5895	0.0495087	22.478	2.1256e-06	0.000477734	14.7866	18.6697	0.699137	1419	1099379	1099507	129	+	67	58	74	119	99	109
FUS_00005354-RA	FUS_00005354:E010	FUS_00005354	E010	5.81294	0.00981139	22.4631	2.14215e-06	0.000480361	2.20387	5.8724	2.83387	742	2082295	2082338	44	-	3	1	1	7	9	11
FUS_00015406-RA	FUS_00015406:E020	FUS_00015406	E020	228.99	0.012433	22.4586	2.14727e-06	0.000480419	21.1997	30.3678	1.13177	172	585987	586096	110	+	175	122	160	220	353	300
FUS_00000203-RA	FUS_00000203:E001	FUS_00000203	E001	453.87	0.00078068	22.4278	2.18195e-06	0.000487077	34.7509	36.8841	0.202035	149	3478314	3478685	372	-	532	553	631	308	456	334
FUS_00011112-RA	FUS_00011112:E006	FUS_00011112	E006	12127.3	2.42838e-05	22.3994	2.21444e-06	0.000493216	100.344	101.228	0.0542133	1	766039	766192	154	+	11346	6232	5580	17886	9379	17810
FUS_00015075-RA	FUS_00015075:E001	FUS_00015075	E001	661.355	0.0290075	22.3615	2.25862e-06	0.000501926	49.1347	34.7724	-1.23206	750	315499	316687	1189	-	493	705	572	644	796	730
FUS_00001076-RA	FUS_00001076:E001	FUS_00001076	E001	6.37225	0.091583	22.327	2.29945e-06	0.000509854	2.92079	4.21759	1.06201	410	3558468	3559998	1531	-	1	1	2	17	3	10
FUS_00000203-RA	FUS_00000203:E002	FUS_00000203	E002	322.687	0.000800391	22.3071	2.32348e-06	0.000514029	31.7063	29.1692	-0.2714	149	3478783	3479059	277	-	458	460	469	169	268	203
FUS_00002429-RA	FUS_00002429:E007	FUS_00002429	E007	413.308	0.00378352	22.2961	2.33678e-06	0.000515819	36.5353	32.3433	-0.408742	997	3525109	3525272	164	-	407	533	660	299	324	356
FUS_00008458-RA	FUS_00008458:E007	FUS_00008458	E007	11.5306	0.00779216	22.2295	2.41927e-06	0.000532837	3.51561	6.79218	1.90709	764	870226	870517	292	+	1	1	6	11	32	15
FUS_00000341-RA	FUS_00000341:E001	FUS_00000341	E001	463.47	0.0292373	22.2124	2.44092e-06	0.000536412	43.1961	29.9947	-1.24249	149	5599820	5603138	3319	-	454	465	544	410	473	457
FUS_00009716-RA	FUS_00009716:E001	FUS_00009716	E001	151.392	0.000909287	22.1922	2.46679e-06	0.000540894	23.593	20.035	-0.502972	140	1569655	1569881	227	+	188	189	203	123	115	115
FUS_00011649-RA	FUS_00011649:E005	FUS_00011649	E005	57.2716	0.0130401	22.1806	2.48166e-06	0.000542951	15.6421	11.996	-0.786228	1138	491445	491624	180	-	68	72	83	32	57	45
FUS_00006677-RA	FUS_00006677:E009	FUS_00006677	E009	58.4341	0.00252028	22.1245	2.55529e-06	0.000557827	14.723	12.5919	-0.46298	1317	466399	466489	91	-	71	92	92	42	39	33
FUS_00019364-RA	FUS_00019364:E006	FUS_00019364	E006	81.8347	0.00814977	22.1196	2.56178e-06	0.000558011	19.0161	14.0442	-0.90781	1548	431245	431478	234	+	68	106	91	70	89	75
FUS_00012246-RA	FUS_00012246:E005	FUS_00012246	E005	213.675	0.0175569	22.057	2.64679e-06	0.000575262	18.3363	28.5362	1.37231	1340	1081768	1081850	83	-	140	56	73	337	219	355
FUS_00025043-RA	FUS_00025043:E002	FUS_00025043	E002	31.1865	0.00462103	22.0524	2.65307e-06	0.000575361	10.5627	9.68028	-0.255347	1474	39196	39265	70	-	34	24	30	28	41	29
FUS_00001237-RA	FUS_00001237:E014	FUS_00001237	E014	79.2149	0.00947043	22.0362	2.67562e-06	0.000578981	15.8197	16.1221	0.0565964	1516	1763779	1764852	1074	+	91	137	92	55	77	43
FUS_00000641-RA	FUS_00000641:E011	FUS_00000641	E011	43.0958	0.00403729	22.0199	2.69833e-06	0.000582622	10.2676	13.7961	0.869585	358	2743963	2744082	120	+	36	57	35	37	49	45
FUS_00012847-RA	FUS_00012847:E002	FUS_00012847	E002	3594.98	0.0131011	22.0115	2.71024e-06	0.000583918	71.2964	77.9142	0.431817	1241	647982	648283	302	-	3278	2178	2759	4206	4015	4432
FUS_00011649-RA	FUS_00011649:E016	FUS_00011649	E016	58.4272	0.017007	22.0009	2.72529e-06	0.000585885	16.0059	11.8899	-0.881067	1138	493970	494145	176	-	61	86	88	45	47	39
FUS_00010441-RA	FUS_00010441:E011	FUS_00010441	E011	32.4251	0.00185425	21.9834	2.75015e-06	0.000589946	12.1737	8.77824	-0.958022	1462	1752370	1752578	209	+	41	23	41	29	29	32
FUS_00012847-RA	FUS_00012847:E001	FUS_00012847	E001	1427.23	0.0131266	21.9702	2.76911e-06	0.000592728	59.2938	53.1465	-0.44579	1241	645722	647043	1322	-	1518	1574	1646	1183	1388	1355
FUS_00003742-RA	FUS_00003742:E008	FUS_00003742	E008	131.713	0.00069377	21.9599	2.78409e-06	0.000593588	18.6938	21.8824	0.480553	153	331541	331962	422	-	118	90	138	144	164	128
FUS_00000754-RA	FUS_00000754:E005	FUS_00000754	E005	35.3933	0.0013902	21.9592	2.78514e-06	0.000593588	9.55217	12.2221	0.723021	358	4471176	4471363	188	+	29	32	41	32	41	38
FUS_00004979-RA	FUS_00004979:E002	FUS_00004979	E002	35.5828	0.00298323	21.9227	2.83861e-06	0.000603684	8.99578	12.7736	1.02844	112	1144010	1144311	302	-	23	33	34	39	48	35
FUS_00008075-RA	FUS_00008075:E012	FUS_00008075	E012	223.158	0.000360623	21.8834	2.89724e-06	0.00061483	23.5886	26.7354	0.393113	813	1889928	1890295	368	+	95	168	187	331	260	257
FUS_00007877-RA	FUS_00007877:E001	FUS_00007877	E001	93.8468	0.000839662	21.8479	2.95139e-06	0.00062498	18.507	15.5861	-0.515803	165	145740	145890	151	+	123	256	42	47	113	12
FUS_00003601-RA	FUS_00003601:E001	FUS_00003601	E001	65.5356	0.00128974	21.8397	2.964e-06	0.00062631	16.4274	13.1696	-0.657368	1384	1764340	1765306	967	-	64	76	90	52	70	52
FUS_00006242-RA	FUS_00006242:E002	FUS_00006242	E002	149.034	0.00145045	21.8154	3.00182e-06	0.00063295	18.7718	20.8488	0.319421	63	1266531	1266845	315	-	51	54	113	210	184	236
FUS_00009460-RA	FUS_00009460:E002	FUS_00009460	E002	109.02	0.000784651	21.7853	3.04927e-06	0.000641587	19.9642	17.1571	-0.45831	909	1447359	1447566	208	-	112	161	204	68	74	76
FUS_00020710-RA	FUS_00020710:E004	FUS_00020710	E004	150.421	0.0211948	21.7266	3.14401e-06	0.000660115	24.2169	19.7161	-0.633138	293	105072	105816	745	+	106	171	210	126	197	118
FUS_00006740-RA	FUS_00006740:E008	FUS_00006740	E008	21.307	0.004399	21.7206	3.15389e-06	0.000660275	9.43809	7.24672	-0.769788	1317	1555582	1555752	171	-	29	37	25	14	15	13
FUS_00006677-RA	FUS_00006677:E008	FUS_00006677	E008	74.8435	0.00576756	21.718	3.15813e-06	0.000660275	16.6946	14.1476	-0.493593	1317	466140	466312	173	-	86	127	118	44	59	42
FUS_00019308-RA	FUS_00019308:E019	FUS_00019308	E019	328.044	0.00822236	21.6819	3.21811e-06	0.000671397	35.094	27.3427	-0.816356	1409	143450	143567	118	-	479	378	358	257	256	266
FUS_00004980-RA	FUS_00004980:E002	FUS_00004980	E002	2844.54	0.000173898	21.6723	3.23433e-06	0.00067336	68.9388	69.6686	0.0486936	112	1151616	1152204	589	-	2657	1825	2142	3093	3401	3448
FUS_00003653-RA	FUS_00003653:E001	FUS_00003653	E001	53.6703	0.0014322	21.6207	3.3225e-06	0.000687756	14.6599	10.8858	-0.878477	1384	2576720	2577076	357	+	70	99	99	23	32	25
FUS_00002749-RA	FUS_00020593:E034	FUS_00020593	E034	167.773	0.000456337	21.6196	3.32434e-06	0.000687756	24.4026	21.2572	-0.42708	1574	86101	86178	78	+	180	262	276	96	157	96
FUS_00020593-RA	FUS_00002749:E017	FUS_00002749	E017	547.766	0.00139098	21.6197	3.3242e-06	0.000687756	36.0613	40.2425	0.379172	779	814436	814523	88	+	446	409	485	586	614	678
FUS_00011023-RA	FUS_00011023:E001	FUS_00011023	E001	80.5731	0.0835567	21.5996	3.35928e-06	0.000693533	9.29963	21.7398	2.52846	217	1130545	1130830	286	-	52	14	30	134	85	129
FUS_00015509-RA	FUS_00015509:E012	FUS_00015509	E012	87.0427	0.0116841	21.5682	3.41471e-06	0.000703509	19.5166	14.4777	-0.896461	392	781454	781539	86	+	88	108	121	73	69	77
FUS_00004461-RA	FUS_00004461:E007	FUS_00004461	E007	159.208	0.00318162	21.5366	3.47141e-06	0.000713702	24.3604	20.4155	-0.545332	299	1548465	1548655	191	+	158	158	152	116	190	181
FUS_00006853-RA	FUS_00006853:E009	FUS_00006853	E009	23.2358	0.0902176	21.4891	3.55838e-06	0.000730066	13.2499	5.85016	-2.38767	1023	1153595	1154474	880	-	29	23	30	22	24	14
FUS_00011655-RA	FUS_00011655:E002	FUS_00011655	E002	1493.96	0.00493714	21.458	3.61662e-06	0.000740479	60.5593	53.1968	-0.531213	1138	543114	545006	1893	-	1389	2034	2686	1042	1165	1128
FUS_00000341-RA	FUS_00000341:E008	FUS_00000341	E008	62.5451	0.00170463	21.4475	3.63649e-06	0.000743009	13.2635	13.5372	0.0604219	149	5606045	5606461	417	-	36	31	43	76	67	104
FUS_00006942-RA	FUS_00006942:E007	FUS_00006942	E007	26.6372	0.00286688	21.4263	3.67687e-06	0.00074971	7.53158	11.0899	1.12995	111	468146	468431	286	-	23	20	18	35	33	26
FUS_00001788-RA	FUS_00001788:E008	FUS_00001788	E008	64.1928	0.00422437	21.4137	3.70121e-06	0.00075312	16.5188	12.7113	-0.778595	270	838030	838235	206	-	65	66	73	67	67	50
FUS_00008217-RA	FUS_00008217:E026	FUS_00008217	E026	355.641	0.00793271	21.3589	3.80851e-06	0.000773362	27.2399	35.8232	0.897892	840	1585104	1585320	217	-	304	221	240	397	473	428
FUS_00000929-RA	FUS_00000929:E014	FUS_00000929	E014	182.981	0.00633086	21.3236	3.87922e-06	0.000786106	26.748	21.3036	-0.709254	410	1248075	1248372	298	+	184	218	307	129	162	145
FUS_00023139-RA	FUS_00023139:E003	FUS_00023139	E003	78.2681	0.0158182	21.3009	3.92554e-06	0.000793867	11.4513	17.5579	1.26919	1729	146292	146557	266	+	45	15	41	129	89	117
FUS_00011804-RA	FUS_00011804:E002	FUS_00011804	E002	291.431	0.00122963	21.2857	3.95678e-06	0.000798552	28.1116	31.109	0.327735	61	272702	273885	1184	-	273	307	363	239	323	271
FUS_00025043-RA	FUS_00011494:E002	FUS_00011494	E002	245.8	0.000558323	21.2471	4.03725e-06	0.000811478	28.8352	26.3997	-0.281538	1600	905602	905734	133	+	110	338	248	136	607	93
FUS_00011494-RA	FUS_00025043:E001	FUS_00025043	E001	4.81394	0.0116837	21.2506	4.02979e-06	0.000811478	1.13355	4.91619	4.23806	1474	37601	37731	131	-	1	0	0	8	9	8
FUS_00013562-RA	FUS_00013562:E002	FUS_00013562	E002	82.9621	0.000738713	21.238	4.05649e-06	0.000813693	14.8419	16.9617	0.398893	108	594651	594841	191	-	62	47	69	86	120	101
FUS_00001688-RA	FUS_00001688:E007	FUS_00001688	E007	244.309	0.00512366	21.2336	4.06564e-06	0.000813878	30.0481	24.2326	-0.683826	292	3996776	3996937	162	-	233	201	229	270	223	285
FUS_00015237-RA	FUS_00007708:E006	FUS_00007708	E006	154.021	0.0160747	21.1948	4.14887e-06	0.00082719	23.47	16.4293	-1.08583	198	1532103	1532323	221	-	181	317	384	35	77	44
FUS_00007708-RA	FUS_00015237:E010	FUS_00015237	E010	196.69	0.0100569	21.1975	4.14302e-06	0.00082719	27.8394	21.6361	-0.789006	710	485861	486019	159	-	227	252	314	138	144	154
FUS_00002749-RA	FUS_00002749:E007	FUS_00002749	E007	158.737	0.00265693	21.1697	4.20356e-06	0.000836406	24.4623	20.5108	-0.544148	779	810536	810720	185	+	160	193	209	124	159	132
FUS_00000093-RA	FUS_00011226:E001	FUS_00011226	E001	203.301	0.000879887	21.1581	4.229e-06	0.000838096	26.5531	23.745	-0.350869	1656	895958	896436	479	-	221	246	259	159	214	152
FUS_00011226-RA	FUS_00000093:E001	FUS_00000093	E001	5.04629	0.00934334	21.1616	4.22135e-06	0.000838096	2.41379	5.97507	2.62141	149	1199782	1199857	76	+	2	3	3	7	8	6
FUS_00004864-RA	FUS_00004864:E036	FUS_00004864	E036	173.639	0.00102415	21.1057	4.34643e-06	0.000859645	21.3609	25.1827	0.510715	1116	2056680	2056826	147	-	183	153	191	161	159	192
FUS_00019234-RA	FUS_00019234:E009	FUS_00019234	E009	90.2349	0.0238581	21.101	4.35708e-06	0.000860031	20.1191	12.7119	-1.37406	282	357517	357720	204	+	96	121	268	21	62	39
FUS_00010347-RA	FUS_00010347:E005	FUS_00010347	E005	681.181	0.00221921	21.0677	4.43346e-06	0.000873366	40.3026	44.7116	0.372476	1462	548393	548938	546	+	396	1280	1058	514	802	302
FUS_00014354-RA	FUS_00014354:E006	FUS_00014354	E006	46.2783	0.00123386	21.036	4.50728e-06	0.000886142	14.0721	10.76	-0.791047	1444	406464	406491	28	-	57	59	62	36	39	33
FUS_00002749-RA	FUS_00002749:E002	FUS_00002749	E002	137.309	0.00123043	20.9892	4.61868e-06	0.000906242	22.6419	19.2306	-0.500001	779	809244	809375	132	+	167	128	180	106	133	123
FUS_00011682-RA	FUS_00011682:E017	FUS_00011682	E017	50.5143	0.0268379	20.9782	4.64542e-06	0.000909684	16.5901	10.0366	-1.48557	1138	1015674	1015772	99	-	69	44	68	36	60	33
FUS_00012872-RA	FUS_00012872:E010	FUS_00012872	E010	45.6635	0.00139879	20.9539	4.70473e-06	0.000919477	13.8042	10.8954	-0.697399	1241	1061743	1062101	359	-	45	64	70	35	34	37
FUS_00015843-RA	FUS_00016814:E004	FUS_00016814	E004	89.1625	0.016974	20.9043	4.82806e-06	0.000939865	20.4557	14.1126	-1.11545	923	99888	100080	193	+	88	107	146	67	74	74
FUS_00016814-RA	FUS_00015843:E005	FUS_00015843	E005	313.23	0.000877893	20.9059	4.82398e-06	0.000939865	29.3138	31.4513	0.228938	1478	490950	492720	1771	+	319	279	313	276	405	287
FUS_00020712-RA	FUS_00020712:E010	FUS_00020712	E010	640.312	0.00106981	20.8919	4.85956e-06	0.000944138	38.7999	44.1434	0.458701	293	131755	131892	138	+	589	818	956	497	572	543
FUS_00010500-RA	FUS_00010500:E009	FUS_00010500	E009	26.8986	0.00169131	20.8193	5.04729e-06	0.00097869	11.006	7.45563	-1.13714	1390	1025368	1025520	153	-	33	50	49	15	16	11
FUS_00004032-RA	FUS_00004032:E003	FUS_00004032	E003	50.546	0.0397437	20.7967	5.10718e-06	0.000988364	17.4744	9.38825	-1.83676	102	1682741	1682885	145	+	58	74	74	40	46	25
FUS_00017450-RA	FUS_00017450:E002	FUS_00017450	E002	1028.67	0.0106068	20.7632	5.19709e-06	0.0010038	29.7569	32.1244	0.250042	375	420049	420167	119	-	22	92	65	2012	2621	854
FUS_00015075-RA	FUS_00015075:E003	FUS_00015075	E003	127.432	0.00213703	20.7409	5.25819e-06	0.00101362	17.8301	18.4905	0.109799	750	318937	319062	126	-	52	56	68	178	151	213
FUS_00021657-RA	FUS_00021657:E003	FUS_00021657	E003	983.439	0.000224406	20.7051	5.35725e-06	0.0010295	48.5639	46.5283	-0.160775	722	6918	7009	92	-	653	511	906	1137	1439	1112
FUS_00000341-RA	FUS_00000341:E006	FUS_00000341	E006	32.6719	0.00481018	20.7036	5.3614e-06	0.0010295	8.72699	10.1479	0.440726	149	5605040	5605213	174	-	14	11	22	54	34	49
FUS_00020712-RA	FUS_00020712:E004	FUS_00020712	E004	461.449	0.00393137	20.6983	5.37624e-06	0.00103035	37.2096	33.3097	-0.373764	293	127686	127926	241	+	504	809	832	277	270	270
FUS_00006855-RA	FUS_00006855:E009	FUS_00006855	E009	33.0819	0.017758	20.6775	5.43495e-06	0.00103959	13.2259	8.28748	-1.37034	1023	1175926	1175972	47	-	32	47	49	22	24	32
FUS_00018872-RA	FUS_00018872:E008	FUS_00018872	E008	47.4368	0.00142205	20.6278	5.57801e-06	0.00106314	13.7498	10.4461	-0.809158	1169	401799	401976	178	-	71	77	76	27	23	27
FUS_00021657-RA	FUS_00015115:E010	FUS_00015115	E010	179.341	0.000706595	20.6236	5.59032e-06	0.00106314	25.2204	22.2346	-0.392056	750	709625	711766	2142	+	197	212	220	144	185	141
FUS_00015115-RA	FUS_00021657:E001	FUS_00021657	E001	2560.35	0.000445662	20.6269	5.58075e-06	0.00106314	64.5669	66.7012	0.145121	722	5608	5938	331	-	1427	1062	2149	3047	3978	3187
FUS_00004842-RA	FUS_00004842:E001	FUS_00004842	E001	310.547	0.00223189	20.619	5.60367e-06	0.00106363	28.0943	32.2772	0.450781	1116	1888737	1889034	298	-	350	356	596	230	194	232
FUS_00007757-RA	FUS_00012184:E083	FUS_00012184	E083	134.671	0.00165689	20.5971	5.66828e-06	0.00107178	18.1555	21.8831	0.568965	1340	101164	101329	166	+	92	86	103	142	196	167
FUS_00012184-RA	FUS_00007757:E007	FUS_00007757	E007	32.6563	0.00181033	20.6	5.65963e-06	0.00107178	9.01843	12.0358	0.845713	198	2034178	2035634	1457	-	19	38	37	28	40	36
FUS_00015509-RA	FUS_00015509:E011	FUS_00015509	E011	71.1265	0.0196506	20.5871	5.69786e-06	0.00107532	18.3128	12.615	-1.11117	392	781311	781374	64	+	72	100	106	51	51	63
FUS_00008604-RA	FUS_00008604:E008	FUS_00008604	E008	154.248	0.00466094	20.5709	5.74636e-06	0.00108241	16.3848	20.6926	0.705825	863	1108558	1108708	151	-	78	15	48	191	261	263
FUS_00001788-RA	FUS_00001788:E006	FUS_00001788	E006	70.7407	0.000972013	20.5552	5.79369e-06	0.00108925	16.7753	13.653	-0.613521	270	837605	837788	184	-	66	68	77	78	70	65
FUS_00001644-RA	FUS_00001644:E019	FUS_00001644	E019	101.949	0.000885662	20.5259	5.88294e-06	0.00110381	19.6818	16.157	-0.594984	292	3323887	3323986	100	+	130	156	154	60	73	69
FUS_00007288-RA	FUS_00007288:E003	FUS_00007288	E003	1332.42	0.00123602	20.5225	5.89348e-06	0.00110381	52.5404	54.9319	0.177096	1619	250235	250465	231	-	1082	839	1186	1782	1357	1516
FUS_00003653-RA	FUS_00003653:E017	FUS_00003653	E017	627.972	0.000269955	20.4861	6.00648e-06	0.00112285	39.8643	42.3835	0.217247	1384	2583462	2584173	712	+	586	818	996	453	599	477
FUS_00015214-RA	FUS_00015214:E001	FUS_00015214	E001	864.847	0.000497672	20.4782	6.03152e-06	0.0011254	44.6051	47.326	0.219133	710	88961	89578	618	-	728	663	764	840	1213	913
FUS_00004259-RA	FUS_00004259:E001	FUS_00004259	E001	185.899	0.00308113	20.4696	6.05854e-06	0.00112831	22.0328	25.8382	0.496322	866	1681114	1681381	268	-	171	141	200	179	207	209
FUS_00013591-RA	FUS_00013591:E004	FUS_00013591	E004	8610.58	0.000267052	20.4627	6.0805e-06	0.00113028	94.5497	95.8969	0.0833524	108	949850	950193	344	+	7937	7490	8361	8837	8854	9632
FUS_00018871-RA	FUS_00018871:E007	FUS_00018871	E007	58.218	0.00120396	20.451	6.11771e-06	0.00113506	15.5393	12.2212	-0.711769	1169	401807	402060	254	+	68	76	86	34	50	49
FUS_00011087-RA	FUS_00011087:E015	FUS_00011087	E015	23.8096	0.039132	20.4385	6.15796e-06	0.00114039	12.2431	6.28782	-1.94516	1	348935	349114	180	+	32	36	33	13	17	18
FUS_00004992-RA	FUS_00004992:E017	FUS_00004992	E017	61.7025	0.000859145	20.4202	6.21716e-06	0.0011492	14.798	13.5191	-0.26816	112	1293133	1293469	337	-	71	86	93	42	49	45
FUS_00024906-RA	FUS_00005990:E003	FUS_00005990	E003	417.273	0.00901211	20.398	6.28954e-06	0.00115609	38.0104	30.9389	-0.690325	281	6252	6316	65	+	745	437	425	256	394	282
FUS_00015088-RA	FUS_00015088:E006	FUS_00015088	E006	121.213	0.0183769	20.3991	6.28595e-06	0.00115609	15.9524	22.4158	1.03161	750	446651	446716	66	+	107	58	82	140	162	150
FUS_00005990-RA	FUS_00024906:E019	FUS_00024906	E019	39.5241	0.00906099	20.4018	6.27719e-06	0.00115609	9.38902	13.7738	1.12643	957	9718	10147	430	-	34	33	40	35	66	30
FUS_00008639-RA	FUS_00008639:E008	FUS_00008639	E008	25.1141	0.00360253	20.3772	6.35841e-06	0.00116659	10.9889	7.40793	-1.15125	863	1788798	1788809	12	-	27	16	25	22	24	34
FUS_00008697-RA	FUS_00008697:E005	FUS_00008697	E005	40.442	0.0034121	20.3682	6.38825e-06	0.00116989	9.92345	13.269	0.854087	832	536453	536637	185	-	44	28	40	41	56	32
FUS_00014413-RA	FUS_00014413:E001	FUS_00014413	E001	94.2711	0.000702579	20.3555	6.43092e-06	0.00117476	15.9228	19.1715	0.558828	1688	299483	299615	133	-	96	98	114	69	97	99
FUS_00025389-RA	FUS_00025389:E001	FUS_00025389	E001	26.7775	0.0343329	20.3532	6.43861e-06	0.00117476	8.23444	10.6561	0.753207	1781	61463	61542	80	-	29	26	20	32	28	23
FUS_00011603-RA	FUS_00011603:E001	FUS_00011603	E001	63.8869	0.0574138	20.3264	6.52932e-06	0.00118912	12.3144	15.8657	0.751461	1419	1098621	1098715	95	+	55	35	45	82	79	73
FUS_00006558-RA	FUS_00006558:E006	FUS_00006558	E006	148.123	0.000646346	20.282	6.68273e-06	0.00121482	20.163	22.1434	0.287241	151	1070316	1071046	731	+	124	105	121	152	183	183
FUS_00015186-RA	FUS_00001222:E018	FUS_00001222	E018	34.6571	0.00229857	20.2617	6.75388e-06	0.00122326	12.6089	9.05994	-0.969405	1516	1633882	1634106	225	+	32	50	69	18	33	21
FUS_00001222-RA	FUS_00015186:E008	FUS_00015186	E008	195	0.00384207	20.2642	6.74512e-06	0.00122326	26.8243	22.2154	-0.58937	1500	683359	683527	169	-	206	269	343	125	146	144
FUS_00006855-RA	FUS_00006855:E010	FUS_00006855	E010	48.436	0.00966876	20.2104	6.93752e-06	0.00125422	15.1328	10.5767	-1.05742	1023	1176216	1176283	68	-	49	62	57	35	43	50
FUS_00022327-RA	FUS_00022327:E002	FUS_00022327	E002	9.65773	0.00681384	20.1975	6.98451e-06	0.00125836	7.82239	4.19072	-1.80973	1238	198920	199069	150	-	8	13	17	6	9	8
FUS_00014747-RA	FUS_00014747:E023	FUS_00014747	E023	842.322	0.000223093	20.1971	6.98589e-06	0.00125836	45.1021	47.1237	0.162492	139	11753	12091	339	-	877	915	1027	700	807	799
FUS_00011649-RA	FUS_00011649:E010	FUS_00011649	E010	55.2175	0.0114406	20.1838	7.03457e-06	0.00126483	15.166	11.978	-0.698497	1138	492606	492736	131	-	56	75	79	43	47	43
FUS_00000290-RA	FUS_00000290:E015	FUS_00000290	E015	195.21	0.00949174	20.1567	7.13496e-06	0.00128055	20.5855	28.0684	0.967773	149	5122636	5122740	105	+	175	125	161	213	189	272
FUS_00001682-RA	FUS_00001682:E001	FUS_00001682	E001	247.402	0.000499132	20.153	7.14873e-06	0.0012807	26.0409	28.9903	0.34205	292	3937816	3938497	682	-	231	294	294	195	261	235
FUS_00004032-RA	FUS_00004032:E009	FUS_00004032	E009	140.3	0.0426931	20.1324	7.22628e-06	0.00129225	27.678	15.8602	-1.71031	102	1684281	1684903	623	+	136	197	224	127	104	90
FUS_00012653-RA	FUS_00003530:E007	FUS_00003530	E007	22.1791	0.00322693	20.095	7.36879e-06	0.00131068	9.95347	7.1423	-0.967418	1384	586465	586503	39	-	33	25	36	19	12	13
FUS_00003530-RA	FUS_00006009:E017	FUS_00006009	E017	58.832	0.00579211	20.0949	7.36911e-06	0.00131068	14.9933	12.5236	-0.533133	281	390284	390990	707	-	70	100	88	28	54	34
FUS_00006009-RA	FUS_00012653:E002	FUS_00012653	E002	5.07857	0.00950529	20.1002	7.3488e-06	0.00131068	1.16711	4.96249	4.18099	1078	648588	648811	224	-	0	0	1	8	12	7
FUS_00008144-RA	FUS_00008144:E004	FUS_00008144	E004	281.845	0.000282887	20.0647	7.4867e-06	0.0013292	28.7071	29.6691	0.106308	840	870126	870309	184	-	252	282	467	248	225	266
FUS_00008935-RA	FUS_00008935:E001	FUS_00008935	E001	89.7474	0.0192294	20.0388	7.58858e-06	0.00134488	13.9447	20.8955	1.21599	391	68011	68334	324	+	50	108	120	82	118	74
FUS_00019859-RA	FUS_00019859:E003	FUS_00019859	E003	1250.04	0.00820251	20.0353	7.60263e-06	0.00134496	56.623	50.4176	-0.460733	1415	76481	84195	7715	-	1221	1737	1826	888	1176	952
FUS_00005563-RA	FUS_00005563:E004	FUS_00005563	E004	44.4987	0.00211142	20.0021	7.73577e-06	0.00136607	9.98971	12.4299	0.641734	1291	524079	524202	124	-	22	14	33	59	69	58
FUS_00014349-RA	FUS_00014349:E008	FUS_00014349	E008	79.49	0.000938125	19.9758	7.8428e-06	0.0013825	14.321	17.5626	0.609721	1444	352308	352750	443	+	39	65	83	61	160	72
FUS_00008086-RA	FUS_00008086:E002	FUS_00008086	E002	3648.78	7.64091e-05	19.9724	7.85688e-06	0.00138252	75.359	76.4604	0.0714973	840	181758	181927	170	-	3805	3669	4132	3158	3668	3604
FUS_00015237-RA	FUS_00015237:E005	FUS_00015237	E005	213.299	0.0134151	19.9355	8.0098e-06	0.00140692	21.5191	28.3438	0.863136	710	484215	484342	128	-	199	106	136	261	201	315
FUS_00022327-RA	FUS_00022327:E003	FUS_00022327	E003	12.2308	0.0194113	19.9278	8.04239e-06	0.00141014	8.83588	4.77319	-1.78812	1238	199151	199418	268	-	7	17	25	7	17	6
FUS_00021433-RA	FUS_00021433:E001	FUS_00021433	E001	211.652	0.0192421	19.9145	8.09853e-06	0.00141747	28.2114	23.2047	-0.61535	688	42200	44467	2268	-	216	230	259	164	249	176
FUS_00003531-RA	FUS_00003531:E012	FUS_00003531	E012	1073.36	0.000153273	19.9109	8.11367e-06	0.00141761	48.5922	50.7201	0.164094	1384	589993	590078	86	+	957	748	867	1129	1323	1264
FUS_00018299-RA	FUS_00018299:E011	FUS_00018299	E011	73.6657	0.000895418	19.8932	8.189e-06	0.00142825	13.9099	17.0437	0.605943	1786	437309	437841	533	+	63	54	86	72	90	76
FUS_00001078-RA	FUS_00001078:E001	FUS_00001078	E001	89.3202	0.000968439	19.8629	8.31988e-06	0.00144852	17.981	16.0804	-0.335459	410	3570113	3570604	492	+	105	106	104	66	89	76
FUS_00022327-RA	FUS_00022327:E004	FUS_00022327	E004	7.50514	0.0180276	19.8534	8.36132e-06	0.00145318	7.28657	3.48935	-2.13291	1238	199500	199588	89	-	5	16	12	2	11	3
FUS_00011698-RA	FUS_00011698:E002	FUS_00011698	E002	13.2662	0.0196526	19.8413	8.41463e-06	0.00145988	9.09813	4.8898	-1.8036	1138	1311509	1311571	63	+	19	4	23	6	13	16
FUS_00004273-RA	FUS_00004273:E004	FUS_00004273	E004	189.2	0.00412681	19.8362	8.43686e-06	0.00146036	24.506	24.127	-0.0486814	866	1882861	1882975	115	+	191	221	259	140	184	170
FUS_00004131-RA	FUS_00004131:E001	FUS_00004131	E001	43.9364	0.00869965	19.8339	8.44694e-06	0.00146036	9.39246	14.9977	1.37815	102	3012054	3012342	289	-	31	40	37	37	79	39
FUS_00007327-RA	FUS_00007327:E010	FUS_00007327	E010	50.1574	0.0111842	19.8252	8.4858e-06	0.00146452	15.2753	10.5931	-1.08078	1619	837441	837469	29	-	54	68	93	36	34	33
FUS_00019238-RA	FUS_00019238:E001	FUS_00019238	E001	1598.2	0.000184365	19.8213	8.5029e-06	0.00146491	59.11	57.5032	-0.114552	282	413102	413429	328	+	1911	1925	2380	1065	1629	1054
FUS_00019212-RA	FUS_00019212:E006	FUS_00019212	E006	26.5225	0.00366934	19.7942	8.62423e-06	0.00148323	11.392	7.72887	-1.13365	282	68220	68405	186	+	26	27	31	26	24	26
FUS_00003742-RA	FUS_00003742:E003	FUS_00003742	E003	101.375	0.000701674	19.7695	8.73653e-06	0.00149994	16.3312	19.4075	0.520236	153	330072	330274	203	-	90	74	97	104	118	116
FUS_00016415-RA	FUS_00016415:E001	FUS_00016415	E001	1046.65	0.000223343	19.753	8.81222e-06	0.00151031	47.6638	50.0749	0.187561	1410	592230	592468	239	-	751	667	928	1446	1051	1242
FUS_00001244-RA	FUS_00001244:E006	FUS_00001244	E006	454.604	0.000675547	19.7354	8.89392e-06	0.00152168	37.0058	34.6414	-0.223925	1516	1830654	1832239	1586	+	432	664	763	288	433	299
FUS_00014914-RA	FUS_00014914:E006	FUS_00014914	E006	1072.44	0.000303539	19.7318	8.91042e-06	0.00152187	49.1712	51.2238	0.157378	1097	267907	268690	784	+	1162	1187	2302	621	777	798
FUS_00003531-RA	FUS_00003531:E005	FUS_00003531	E005	80.7356	0.00101725	19.7239	8.94748e-06	0.00152556	17.9492	14.563	-0.625549	1384	587648	587823	176	+	94	74	98	80	76	66
FUS_00015339-RA	FUS_00015339:E008	FUS_00015339	E008	66.3977	0.00116019	19.6904	9.10563e-06	0.00154985	12.4657	15.6222	0.669297	868	131345	131565	221	-	43	30	56	108	44	97
FUS_00015509-RA	FUS_00015509:E002	FUS_00015509	E002	50.2522	0.013758	19.6844	9.13455e-06	0.0015521	15.302	10.8172	-1.02461	392	778924	778959	36	+	53	63	75	42	43	36
FUS_00004842-RA	FUS_00004842:E002	FUS_00004842	E002	200.812	0.00506901	19.6784	9.16328e-06	0.00155432	22.434	27.4728	0.63511	1116	1889273	1889389	117	-	219	199	381	169	116	170
FUS_00011649-RA	FUS_00011649:E014	FUS_00011649	E014	49.1677	0.0197633	19.6711	9.19833e-06	0.00155759	14.7748	10.8632	-0.907775	1138	493530	493654	125	-	54	69	76	42	40	27
FUS_00008217-RA	FUS_00008217:E001	FUS_00008217	E001	212.322	0.00803968	19.6417	9.34085e-06	0.00157902	27.1712	24.166	-0.369139	840	1573761	1576212	2452	-	213	272	292	165	216	157
FUS_00008771-RA	FUS_00004406:E002	FUS_00004406	E002	33.19	0.00181016	19.6229	9.43312e-06	0.00158918	11.9651	8.48873	-1.0049	299	587837	587924	88	-	48	54	56	11	19	24
FUS_00004406-RA	FUS_00008771:E001	FUS_00008771	E001	857.034	0.0022613	19.6241	9.42735e-06	0.00158918	42.081	48.2166	0.499853	832	1710575	1710829	255	-	737	533	542	1046	983	1096
FUS_00004148-RA	FUS_00004148:E004	FUS_00004148	E004	105.681	0.0414787	19.598	9.55708e-06	0.00160487	23.4282	14.4981	-1.45322	866	244237	244434	198	+	120	117	121	92	95	96
FUS_00011331-RA	FUS_00011331:E008	FUS_00011331	E008	43.9381	0.0165618	19.5976	9.55867e-06	0.00160487	14.7852	9.85303	-1.19574	114	1185012	1185023	12	-	50	44	54	30	49	41
FUS_00001260-RA	FUS_00001260:E013	FUS_00001260	E013	33.5315	0.0669028	19.5875	9.60977e-06	0.00161071	14.6849	7.05337	-2.14967	1516	1949373	1949414	42	+	40	50	70	22	16	18
FUS_00015509-RA	FUS_00015509:E007	FUS_00015509	E007	119.951	0.017151	19.5801	9.64684e-06	0.00161405	22.8834	16.751	-0.949218	392	779817	780024	208	+	122	163	159	97	96	103
FUS_00015336-RA	FUS_00015336:E009	FUS_00015336	E009	236.056	0.000495196	19.577	9.66235e-06	0.00161405	25.3076	28.184	0.341422	868	123281	123806	526	+	231	227	228	218	278	231
FUS_00007189-RA	FUS_00007189:E006	FUS_00007189	E006	134.001	0.00145993	19.5711	9.69263e-06	0.00161638	16.4641	18.1591	0.294615	966	911314	911536	223	+	60	21	46	202	177	233
FUS_00019308-RA	FUS_00019308:E016	FUS_00019308	E016	164.137	0.00295867	19.5674	9.71145e-06	0.00161679	24.9729	20.5571	-0.601939	1409	142735	142837	103	-	207	170	199	122	141	159
FUS_00001941-RA	FUS_00001941:E002	FUS_00001941	E002	471.751	0.00029765	19.5462	9.81961e-06	0.00163205	35.0337	37.801	0.259068	270	2644223	2644335	113	-	459	497	569	412	441	481
FUS_00002515-RA	FUS_00002515:E004	FUS_00002515	E004	174.179	0.000679359	19.5229	9.9402e-06	0.00164932	21.8489	24.5636	0.363271	6	1247702	1247840	139	+	135	179	152	133	257	188
FUS_00010405-RA	FUS_00010405:E005	FUS_00010405	E005	74.5884	0.003883	19.5162	9.97501e-06	0.00165233	17.2603	13.7716	-0.673499	1462	1381609	1381825	217	-	98	105	101	52	50	57
FUS_00002239-RA	FUS_00002239:E006	FUS_00002239	E006	61.7899	0.0374095	19.4874	1.01268e-05	0.00167466	16.5884	9.71652	-1.58007	784	3661246	3661411	166	+	64	121	171	18	34	12
FUS_00008144-RA	FUS_00000028:E010	FUS_00000028	E010	37.5487	0.0015824	19.4455	1.03513e-05	0.00170324	12.6994	9.38822	-0.886563	149	357793	357868	76	-	52	58	54	21	26	25
FUS_00016283-RA	FUS_00016283:E008	FUS_00016283	E008	79.9422	0.00850773	19.4477	1.03395e-05	0.00170324	17.9547	13.3412	-0.886237	664	206427	206612	186	-	84	154	152	39	29	59
FUS_00000028-RA	FUS_00008144:E001	FUS_00008144	E001	198.003	0.000629421	19.4479	1.03381e-05	0.00170324	24.1478	25.6116	0.184428	840	869301	869574	274	-	180	200	305	174	186	174
FUS_00002951-RA	FUS_00002951:E005	FUS_00002951	E005	320.77	0.00214811	19.4401	1.03806e-05	0.00170522	32.6603	29.0568	-0.381577	779	3265468	3265717	250	-	335	363	519	240	264	273
FUS_00006740-RA	FUS_00006740:E006	FUS_00006740	E006	44.9667	0.00348073	19.4283	1.04447e-05	0.00171291	12.8926	11.5024	-0.33611	1317	1554855	1555035	181	-	48	62	62	29	37	41
FUS_00001809-RA	FUS_00001809:E002	FUS_00001809	E002	203.9	0.00112631	19.4233	1.04723e-05	0.0017146	25.6337	24.678	-0.119294	270	950262	950332	71	+	203	220	251	166	217	186
FUS_00003587-RA	FUS_00003587:E012	FUS_00003587	E012	674.717	0.000308945	19.4186	1.04978e-05	0.00171594	42.4054	40.4979	-0.163643	1384	1545475	1545557	83	-	615	442	606	827	660	792
FUS_00011649-RA	FUS_00011649:E013	FUS_00011649	E013	60.1257	0.0216712	19.4011	1.05947e-05	0.00172723	16.2792	12.0085	-0.902501	1138	493251	493434	184	-	65	90	88	46	53	35
FUS_00011932-RA	FUS_00011932:E001	FUS_00011932	E001	334.173	0.000680828	19.3998	1.06019e-05	0.00172723	30.0376	32.6699	0.275198	49	964805	965405	601	-	316	338	359	270	395	339
FUS_00004131-RA	FUS_00004131:E011	FUS_00004131	E011	194.811	0.00194541	19.3676	1.07821e-05	0.0017537	25.1253	23.792	-0.170436	102	3017262	3018136	875	-	168	320	353	116	168	123
FUS_00007838-RA	FUS_00002259:E001	FUS_00002259	E001	15.2962	0.0166601	19.3522	1.08692e-05	0.00176208	8.75038	5.86165	-1.16469	997	488195	488309	115	+	14	13	24	13	9	20
FUS_00002259-RA	FUS_00007838:E002	FUS_00007838	E002	155.98	0.00160027	19.3529	1.08654e-05	0.00176208	22.773	20.6145	-0.306219	846	1572007	1572260	254	+	142	109	119	157	208	179
FUS_00000728-RA	FUS_00000728:E001	FUS_00000728	E001	11.522	0.00399638	19.3327	1.0981e-05	0.00177728	8.02857	4.58585	-1.62477	358	4253476	4253637	162	+	18	16	16	5	8	9
FUS_00011023-RA	FUS_00011023:E004	FUS_00011023	E004	21.4481	0.0827337	19.3208	1.10497e-05	0.00178548	4.00927	11.8015	3.14024	217	1133464	1133573	110	-	11	2	5	43	13	41
FUS_00006234-RA	FUS_00006234:E002	FUS_00006234	E002	1313.18	0.00486631	19.3113	1.11047e-05	0.00179145	48.9319	57.7158	0.653873	63	1226037	1226257	221	+	1129	888	841	1667	1175	1842
FUS_00006855-RA	FUS_00006855:E011	FUS_00006855	E011	44.0597	0.00913455	19.2731	1.13293e-05	0.0018247	14.3859	10.0856	-1.04614	1023	1176381	1176451	71	-	48	56	47	34	33	49
FUS_00008868-RA	FUS_00008868:E001	FUS_00008868	E001	58.2062	0.0275007	19.2532	1.14479e-05	0.0018408	17.7148	10.7274	-1.48767	1404	841422	841675	254	+	83	62	59	54	49	44
FUS_00024574-RA	FUS_00024574:E005	FUS_00024574	E005	85.1907	0.000901006	19.2359	1.15522e-05	0.00185294	14.2378	16.66	0.468507	1585	115321	115455	135	-	51	41	51	130	69	138
FUS_00015406-RA	FUS_00015406:E019	FUS_00015406	E019	189.281	0.0173631	19.2344	1.15608e-05	0.00185294	19.023	28.0769	1.20902	172	585820	585901	82	+	146	93	123	180	289	263
FUS_00001015-RA	FUS_00001015:E018	FUS_00001015	E018	15.4814	0.0066477	19.2119	1.16979e-05	0.00187187	9.10496	5.49261	-1.46908	410	2778836	2778846	11	-	22	18	28	11	13	6
FUS_00014250-RA	FUS_00014250:E002	FUS_00014250	E002	1926.26	0.000206347	19.2072	1.17268e-05	0.00187346	52.9407	55.5639	0.193356	721	816982	817163	182	-	1086	193	471	2917	1752	4030
FUS_00018872-RA	FUS_00018872:E005	FUS_00018872	E005	147.344	0.00704378	19.1947	1.18043e-05	0.0018828	19.1128	24.1986	0.725176	1169	400869	401064	196	-	167	134	137	138	178	127
FUS_00013870-RA	FUS_00013870:E004	FUS_00013870	E004	953.632	0.00240859	19.1769	1.19149e-05	0.00189738	45.5792	49.2459	0.290144	1403	490057	490730	674	+	779	634	777	1015	1134	1229
FUS_00007838-RA	FUS_00021738:E029	FUS_00021738	E029	11.2408	0.0155587	19.1527	1.20665e-05	0.00191314	8.23705	4.55478	-1.7191	696	169943	170338	396	-	11	15	18	10	7	9
FUS_00021738-RA	FUS_00015869:E005	FUS_00015869	E005	57.3985	0.00556767	19.1519	1.20718e-05	0.00191314	12.5689	13.5886	0.230498	985	95643	95788	146	-	46	32	32	49	101	73
FUS_00015869-RA	FUS_00007838:E001	FUS_00007838	E001	115.196	0.00171648	19.1565	1.20428e-05	0.00191314	16.5588	19.1449	0.437428	846	1571232	1571709	478	+	89	46	54	142	167	156
FUS_00021214-RA	FUS_00021214:E002	FUS_00021214	E002	148.368	0.000755349	19.1131	1.23198e-05	0.00194931	19.4607	22.6195	0.460826	1623	321107	321258	152	-	104	106	119	161	163	211
FUS_00006677-RA	FUS_00006677:E001	FUS_00006677	E001	91.4219	0.0690506	19.1095	1.23431e-05	0.00194987	10.419	22.7864	2.34108	1317	459494	459632	139	-	53	23	47	122	95	170
FUS_00011649-RA	FUS_00011649:E015	FUS_00011649	E015	45.4713	0.0209743	19.0719	1.25884e-05	0.00198546	14.3047	10.4048	-0.938088	1138	493777	493878	102	-	46	65	76	32	38	30
FUS_00016366-RA	FUS_00016366:E002	FUS_00016366	E002	227.914	0.00132852	19.0476	1.27499e-05	0.00200773	24.66	27.835	0.382869	888	434740	436203	1464	-	197	199	233	248	247	233
FUS_00004131-RA	FUS_00004131:E013	FUS_00004131	E013	102.819	0.00419828	19.0293	1.28725e-05	0.00202275	19.0918	16.7695	-0.391093	102	3018351	3018913	563	-	104	155	209	66	72	56
FUS_00008075-RA	FUS_00008075:E009	FUS_00008075	E009	243.254	0.000462246	19.0273	1.28863e-05	0.00202275	24.7418	27.7039	0.357412	813	1888911	1889130	220	+	117	169	213	340	282	295
FUS_00015025-RA	FUS_00015025:E011	FUS_00015025	E011	507.035	0.0221754	19.0221	1.2921e-05	0.002025	29.5223	35.2485	0.585119	727	221442	221644	203	-	192	129	168	878	457	949
FUS_00023139-RA	FUS_00023139:E011	FUS_00023139	E011	267.744	0.00147708	19.0017	1.30604e-05	0.00204359	29.2688	27.1359	-0.242366	1729	154088	154242	155	+	231	204	302	277	265	314
FUS_00004525-RA	FUS_00004525:E001	FUS_00004525	E001	14.0107	0.00386123	18.973	1.32584e-05	0.0020713	8.7094	5.164	-1.5182	1381	224987	225270	284	+	17	6	12	15	19	13
FUS_00013870-RA	FUS_00013870:E001	FUS_00013870	E001	249.911	0.00163374	18.9502	1.34177e-05	0.00209289	28.7206	26.1632	-0.297183	1403	489183	489379	197	+	242	240	257	261	232	260
FUS_00013052-RA	FUS_00013052:E009	FUS_00013052	E009	160.886	0.000694751	18.9343	1.35295e-05	0.002107	21.0582	24.082	0.414645	806	797561	797730	170	+	124	172	194	147	187	153
FUS_00000706-RA	FUS_00011879:E002	FUS_00011879	E002	112.344	0.0019573	18.9257	1.35908e-05	0.0021099	17.541	20.479	0.469422	49	136766	136950	185	-	110	114	121	101	122	109
FUS_00011879-RA	FUS_00000706:E003	FUS_00000706	E003	46.1719	0.00129439	18.927	1.35816e-05	0.0021099	10.583	13.0805	0.623345	358	3847864	3848083	220	-	21	27	41	65	65	50
FUS_00001174-RA	FUS_00001174:E016	FUS_00001174	E016	12.855	0.0043445	18.9062	1.37303e-05	0.00212822	4.69702	8.08933	1.5774	1516	504159	504335	177	-	5	9	9	17	15	19
FUS_00003530-RA	FUS_00003530:E002	FUS_00003530	E002	487.026	0.00158001	18.8812	1.39114e-05	0.00215292	37.3015	36.4762	-0.0765377	1384	584875	585058	184	-	531	484	556	399	465	506
FUS_00004633-RA	FUS_00004633:E004	FUS_00004633	E004	9.20004	0.0245957	18.8723	1.3977e-05	0.00215968	3.65051	6.41378	1.63183	1381	1634584	1634782	199	+	4	6	1	10	10	20
FUS_00020712-RA	FUS_00020712:E001	FUS_00020712	E001	151.256	0.00696256	18.8582	1.40807e-05	0.00217231	23.0809	19.0114	-0.594227	293	122510	122645	136	+	218	267	239	76	76	88
FUS_00009421-RA	FUS_00009421:E006	FUS_00009421	E006	2735.66	6.82494e-05	18.8534	1.41162e-05	0.0021744	68.6586	70.1031	0.0963476	909	1058237	1058306	70	+	2937	2421	2716	2428	2952	2885
FUS_00015237-RA	FUS_00015237:E012	FUS_00015237	E012	181.326	0.0162679	18.8461	1.41703e-05	0.00217933	27.3146	20.2783	-0.926795	710	486321	486430	110	-	227	228	304	100	146	136
FUS_00012872-RA	FUS_00012872:E002	FUS_00012872	E002	409.778	0.00390837	18.8333	1.42654e-05	0.00219056	31.3391	36.3218	0.492475	1241	1058549	1058927	379	-	298	331	400	556	337	482
FUS_00008597-RA	FUS_00008597:E020	FUS_00008597	E020	87.1914	0.0197993	18.8207	1.43599e-05	0.00220165	17.8527	15.7886	-0.368603	863	1070630	1070757	128	+	81	83	193	56	66	75
FUS_00016814-RA	FUS_00016814:E003	FUS_00016814	E003	77.0633	0.0176502	18.8016	1.45044e-05	0.00222037	19.0211	13.2083	-1.09029	923	99674	99819	146	+	75	99	118	59	69	60
FUS_00002627-RA	FUS_00002627:E015	FUS_00002627	E015	54.8584	0.00111363	18.7573	1.48451e-05	0.002269	11.9028	14.9793	0.680142	6	3158097	3158423	327	+	40	46	61	49	80	54
FUS_00002179-RA	FUS_00002179:E048	FUS_00002179	E048	166.279	0.000532973	18.6587	1.56336e-05	0.00238584	21.272	24.0433	0.37865	784	2903659	2905426	1768	+	100	137	177	150	298	140
FUS_00001058-RA	FUS_00002749:E005	FUS_00002749	E005	158.776	0.00330391	18.6492	1.57112e-05	0.00239031	24.4097	20.4797	-0.542049	779	810065	810189	125	+	179	168	211	152	147	114
FUS_00002749-RA	FUS_00001058:E001	FUS_00001058	E001	214.178	0.000429155	18.6504	1.57013e-05	0.00239031	26.1649	23.5155	-0.33447	410	3396513	3396954	442	+	289	436	275	123	144	94
FUS_00002680-RA	FUS_00002680:E007	FUS_00002680	E007	139.824	0.000789147	18.6429	1.5763e-05	0.0023945	22.5311	19.327	-0.46967	779	104028	104532	505	-	147	122	138	155	118	149
FUS_00007732-RA	FUS_00007732:E010	FUS_00007732	E010	180.308	0.000643656	18.6399	1.57879e-05	0.00239461	22.4472	25.1193	0.350073	198	1812825	1814013	1189	+	166	207	223	159	168	175
FUS_00015406-RA	FUS_00015406:E001	FUS_00015406	E001	229.12	0.0115196	18.5757	1.63285e-05	0.00247158	28.9763	23.9395	-0.60435	172	578057	578137	81	+	272	305	335	193	159	159
FUS_00015509-RA	FUS_00015509:E014	FUS_00015509	E014	1281.63	0.0042417	18.5738	1.63454e-05	0.00247158	49.4613	55.5289	0.454868	392	783546	783804	259	+	1094	670	863	1563	1403	1765
FUS_00005338-RA	FUS_00005338:E005	FUS_00005338	E005	57.9001	0.00200309	18.5426	1.66147e-05	0.00250847	14.4269	12.9595	-0.317664	742	1833993	1834229	237	+	42	46	71	61	49	76
FUS_00004841-RA	FUS_00004841:E014	FUS_00004841	E014	200.809	0.00338229	18.5271	1.67506e-05	0.00252512	23.5817	26.257	0.336841	1116	1886819	1888010	1192	+	157	200	232	183	238	203
FUS_00019286-RA	FUS_00019286:E002	FUS_00019286	E002	827.34	0.00131425	18.5188	1.68236e-05	0.00253228	45.051	47.0797	0.163159	1447	303638	304357	720	+	100	528	2446	1893	251	29
FUS_00006855-RA	FUS_00006855:E007	FUS_00006855	E007	64.0661	0.015534	18.4888	1.70903e-05	0.0025685	17.4089	12.0317	-1.09809	1023	1175446	1175645	200	-	72	86	65	46	51	69
FUS_00013813-RA	FUS_00013813:E008	FUS_00013813	E008	1621.47	0.00479553	18.4778	1.71897e-05	0.00257952	61.5198	54.2713	-0.518809	1579	2840	2998	159	-	1769	944	1115	2168	1184	2119
FUS_00019498-RA	FUS_00019498:E003	FUS_00019498	E003	27.2693	0.00356991	18.4501	1.74415e-05	0.00261335	7.33095	10.2516	0.978022	326	175800	176048	249	-	8	13	19	32	38	46
FUS_00011365-RA	FUS_00011365:E003	FUS_00011365	E003	67.7286	0.0142721	18.4451	1.74873e-05	0.00261625	17.4599	12.1714	-1.0729	355	470233	470374	142	+	58	37	72	91	51	86
FUS_00015306-RA	FUS_00015306:E018	FUS_00015306	E018	75.6751	0.0105507	18.4417	1.75186e-05	0.00261697	12.8194	17.6968	0.960519	1080	620156	620692	537	+	35	51	67	86	113	92
FUS_00010538-RA	FUS_00010538:E002	FUS_00010538	E002	59.9616	0.00230639	18.4192	1.77263e-05	0.002644	15.6828	12.4448	-0.685783	1390	1409872	1410375	504	+	70	81	85	47	51	39
FUS_00019862-RA	FUS_00019862:E014	FUS_00019862	E014	61.1485	0.00264719	18.3957	1.79465e-05	0.00267282	15.9624	12.2899	-0.775473	1415	91566	91740	175	-	65	84	120	33	46	43
FUS_00005233-RA	FUS_00004745:E006	FUS_00004745	E006	282.697	0.00107534	18.3825	1.80714e-05	0.00268333	30.6346	27.6815	-0.326842	1116	514303	515103	801	-	316	326	328	233	282	238
FUS_00004745-RA	FUS_00005233:E002	FUS_00005233	E002	53.6579	0.00123414	18.3851	1.80461e-05	0.00268333	11.7658	14.6906	0.656325	742	314996	315165	170	+	44	47	53	54	60	61
FUS_00021738-RA	FUS_00021738:E011	FUS_00021738	E011	16.3137	0.0163703	18.3617	1.82696e-05	0.0027087	9.59695	5.71395	-1.5083	696	164930	165129	200	-	17	14	29	15	13	13
FUS_00008557-RA	FUS_00008557:E011	FUS_00008557	E011	389.008	0.0753525	18.3313	1.85636e-05	0.00274816	46.019	23.0892	-2.30232	863	325893	326183	291	+	479	492	718	213	289	276
FUS_00006855-RA	FUS_00006855:E012	FUS_00006855	E012	46.4503	0.0198881	18.3233	1.86417e-05	0.00274852	15.3289	9.94985	-1.27467	1023	1176576	1176794	219	-	55	71	45	33	38	42
FUS_00003673-RA	FUS_00004864:E033	FUS_00004864	E033	67.608	0.00180207	18.3225	1.86494e-05	0.00274852	16.2848	13.101	-0.6467	1116	2053366	2053559	194	-	81	101	117	47	45	38
FUS_00004864-RA	FUS_00003673:E009	FUS_00003673	E009	178.498	0.00548815	18.3228	1.86457e-05	0.00274852	20.9742	25.3616	0.588966	1384	2861175	2861197	23	+	133	125	158	187	236	211
FUS_00011671-RA	FUS_00011671:E008	FUS_00011671	E008	3964.18	0.0175494	18.2976	1.88948e-05	0.00278055	84.1764	71.7876	-0.799237	1138	904671	908005	3335	-	3880	4729	5472	3068	3841	3443
FUS_00010538-RA	FUS_00010538:E003	FUS_00010538	E003	37.6453	0.00164472	18.2537	1.93347e-05	0.00284105	12.7784	9.66788	-0.819079	1390	1410453	1410657	205	+	44	51	60	24	35	23
FUS_00008967-RA	FUS_00008967:E008	FUS_00008967	E008	60.4702	0.0028869	18.2254	1.96248e-05	0.0028794	15.9989	12.4299	-0.748913	391	620074	620236	163	+	62	79	88	46	56	45
FUS_00003268-RA	FUS_00003268:E003	FUS_00003268	E003	52.5301	0.00130377	18.2143	1.97389e-05	0.00289186	14.5326	11.4168	-0.712707	818	832603	832748	146	-	47	37	49	65	43	66
FUS_00002162-RA	FUS_00002162:E002	FUS_00002162	E002	132.593	0.000810635	18.211	1.97739e-05	0.00289269	18.9196	21.7528	0.425904	784	2659439	2659650	212	-	92	116	134	143	161	143
FUS_00006445-RA	FUS_00006445:E009	FUS_00006445	E009	525.261	0.000555373	18.2016	1.9871e-05	0.00290261	39.0664	36.1848	-0.263704	1386	1748189	1748392	204	-	530	395	483	629	449	597
FUS_00011860-RA	FUS_00011860:E001	FUS_00011860	E001	627.907	0.00160091	18.1975	1.99136e-05	0.00290453	39.2922	42.9678	0.317019	61	971874	973996	2123	+	644	745	850	437	681	520
FUS_00011021-RA	FUS_00011021:E002	FUS_00011021	E002	24.9994	0.00296026	18.1871	2.00235e-05	0.00291378	10.9852	7.61765	-1.06906	217	1111037	1111314	278	+	21	41	31	21	21	20
FUS_00023775-RA	FUS_00023775:E005	FUS_00023775	E005	416.408	0.00932861	18.1859	2.00359e-05	0.00291378	35.0485	33.369	-0.164422	1596	95839	96153	315	-	495	593	672	270	344	253
FUS_00000290-RA	FUS_00010418:E003	FUS_00010418	E003	101.181	0.000686629	18.1688	2.02165e-05	0.00293142	18.6412	16.0116	-0.457213	1462	1429122	1429770	649	+	132	152	219	52	62	41
FUS_00010418-RA	FUS_00000290:E005	FUS_00000290	E005	287.137	0.00610885	18.1712	2.01906e-05	0.00293142	30.9858	27.5291	-0.381655	149	5118279	5119147	869	+	333	408	395	203	239	209
FUS_00009454-RA	FUS_00009454:E009	FUS_00009454	E009	2.56719	0.0197484	18.1409	2.05151e-05	0.00297036	0.0522755	4.00902	12.5252	909	1391442	1391699	258	+	0	0	0	3	6	5
FUS_00007508-RA	FUS_00007508:E001	FUS_00007508	E001	192.712	0.000386576	18.1182	2.07603e-05	0.00300147	23.2054	25.8427	0.336589	67	1002439	1003103	665	-	190	216	233	171	198	166
FUS_00016648-RA	FUS_00016648:E002	FUS_00016648	E002	153.55	0.00132341	18.0892	2.10798e-05	0.00304321	21.2872	22.8746	0.221652	251	541710	542987	1278	+	162	164	204	108	163	141
FUS_00002406-RA	FUS_00002406:E004	FUS_00002406	E004	648.754	0.00057753	18.0759	2.12277e-05	0.0030601	41.7175	39.9489	-0.153198	997	3247887	3247992	106	-	913	1739	118	307	738	219
FUS_00008557-RA	FUS_00008557:E007	FUS_00008557	E007	355.931	0.00819886	18.0452	2.15725e-05	0.00310528	29.4856	30.6386	0.124488	863	324403	324713	311	+	258	121	190	501	257	659
FUS_00000730-RA	FUS_00000730:E010	FUS_00000730	E010	56.7554	0.00145851	18.0423	2.1605e-05	0.00310544	15.454	12.0944	-0.726103	358	4269825	4269971	147	+	60	56	84	47	47	54
FUS_00004980-RA	FUS_00004980:E006	FUS_00004980	E006	21.8941	0.00911308	18.0243	2.18104e-05	0.00313041	10.5779	6.72565	-1.32021	112	1153141	1153286	146	-	38	26	20	10	19	20
FUS_00016814-RA	FUS_00016814:E016	FUS_00016814	E016	99.6866	0.0214668	17.9955	2.21426e-05	0.00317348	21.5617	14.8991	-1.11564	923	102630	102835	206	+	97	131	153	67	89	85
FUS_00001182-RA	FUS_00021738:E010	FUS_00021738	E010	16.0353	0.0225102	17.9805	2.23178e-05	0.00317906	9.67217	5.57026	-1.60494	696	164647	164861	215	-	17	15	29	13	14	12
FUS_00008842-RA	FUS_00008842:E008	FUS_00008842	E008	46.551	0.00153018	17.9822	2.22975e-05	0.00317906	14.096	10.929	-0.750351	1404	471181	471539	359	-	47	65	80	27	52	25
FUS_00022744-RA	FUS_00022744:E019	FUS_00022744	E019	115.561	0.000494731	17.9806	2.23171e-05	0.00317906	20.7344	17.7556	-0.470682	1691	135197	135346	150	-	133	127	137	107	94	103
FUS_00021738-RA	FUS_00000204:E015	FUS_00000204	E015	387.421	0.000357535	17.9784	2.23422e-05	0.00317906	32.5204	34.2058	0.168076	149	3484668	3485475	808	+	417	328	404	318	492	368
FUS_00000204-RA	FUS_00001182:E003	FUS_00001182	E003	6108.03	0.000515831	17.984	2.22769e-05	0.00317906	84.7034	87.4677	0.17414	1516	650082	650234	153	-	4854	3704	4659	8068	6641	7402
FUS_00019376-RA	FUS_00019376:E001	FUS_00019376	E001	325.268	0.00118216	17.9678	2.24673e-05	0.00319226	29.5987	32.5952	0.31532	199	159052	160275	1224	-	308	411	416	262	313	288
FUS_00016814-RA	FUS_00016814:E014	FUS_00016814	E014	75.8003	0.0165683	17.9341	2.28692e-05	0.00324471	18.718	13.2198	-1.03906	923	102206	102362	157	+	73	98	111	63	65	60
FUS_00011012-RA	FUS_00011012:E001	FUS_00011012	E001	402.62	0.000491746	17.9203	2.30347e-05	0.00326244	35.4589	32.6	-0.281053	217	960949	961023	75	+	496	409	514	289	401	352
FUS_00003204-RA	FUS_00003204:E011	FUS_00003204	E011	378.606	0.000256843	17.9182	2.30602e-05	0.00326244	31.8989	34.449	0.255451	58	3541280	3541471	192	+	315	403	438	312	451	378
FUS_00004032-RA	FUS_00004032:E004	FUS_00004032	E004	51.7568	0.0567476	17.9003	2.32784e-05	0.00328861	18.0145	9.21953	-1.98145	102	1682966	1683086	121	+	55	62	106	45	34	27
FUS_00012972-RA	FUS_00012972:E001	FUS_00012972	E001	425.745	0.0618481	17.894	2.33555e-05	0.00329279	43.6334	26.9112	-1.62697	1437	851289	852234	946	-	522	736	513	235	418	248
FUS_00004730-RA	FUS_00004730:E008	FUS_00004730	E008	46.8502	0.00174196	17.8925	2.33746e-05	0.00329279	12.9082	11.4015	-0.365569	1116	213471	213578	108	+	62	66	88	25	36	23
FUS_00000589-RA	FUS_00000589:E012	FUS_00000589	E012	111.087	0.00194967	17.8857	2.3458e-05	0.00329983	17.2143	20.6188	0.546742	358	1889092	1889362	271	-	102	119	108	93	139	108
FUS_00018271-RA	FUS_00018271:E013	FUS_00018271	E013	34.5551	0.0114453	17.8794	2.35357e-05	0.00330606	12.8998	8.76999	-1.13163	300	314943	315120	178	-	45	35	50	26	16	39
FUS_00000730-RA	FUS_00000730:E011	FUS_00000730	E011	37.5655	0.00173558	17.875	2.359e-05	0.00330899	12.9523	9.62029	-0.873416	358	4270264	4270397	134	+	42	48	49	24	36	33
FUS_00025015-RA	FUS_00025015:E004	FUS_00025015	E004	257.267	0.000532787	17.8689	2.36658e-05	0.00331492	21.1352	24.1896	0.417347	1180	22457	22862	406	+	119	17	65	365	311	525
FUS_00012184-RA	FUS_00012184:E084	FUS_00012184	E084	81.611	0.000813618	17.8503	2.38984e-05	0.00334276	14.1184	17.3361	0.612936	1340	101415	101847	433	+	55	51	61	92	124	93
FUS_00000761-RA	FUS_00000761:E001	FUS_00000761	E001	5401.93	0.00101741	17.8223	2.42526e-05	0.00338753	83.3065	85.7305	0.153294	358	4512083	4513379	1297	+	4963	4655	5372	5319	5919	5920
FUS_00002239-RA	FUS_00002239:E002	FUS_00002239	E002	252.504	0.00746981	17.8152	2.43432e-05	0.00339538	25.4512	30.1784	0.54415	784	3659524	3659643	120	+	266	274	316	211	255	219
FUS_00001803-RA	FUS_00001803:E017	FUS_00001803	E017	88.8936	0.00169117	17.8014	2.45199e-05	0.00341521	13.4882	16.4042	0.582445	270	903249	903466	218	+	32	41	36	135	61	186
FUS_00015406-RA	FUS_00015406:E013	FUS_00015406	E013	198.756	0.000450841	17.7973	2.45729e-05	0.00341777	25.5505	24.255	-0.163095	172	581672	581790	119	+	189	230	275	144	192	193
FUS_00005151-RA	FUS_00005151:E007	FUS_00005151	E007	22.2745	0.00366416	17.7824	2.47661e-05	0.00343981	9.18734	7.68181	-0.521581	314	775641	775825	185	+	30	37	35	15	19	6
FUS_00024906-RA	FUS_00024906:E020	FUS_00024906	E020	22.9249	0.00203973	17.7746	2.48682e-05	0.00344914	7.21619	10.5072	1.09603	957	10294	10441	148	-	18	22	23	20	34	21
FUS_00021738-RA	FUS_00021738:E023	FUS_00021738	E023	13.9992	0.0604901	17.7313	2.544e-05	0.00352351	9.81497	4.62286	-2.18769	696	168268	168525	258	-	17	17	29	7	13	7
FUS_00015869-RA	FUS_00015869:E007	FUS_00015869	E007	45.2701	0.0012121	17.7224	2.55604e-05	0.00353524	11.4227	12.0233	0.150728	985	96037	96152	116	-	34	24	33	43	75	55
FUS_00009460-RA	FUS_00009460:E006	FUS_00009460	E006	87.8421	0.000751063	17.7019	2.58373e-05	0.00356516	17.9502	15.4322	-0.453164	909	1448343	1448548	206	-	101	136	144	54	61	60
FUS_00021090-RA	FUS_00021090:E012	FUS_00021090	E012	30.119	0.00294762	17.701	2.58489e-05	0.00356516	8.12316	11.4735	1.00977	1442	270731	270973	243	+	22	22	20	28	46	38
FUS_00019286-RA	FUS_00019286:E001	FUS_00019286	E001	228.071	0.00149997	17.6959	2.59179e-05	0.00356971	28.1571	24.9582	-0.382	1447	303273	303543	271	+	42	170	778	444	43	11
FUS_00001260-RA	FUS_00001260:E011	FUS_00001260	E011	47.933	0.0958627	17.6701	2.62724e-05	0.0036135	17.8052	8.01614	-2.35401	1516	1948896	1949078	183	+	61	89	87	25	27	21
FUS_00001788-RA	FUS_00001788:E004	FUS_00001788	E004	2213.74	0.000597048	17.6583	2.64353e-05	0.00363085	62.3203	64.7306	0.1659	270	834455	837358	2904	-	1532	1561	1598	2698	2552	2891
FUS_00015313-RA	FUS_00015313:E005	FUS_00015313	E005	375.627	0.000326915	17.6466	2.65989e-05	0.00364825	31.3741	33.3171	0.198324	1080	696872	696920	49	+	304	271	333	427	386	478
FUS_00011649-RA	FUS_00011649:E003	FUS_00011649	E003	56.3779	0.0115387	17.6406	2.66834e-05	0.00365478	15.1706	12.2661	-0.629409	1138	490942	491083	142	-	61	64	85	37	56	47
FUS_00007207-RA	FUS_00007207:E002	FUS_00007207	E002	67.6394	0.0026593	17.6207	2.69636e-05	0.00368785	15.697	14.0083	-0.338612	966	1106464	1106663	200	+	65	103	116	45	62	39
FUS_00018562-RA	FUS_00018562:E027	FUS_00018562	E027	59.8838	0.00226583	17.6182	2.69995e-05	0.00368785	12.381	15.8503	0.73268	1146	82985	83106	122	+	48	61	69	50	69	65
FUS_00021679-RA	FUS_00021679:E007	FUS_00021679	E007	987.632	0.00236084	17.587	2.74453e-05	0.00373999	49.8435	48.0038	-0.143014	722	286669	286874	206	+	1111	1378	1243	895	636	805
FUS_00015115-RA	FUS_00015115:E006	FUS_00015115	E006	40.3282	0.00163247	17.5862	2.74568e-05	0.00373999	9.68709	12.8112	0.820849	750	707028	707288	261	+	33	28	25	46	63	40
FUS_00016648-RA	FUS_00016648:E001	FUS_00016648	E001	48.8228	0.0018262	17.5532	2.79386e-05	0.00380038	13.9036	11.1173	-0.659477	251	541526	541587	62	+	68	69	81	15	40	37
FUS_00021738-RA	FUS_00021738:E016	FUS_00021738	E016	10.2033	0.00755024	17.5342	2.82187e-05	0.00383085	7.67051	4.37613	-1.62744	696	166485	166656	172	-	15	6	17	8	4	12
FUS_00008935-RA	FUS_00008935:E011	FUS_00008935	E011	594.316	0.000326362	17.5328	2.82401e-05	0.00383085	40.2912	38.3142	-0.175613	391	76989	77260	272	+	630	868	1296	277	381	398
FUS_00002239-RA	FUS_00002239:E003	FUS_00002239	E003	219.874	0.00682568	17.5165	2.84828e-05	0.00385848	23.8409	28.4137	0.554189	784	3659723	3659870	148	+	241	225	276	174	239	187
FUS_00007430-RA	FUS_00007430:E001	FUS_00007430	E001	176.658	0.00789289	17.502	2.87007e-05	0.00388268	21.1444	26.0232	0.645321	1619	2047349	2048496	1148	-	205	219	255	115	167	137
FUS_00004196-RA	FUS_00004196:E006	FUS_00004196	E006	90.3508	0.00200829	17.4979	2.87622e-05	0.00388568	18.4657	15.4979	-0.525981	866	775104	775445	342	-	114	133	130	62	72	55
FUS_00011023-RA	FUS_00011023:E002	FUS_00011023	E002	74.5831	0.120617	17.4695	2.9195e-05	0.00393877	8.5696	21.1477	2.68221	217	1131165	1131428	264	-	49	10	21	133	65	128
FUS_00004461-RA	FUS_00004461:E004	FUS_00004461	E004	87.4561	0.000933719	17.4596	2.9348e-05	0.00395087	14.5029	17.4039	0.544914	299	1547674	1547807	134	+	56	47	55	93	145	110
FUS_00010596-RA	FUS_00010596:E007	FUS_00010596	E007	244.015	0.00719378	17.4585	2.93645e-05	0.00395087	24.5967	29.3379	0.559796	1047	402307	402768	462	-	220	172	224	207	319	301
FUS_00010651-RA	FUS_00010651:E011	FUS_00010651	E011	139.925	0.000726287	17.4532	2.94461e-05	0.00395646	19.8707	22.1345	0.330499	1047	1174483	1174640	158	-	140	112	145	121	199	123
FUS_00011649-RA	FUS_00011649:E004	FUS_00011649	E004	44.9205	0.0148876	17.4215	2.99423e-05	0.00401768	13.8502	10.6845	-0.764567	1138	491210	491305	96	-	60	47	66	28	49	29
FUS_00004282-RA	FUS_00004282:E012	FUS_00004282	E012	70.9213	0.00112039	17.4147	3.00498e-05	0.00402643	14.8646	15.6618	0.155694	866	2000910	2001129	220	+	54	77	75	54	116	56
FUS_00009660-RA	FUS_00009660:E006	FUS_00009660	E006	321.407	0.000579214	17.4122	3.0089e-05	0.00402643	29.4218	31.9221	0.265873	140	502422	503045	624	+	273	255	365	331	392	309
FUS_00008579-RA	FUS_00002239:E005	FUS_00002239	E005	65.9574	0.0329089	17.3476	3.11292e-05	0.00414319	16.9039	10.5754	-1.38862	784	3660983	3661162	180	+	69	119	182	21	40	15
FUS_00011649-RA	FUS_00001688:E010	FUS_00001688	E010	435.358	0.0185397	17.3498	3.10934e-05	0.00414319	40.1298	30.6039	-0.914858	292	3998331	3998822	492	-	418	395	492	504	308	477
FUS_00001688-RA	FUS_00011649:E006	FUS_00011649	E006	51.6376	0.0177793	17.3505	3.10812e-05	0.00414319	14.8622	11.3931	-0.785495	1138	491708	491854	147	-	53	81	67	38	41	41
FUS_00002239-RA	FUS_00008579:E003	FUS_00008579	E003	244.294	0.00331064	17.3525	3.10485e-05	0.00414319	25.3037	29.3651	0.473931	863	640203	640484	282	+	246	239	296	219	237	241
FUS_00020710-RA	FUS_00020710:E003	FUS_00020710	E003	30.5049	0.0180201	17.3178	3.16216e-05	0.00420308	8.02579	10.7669	0.858273	293	103947	104996	1050	+	13	19	17	43	39	43
FUS_00006224-RA	FUS_00006224:E011	FUS_00006224	E011	789.096	0.00813562	17.302	3.18847e-05	0.00423236	48.0293	41.7885	-0.510066	63	1172711	1173588	878	+	996	1038	1008	521	749	572
FUS_00011364-RA	FUS_00011364:E005	FUS_00011364	E005	93.7736	0.00441554	17.2886	3.21108e-05	0.00425667	18.7014	15.896	-0.488616	355	469647	469938	292	-	87	57	113	105	85	109
FUS_00013906-RA	FUS_00013906:E008	FUS_00013906	E008	285.847	0.000996536	17.2708	3.24124e-05	0.00429089	30.3005	27.0099	-0.369366	1220	20204	20539	336	-	245	217	225	342	282	355
FUS_00016046-RA	FUS_00016046:E001	FUS_00016046	E001	383.113	0.00591103	17.2655	3.25035e-05	0.00429719	31.3103	35.4403	0.412126	835	376345	378819	2475	-	341	426	432	318	445	364
FUS_00021170-RA	FUS_00021170:E001	FUS_00021170	E001	2666.9	0.000281182	17.2536	3.2707e-05	0.00431832	67.9699	69.7063	0.116124	1529	177222	177393	172	-	2387	2369	2852	2628	2806	2894
FUS_00017142-RA	FUS_00008461:E001	FUS_00008461	E001	32.3445	0.0484237	17.2279	3.31533e-05	0.00434823	13.8656	7.69514	-1.72606	764	964288	964298	11	+	33	33	31	34	30	32
FUS_00011023-RA	FUS_00015509:E004	FUS_00015509	E004	74.6155	0.0164184	17.231	3.30995e-05	0.00434823	18.2511	13.3596	-0.931569	392	779228	779338	111	+	74	92	110	55	63	68
FUS_00015509-RA	FUS_00011023:E010	FUS_00011023	E010	31.0102	0.0016272	17.233	3.30642e-05	0.00434823	10.6877	9.27827	-0.413777	217	1140923	1141326	404	-	38	43	52	23	10	28
FUS_00009481-RA	FUS_00009481:E002	FUS_00009481	E002	4939.94	0.000187329	17.2293	3.31281e-05	0.00434823	81.9462	82.894	0.0602717	909	1721248	1721425	178	-	4564	4339	4852	4829	5321	5486
FUS_00008461-RA	FUS_00017142:E001	FUS_00017142	E001	17.06	0.00357238	17.2377	3.29824e-05	0.00434823	5.89646	9.11222	1.26575	1467	672423	672452	30	-	13	10	15	19	24	19
FUS_00009389-RA	FUS_00009389:E024	FUS_00009389	E024	18.8422	0.00625457	17.1999	3.36453e-05	0.00440691	9.29763	6.42196	-1.07692	909	561998	562220	223	-	26	31	26	11	9	15
FUS_00009638-RA	FUS_00009638:E013	FUS_00009638	E013	180.168	0.000857838	17.1877	3.38621e-05	0.00442944	22.3049	25.2204	0.382321	140	239182	240209	1028	+	172	196	197	156	212	159
FUS_00007207-RA	FUS_00007207:E005	FUS_00007207	E005	458.421	0.0109264	17.1759	3.40727e-05	0.0044511	32.8094	39.3094	0.613931	966	1107384	1108415	1032	+	400	427	563	359	594	442
FUS_00001566-RA	FUS_00001566:E063	FUS_00001566	E063	105.836	0.0386519	17.163	3.43055e-05	0.0044756	14.8198	22.816	1.30589	292	2198272	2198705	434	+	86	94	133	73	134	122
FUS_00000884-RA	FUS_00000884:E010	FUS_00000884	E010	87.1393	0.000681596	17.1329	3.4854e-05	0.00454117	16.5372	13.0557	-0.702989	410	612119	612178	60	+	121	180	204	18	37	24
FUS_00006907-RA	FUS_00006907:E006	FUS_00006907	E006	6989.32	0.000174263	17.1112	3.52538e-05	0.00458721	89.5071	88.4262	-0.0676576	1023	2054123	2054623	501	-	6130	3746	5079	9714	5000	10249
FUS_00004462-RA	FUS_00004462:E005	FUS_00004462	E005	78.9725	0.00153238	17.1076	3.53214e-05	0.00458998	17.3651	14.5714	-0.524201	299	1549642	1549760	119	-	94	119	106	45	59	69
FUS_00001170-RA	FUS_00001170:E004	FUS_00001170	E004	330.967	0.000680237	17.1009	3.5445e-05	0.00459998	27.7276	30.4676	0.303734	1516	325551	325915	365	-	180	157	207	496	317	515
FUS_00013591-RA	FUS_00013591:E002	FUS_00013591	E002	4355.14	0.00044885	17.0719	3.59911e-05	0.00466473	80.9952	78.6418	-0.150801	108	949410	949524	115	+	4619	4190	4328	4147	4141	4590
FUS_00009406-RA	FUS_00009406:E009	FUS_00009406	E009	111.228	0.000588048	17.0665	3.60937e-05	0.00467191	17.5821	20.4234	0.454081	909	753330	754272	943	+	90	167	199	73	105	74
FUS_00004730-RA	FUS_00004730:E010	FUS_00004730	E010	62.5238	0.000944237	17.0538	3.63349e-05	0.00469699	14.5708	13.5253	-0.220815	1116	213990	214134	145	+	77	90	110	41	36	42
FUS_00006009-RA	FUS_00006009:E001	FUS_00006009	E001	545.058	0.0184359	17.0413	3.65755e-05	0.00472191	33.5976	43.5983	0.903186	281	373260	375186	1927	-	482	479	489	613	556	600
FUS_00007288-RA	FUS_00007288:E002	FUS_00007288	E002	180.539	0.00232003	17.0309	3.67756e-05	0.00474155	25.8572	21.7556	-0.537627	1619	248219	248339	121	-	169	181	221	181	172	168
FUS_00017450-RA	FUS_00017450:E003	FUS_00017450	E003	511.359	0.00150809	17.0126	3.7133e-05	0.00478141	22.4848	23.4518	0.130439	375	420249	420337	89	-	13	48	35	1008	1302	412
FUS_00013579-RA	FUS_00013579:E001	FUS_00013579	E001	296.469	0.0055253	17.0078	3.72275e-05	0.00478734	31.9835	27.6445	-0.472234	108	837167	839068	1902	-	322	295	324	267	308	272
FUS_00006242-RA	FUS_00006242:E004	FUS_00006242	E004	27.7548	0.00404967	16.9752	3.78705e-05	0.00486371	11.254	8.16714	-0.937286	63	1267591	1267748	158	-	13	22	41	34	32	26
FUS_00015278-RA	FUS_00015278:E011	FUS_00015278	E011	239.89	0.000408811	16.94	3.85803e-05	0.00494844	25.9966	28.3072	0.270813	1080	164148	165443	1296	+	231	255	337	191	241	218
FUS_00002005-RA	FUS_00002005:E006	FUS_00002005	E006	34.8683	0.00180234	16.9317	3.87492e-05	0.00496366	12.0033	9.62954	-0.646238	270	3887990	3888236	247	+	35	46	51	26	25	33
FUS_00000642-RA	FUS_00000642:E001	FUS_00000642	E001	47.9595	0.00861579	16.9265	3.88549e-05	0.00497076	10.6309	14.6778	0.951582	358	2744786	2744908	123	+	36	54	42	35	58	62
FUS_00012844-RA	FUS_00012844:E010	FUS_00012844	E010	292.38	0.00201466	16.9148	3.90964e-05	0.0049952	28.4655	30.826	0.257774	1241	584756	586886	2131	+	286	296	378	241	320	263
FUS_00008597-RA	FUS_00008597:E024	FUS_00008597	E024	98.2558	0.0281829	16.9006	3.93897e-05	0.00502618	18.9914	16.5621	-0.412408	863	1072939	1073189	251	+	104	108	191	57	78	83
FUS_00009369-RA	FUS_00009369:E008	FUS_00009369	E008	108.597	0.000896613	16.8922	3.95636e-05	0.00504186	19.2671	18.0248	-0.201671	909	87527	87645	119	+	112	158	168	69	91	84
FUS_00016814-RA	FUS_00016814:E005	FUS_00016814	E005	67.9479	0.0213728	16.8594	4.02525e-05	0.00512305	18.0303	12.3258	-1.13262	923	100153	100298	146	+	64	85	113	50	57	56
FUS_00006797-RA	FUS_00006797:E001	FUS_00006797	E001	486.574	0.000823314	16.8374	4.07232e-05	0.00517629	38.1221	35.0981	-0.282081	1023	227167	227244	78	+	507	428	441	537	464	502
FUS_00015115-RA	FUS_00015115:E007	FUS_00015115	E007	29.2987	0.00382973	16.8257	4.09751e-05	0.00520073	7.97092	11.2256	1.00069	750	707362	707549	188	+	18	22	18	27	56	31
FUS_00005362-RA	FUS_00005362:E001	FUS_00005362	E001	81.7493	0.0333741	16.8236	4.10206e-05	0.00520073	11.6619	18.2741	1.33617	742	2137689	2138811	1123	+	44	26	39	132	104	113
FUS_00001522-RA	FUS_00001522:E001	FUS_00001522	E001	9.89488	0.00864302	16.8165	4.11735e-05	0.00521343	6.21082	5.24518	-0.489842	292	1559544	1559990	447	+	10	17	12	11	4	7
FUS_00011682-RA	FUS_00011682:E006	FUS_00011682	E006	168.374	0.00749154	16.8101	4.13134e-05	0.00522446	18.6707	23.0331	0.642575	1138	1009343	1009524	182	-	101	44	87	276	191	242
FUS_00008041-RA	FUS_00008041:E020	FUS_00008041	E020	53.4595	0.00129034	16.7822	4.19241e-05	0.00529491	14.6323	11.4985	-0.712076	813	1403204	1403371	168	-	73	78	78	40	23	41
FUS_00003742-RA	FUS_00004287:E005	FUS_00004287	E005	689.413	0.00100692	16.7448	4.27593e-05	0.00537121	42.5116	43.1101	0.0503055	866	2160063	2160992	930	+	462	879	1059	558	727	601
FUS_00006753-RA	FUS_00006753:E006	FUS_00006753	E006	260.514	0.00841818	16.7473	4.2702e-05	0.00537121	24.9213	28.6042	0.437168	1317	1661642	1665490	3849	-	167	145	172	273	459	299
FUS_00004287-RA	FUS_00002175:E008	FUS_00002175	E008	671.898	0.00509707	16.743	4.27998e-05	0.00537121	30.6812	37.343	0.656631	784	2847958	2848099	142	+	276	60	97	1072	870	1267
FUS_00003051-RA	FUS_00003742:E004	FUS_00003742	E004	70.4744	0.00488694	16.7486	4.26734e-05	0.00537121	13.1431	16.6465	0.703029	153	330371	330511	141	-	68	38	60	85	85	75
FUS_00002175-RA	FUS_00003051:E001	FUS_00003051	E001	65.4998	0.00951539	16.7444	4.27685e-05	0.00537121	12.6949	16.8037	0.833657	58	1167151	1167269	119	-	58	50	88	59	58	81
FUS_00015186-RA	FUS_00015186:E007	FUS_00015186	E007	158.749	0.0010694	16.7337	4.30112e-05	0.00539089	23.9046	20.7793	-0.432422	1500	683169	683287	119	-	168	202	264	121	121	118
FUS_00003742-RA	FUS_00008273:E016	FUS_00008273	E016	5.56897	0.101846	16.7226	4.32633e-05	0.00540879	6.37603	1.79123	-3.67106	104	212586	212760	175	-	5	14	17	1	2	0
FUS_00008273-RA	FUS_00003742:E005	FUS_00003742	E005	81.2771	0.00173043	16.7234	4.32437e-05	0.00540879	14.5077	17.5564	0.570193	153	330615	330837	223	-	79	53	72	95	102	77
FUS_00017427-RA	FUS_00017427:E011	FUS_00017427	E011	55.8858	0.00125407	16.7159	4.34152e-05	0.00542093	12.0034	15.2982	0.718111	375	240401	240551	151	-	52	63	58	54	66	45
FUS_00024349-RA	FUS_00024349:E005	FUS_00024349	E005	211.613	0.00402726	16.6914	4.39788e-05	0.00548437	26.9803	23.2509	-0.466846	1855	79524	79832	309	+	253	318	384	116	156	125
FUS_00015406-RA	FUS_00015406:E016	FUS_00015406	E016	231.723	0.0233541	16.6874	4.4073e-05	0.0054892	20.8102	30.8023	1.23485	172	585223	585336	114	+	184	113	137	225	347	328
FUS_00010538-RA	FUS_00010538:E011	FUS_00010538	E011	262.876	0.000550277	16.6821	4.41972e-05	0.00549774	26.4759	29.4926	0.345101	1390	1415126	1415718	593	+	256	201	259	233	349	269
FUS_00015083-RA	FUS_00015083:E002	FUS_00015083	E002	5636.15	0.000238809	16.6768	4.43193e-05	0.005506	86.3878	84.9764	-0.0889952	750	424922	425057	136	+	6113	5355	5742	5352	5695	5498
FUS_00017450-RA	FUS_00017450:E001	FUS_00017450	E001	2351.37	0.0211408	16.6681	4.45236e-05	0.00552444	55.0702	44.8386	-0.788389	375	418610	419921	1312	-	175	310	336	4168	6079	2008
FUS_00001222-RA	FUS_00001222:E013	FUS_00001222	E013	35.3777	0.0164036	16.6632	4.4638e-05	0.00553171	12.9352	8.67181	-1.17254	1516	1632356	1632583	228	+	50	52	56	13	27	26
FUS_00014168-RA	FUS_00014168:E012	FUS_00014168	E012	283.955	0.000384916	16.6578	4.47653e-05	0.00554054	28.0486	30.5096	0.271421	721	23937	24073	137	-	269	330	367	211	285	278
FUS_00017026-RA	FUS_00017026:E002	FUS_00017026	E002	214.092	0.0119657	16.6333	4.53475e-05	0.00560558	22.583	28.4837	0.73024	440	54451	55604	1154	-	185	171	196	179	323	222
FUS_00017047-RA	FUS_00006234:E004	FUS_00006234	E004	148.749	0.0210963	16.617	4.57402e-05	0.00563391	24.3682	19.2326	-0.728042	63	1227641	1227781	141	+	157	201	212	124	120	109
FUS_00006234-RA	FUS_00017047:E001	FUS_00017047	E001	153.04	0.00662425	16.6175	4.57264e-05	0.00563391	24.5996	19.6337	-0.694868	440	349705	350193	489	-	163	166	182	139	142	137
FUS_00011751-RA	FUS_00011751:E001	FUS_00011751	E001	147.606	0.000755218	16.6167	4.57476e-05	0.00563391	22.7648	19.8565	-0.419383	280	763710	763947	238	-	177	241	232	87	118	82
FUS_00020030-RA	FUS_00020030:E005	FUS_00020030	E005	20.8406	0.0681592	16.6084	4.59476e-05	0.00565149	11.5699	6.00334	-1.91302	1397	333727	333750	24	-	22	27	28	15	13	23
FUS_00021938-RA	FUS_00021938:E001	FUS_00021938	E001	3105.94	0.000578116	16.59	4.6394e-05	0.00569931	71.5702	73.5153	0.127934	1382	93307	94136	830	-	2870	3306	4258	2501	3335	2782
FUS_00005855-RA	FUS_00005855:E002	FUS_00005855	E002	222.202	0.00120325	16.5585	4.71727e-05	0.00578755	26.7382	24.6518	-0.255924	737	275043	275253	211	-	219	223	123	228	277	233
FUS_00022534-RA	FUS_00022534:E012	FUS_00022534	E012	105.018	0.00218675	16.5562	4.72293e-05	0.00578755	16.5263	19.865	0.55553	1589	203090	203500	411	+	67	94	108	131	104	118
FUS_00008604-RA	FUS_00009644:E007	FUS_00009644	E007	16.9516	0.0119131	16.5237	4.8046e-05	0.00587046	8.96285	5.7667	-1.28203	140	318416	318567	152	+	22	26	36	12	10	4
FUS_00009644-RA	FUS_00001015:E003	FUS_00001015	E003	182.347	0.00331116	16.5222	4.8084e-05	0.00587046	21.1558	24.9677	0.513403	410	2770787	2770985	199	-	116	101	170	231	160	277
FUS_00001015-RA	FUS_00008604:E007	FUS_00008604	E007	126	0.0024596	16.5253	4.80051e-05	0.00587046	15.2414	18.7207	0.617236	863	1108083	1108223	141	-	66	17	39	156	216	207
FUS_00001021-RA	FUS_00001021:E001	FUS_00001021	E001	60.5089	0.0348558	16.5189	4.81676e-05	0.00587342	17.6036	11.1995	-1.34232	410	2792251	2792662	412	+	63	93	83	46	54	39
FUS_00005091-RA	FUS_00005091:E001	FUS_00005091	E001	32.5704	0.00340333	16.4978	4.87059e-05	0.00593175	8.92165	12.1116	0.895677	112	2584585	2584727	143	+	27	24	44	26	39	37
FUS_00000727-RA	FUS_00020593:E029	FUS_00020593	E029	72.1746	0.000789245	16.4885	4.89448e-05	0.0059462	13.8663	17.0686	0.619622	1574	83861	84000	140	+	60	74	85	63	97	60
FUS_00020593-RA	FUS_00000727:E008	FUS_00000727	E008	44.6824	0.00120602	16.4893	4.89263e-05	0.0059462	10.6512	13.6954	0.74043	358	4248472	4248591	120	+	39	44	47	43	41	53
FUS_00008597-RA	FUS_00008597:E022	FUS_00008597	E022	135.974	0.0363319	16.4821	4.91127e-05	0.00595927	22.4482	18.9498	-0.518073	863	1071634	1071770	137	+	137	141	302	69	104	116
FUS_00015052-RA	FUS_00015052:E022	FUS_00015052	E022	38.383	0.00164176	16.4778	4.9224e-05	0.00596545	9.61775	12.8082	0.841148	727	711564	711626	63	+	32	28	35	34	59	40
FUS_00024349-RA	FUS_00024349:E003	FUS_00024349	E003	159.432	0.000418843	16.4723	4.93665e-05	0.00597541	23.3071	20.783	-0.353159	1855	78829	78949	121	+	216	227	249	98	118	96
FUS_00002381-RA	FUS_00002381:E002	FUS_00002381	E002	30.9626	0.0118071	16.4549	4.98202e-05	0.00602294	12.0267	8.05302	-1.17353	997	2806164	2806460	297	+	35	40	72	22	14	17
FUS_00020033-RA	FUS_00020033:E006	FUS_00020033	E006	44.2827	0.00726837	16.4445	5.00961e-05	0.0060489	13.0158	11.1246	-0.462308	1397	344317	344462	146	+	52	53	76	29	35	33
FUS_00010164-RA	FUS_00010164:E011	FUS_00010164	E011	56.2297	0.0161996	16.4286	5.05159e-05	0.00609216	16.3799	11.3189	-1.09488	938	734321	734473	153	-	55	61	73	47	52	55
FUS_00001906-RA	FUS_00001906:E002	FUS_00001906	E002	1908	0.000747722	16.4237	5.06478e-05	0.00610063	60.5751	62.215	0.114396	270	2173907	2174548	642	-	1841	1422	1633	1951	2273	2118
FUS_00015509-RA	FUS_00015509:E001	FUS_00015509	E001	68.3787	0.0164527	16.4121	5.09577e-05	0.00612961	17.5069	12.8103	-0.930137	392	778437	778663	227	+	70	78	105	53	63	55
FUS_00008365-RA	FUS_00008365:E001	FUS_00008365	E001	6.4793	0.0198161	16.4101	5.10125e-05	0.00612961	4.8195	4.59128	-0.140408	104	1732337	1733252	916	-	7	11	4	2	12	4
FUS_00000174-RA	FUS_00000174:E001	FUS_00000174	E001	228.996	0.00139583	16.4028	5.12092e-05	0.00614579	27.7361	24.4685	-0.39588	149	3248113	3248359	247	+	273	418	284	185	137	135
FUS_00012104-RA	FUS_00012104:E001	FUS_00012104	E001	267.434	0.0151188	16.3998	5.12894e-05	0.00614795	24.7508	31.8022	0.802964	1287	712497	714753	2257	-	239	222	226	214	436	258
FUS_00004032-RA	FUS_00004032:E006	FUS_00004032	E006	32.4695	0.0237162	16.3859	5.16686e-05	0.0061859	13.406	8.09317	-1.47946	102	1683551	1683569	19	+	31	36	53	27	31	24
FUS_00019361-RA	FUS_00019361:E004	FUS_00019361	E004	92.2453	0.000863282	16.3765	5.19239e-05	0.00620896	18.5023	16.172	-0.404776	1548	416761	417368	608	+	96	106	154	62	79	79
FUS_00002239-RA	FUS_00002239:E007	FUS_00002239	E007	82.7696	0.0408409	16.3689	5.2133e-05	0.00622643	18.7761	11.9273	-1.35192	784	3661490	3661778	289	+	103	135	220	17	58	23
FUS_00009507-RA	FUS_00009507:E001	FUS_00009507	E001	21.9106	0.00565973	16.3598	5.23852e-05	0.006249	9.89723	6.92162	-1.04203	294	263352	263969	618	-	23	12	13	16	39	25
FUS_00004462-RA	FUS_00004462:E006	FUS_00004462	E006	58.3367	0.00377235	16.3495	5.26707e-05	0.00627549	15.2713	12.1953	-0.666166	299	1549842	1550087	246	-	76	86	82	28	36	56
FUS_00001973-RA	FUS_00001973:E005	FUS_00001973	E005	23.6708	0.00379551	16.3419	5.2881e-05	0.00629297	9.72455	7.90428	-0.604535	270	3535478	3535663	186	-	34	25	42	10	19	19
FUS_00014454-RA	FUS_00015406:E003	FUS_00015406	E003	334.65	0.00817758	16.3207	5.34769e-05	0.0063486	33.4271	29.4145	-0.419112	172	578598	578884	287	+	356	416	495	283	244	276
FUS_00015406-RA	FUS_00014454:E001	FUS_00014454	E001	99.9794	0.00835895	16.3217	5.34479e-05	0.0063486	15.9831	20.003	0.676612	1688	866572	866588	17	+	93	82	112	90	121	102
FUS_00020205-RA	FUS_00020205:E004	FUS_00020205	E004	97.6117	0.00583225	16.301	5.40348e-05	0.00640714	12.3787	16.7369	0.896109	728	21158	22348	1191	+	28	20	32	188	95	169
FUS_00015302-RA	FUS_00015302:E067	FUS_00015302	E067	103.36	0.000704187	16.2786	5.46779e-05	0.00647563	19.7831	16.7357	-0.505196	1080	601022	601202	181	-	106	157	156	72	92	67
FUS_00003587-RA	FUS_00003587:E013	FUS_00003587	E013	530.546	0.000480213	16.2761	5.47487e-05	0.00647627	38.5375	36.5653	-0.180695	1384	1545672	1545689	18	-	502	345	468	643	510	629
FUS_00008597-RA	FUS_00008597:E016	FUS_00008597	E016	70.0864	0.0110046	16.2668	5.50209e-05	0.00650068	15.4206	14.9596	-0.0904237	863	1069172	1069278	107	+	65	59	137	45	52	79
FUS_00011087-RA	FUS_00011087:E024	FUS_00011087	E024	3113.9	0.000484256	16.2423	5.57344e-05	0.00657712	69.2578	70.9732	0.114027	1	353671	353940	270	+	2486	1528	1924	4391	2256	5025
FUS_00008543-RA	FUS_00008543:E006	FUS_00008543	E006	106.065	0.0105625	16.2343	5.59712e-05	0.0065972	15.867	20.0455	0.704869	863	102739	102854	116	+	102	51	72	113	158	119
FUS_00013470-RA	FUS_00013470:E001	FUS_00013470	E001	702.986	0.000358415	16.23	5.60989e-05	0.00660438	43.3677	41.3545	-0.170344	227	352553	352653	101	+	764	522	553	704	818	769
FUS_00000174-RA	FUS_00015509:E003	FUS_00015509	E003	68.3944	0.0194095	16.2186	5.6437e-05	0.00662053	17.6176	12.6971	-0.975297	392	779031	779135	105	+	67	82	108	64	51	52
FUS_00013984-RA	FUS_00013984:E004	FUS_00013984	E004	62.109	0.00922851	16.2198	5.64025e-05	0.00662053	15.7042	12.9583	-0.570534	348	343206	343405	200	+	63	79	106	39	57	47
FUS_00015509-RA	FUS_00000174:E011	FUS_00000174	E011	230.829	0.000337612	16.2202	5.63892e-05	0.00662053	25.2648	27.9624	0.321473	149	3263373	3263531	159	+	194	343	260	246	181	186
FUS_00005521-RA	FUS_00005521:E008	FUS_00005521	E008	45.6585	0.00441544	16.2103	5.66864e-05	0.00664191	13.7136	10.2792	-0.848536	310	2095278	2095420	143	+	55	89	72	27	31	19
FUS_00007207-RA	FUS_00010500:E008	FUS_00010500	E008	42.47	0.00131867	16.1987	5.70344e-05	0.00666689	13.2859	10.1902	-0.780227	1390	1019837	1020224	388	-	44	71	79	24	30	25
FUS_00010500-RA	FUS_00007207:E003	FUS_00007207	E003	69.0589	0.00380674	16.1991	5.70222e-05	0.00666689	15.8641	14.1105	-0.348667	966	1106742	1106944	203	+	64	98	129	47	52	49
FUS_00011338-RA	FUS_00011338:E026	FUS_00011338	E026	153.731	0.000675366	16.1914	5.72545e-05	0.00668472	23.4366	20.5274	-0.408202	114	1333297	1333484	188	+	172	127	184	152	137	151
FUS_00008114-RA	FUS_00008114:E001	FUS_00008114	E001	793.495	0.000667448	16.1868	5.73928e-05	0.00669296	46.1094	43.4974	-0.21357	840	628675	628732	58	+	897	695	727	786	824	786
FUS_00024908-RA	FUS_00024908:E003	FUS_00024908	E003	828.439	0.012439	16.1829	5.75115e-05	0.00669891	39.0624	48.886	0.814731	957	13246	13394	149	-	715	361	406	1131	680	1361
FUS_00019419-RA	FUS_00003531:E007	FUS_00003531	E007	83.9182	0.0122807	16.1751	5.77481e-05	0.00670278	19.1719	14.2484	-0.889745	1384	588381	588523	143	+	84	105	117	65	73	74
FUS_00017602-RA	FUS_00019419:E006	FUS_00019419	E006	158.089	0.00279447	16.1792	5.76242e-05	0.00670278	23.4712	21.1272	-0.324635	936	184155	184344	190	-	153	230	258	109	139	108
FUS_00003531-RA	FUS_00017602:E002	FUS_00017602	E002	47.7461	0.00126904	16.1772	5.76857e-05	0.00670278	11.1333	13.9647	0.668247	918	228674	228859	186	+	28	45	54	43	61	56
FUS_00003742-RA	FUS_00003742:E009	FUS_00003742	E009	60.9338	0.00153666	16.1628	5.81256e-05	0.00673868	12.4772	15.4433	0.6322	153	332095	332191	97	-	52	37	61	72	82	56
FUS_00001260-RA	FUS_00001260:E012	FUS_00001260	E012	41.0618	0.07844	16.1511	5.84832e-05	0.00677221	16.0374	7.97208	-2.05622	1516	1949155	1949293	139	+	49	68	74	22	24	26
FUS_00004148-RA	FUS_00004148:E006	FUS_00004148	E006	125.576	0.0477043	16.1461	5.86396e-05	0.00678238	25.1609	15.8999	-1.40108	866	244760	245082	323	+	147	140	128	107	120	116
FUS_00020033-RA	FUS_00020033:E005	FUS_00020033	E005	64.1733	0.00117948	16.1375	5.89048e-05	0.00680509	14.9145	14.0761	-0.171875	1397	343560	343761	202	+	78	74	87	43	62	52
FUS_00000730-RA	FUS_00000730:E009	FUS_00000730	E009	53.835	0.00599333	16.1101	5.97651e-05	0.00689642	15.3264	11.5756	-0.830361	358	4269613	4269757	145	+	51	65	81	47	37	51
FUS_00004127-RA	FUS_00004127:E001	FUS_00004127	E001	11.7615	0.00711003	16.107	5.9861e-05	0.00689944	8.01385	4.86268	-1.44977	102	2930131	2930235	105	+	12	23	6	13	9	8
FUS_00005032-RA	FUS_00005032:E001	FUS_00005032	E001	5.4379	0.0120461	16.0974	6.0166e-05	0.00692652	5.31921	2.97896	-1.67677	112	1727385	1727581	197	-	5	11	13	3	1	3
FUS_00004546-RA	FUS_00004546:E006	FUS_00004546	E006	3606.08	7.61866e-05	16.0883	6.04578e-05	0.00695202	72.1352	73.5522	0.0930826	1381	551290	551523	234	-	2782	1583	2206	4928	3476	5469
FUS_00003268-RA	FUS_00003268:E001	FUS_00003268	E001	85.2701	0.00445675	16.0775	6.08009e-05	0.00698334	18.0418	14.7124	-0.610742	818	832096	832318	223	-	70	57	81	107	90	95
FUS_00023775-RA	FUS_00004315:E009	FUS_00004315	E009	480.93	0.000490238	16.0589	6.1404e-05	0.00703072	38.1108	35.464	-0.246026	866	2412320	2412427	108	-	489	596	627	398	476	374
FUS_00004315-RA	FUS_00012952:E004	FUS_00012952	E004	55.2957	0.00150786	16.0581	6.14267e-05	0.00703072	11.7307	14.8128	0.689735	1437	387419	387622	204	+	31	41	55	60	82	59
FUS_00012952-RA	FUS_00023775:E001	FUS_00023775	E001	940.072	0.0419856	16.0604	6.13534e-05	0.00703072	39.3274	56.3965	1.35362	1596	92278	94474	2197	-	538	958	837	760	1848	737
FUS_00000290-RA	FUS_00006558:E010	FUS_00006558	E010	327.65	0.0091415	16.0536	6.15735e-05	0.00703125	28.4456	32.2319	0.406325	151	1072194	1073109	916	+	275	208	242	324	471	394
FUS_00006558-RA	FUS_00000290:E014	FUS_00000290	E014	518.207	0.00497807	16.0537	6.15724e-05	0.00703125	34.3714	41.1138	0.616816	149	5121580	5122560	981	+	492	412	529	499	503	638
FUS_00002514-RA	FUS_00002514:E001	FUS_00002514	E001	470.561	0.000251861	16.0404	6.2004e-05	0.00707225	34.835	37.3054	0.232831	6	1244749	1244796	48	-	456	927	671	319	458	173
FUS_00006558-RA	FUS_00006558:E007	FUS_00006558	E007	128.063	0.000760843	16.0279	6.24155e-05	0.00711098	18.8899	20.638	0.269344	151	1071425	1071562	138	+	110	93	102	128	162	156
FUS_00002597-RA	FUS_00002597:E012	FUS_00002597	E012	55.3641	0.00156013	16.0222	6.26031e-05	0.00712414	14.5258	11.3112	-0.738622	6	2827384	2827677	294	-	56	152	73	26	45	10
FUS_00018657-RA	FUS_00018657:E006	FUS_00018657	E006	87.8588	0.000784446	16.0139	6.28796e-05	0.00714739	15.453	18.0724	0.46961	1558	130649	130792	144	-	83	69	81	75	131	85
FUS_00004787-RA	FUS_00004787:E004	FUS_00004787	E004	43.7248	0.00278022	16.005	6.31754e-05	0.00717277	13.6249	10.519	-0.761767	1116	1210620	1210872	253	+	59	35	55	39	37	39
FUS_00014118-RA	FUS_00014118:E001	FUS_00014118	E001	380.034	0.000516219	15.9802	6.40081e-05	0.00725898	32.3011	34.3494	0.204452	1449	198712	199000	289	-	320	592	444	336	415	244
FUS_00006817-RA	FUS_00006817:E003	FUS_00006817	E003	83.8207	0.00107013	15.961	6.46595e-05	0.00732445	14.9684	17.784	0.516024	1023	512850	512978	129	-	71	70	76	72	127	84
FUS_00021738-RA	FUS_00006187:E001	FUS_00006187	E001	3.58379	0.0263997	15.9514	6.49907e-05	0.00732839	4.76646	2.21907	-2.20956	63	749163	749177	15	+	6	6	6	1	2	2
FUS_00018567-RA	FUS_00021738:E019	FUS_00021738	E019	11.2806	0.0049293	15.9548	6.48745e-05	0.00732839	7.86389	4.80649	-1.42842	696	167346	167535	190	-	12	12	16	9	8	12
FUS_00019419-RA	FUS_00019419:E014	FUS_00019419	E014	141.049	0.00442658	15.9519	6.49721e-05	0.00732839	22.4907	19.7038	-0.405441	936	186486	186735	250	-	135	213	238	98	116	93
FUS_00006187-RA	FUS_00018567:E004	FUS_00018567	E004	123.764	0.0127234	15.9541	6.48974e-05	0.00732839	17.0965	22.9677	0.899329	1146	100407	100741	335	+	111	79	187	124	69	172
FUS_00017620-RA	FUS_00007307:E009	FUS_00007307	E009	105.606	0.000877892	15.9423	6.53012e-05	0.0073437	19.364	17.2561	-0.348158	1619	505324	505676	353	-	108	158	191	69	84	63
FUS_00007307-RA	FUS_00017620:E007	FUS_00017620	E007	1067.53	0.000494577	15.9425	6.52952e-05	0.0073437	46.7974	45.2819	-0.121917	918	590267	590895	629	+	685	239	488	1698	943	1852
FUS_00023607-RA	FUS_00023607:E006	FUS_00023607	E006	30.041	0.00227776	15.941	6.53493e-05	0.0073437	8.35356	11.4547	0.923478	1434	102509	102608	100	+	24	17	31	30	37	38
FUS_00017334-RA	FUS_00017334:E001	FUS_00017334	E001	238.054	0.000947759	15.9231	6.59698e-05	0.00740501	25.4119	28.4956	0.363752	1523	599604	599749	146	-	223	208	330	196	165	316
FUS_00002429-RA	FUS_00019212:E007	FUS_00019212	E007	20.7137	0.00339342	15.907	6.6532e-05	0.00745035	10.047	6.81504	-1.13105	282	68513	68580	68	+	24	21	20	22	20	17
FUS_00019212-RA	FUS_00002429:E008	FUS_00002429	E008	347.136	0.0053255	15.9087	6.64715e-05	0.00745035	33.9219	29.949	-0.409821	997	3525554	3525629	76	-	328	446	575	246	269	307
FUS_00012210-RA	FUS_00012210:E002	FUS_00012210	E002	48.0296	0.00111616	15.9051	6.65997e-05	0.00745035	10.3651	13.4154	0.759077	1340	399270	399343	74	+	32	27	26	61	67	62
FUS_00021616-RA	FUS_00021616:E002	FUS_00021616	E002	479.342	0.00389061	15.9014	6.67299e-05	0.00745648	35.5557	37.1433	0.148792	1044	122525	122811	287	-	424	354	499	451	612	515
FUS_00001843-RA	FUS_00001843:E018	FUS_00001843	E018	35.2777	0.0123562	15.8934	6.70103e-05	0.00747936	7.11044	10.9357	1.25613	270	1346157	1346468	312	-	9	9	12	50	48	67
FUS_00001015-RA	FUS_00001015:E014	FUS_00001015	E014	65.3469	0.0136241	15.8877	6.72149e-05	0.00749374	17.1905	12.4101	-0.968916	410	2776507	2776848	342	-	79	74	96	47	61	48
FUS_00006677-RA	FUS_00006677:E002	FUS_00006677	E002	255.321	0.0854593	15.8726	6.77524e-05	0.00754516	18.3148	35.5599	2.10015	1317	459712	459865	154	-	178	71	138	320	289	439
FUS_00014168-RA	FUS_00014168:E013	FUS_00014168	E013	140.858	0.000473388	15.8686	6.78949e-05	0.00755252	19.8693	22.5832	0.392657	721	24133	24143	11	-	127	158	174	110	148	142
FUS_00008458-RA	FUS_00008458:E003	FUS_00008458	E003	2.1621	0.0243334	15.8642	6.80556e-05	0.00756189	4.47152	1.26753	-3.64124	764	867509	867751	243	+	2	3	8	1	1	0
FUS_00005310-RA	FUS_00005310:E002	FUS_00005310	E002	140.989	0.000574808	15.7929	7.06683e-05	0.00784339	22.2836	19.9397	-0.340645	742	1399077	1400510	1434	-	156	184	220	103	116	102
FUS_00001237-RA	FUS_00001237:E010	FUS_00001237	E010	14.4152	0.0203926	15.783	7.10389e-05	0.00787568	7.47972	5.9473	-0.665697	1516	1760927	1761174	248	+	15	36	19	7	9	7
FUS_00012197-RA	FUS_00012197:E003	FUS_00012197	E003	66.7625	0.00158687	15.7155	7.36202e-05	0.00815272	13.5137	16.0062	0.503355	1340	241139	242686	1548	+	39	67	80	85	68	62
FUS_00021738-RA	FUS_00021738:E034	FUS_00021738	E034	4.07731	0.0112277	15.7123	7.37425e-05	0.00815713	5.43344	2.36339	-2.40691	696	171475	171683	209	-	6	6	7	2	3	2
FUS_00009511-RA	FUS_00009511:E030	FUS_00009511	E030	68.3688	0.00756469	15.7076	7.3927e-05	0.0081684	13.1502	16.9285	0.751813	294	318719	319286	568	-	53	61	78	54	112	57
FUS_00019419-RA	FUS_00019419:E012	FUS_00019419	E012	74.6134	0.000899229	15.7021	7.41435e-05	0.00818317	16.5391	14.4987	-0.39277	936	185984	186077	94	-	83	107	115	58	52	52
FUS_00020712-RA	FUS_00000730:E008	FUS_00000730	E008	54.6113	0.00902146	15.6847	7.4826e-05	0.00823974	15.6108	11.5324	-0.896199	358	4269349	4269516	168	+	50	71	84	48	41	45
FUS_00000730-RA	FUS_00021705:E001	FUS_00021705	E001	562.851	0.000711818	15.6827	7.4906e-05	0.00823974	38.1117	40.4603	0.208689	405	65748	66323	576	-	591	628	734	462	587	450
FUS_00021705-RA	FUS_00020712:E012	FUS_00020712	E012	3079.09	0.00551093	15.6856	7.47908e-05	0.00823974	68.7403	75.8981	0.47139	293	132335	134936	2602	+	3035	3943	4296	2136	3174	2513
FUS_00005855-RA	FUS_00005855:E001	FUS_00005855	E001	169.688	0.00219956	15.6715	7.53497e-05	0.00827934	24.0374	21.5185	-0.342513	737	274872	274949	78	-	166	192	89	177	205	169
FUS_00001021-RA	FUS_00001021:E002	FUS_00001021	E002	62.1004	0.017597	15.6365	7.67578e-05	0.0084247	16.9005	12.085	-0.996028	410	2792813	2792955	143	+	63	79	77	54	59	49
FUS_00024908-RA	FUS_00024908:E010	FUS_00024908	E010	70.6615	0.0534415	15.631	7.69833e-05	0.00844008	19.0028	11.6893	-1.44758	957	18554	18684	131	-	81	110	123	41	50	45
FUS_00001078-RA	FUS_00001078:E005	FUS_00001078	E005	599.756	0.00691255	15.6256	7.72043e-05	0.00845086	37.4988	42.3174	0.424049	410	3571577	3572673	1097	+	555	518	493	618	625	721
FUS_00012872-RA	FUS_00012872:E001	FUS_00012872	E001	248.881	0.00238113	15.6244	7.72525e-05	0.00845086	25.0075	29.2499	0.49821	1241	1056591	1056794	204	-	155	214	257	326	213	302
FUS_00017818-RA	FUS_00017818:E005	FUS_00017818	E005	31.0281	0.0245244	15.6196	7.74464e-05	0.00846271	8.35314	10.5269	0.675755	1387	461248	461444	197	-	8	14	28	37	33	58
FUS_00008842-RA	FUS_00011671:E005	FUS_00011671	E005	116.119	0.00972094	15.61	7.78409e-05	0.00846838	18.7596	19.1758	0.0665076	1138	903660	904042	383	-	103	90	97	139	126	126
FUS_00004306-RA	FUS_00008842:E003	FUS_00008842	E003	590.878	0.000271371	15.6141	7.7674e-05	0.00846838	39.1768	40.9679	0.157065	1404	467569	469587	2019	-	503	615	664	435	857	523
FUS_00014276-RA	FUS_00004306:E006	FUS_00004306	E006	88.2585	0.000957135	15.6127	7.77315e-05	0.00846838	15.5781	17.9835	0.430674	866	2359340	2359453	114	+	79	66	91	86	108	95
FUS_00011671-RA	FUS_00014276:E015	FUS_00014276	E015	44.7892	0.00321645	15.6104	7.78269e-05	0.00846838	9.46904	12.5196	0.81946	721	971387	971648	262	-	21	18	22	65	57	69
FUS_00008708-RA	FUS_00008708:E012	FUS_00008708	E012	100.834	0.000836545	15.5999	7.8258e-05	0.0085044	19.3134	16.6873	-0.440839	832	852651	854935	2285	-	80	79	125	104	118	100
FUS_00000278-RA	FUS_00000278:E006	FUS_00000278	E006	35.7323	0.0223962	15.5933	7.8534e-05	0.00852503	13.0054	8.92814	-1.10358	149	4485404	4485553	150	-	43	56	53	21	35	18
FUS_00019308-RA	FUS_00019308:E017	FUS_00019308	E017	243.39	0.0086444	15.5835	7.89384e-05	0.00855954	30.4481	24.2527	-0.724213	1409	142919	143044	126	-	327	255	303	198	225	179
FUS_00025692-RA	FUS_00025692:E005	FUS_00025692	E005	50.6721	0.001458	15.5727	7.93917e-05	0.00859926	14.3167	11.1381	-0.740838	1637	27730	27827	98	-	87	33	77	77	8	23
FUS_00001222-RA	FUS_00001222:E019	FUS_00001222	E019	31.7089	0.0135667	15.5482	8.04283e-05	0.00870201	12.261	8.33595	-1.12979	1516	1634180	1634374	195	+	38	38	67	13	28	20
FUS_00025018-RA	FUS_00025018:E001	FUS_00025018	E001	326.338	0.000366485	15.5394	8.08046e-05	0.00873316	29.9549	32.3636	0.25302	1180	44467	44707	241	-	290	429	472	260	294	278
FUS_00002557-RA	FUS_00002557:E009	FUS_00002557	E009	26.051	0.0107957	15.5356	8.09666e-05	0.00874112	11.2836	7.75813	-1.09459	6	2154952	2155119	168	+	24	31	41	23	25	18
FUS_00026286-RA	FUS_00026286:E006	FUS_00026286	E006	449.758	0.00552048	15.5335	8.10559e-05	0.00874122	33.6024	37.9062	0.408441	1615	22448	23050	603	+	469	467	520	416	429	419
FUS_00022327-RA	FUS_00022327:E010	FUS_00022327	E010	16.9981	0.00408904	15.5195	8.1658e-05	0.00879656	4.92952	7.88069	1.36146	1238	201540	201777	238	-	3	3	9	20	41	21
FUS_00020975-RA	FUS_00020975:E008	FUS_00020975	E008	14.2074	0.00753337	15.5125	8.19612e-05	0.00881961	8.66323	5.50387	-1.31805	84	130283	130531	249	-	19	18	13	8	20	9
FUS_00003576-RA	FUS_00003576:E005	FUS_00003576	E005	21.0269	0.00225758	15.5094	8.20939e-05	0.00882429	6.89255	9.92353	1.06202	1384	1352032	1352271	240	-	15	19	20	21	26	24
FUS_00015869-RA	FUS_00015869:E008	FUS_00015869	E008	24.1713	0.00204769	15.5067	8.22112e-05	0.00882731	7.88897	9.04324	0.397988	985	96311	96442	132	-	16	10	17	25	42	30
FUS_00001000-RA	FUS_00001000:E023	FUS_00001000	E023	488.737	0.00938399	15.5022	8.24075e-05	0.00883879	32.9034	40.9762	0.750438	410	2642492	2642739	248	+	597	304	468	473	459	576
FUS_00008597-RA	FUS_00008597:E005	FUS_00008597	E005	21.7325	0.0265696	15.489	8.29878e-05	0.00889138	9.34402	7.56951	-0.613804	863	1064463	1064547	85	+	23	36	34	14	12	18
FUS_00020119-RA	FUS_00020119:E005	FUS_00020119	E005	326.102	0.0106998	15.4267	8.57669e-05	0.00917919	33.1583	28.751	-0.465802	844	328446	329370	925	-	384	392	543	209	279	238
FUS_00010682-RA	FUS_00008557:E006	FUS_00008557	E006	215.671	0.00669834	15.4222	8.59707e-05	0.00918113	23.4883	24.3503	0.112281	863	324141	324280	140	+	156	78	114	292	152	412
FUS_00008557-RA	FUS_00010682:E002	FUS_00010682	E002	176.71	0.000451789	15.4233	8.59223e-05	0.00918113	22.3207	24.9243	0.343088	1047	1621845	1622107	263	-	152	243	279	137	161	134
FUS_00015466-RA	FUS_00015466:E002	FUS_00015466	E002	142.771	0.0130606	15.4069	8.66712e-05	0.00924595	17.9941	23.5148	0.818334	174	611724	611903	180	+	140	93	74	176	143	191
FUS_00002651-RA	FUS_00002651:E011	FUS_00002651	E011	84.9379	0.00210352	15.3968	8.7135e-05	0.00928542	14.7046	17.0655	0.444853	6	3319359	3319719	361	-	61	48	62	123	81	112
FUS_00024588-RA	FUS_00024588:E006	FUS_00024588	E006	66.2275	0.00126516	15.3943	8.72521e-05	0.00928788	15.9192	13.2403	-0.547517	1568	20118	20600	483	-	101	84	85	42	55	43
FUS_00011178-RA	FUS_00001803:E001	FUS_00001803	E001	57.8574	0.0482699	15.3794	8.7942e-05	0.00934122	18.4144	10.3226	-1.71728	270	896644	896951	308	+	61	60	87	47	48	53
FUS_00001803-RA	FUS_00011178:E003	FUS_00011178	E003	132.158	0.00548989	15.3801	8.79102e-05	0.00934122	22.6457	18.5109	-0.616077	1656	310434	310608	175	-	173	128	152	111	123	113
FUS_00007189-RA	FUS_00007189:E008	FUS_00007189	E008	338.536	0.000946872	15.369	8.84265e-05	0.0093826	27.8133	27.5884	-0.0259182	966	912395	913358	964	+	179	76	133	444	500	558
FUS_00008273-RA	FUS_00008273:E015	FUS_00008273	E015	4.60333	0.0397187	15.3387	8.98587e-05	0.00952435	5.56838	2.07351	-2.85582	104	211980	212185	206	-	5	11	11	3	1	0
FUS_00005054-RA	FUS_00005054:E002	FUS_00005054	E002	32.741	0.00219593	15.3336	9.01015e-05	0.00953986	9.0991	11.4188	0.664934	112	2086159	2086314	156	-	24	18	35	40	42	34
FUS_00024225-RA	FUS_00024225:E005	FUS_00024225	E005	779.672	0.00179252	15.3281	9.03602e-05	0.00955702	45.1765	41.9775	-0.266027	1223	98603	98972	370	-	263	1705	2008	500	662	126
FUS_00021563-RA	FUS_00021563:E001	FUS_00021563	E001	3271.89	0.00182978	15.3233	9.05943e-05	0.00957154	59.5774	60.017	0.0310016	255	82248	82487	240	-	866	322	415	7024	5134	3986
FUS_00003742-RA	FUS_00003742:E007	FUS_00003742	E007	80.397	0.000777441	15.3208	9.07134e-05	0.0095739	14.6312	17.3716	0.513148	153	331234	331456	223	-	71	55	82	91	97	80
FUS_00008604-RA	FUS_00008604:E005	FUS_00008604	E005	318.468	0.00350049	15.3156	9.09626e-05	0.00958371	30.778	27.0466	-0.415973	863	1101816	1102153	338	-	240	93	213	416	450	406
FUS_00019386-RA	FUS_00001715:E001	FUS_00001715	E001	399.958	0.00136322	15.3128	9.10971e-05	0.00958371	34.5828	32.2705	-0.230308	292	4159937	4160310	374	-	486	272	308	454	260	538
FUS_00001715-RA	FUS_00019386:E005	FUS_00019386	E005	652.71	0.000196428	15.3139	9.10463e-05	0.00958371	42.6548	40.9378	-0.146515	199	372422	373017	596	+	532	1025	969	499	642	434
FUS_00010573-RA	FUS_00010573:E004	FUS_00010573	E004	26.8126	0.00294307	15.3068	9.13856e-05	0.00960384	8.18006	10.5794	0.751328	1390	1695000	1695012	13	-	16	23	26	30	42	23
FUS_00018567-RA	FUS_00018567:E003	FUS_00018567	E003	55.5106	0.00105843	15.2854	9.24293e-05	0.00970321	12.1292	15.1231	0.653123	1146	99433	99590	158	+	51	38	96	46	39	69
FUS_00003531-RA	FUS_00003531:E001	FUS_00003531	E001	44.2049	0.016245	15.2752	9.29295e-05	0.00974538	14.4738	10.0608	-1.07144	1384	586520	586849	330	+	58	55	56	30	51	24
FUS_00004148-RA	FUS_00004148:E001	FUS_00004148	E001	101.795	0.0501112	15.2497	9.4192e-05	0.00986731	22.9058	14.312	-1.42166	866	243468	243764	297	+	126	106	106	85	105	87
FUS_00017816-RA	FUS_00017816:E002	FUS_00017816	E002	18.7808	0.00451432	15.2426	9.45489e-05	0.00989245	9.16651	6.6131	-0.95031	1387	450408	450795	388	+	18	29	39	12	11	12
FUS_00000335-RA	FUS_00000335:E003	FUS_00000335	E003	198.889	0.000683416	15.2409	9.46321e-05	0.00989245	23.4037	26.22	0.355931	149	5583627	5583796	170	-	227	249	258	162	167	160
FUS_00013562-RA	FUS_00009369:E006	FUS_00009369	E006	93.5745	0.000600894	15.2285	9.52526e-05	0.00993631	17.9162	16.7753	-0.197867	909	87076	87238	163	+	102	120	154	66	71	73
FUS_00009369-RA	FUS_00013562:E006	FUS_00013562	E006	49.4427	0.0012109	15.229	9.52315e-05	0.00993631	11.3623	13.3372	0.472313	108	595679	595793	115	-	33	33	37	48	82	57
FUS_00010538-RA	FUS_00010538:E005	FUS_00010538	E005	40.1141	0.00548299	15.2218	9.55957e-05	0.0099616	13.2056	10.0015	-0.816991	1390	1411140	1411343	204	+	46	50	70	20	41	27
FUS_00016700-RA	FUS_00016700:E001	FUS_00016700	E001	337.832	0.000283503	15.2183	9.57719e-05	0.00996945	31.5942	31.0955	-0.0521312	54	157495	159102	1608	-	374	476	524	237	252	253
FUS_00002576-RA	FUS_00014276:E002	FUS_00014276	E002	143.274	0.00319946	15.2055	9.64204e-05	0.0100159	23.1087	19.2906	-0.553739	721	959336	959431	96	-	121	127	138	137	187	145
FUS_00014276-RA	FUS_00002576:E012	FUS_00002576	E012	109.734	0.000622882	15.2069	9.63521e-05	0.0100159	20.0265	17.4703	-0.413396	6	2621545	2621633	89	+	109	125	109	93	96	127
FUS_00011671-RA	FUS_00011671:E003	FUS_00011671	E003	41.7662	0.00456443	15.1933	9.70454e-05	0.0100702	11.2092	11.77	0.143476	1138	903361	903417	57	-	37	29	35	47	44	52
FUS_00011649-RA	FUS_00011649:E017	FUS_00011649	E017	29.3227	0.018871	15.1905	9.71895e-05	0.0100746	11.3919	8.49367	-0.858833	1138	494628	494746	119	-	29	44	44	26	19	21
FUS_00000067-RA	FUS_00000067:E001	FUS_00000067	E001	27.3019	0.0161216	15.1872	9.73637e-05	0.0100821	11.6695	7.72628	-1.20538	149	751472	751489	18	+	26	45	39	18	19	24
FUS_00001688-RA	FUS_00001688:E003	FUS_00001688	E003	874.912	0.00179621	15.1819	9.76326e-05	0.0100994	43.4661	45.7339	0.185916	292	3994017	3994265	249	-	683	366	526	1212	1068	1127
FUS_00000066-RA	FUS_00000066:E002	FUS_00000066	E002	6908.01	0.000105848	15.1747	9.80101e-05	0.0101278	90.9354	89.5986	-0.0834534	149	748460	748688	229	+	6550	6307	7319	6401	7573	7237
FUS_00011698-RA	FUS_00011698:E001	FUS_00011698	E001	6.01575	0.00935438	15.1699	9.82574e-05	0.0101428	6.30254	3.20622	-1.95613	1138	1311075	1311427	353	+	7	5	10	3	4	8
FUS_00008935-RA	FUS_00008935:E012	FUS_00008935	E012	471.136	0.000324097	15.1425	9.96909e-05	0.0102757	36.631	34.6605	-0.187256	391	77556	77719	164	+	476	707	1039	231	277	325
FUS_00008738-RA	FUS_00008738:E001	FUS_00008738	E001	133.499	0.00802257	15.1414	9.97525e-05	0.0102757	19.8931	21.0394	0.171117	832	1459048	1459487	440	-	107	103	164	139	99	182
FUS_00015186-RA	FUS_00015186:E011	FUS_00015186	E011	170.403	0.00572871	15.1295	0.000100384	0.0103299	25.2092	20.8375	-0.590058	1500	684188	684310	123	-	179	260	274	107	126	129
FUS_00021616-RA	FUS_00021616:E006	FUS_00021616	E006	285.171	0.0108858	15.119	0.000100942	0.0103765	26.9413	30.5659	0.405825	1044	123947	124620	674	-	158	220	316	323	352	326
FUS_00015863-RA	FUS_00015863:E001	FUS_00015863	E001	535.704	0.00747225	15.113	0.000101264	0.0103936	35.3905	41.7397	0.572177	985	72775	73497	723	-	581	611	594	419	598	458
FUS_00011364-RA	FUS_00011364:E007	FUS_00011364	E007	74.8138	0.0111918	15.112	0.000101317	0.0103936	12.5423	16.1564	0.751672	355	470866	471101	236	-	57	17	37	100	95	114
FUS_00005054-RA	FUS_00005054:E007	FUS_00005054	E007	50.3594	0.00103766	15.1079	0.000101538	0.0104054	11.7318	13.7667	0.472051	112	2087979	2088363	385	-	36	40	53	55	58	57
FUS_00001015-RA	FUS_00001015:E016	FUS_00001015	E016	123.928	0.0203353	15.1021	0.000101848	0.0104263	23.3158	16.9169	-0.97768	410	2777354	2778343	990	-	135	145	197	99	111	85
FUS_00004148-RA	FUS_00004148:E008	FUS_00004148	E008	75.3856	0.0448504	15.0998	0.000101975	0.0104286	19.5941	12.545	-1.33257	866	245435	245553	119	+	76	86	84	73	68	69
FUS_00011915-RA	FUS_00011915:E007	FUS_00011915	E007	168.381	0.00114045	15.0959	0.000102183	0.010439	22.4146	20.1742	-0.323094	49	716758	717503	746	-	146	9	128	409	99	144
FUS_00012255-RA	FUS_00012255:E002	FUS_00012255	E002	304.144	0.000283922	15.0795	0.000103078	0.0105196	30.5591	28.3079	-0.247224	1340	1157271	1157388	118	+	402	451	524	181	204	171
FUS_00013439-RA	FUS_00013439:E005	FUS_00013439	E005	136.858	0.000964138	15.0762	0.000103258	0.0105245	21.1828	20.5496	-0.0929058	11	443897	444389	493	-	156	169	176	104	141	98
FUS_00015457-RA	FUS_00015457:E001	FUS_00015457	E001	325.916	0.0774197	15.0747	0.000103339	0.0105245	27.5081	35.0836	0.796134	174	297362	299108	1747	-	170	572	419	135	622	156
FUS_00010565-RA	FUS_00010565:E004	FUS_00010565	E004	1.93777	0.0382945	15.0693	0.000103637	0.010544	0.87833	4.01304	4.38685	1390	1632674	1632886	213	-	0	0	1	1	5	4
FUS_00001237-RA	FUS_00001237:E001	FUS_00001237	E001	380.428	0.0840569	15.0587	0.000104219	0.0105923	24.3223	41.6318	1.77675	1516	1742503	1742743	241	+	327	195	249	446	506	470
FUS_00002429-RA	FUS_00024971:E004	FUS_00024971	E004	10.1001	0.0097379	15.0418	0.000105157	0.0106657	7.4089	4.55846	-1.40838	173	33528	33773	246	+	8	12	13	12	5	11
FUS_00024971-RA	FUS_00002429:E005	FUS_00002429	E005	307.476	0.00745311	15.0433	0.000105073	0.0106657	26.8044	33.0925	0.683114	997	3524591	3524710	120	-	252	222	309	395	273	355
FUS_00007524-RA	FUS_00007524:E008	FUS_00007524	E008	295.875	0.00988767	15.034	0.000105593	0.010699	32.063	27.0907	-0.544864	67	1122530	1123940	1411	+	358	425	440	182	239	211
FUS_00015710-RA	FUS_00003979:E005	FUS_00003979	E005	228.976	0.00737769	14.9954	0.000107772	0.0108974	27.1155	22.5096	-0.583055	102	504046	504547	502	+	143	101	134	286	355	292
FUS_00003979-RA	FUS_00015710:E004	FUS_00015710	E004	14.7702	0.0172054	14.9958	0.000107749	0.0108974	5.29578	8.69548	1.44054	160	561158	561366	209	+	5	8	18	21	18	17
FUS_00019419-RA	FUS_00019419:E005	FUS_00019419	E005	172.226	0.00263771	14.9877	0.000108212	0.0109308	24.2925	22.1532	-0.285996	936	183856	184071	216	-	165	257	268	117	157	120
FUS_00009369-RA	FUS_00009369:E003	FUS_00009369	E003	71.9257	0.00140742	14.9815	0.000108571	0.0109401	16.0151	14.5298	-0.290047	909	86423	86536	114	+	78	89	131	46	55	55
FUS_00015510-RA	FUS_00015510:E004	FUS_00015510	E004	799.43	0.000868578	14.9804	0.000108634	0.0109401	45.4797	42.7116	-0.228514	392	784499	784898	400	-	797	441	584	1001	821	971
FUS_00013920-RA	FUS_00013920:E001	FUS_00013920	E001	775.727	0.000358455	14.9803	0.000108637	0.0109401	43.8902	45.3879	0.122716	1220	314696	316950	2255	-	811	967	1127	620	661	618
FUS_00004539-RA	FUS_00002259:E012	FUS_00002259	E012	30.6373	0.0455205	14.9732	0.000109051	0.0109584	12.3589	8.26195	-1.1792	997	492981	493069	89	+	35	25	42	29	29	26
FUS_00002259-RA	FUS_00004539:E002	FUS_00004539	E002	20.9834	0.00664771	14.9747	0.00010896	0.0109584	9.36226	7.41977	-0.677614	1381	370439	370609	171	+	22	30	34	13	16	17
FUS_00001802-RA	FUS_00001802:E009	FUS_00001802	E009	86.5069	0.00108069	14.9703	0.000109219	0.0109584	18.0375	15.4312	-0.46798	270	893716	894081	366	-	111	107	102	63	76	71
FUS_00004757-RA	FUS_00004757:E006	FUS_00004757	E006	187.669	0.00364317	14.9695	0.000109261	0.0109584	22.2869	26.1941	0.504162	1116	716281	718020	1740	-	190	198	211	160	198	179
FUS_00008158-RA	FUS_00008158:E008	FUS_00008158	E008	2.20192	0.359544	14.9653	0.000109505	0.0109717	5.96197	0.93023	-5.36734	840	1052267	1052293	27	+	4	6	2	2	0	0
FUS_00011194-RA	FUS_00011194:E002	FUS_00011194	E002	9.3686	0.0111499	14.9626	0.000109662	0.0109763	6.77092	3.52677	-1.88883	1656	476950	477022	73	+	21	15	15	1	3	5
FUS_00012246-RA	FUS_00012246:E003	FUS_00012246	E003	166.699	0.0102014	14.9423	0.00011085	0.011084	24.0284	21.6218	-0.326627	1340	1077830	1078032	203	-	179	143	167	152	181	173
FUS_00020718-RA	FUS_00020718:E002	FUS_00020718	E002	81.6219	0.00552414	14.9316	0.000111483	0.011136	17.4695	15.0499	-0.44613	293	209855	210093	239	+	108	106	95	52	68	72
FUS_00004461-RA	FUS_00004461:E001	FUS_00004461	E001	86.8912	0.00352619	14.9205	0.000112136	0.0111899	14.3243	17.3683	0.575554	299	1546248	1546728	481	+	51	40	63	106	121	119
FUS_00017313-RA	FUS_00016961:E008	FUS_00016961	E008	28.1775	0.00179888	14.9093	0.000112808	0.0112343	11.0477	8.07861	-0.914698	234	159504	159698	195	+	28	15	26	34	26	35
FUS_00016961-RA	FUS_00017313:E014	FUS_00017313	E014	51.7894	0.00516465	14.9103	0.000112745	0.0112343	14.3345	11.6167	-0.620925	1523	417219	417571	353	+	56	89	80	32	43	29
FUS_00022327-RA	FUS_00022327:E012	FUS_00022327	E012	15.7084	0.00749315	14.8869	0.000114151	0.0113566	4.59037	7.58714	1.45734	1238	202116	202373	258	-	2	6	5	25	37	14
FUS_00015835-RA	FUS_00001174:E032	FUS_00001174	E032	32.6554	0.00187346	14.8775	0.000114726	0.0113892	11.8157	8.83507	-0.851324	1516	510762	511215	454	-	35	59	54	19	24	18
FUS_00001174-RA	FUS_00006455:E002	FUS_00006455	E002	365.772	0.00444721	14.874	0.000114934	0.0113892	34.72	29.5588	-0.530232	1386	1962363	1962526	164	+	371	283	237	428	361	442
FUS_00006455-RA	FUS_00015835:E001	FUS_00015835	E001	356.981	0.172815	14.8794	0.000114609	0.0113892	31.5197	33.163	0.167744	1478	392473	394695	2223	-	376	437	496	260	397	248
FUS_00006883-RA	FUS_00006883:E014	FUS_00006883	E014	50.0228	0.00257243	14.874	0.000114939	0.0113892	9.88694	12.7477	0.746473	1023	1627871	1628346	476	-	32	2	26	70	78	72
FUS_00024908-RA	FUS_00024908:E007	FUS_00024908	E007	121.097	0.0693478	14.8698	0.000115195	0.0114031	24.7661	14.8389	-1.55735	957	17258	17598	341	-	140	190	224	74	85	63
FUS_00020090-RA	FUS_00020090:E001	FUS_00020090	E001	224.508	0.00451865	14.8476	0.000116558	0.0115265	28.4935	24.0854	-0.5314	844	95693	95869	177	+	211	231	262	259	188	200
FUS_00003115-RA	FUS_00003115:E002	FUS_00003115	E002	1032.94	0.00157945	14.8445	0.000116746	0.0115336	51.7328	47.8146	-0.301857	58	2470077	2470563	487	+	1340	1020	888	981	923	995
FUS_00004462-RA	FUS_00004462:E004	FUS_00004462	E004	91.1338	0.00100596	14.8411	0.000116957	0.0115429	18.3714	15.9286	-0.428659	299	1549301	1549488	188	-	105	132	122	55	77	76
FUS_00006558-RA	FUS_00006558:E003	FUS_00006558	E003	154.162	0.0013484	14.8205	0.000118244	0.0116583	24.2908	20.0184	-0.596309	151	1068750	1069229	480	+	159	179	183	141	149	128
FUS_00015466-RA	FUS_00015466:E003	FUS_00015466	E003	105.157	0.0169274	14.8112	0.000118829	0.0117043	15.0519	20.6465	0.952322	174	611989	612120	132	+	99	61	52	137	95	153
FUS_00001795-RA	FUS_00001795:E002	FUS_00001795	E002	889.275	0.00274762	14.8087	0.000118987	0.0117082	44.794	48.8526	0.32348	270	870057	870092	36	-	702	748	1001	949	985	930
FUS_00005151-RA	FUS_00005151:E012	FUS_00005151	E012	1168.29	0.0205065	14.8042	0.000119271	0.0117245	47.0779	57.527	0.785985	314	776861	777766	906	+	1173	1119	1253	898	1561	1062
FUS_00004541-RA	FUS_00004541:E008	FUS_00004541	E008	4.17136	0.014758	14.7917	0.000120061	0.0117904	0.0581684	4.08108	12.2685	1381	401646	401793	148	-	0	0	0	10	5	7
FUS_00001433-RA	FUS_00001433:E004	FUS_00001433	E004	562.181	0.00283678	14.7898	0.000120184	0.0117908	37.8883	40.4568	0.22869	292	105232	106237	1006	+	557	616	551	457	633	572
FUS_00010394-RA	FUS_00010394:E005	FUS_00010394	E005	1167.79	0.00124144	14.7853	0.00012047	0.0118071	52.6986	49.7793	-0.221446	1462	1231569	1231812	244	-	1131	746	900	1652	840	1460
FUS_00002862-RA	FUS_00002862:E007	FUS_00002862	E007	52.6802	0.00127624	14.7833	0.000120599	0.0118081	11.8729	14.7	0.631563	779	2373360	2373914	555	+	39	50	69	52	70	41
FUS_00005514-RA	FUS_00005514:E024	FUS_00005514	E024	83.8867	0.000973855	14.7767	0.000121023	0.0118379	17.8628	14.9698	-0.52905	310	1850597	1850827	231	-	112	111	123	46	75	58
FUS_00000649-RA	FUS_00000649:E025	FUS_00000649	E025	46.8696	0.0141063	14.7728	0.000121269	0.0118502	10.018	13.7883	0.939966	358	2956355	2956576	222	+	25	24	37	41	69	76
FUS_00011553-RA	FUS_00011553:E009	FUS_00011553	E009	9.73033	0.00600177	14.7704	0.000121426	0.0118538	3.94474	7.04196	1.67904	1419	553737	553832	96	-	5	7	4	15	10	14
FUS_00015320-RA	FUS_00015320:E025	FUS_00015320	E025	120.415	0.00136338	14.7607	0.000122051	0.0119031	21.1643	18.1519	-0.466956	1080	743133	743498	366	-	108	182	186	105	89	84
FUS_00008935-RA	FUS_00008935:E002	FUS_00008935	E002	107.776	0.0281095	14.7587	0.000122183	0.0119042	15.4421	22.506	1.14107	391	69258	69574	317	+	47	135	166	105	117	97
FUS_00020481-RA	FUS_00020481:E001	FUS_00020481	E001	37.0072	0.0228113	14.7515	0.000122648	0.0119377	7.19683	10.7862	1.18067	1006	362536	362931	396	-	13	2	13	50	49	76
FUS_00010164-RA	FUS_00010164:E012	FUS_00010164	E012	63.5534	0.0162599	14.7353	0.000123711	0.0120294	17.2003	12.1233	-1.03953	938	734724	735008	285	-	68	51	90	59	59	59
FUS_00009369-RA	FUS_00009369:E001	FUS_00009369	E001	1782.91	0.00722591	14.7125	0.000125213	0.0121635	56.9326	64.414	0.524823	909	79614	83785	4172	+	1615	1876	2130	1756	1655	1747
FUS_00002557-RA	FUS_00002557:E008	FUS_00002557	E008	24.5298	0.00218168	14.7043	0.000125758	0.0122044	10.5831	7.7024	-0.927508	6	2154658	2154853	196	+	27	24	33	27	19	19
FUS_00021688-RA	FUS_00021688:E011	FUS_00021688	E011	153.799	0.0400143	14.6865	0.000126951	0.0123081	16.9278	25.9372	1.30912	935	78373	78393	21	+	113	82	97	178	187	225
FUS_00023139-RA	FUS_00023139:E008	FUS_00023139	E008	247.253	0.00204954	14.6788	0.000127471	0.0123405	28.1302	26.2214	-0.223521	1729	152420	152688	269	+	204	194	277	270	217	305
FUS_00007304-RA	FUS_00007304:E001	FUS_00007304	E001	81.9527	0.000866067	14.6779	0.000127535	0.0123405	14.7999	17.5266	0.505812	1619	488274	488769	496	+	57	83	70	83	104	90
FUS_00004282-RA	FUS_00004282:E005	FUS_00004282	E005	64.194	0.00657078	14.675	0.000127731	0.0123474	13.833	15.1013	0.26057	866	1999092	1999316	225	+	42	70	66	57	93	60
FUS_00023139-RA	FUS_00023139:E010	FUS_00023139	E010	230.589	0.00121148	14.6707	0.000128021	0.0123634	27.2032	25.4513	-0.210568	1729	153805	154004	200	+	191	170	266	248	225	271
FUS_00008996-RA	FUS_00011023:E011	FUS_00011023	E011	15.7224	0.00343812	14.6633	0.000128525	0.0123758	7.94733	6.1918	-0.725285	217	1141405	1141696	292	-	22	22	29	5	7	15
FUS_00001688-RA	FUS_00001688:E002	FUS_00001688	E002	976.443	0.00423345	14.6638	0.000128492	0.0123758	44.8021	48.0119	0.257101	292	3993574	3993822	249	-	761	378	541	1386	1195	1275
FUS_00011023-RA	FUS_00008996:E009	FUS_00008996	E009	33.7009	0.00795474	14.666	0.000128344	0.0123758	8.22579	11.4847	0.976063	391	937795	937935	141	+	16	16	20	36	60	46
FUS_00001244-RA	FUS_00008250:E006	FUS_00008250	E006	82.576	0.000858637	14.652	0.000129297	0.0124259	14.3637	17.1041	0.521324	104	77306	77481	176	-	61	46	60	92	109	110
FUS_00008250-RA	FUS_00001244:E003	FUS_00001244	E003	95.4918	0.00481722	14.6537	0.000129181	0.0124259	15.6883	19.5984	0.670043	1516	1826659	1826844	186	+	83	86	116	98	106	87
FUS_00018567-RA	FUS_00018567:E002	FUS_00018567	E002	54.1997	0.00123608	14.648	0.000129575	0.0124406	12.031	14.9761	0.647975	1146	98815	98969	155	+	48	41	93	40	48	63
FUS_00018562-RA	FUS_00018562:E026	FUS_00018562	E026	71.2602	0.00487371	14.6445	0.000129811	0.0124511	13.548	17.1561	0.703779	1146	82804	82977	174	+	61	69	84	64	84	69
FUS_00007755-RA	FUS_00007755:E006	FUS_00007755	E006	372.275	0.000335005	14.6234	0.000131275	0.0125794	33.616	31.2534	-0.240689	198	2015160	2015427	268	-	451	284	299	426	299	418
FUS_00010418-RA	FUS_00006224:E008	FUS_00006224	E008	333.311	0.0101828	14.6168	0.000131738	0.0125993	34.0435	28.5723	-0.573635	63	1171899	1172067	169	+	397	482	437	268	289	198
FUS_00006224-RA	FUS_00010418:E009	FUS_00010418	E009	88.8442	0.000699997	14.6181	0.000131642	0.0125993	15.4707	18.7293	0.574112	1462	1431766	1431854	89	+	92	111	138	60	95	60
FUS_00020593-RA	FUS_00020593:E036	FUS_00020593	E036	210.497	0.000313628	14.6045	0.000132598	0.0126693	26.6104	24.183	-0.300735	1574	87013	87161	149	+	229	307	331	126	189	145
FUS_00016310-RA	FUS_00016310:E003	FUS_00016310	E003	2.24013	0.0198189	14.5822	0.000134173	0.0128074	NA	NA	#VALUE!	664	617753	617926	174	-	3	4	9	0	0	0
FUS_00004539-RA	FUS_00004539:E004	FUS_00004539	E004	357.286	0.0193966	14.5705	0.00013501	0.0128749	28.9988	35.0079	0.619751	1381	370951	372668	1718	+	325	312	258	374	457	376
FUS_00000214-RA	FUS_00013106:E009	FUS_00013106	E009	20.5505	0.00268594	14.5363	0.000137482	0.0130635	9.5509	6.58544	-1.08247	28	164960	165070	111	+	32	33	33	11	14	8
FUS_00002175-RA	FUS_00004312:E001	FUS_00004312	E001	57.7572	0.00222326	14.5359	0.000137516	0.0130635	12.828	9.64543	-0.837319	866	2394501	2394594	94	+	121	202	9	8	24	6
FUS_00013106-RA	FUS_00000214:E021	FUS_00000214	E021	47.4502	0.00110609	14.5403	0.000137195	0.0130635	13.8802	10.8879	-0.715675	149	3773524	3773581	58	-	50	80	88	28	40	20
FUS_00004312-RA	FUS_00002175:E010	FUS_00002175	E010	1166.25	0.0159569	14.5381	0.000137355	0.0130635	38.4826	46.8136	0.703602	784	2848500	2849104	605	+	452	75	185	1697	1686	2249
FUS_00001004-RA	FUS_00001004:E003	FUS_00001004	E003	12.6231	0.0208889	14.5275	0.000138128	0.0131091	4.34122	7.76308	1.68551	410	2655054	2655221	168	-	5	7	5	19	16	19
FUS_00019071-RA	FUS_00019071:E002	FUS_00019071	E002	337.955	0.00451369	14.5217	0.000138552	0.0131337	29.6107	33.4013	0.395049	287	265884	266017	134	+	257	339	423	400	262	351
FUS_00001222-RA	FUS_00001222:E004	FUS_00001222	E004	118.941	0.00272045	14.5204	0.000138654	0.0131337	17.731	20.9747	0.510137	1516	1614528	1614771	244	+	65	99	142	122	135	148
FUS_00001788-RA	FUS_00001788:E005	FUS_00001788	E005	52.81	0.00207007	14.5096	0.000139446	0.0131961	14.6239	11.8711	-0.616567	270	837433	837523	91	-	42	53	64	51	54	55
FUS_00026287-RA	FUS_00026287:E003	FUS_00026287	E003	425.63	0.0019442	14.4955	0.000140498	0.013283	33.648	35.3619	0.166736	1615	30410	30670	261	-	397	335	401	430	478	478
FUS_00003685-RA	FUS_00003685:E001	FUS_00003685	E001	78.1746	0.00111793	14.4933	0.000140658	0.0132854	16.751	14.6567	-0.398714	1384	2923267	2923501	235	+	105	119	108	59	49	48
FUS_00000554-RA	FUS_00000554:E028	FUS_00000554	E028	24.6661	0.00271056	14.488	0.000141059	0.0133059	10.6987	7.73045	-0.94876	358	1182038	1182076	39	-	21	30	33	19	20	28
FUS_00015863-RA	FUS_00015863:E012	FUS_00015863	E012	64.1512	0.00803604	14.4868	0.000141144	0.0133059	12.4175	16.6776	0.876243	985	76599	76980	382	-	75	57	57	71	60	60
FUS_00010346-RA	FUS_00010346:E001	FUS_00010346	E001	45.3492	0.0409072	14.4803	0.000141636	0.0133396	11.2952	12.9102	0.393556	1462	539802	540839	1038	-	28	39	50	66	45	41
FUS_00015186-RA	FUS_00015186:E010	FUS_00015186	E010	203.152	0.00667413	14.4743	0.000142083	0.0133578	27.3182	22.6307	-0.590172	1500	683929	684110	182	-	212	311	328	125	156	151
FUS_00021201-RA	FUS_00021201:E019	FUS_00021201	E019	119.739	0.00055139	14.4741	0.0001421	0.0133578	20.5207	18.5709	-0.30347	1235	30578	31981	1404	-	130	171	182	69	109	91
FUS_00000025-RA	FUS_00000025:E003	FUS_00000025	E003	5.4742	0.0151153	14.468	0.000142563	0.0133886	0.0962	3.3552	10.2507	149	348817	348937	121	-	0	0	0	12	15	3
FUS_00008597-RA	FUS_00008597:E018	FUS_00008597	E018	103.874	0.0280116	14.457	0.000143398	0.0134542	19.3337	17.253	-0.343953	863	1069920	1070109	190	+	90	106	228	61	81	95
FUS_00002239-RA	FUS_00002239:E004	FUS_00002239	E004	47.715	0.0117179	14.4504	0.000143902	0.0134888	13.9985	10.1168	-0.956092	784	3660756	3660893	138	+	51	85	111	20	34	15
FUS_00012872-RA	FUS_00012872:E009	FUS_00012872	E009	36.2399	0.00160672	14.4288	0.000145559	0.0136311	12.1649	9.77311	-0.64235	1241	1061478	1061653	176	-	43	49	46	31	26	28
FUS_00018877-RA	FUS_00018877:E002	FUS_00018877	E002	90.4973	0.0064134	14.4173	0.000146448	0.0137014	15.1782	16.6332	0.273514	1169	417193	417355	163	+	57	45	49	134	74	150
FUS_00015075-RA	FUS_00015075:E013	FUS_00015075	E013	121.121	0.0337064	14.4039	0.000147499	0.0137867	15.0452	18.6978	0.652113	750	330698	331025	328	-	28	28	70	173	171	209
FUS_00000925-RA	FUS_00000925:E064	FUS_00000925	E064	15.3265	0.0159106	14.3981	0.000147955	0.0138163	5.63584	8.94654	1.34325	410	1211348	1211465	118	+	10	16	14	17	24	11
FUS_00003655-RA	FUS_00003655:E006	FUS_00003655	E006	4041.04	0.000316014	14.3754	0.000149749	0.0139706	75.8675	77.5303	0.107641	1384	2590901	2591070	170	+	3331	2452	3004	5105	4344	5122
FUS_00002413-RA	FUS_00002413:E004	FUS_00002413	E004	38.1806	0.00168448	14.3686	0.000150288	0.0140076	12.7153	9.89854	-0.735522	997	3300153	3300218	66	-	42	37	43	35	36	37
FUS_00006840-RA	FUS_00006840:E011	FUS_00006840	E011	83.266	0.000937454	14.3506	0.000151733	0.0141291	17.8113	15.0755	-0.499408	1023	849091	849597	507	-	90	116	132	57	70	58
FUS_00011087-RA	FUS_00011087:E010	FUS_00011087	E010	15.3462	0.0971832	14.3148	0.000154645	0.0143867	10.4858	4.53207	-2.43862	1	346918	347039	122	+	18	24	33	7	11	7
FUS_00020712-RA	FUS_00004162:E010	FUS_00004162	E010	53.5549	0.00427881	14.31	0.000155037	0.0143943	14.9751	11.713	-0.726617	866	405834	405923	90	-	45	93	83	41	44	33
FUS_00004162-RA	FUS_00020593:E038	FUS_00020593	E038	228.124	0.000411189	14.3085	0.000155165	0.0143943	27.5529	25.1293	-0.291253	1574	87540	87710	171	+	251	336	349	131	204	165
FUS_00020593-RA	FUS_00020712:E011	FUS_00020712	E011	756.926	0.00214555	14.3116	0.00015491	0.0143943	41.562	47.0979	0.455883	293	131961	132160	200	+	675	990	1138	609	669	623
FUS_00011671-RA	FUS_00011671:E001	FUS_00011671	E001	52.3505	0.0144946	14.303	0.000155616	0.0144227	12.212	13.3858	0.270921	1138	902700	902903	204	-	44	27	49	66	65	55
FUS_00000396-RA	FUS_00000396:E008	FUS_00000396	E008	77.7739	0.00352645	14.2954	0.00015625	0.0144646	17.3827	14.3484	-0.573056	149	6482128	6482152	25	-	81	125	124	53	67	43
FUS_00011204-RA	FUS_00011204:E006	FUS_00011204	E006	102.977	0.000851185	14.294	0.00015636	0.0144646	16.9028	17.8392	0.16217	1656	615576	616018	443	+	64	72	66	112	130	151
FUS_00021738-RA	FUS_00021738:E008	FUS_00021738	E008	7.79844	0.0290759	14.2824	0.000157328	0.0145404	7.02338	3.68772	-1.86616	696	164167	164209	43	-	8	8	16	9	4	4
FUS_00010459-RA	FUS_00010459:E005	FUS_00010459	E005	32.44	0.00635908	14.2641	0.000158869	0.014664	10.8907	9.80368	-0.307978	1390	465505	465676	172	-	36	44	51	21	24	27
FUS_00021214-RA	FUS_00006855:E003	FUS_00006855	E003	2096.04	0.000463978	14.2577	0.000159406	0.014664	61.6184	63.2074	0.110117	1023	1174072	1174692	621	-	1569	1318	1591	2521	2476	2680
FUS_00017114-RA	FUS_00011494:E004	FUS_00011494	E004	329.028	0.00049307	14.2578	0.000159395	0.014664	29.9227	31.6786	0.186066	1600	906476	908581	2106	+	128	351	277	219	899	140
FUS_00011494-RA	FUS_00021214:E004	FUS_00021214	E004	188.166	0.000706854	14.2597	0.000159236	0.014664	22.2846	24.9279	0.348531	1623	321516	321775	260	-	153	150	135	205	218	237
FUS_00006855-RA	FUS_00017114:E007	FUS_00017114	E007	387.971	0.0176029	14.2583	0.000159354	0.014664	29.8404	37.3557	0.74811	1467	294116	298052	3937	+	343	384	429	317	488	384
FUS_00024908-RA	FUS_00024908:E009	FUS_00024908	E009	91.568	0.0723888	14.2494	0.000160109	0.014715	21.8051	12.8877	-1.57999	957	18051	18260	210	-	110	145	165	48	70	49
FUS_00009460-RA	FUS_00009460:E003	FUS_00009460	E003	85.1261	0.00356353	14.2301	0.000161763	0.0148532	17.7669	15.045	-0.497917	909	1447650	1447783	134	-	110	107	156	52	58	56
FUS_00024463-RA	FUS_00024463:E015	FUS_00024463	E015	65.0903	0.00150899	14.2281	0.000161935	0.0148552	13.2147	15.9266	0.554644	319	28471	29313	843	+	60	57	68	57	72	75
FUS_00006038-RA	FUS_00006038:E002	FUS_00006038	E002	2860.11	9.50105e-05	14.2263	0.000162086	0.0148553	70.0457	71.172	0.0747019	281	719847	719978	132	-	2792	3182	3471	2537	2523	2860
FUS_00010538-RA	FUS_00010538:E008	FUS_00010538	E008	99.2189	0.000784979	14.2155	0.000163024	0.0149274	19.2009	16.697	-0.421373	1390	1412059	1412761	703	+	111	117	132	77	97	77
FUS_00005332-RA	FUS_00005332:E005	FUS_00005332	E005	3840.8	0.000568138	14.1972	0.000164616	0.0150592	75.501	77.5327	0.131611	742	1738507	1738607	101	-	3683	2990	3316	4554	3678	4309
FUS_00014292-RA	FUS_00014292:E001	FUS_00014292	E001	1038.28	0.00194668	14.1872	0.000165495	0.0151256	51.5574	47.9098	-0.281114	1201	303380	303472	93	+	1238	952	802	1098	873	1145
FUS_00008144-RA	FUS_00008144:E002	FUS_00008144	E002	230.366	0.000392212	14.1779	0.000166309	0.015186	26.31	27.0529	0.0882855	840	869671	869812	142	-	197	236	393	208	196	198
FUS_00001963-RA	FUS_00001963:E002	FUS_00001963	E002	76.8007	0.000824124	14.1521	0.000168607	0.0153816	14.4931	17.2336	0.517361	270	3280318	3280684	367	+	68	70	90	69	95	72
FUS_00016258-RA	FUS_00016258:E009	FUS_00016258	E009	26.989	0.00214217	14.1362	0.000170041	0.0154982	10.9174	8.01172	-0.904089	1425	526586	526667	82	+	23	22	25	29	34	27
FUS_00004219-RA	FUS_00004219:E006	FUS_00004219	E006	119.18	0.000821846	14.089	0.00017436	0.0158772	18.1696	20.8577	0.419321	866	1183990	1184128	139	+	94	113	141	129	125	115
FUS_00008058-RA	FUS_00008058:E004	FUS_00008058	E004	791.553	0.000560906	14.0752	0.000175643	0.0159793	44.393	45.4777	0.0885168	813	1701361	1705261	3901	+	727	805	891	795	832	723
FUS_00021738-RA	FUS_00021738:E013	FUS_00021738	E013	9.99369	0.013004	14.0714	0.000175997	0.0159968	7.56059	4.46288	-1.52865	696	165608	165776	169	-	11	8	18	9	9	7
FUS_00008144-RA	FUS_00008144:E003	FUS_00008144	E003	204.901	0.000506746	14.054	0.000177633	0.0161307	24.8411	25.7276	0.110169	840	869926	870043	118	-	172	202	355	190	163	186
FUS_00001941-RA	FUS_00019524:E004	FUS_00019524	E004	53.0433	0.00896221	14.044	0.000178586	0.0161626	12.5925	10.3898	-0.565093	328	152708	153744	1037	+	59	32	237	1	28	16
FUS_00023139-RA	FUS_00000335:E006	FUS_00000335	E006	73.5481	0.000778048	14.0429	0.000178692	0.0161626	16.3549	13.6729	-0.533168	149	5584340	5584578	239	-	95	131	119	43	39	42
FUS_00019524-RA	FUS_00023139:E009	FUS_00023139	E009	160.564	0.000561272	14.0447	0.000178519	0.0161626	23.0752	21.3843	-0.234735	1729	152916	153090	175	+	144	124	170	184	143	185
FUS_00000335-RA	FUS_00001941:E006	FUS_00001941	E006	410.577	0.000344182	14.0467	0.000178329	0.0161626	35.2704	33.0691	-0.215708	270	2645587	2645852	266	-	513	497	537	317	309	349
FUS_00006017-RA	FUS_00006017:E012	FUS_00006017	E012	623.183	0.00624849	14.0417	0.000178801	0.0161626	37.7743	43.4238	0.49177	281	433067	433269	203	-	576	489	587	644	724	670
FUS_00002259-RA	FUS_00002259:E009	FUS_00002259	E009	33.4563	0.0746521	14.0357	0.000179377	0.0161984	13.4055	8.31947	-1.39901	997	492321	492400	80	+	32	37	53	25	27	33
FUS_00018261-RA	FUS_00018261:E001	FUS_00018261	E001	376.865	0.000461012	14.0338	0.000179556	0.0161984	32.0625	33.9379	0.188557	300	213183	214653	1471	+	354	355	385	295	529	354
FUS_00019212-RA	FUS_00019212:E017	FUS_00019212	E017	581.567	0.000351586	14.0324	0.000179689	0.0161984	36.2876	38.519	0.205007	282	79438	80295	858	+	368	248	388	959	577	756
FUS_00024200-RA	FUS_00024200:E004	FUS_00024200	E004	4.74697	0.0141718	14.0306	0.000179861	0.0161991	3.0554	5.55059	1.72694	191	95204	97357	2154	-	1	7	10	3	9	1
FUS_00009389-RA	FUS_00009389:E001	FUS_00009389	E001	137.633	0.0180016	14.0275	0.000180152	0.0162106	17.2489	23.5302	0.947738	909	554332	554669	338	-	134	58	95	167	143	191
FUS_00021091-RA	FUS_00021091:E002	FUS_00021091	E002	166.887	0.0329102	14.0218	0.000180705	0.0162456	24.8903	18.174	-0.96574	1442	312764	312943	180	+	207	356	320	34	125	60
FUS_00004841-RA	FUS_00002429:E012	FUS_00002429	E012	76.0011	0.00755807	14.0074	0.000182088	0.0163106	17.3627	13.9961	-0.643338	997	3527444	3527552	109	-	93	116	101	55	53	55
FUS_00004864-RA	FUS_00004992:E008	FUS_00004992	E008	109.414	0.000785646	14.0077	0.000182062	0.0163106	18.7723	18.7543	-0.0029141	112	1287859	1288590	732	-	116	134	160	76	95	97
FUS_00004992-RA	FUS_00004841:E009	FUS_00004841	E009	52.3254	0.000965888	14.0124	0.000181612	0.0163106	12.0902	14.1078	0.456069	1116	1884898	1885124	227	+	38	45	63	53	57	58
FUS_00002429-RA	FUS_00004864:E035	FUS_00004864	E035	113.524	0.00146477	14.0086	0.00018198	0.0163106	17.4193	20.6685	0.518515	1116	2056579	2056604	26	-	118	107	118	104	99	132
FUS_00010507-RA	FUS_00010507:E006	FUS_00010507	E006	283.098	0.000318975	14.0037	0.000182448	0.016328	29.9085	27.7437	-0.241702	1390	1108108	1108337	230	-	224	640	466	99	351	77
FUS_00021243-RA	FUS_00021243:E008	FUS_00021243	E008	48.2669	0.00112558	13.9985	0.000182956	0.0163586	14.1117	11.1627	-0.69159	1239	218165	218347	183	-	62	64	60	34	43	35
FUS_00008075-RA	FUS_00008075:E001	FUS_00008075	E001	28.1561	0.0020866	13.9929	0.000183506	0.016367	11.3375	8.4247	-0.868544	813	1879470	1879547	78	+	16	38	44	31	27	19
FUS_00004282-RA	FUS_00004282:E007	FUS_00004282	E007	38.398	0.00218642	13.9918	0.000183612	0.016367	10.7373	11.8314	0.28499	866	1999730	1999846	117	+	21	45	40	33	58	36
FUS_00016620-RA	FUS_00006187:E003	FUS_00006187	E003	19.2127	0.100419	13.9908	0.000183711	0.016367	5.46594	9.09621	1.48038	63	753344	753532	189	+	6	5	13	32	23	29
FUS_00006187-RA	FUS_00016620:E003	FUS_00016620	E003	24.6265	0.0395185	13.9912	0.000183667	0.016367	6.47047	11.1631	1.59046	251	35564	35668	105	-	20	10	13	22	46	31
FUS_00010651-RA	FUS_00006038:E004	FUS_00006038	E004	3316.85	0.00069293	13.9854	0.000184237	0.0163728	75.0941	72.6852	-0.157579	281	720281	720404	124	-	3653	4056	4110	2769	2684	3005
FUS_00006038-RA	FUS_00010651:E013	FUS_00010651	E013	159.589	0.00215144	13.9872	0.000184058	0.0163728	21.2046	23.5551	0.324514	1047	1175239	1175382	144	-	150	136	169	120	243	145
FUS_00019234-RA	FUS_00019234:E006	FUS_00019234	E006	22.7669	0.00257773	13.985	0.000184273	0.0163728	7.87889	9.72958	0.615414	282	354830	354979	150	+	14	23	32	22	26	22
FUS_00019234-RA	FUS_00019234:E001	FUS_00019234	E001	15.557	0.0045547	13.9649	0.000186259	0.0165344	6.23038	8.31843	0.840181	282	347024	347298	275	+	11	10	22	19	21	11
FUS_00006866-RA	FUS_00006866:E010	FUS_00006866	E010	301.4	0.000446951	13.9604	0.000186704	0.0165591	28.9827	31.2661	0.246221	1023	1332357	1340392	8036	+	252	394	433	257	296	236
FUS_00007236-RA	FUS_00002462:E003	FUS_00002462	E003	141.807	0.00337865	13.9543	0.000187308	0.0165829	22.248	18.7903	-0.516034	6	130997	131714	718	+	178	303	194	69	104	61
FUS_00002462-RA	FUS_00007236:E001	FUS_00007236	E001	300.071	0.00162302	13.9559	0.000187151	0.0165829	30.6721	29.3071	-0.147669	966	1635733	1639017	3285	-	263	339	335	238	418	238
FUS_00004864-RA	FUS_00004864:E005	FUS_00004864	E005	103.236	0.00107089	13.9512	0.00018762	0.0165956	19.4067	16.8282	-0.430256	1116	2044574	2044959	386	-	129	133	169	58	83	77
FUS_00008075-RA	FUS_00013813:E007	FUS_00013813	E007	5673.51	0.00155575	13.943	0.000188434	0.0166379	86.2324	82.4224	-0.241072	1579	2082	2174	93	-	5249	2857	3761	8194	4649	7619
FUS_00013813-RA	FUS_00008075:E010	FUS_00008075	E010	195.675	0.000596579	13.9441	0.000188329	0.0166379	22.4549	25.0755	0.343546	813	1889287	1889462	176	+	88	143	174	262	231	244
FUS_00017597-RA	FUS_00017597:E001	FUS_00017597	E001	393.334	0.00269396	13.9322	0.000189524	0.0167192	34.9034	32.6847	-0.219198	918	206314	208477	2164	-	402	453	523	304	450	292
FUS_00017074-RA	FUS_00002259:E011	FUS_00002259	E011	39.7181	0.0608114	13.9213	0.000190629	0.0167718	14.1685	9.31384	-1.23367	997	492745	492904	160	+	44	37	54	36	37	34
FUS_00000880-RA	FUS_00017074:E008	FUS_00017074	E008	14.1813	0.00718956	13.9233	0.000190422	0.0167718	8.28783	5.62109	-1.12785	440	559631	559711	81	-	18	19	24	7	14	8
FUS_00002259-RA	FUS_00000880:E003	FUS_00000880	E003	45.3626	0.00130174	13.9224	0.000190509	0.0167718	13.3773	10.8404	-0.619229	410	588674	588802	129	-	67	62	60	30	35	28
FUS_00018362-RA	FUS_00018362:E007	FUS_00018362	E007	15.8464	0.127243	13.9154	0.00019123	0.0168097	9.06627	5.87302	-1.26255	1004	535213	535274	62	-	20	19	17	11	19	11
FUS_00003004-RA	FUS_00000229:E010	FUS_00000229	E010	36.6279	0.00137182	13.9033	0.000192456	0.0168875	12.5479	9.71094	-0.752371	149	3914344	3914585	242	-	30	55	64	32	31	20
FUS_00000229-RA	FUS_00003004:E002	FUS_00003004	E002	37.2657	0.0203238	13.9042	0.000192369	0.0168875	7.33137	11.2407	1.24794	58	178060	178373	314	+	6	7	19	49	49	77
FUS_00019397-RA	FUS_00019397:E001	FUS_00019397	E001	341.439	0.00405197	13.898	0.000193002	0.0169204	29.5001	33.7798	0.444693	936	46698	47045	348	-	331	299	371	309	410	331
FUS_00006654-RA	FUS_00006654:E006	FUS_00006654	E006	62.4996	0.00100337	13.8932	0.000193499	0.0169489	15.5992	13.113	-0.51545	1317	84552	84719	168	-	69	82	93	39	57	50
FUS_00015863-RA	FUS_00015863:E008	FUS_00015863	E008	259.19	0.000571757	13.8874	0.000194094	0.016986	28.4768	26.7118	-0.204107	985	75292	75562	271	-	343	386	370	166	170	186
FUS_00000290-RA	FUS_00000290:E002	FUS_00000290	E002	88.9138	0.0037325	13.884	0.000194443	0.0170015	18.0464	15.7996	-0.399058	149	5117663	5117821	159	+	113	120	120	61	82	57
FUS_00016366-RA	FUS_00016366:E001	FUS_00016366	E001	33.7955	0.0360208	13.8814	0.000194716	0.0170103	7.66728	12.6312	1.46093	888	434496	434619	124	-	13	14	30	47	31	58
FUS_00008041-RA	FUS_00008041:E021	FUS_00008041	E021	7.81554	0.00686008	13.8737	0.000195517	0.0170652	6.41201	3.40894	-1.82893	813	1404552	1404710	159	-	10	16	17	3	5	1
FUS_00008354-RA	FUS_00008354:E004	FUS_00008354	E004	21.6945	0.00696896	13.8676	0.000196153	0.0171056	0.0330593	6.34628	15.1777	104	1643095	1643208	114	+	0	0	0	34	73	14
FUS_00002515-RA	FUS_00004282:E004	FUS_00004282	E004	49.5383	0.00638605	13.8586	0.000197097	0.0171576	12.0862	13.3949	0.303424	866	1998856	1998999	144	+	34	46	55	45	73	46
FUS_00004282-RA	FUS_00002515:E003	FUS_00002515	E003	136.766	0.000499244	13.8597	0.000196982	0.0171576	19.5696	21.8919	0.343014	6	1247539	1247618	80	+	114	131	124	112	206	133
FUS_00003782-RA	FUS_00003782:E001	FUS_00003782	E001	368.702	0.000653161	13.846	0.000198421	0.0172438	33.7907	31.609	-0.220883	153	1196239	1197289	1051	-	330	323	426	326	467	352
FUS_00020595-RA	FUS_00020595:E002	FUS_00020595	E002	314.624	0.00851083	13.8458	0.000198435	0.0172438	29.2844	31.4675	0.233879	1574	93678	93744	67	-	326	239	301	280	418	310
FUS_00006234-RA	FUS_00006234:E006	FUS_00006234	E006	130.321	0.0307101	13.8305	0.000200067	0.0173703	23.2487	17.7306	-0.827481	63	1227979	1228119	141	+	141	174	201	95	113	91
FUS_00012080-RA	FUS_00016814:E012	FUS_00016814	E012	73.4321	0.0319828	13.8229	0.000200875	0.0174099	18.9122	12.635	-1.20396	923	101710	101908	199	+	70	85	136	44	65	63
FUS_00016814-RA	FUS_00012080:E001	FUS_00012080	E001	196.538	0.00106985	13.8237	0.000200782	0.0174099	23.7037	25.7148	0.254936	1287	277471	279326	1856	-	231	228	251	149	200	149
FUS_00014395-RA	FUS_00026287:E001	FUS_00026287	E001	1703.1	0.00374549	13.8155	0.000201669	0.0174482	61.817	57.6324	-0.295339	1615	25028	30151	5124	-	1781	1818	1834	1420	1867	1583
FUS_00026287-RA	FUS_00014395:E001	FUS_00014395	E001	760.741	0.000200002	13.8157	0.000201642	0.0174482	44.0026	41.9704	-0.170384	1688	125069	125159	91	+	556	433	663	1024	748	981
FUS_00020593-RA	FUS_00020593:E027	FUS_00020593	E027	63.8696	0.00687808	13.8123	0.000202007	0.0174621	12.6121	16.4946	0.797306	1574	83413	83541	129	+	55	58	67	47	100	59
FUS_00009396-RA	FUS_00013859:E019	FUS_00013859	E019	543.236	0.000312475	13.7899	0.000204437	0.0176414	38.6998	36.3859	-0.212051	1403	405624	405790	167	-	561	240	400	516	768	670
FUS_00013859-RA	FUS_00009396:E001	FUS_00009396	E001	93.3126	0.00107497	13.7913	0.000204285	0.0176414	16.0959	18.8152	0.469641	909	644913	645463	551	-	75	103	103	80	126	80
FUS_00005263-RA	FUS_00005263:E001	FUS_00005263	E001	161.091	0.000474405	13.7818	0.000205317	0.0177019	23.729	21.1021	-0.362244	742	726516	727228	713	+	206	191	198	133	118	138
FUS_00017114-RA	FUS_00017114:E002	FUS_00017114	E002	47.9913	0.00454465	13.7737	0.000206207	0.0177631	13.2326	11.6842	-0.366937	1467	292288	292565	278	+	56	59	92	27	30	40
FUS_00000649-RA	FUS_00000649:E023	FUS_00000649	E023	65.9386	0.000926228	13.7679	0.000206843	0.0178024	13.2152	15.4864	0.470841	358	2953894	2954059	166	+	48	50	53	71	88	77
FUS_00011087-RA	FUS_00011087:E011	FUS_00011087	E011	23.8914	0.100365	13.7502	0.000208802	0.0179553	12.8566	5.81591	-2.31566	1	347127	347425	299	+	24	33	58	10	14	17
FUS_00016814-RA	FUS_00016814:E001	FUS_00016814	E001	54.4857	0.0440538	13.7371	0.000210259	0.0180639	16.8712	10.4817	-1.40889	923	98797	99193	397	+	50	85	94	31	50	37
FUS_00002651-RA	FUS_00002651:E015	FUS_00002651	E015	42.9496	0.0166987	13.7356	0.00021043	0.0180639	9.34081	12.8573	0.937827	6	3321373	3321616	244	-	21	14	33	68	41	66
FUS_00000235-RA	FUS_00000235:E001	FUS_00000235	E001	19.9398	0.00251068	13.7296	0.000211105	0.0181061	9.26175	6.35228	-1.09729	149	4039140	4039345	206	+	28	32	41	10	7	11
FUS_00000089-RA	FUS_00000089:E001	FUS_00000089	E001	15.7814	0.00344893	13.7238	0.000211753	0.018146	5.47605	8.31897	1.21454	149	1006918	1007572	655	+	8	9	9	23	28	14
FUS_00018567-RA	FUS_00018567:E005	FUS_00018567	E005	101.341	0.009608	13.7191	0.000212284	0.0181757	15.8396	20.5401	0.784412	1146	100872	101068	197	+	103	68	149	90	60	139
FUS_00006677-RA	FUS_00006677:E013	FUS_00006677	E013	73.7029	0.00212738	13.7174	0.00021248	0.0181768	16.0524	14.9383	-0.214558	1317	467357	467494	138	-	67	104	135	52	61	49
FUS_00001802-RA	FUS_00001802:E011	FUS_00001802	E011	129.728	0.000677627	13.7154	0.000212707	0.0181805	21.4643	19.1694	-0.345096	270	894524	895492	969	-	159	148	155	95	118	117
FUS_00000366-RA	FUS_00000366:E012	FUS_00000366	E012	139.835	0.000804542	13.7127	0.000213006	0.0181903	18.0364	20.5466	0.395549	149	6108098	6108208	111	+	86	65	64	233	126	208
FUS_00002158-RA	FUS_00017047:E002	FUS_00017047	E002	129.367	0.00645579	13.7065	0.000213714	0.0182004	22.572	18.2567	-0.647794	440	350369	350591	223	-	145	143	135	120	141	99
FUS_00021243-RA	FUS_00021243:E001	FUS_00021243	E001	3284.97	0.00089361	13.7065	0.000213709	0.0182004	72.4413	74.4853	0.133932	1239	212576	212763	188	-	3168	2879	3415	2959	3657	3564
FUS_00017047-RA	FUS_00002158:E012	FUS_00002158	E012	141.653	0.000518693	13.707	0.000213655	0.0182004	19.9257	22.6439	0.392326	784	2623418	2623640	223	+	121	189	184	129	121	126
FUS_00015025-RA	FUS_00015025:E015	FUS_00015025	E015	310.68	0.0286422	13.7052	0.00021386	0.0182004	23.6099	28.4195	0.585138	727	223573	223709	137	-	126	75	97	518	277	604
FUS_00008791-RA	FUS_00010613:E001	FUS_00010613	E001	80.4083	0.0127118	13.6973	0.000214764	0.0182459	14.1793	17.9803	0.710053	1047	482285	482997	713	-	60	77	69	66	113	94
FUS_00010613-RA	FUS_00008791:E005	FUS_00008791	E005	19.0195	0.00385968	13.6975	0.000214738	0.0182459	6.66409	9.35756	0.988249	832	1888051	1888257	207	+	9	17	23	20	22	23
FUS_00021445-RA	FUS_00021445:E005	FUS_00021445	E005	267.123	0.00169978	13.6902	0.000215574	0.018299	29.7968	26.7084	-0.350608	688	224427	224542	116	-	351	327	351	200	184	229
FUS_00019176-RA	FUS_00019176:E008	FUS_00019176	E008	340.808	0.00656516	13.6877	0.000215864	0.0183079	33.3617	29.6467	-0.387166	1699	58723	62721	3999	-	291	549	597	232	275	226
FUS_00004483-RA	FUS_00004483:E001	FUS_00004483	E001	434.256	0.000518375	13.6626	0.000218768	0.0185383	35.0982	32.65	-0.241462	299	2411054	2411239	186	+	388	293	225	521	541	530
FUS_00012171-RA	FUS_00012171:E004	FUS_00012171	E004	51.7804	0.00110091	13.6451	0.00022082	0.0186961	11.7565	14.5358	0.627164	1841	1049328	1049357	30	-	37	55	63	51	59	49
FUS_00000977-RA	FUS_00000977:E002	FUS_00000977	E002	209.86	0.00123926	13.6422	0.000221155	0.0187085	26.454	24.2893	-0.268369	410	2291928	2293294	1367	-	235	270	339	147	175	149
FUS_00005905-RA	FUS_00005905:E011	FUS_00005905	E011	172.754	0.0441831	13.6267	0.000222991	0.0188477	19.3345	27.507	1.09424	737	1152008	1152211	204	+	152	138	187	165	198	191
FUS_00016023-RA	FUS_00016023:E001	FUS_00016023	E001	181.65	0.000512282	13.6196	0.000223833	0.0189027	24.9885	22.4979	-0.326736	820	565523	565630	108	+	222	205	218	148	140	172
FUS_00006017-RA	FUS_00006017:E013	FUS_00006017	E013	452.86	0.00549463	13.618	0.000224025	0.0189028	32.9326	38.106	0.493519	281	433338	433444	107	-	417	348	436	488	487	501
FUS_00008597-RA	FUS_00008597:E025	FUS_00008597	E025	46.5956	0.0288557	13.6116	0.000224787	0.0189509	13.2506	11.5617	-0.401933	863	1073265	1073431	167	+	39	64	89	27	35	42
FUS_00018657-RA	FUS_00018657:E002	FUS_00018657	E002	930.07	0.00157427	13.605	0.000225584	0.0190019	49.5727	46.4051	-0.248924	1558	127927	130033	2107	-	1020	1037	1174	739	1010	721
FUS_00000730-RA	FUS_00000730:E003	FUS_00000730	E003	757.81	0.000181381	13.5992	0.000226278	0.0190441	42.7423	44.3653	0.134971	358	4267458	4267545	88	+	632	602	667	812	830	916
FUS_00002576-RA	FUS_00002576:E013	FUS_00002576	E013	57.3876	0.021414	13.5943	0.000226875	0.0190781	10.3918	15.2187	1.12594	6	2624079	2624437	359	+	35	18	35	88	61	86
FUS_00015509-RA	FUS_00015509:E010	FUS_00015509	E010	13.0204	0.00847832	13.5895	0.000227455	0.0191106	8.02489	5.2386	-1.23814	392	780690	780707	18	+	20	19	12	10	6	12
FUS_00011946-RA	FUS_00011946:E001	FUS_00011946	E001	5750.02	0.00068051	13.5812	0.000228466	0.0191794	85.0472	87.5436	0.157191	49	1078021	1078686	666	-	5468	6174	6891	5043	5142	6101
FUS_00008969-RA	FUS_00008969:E001	FUS_00008969	E001	338.484	0.00408321	13.5649	0.000230458	0.0193301	33.5536	29.7414	-0.395941	391	624369	624648	280	-	383	369	385	256	400	271
FUS_00008374-RA	FUS_00001182:E026	FUS_00001182	E026	4222.46	0.000403485	13.5566	0.000231472	0.0193659	79.2945	77.4755	-0.117086	1516	665962	666099	138	-	3707	2881	3875	5470	3917	4828
FUS_00023049-RA	FUS_00023049:E028	FUS_00023049	E028	76.6042	0.00104039	13.5581	0.000231286	0.0193659	14.5834	17.267	0.504718	1465	200276	201534	1259	+	75	87	109	59	81	62
FUS_00001182-RA	FUS_00008374:E004	FUS_00008374	E004	35.1965	0.00189021	13.5586	0.000231224	0.0193659	9.59368	12.1233	0.686442	104	1956195	1956493	299	+	30	32	42	28	37	43
FUS_00006677-RA	FUS_00006677:E007	FUS_00006677	E007	85.1866	0.00931167	13.5486	0.000232466	0.0194326	17.5266	15.4847	-0.37107	1317	465822	466044	223	-	85	143	140	41	73	61
FUS_00020595-RA	FUS_00020595:E001	FUS_00020595	E001	1544.6	0.014463	13.544	0.00023304	0.0194586	61.4319	54.1099	-0.524588	1574	91039	93590	2552	-	1602	1881	2236	1068	1599	1205
FUS_00010324-RA	FUS_00010324:E003	FUS_00010324	E003	11.3853	0.00484299	13.5429	0.000233171	0.0194586	4.55849	7.31047	1.36948	1462	148674	148925	252	-	7	4	9	18	13	14
FUS_00003742-RA	FUS_00003742:E006	FUS_00003742	E006	58.7626	0.00116576	13.5293	0.000234863	0.0195834	12.3935	15.0502	0.575219	153	331009	331133	125	-	48	41	59	73	69	57
FUS_00017926-RA	FUS_00017926:E004	FUS_00017926	E004	5.21446	0.0361355	13.5095	0.000237361	0.019775	0.0329758	4.12658	13.9383	366	142209	144161	1953	-	0	0	0	0	23	7
FUS_00015869-RA	FUS_00015869:E004	FUS_00015869	E004	39.0977	0.004435	13.4941	0.000239318	0.0199212	10.5413	11.1679	0.169396	985	95454	95535	82	-	36	17	24	40	64	45
FUS_00002988-RA	FUS_00002988:E046	FUS_00002988	E046	403.953	0.000726926	13.4871	0.000240204	0.0199781	32.965	35.433	0.241712	58	54972	55907	936	+	361	491	545	338	401	349
FUS_00014917-RA	FUS_00014917:E004	FUS_00014917	E004	201.628	0.000943457	13.4815	0.000240922	0.020021	25.5903	23.0984	-0.319987	1097	282196	282395	200	-	290	305	327	112	153	94
FUS_00017429-RA	FUS_00018362:E003	FUS_00018362	E003	35.4324	0.178826	13.4764	0.000241587	0.0200364	13.8642	8.46719	-1.44735	1004	534160	534393	234	-	38	48	49	20	31	34
FUS_00018362-RA	FUS_00008811:E016	FUS_00008811	E016	729.659	0.00864919	13.4754	0.000241715	0.0200364	39.5724	46.4759	0.579396	1404	122428	124075	1648	+	766	1101	1408	376	635	408
FUS_00008811-RA	FUS_00017429:E004	FUS_00017429	E004	30.772	0.00216794	13.477	0.000241509	0.0200364	8.646	11.5408	0.84518	375	259233	259336	104	-	22	30	25	26	52	29
FUS_00001939-RA	FUS_00001939:E002	FUS_00001939	E002	53.9648	0.00126547	13.4659	0.000242942	0.0201212	13.6876	12.4889	-0.270824	270	2610521	2610536	16	+	66	95	78	28	41	34
FUS_00015075-RA	FUS_00015075:E002	FUS_00015075	E002	170.819	0.0098331	13.459	0.000243832	0.0201781	20.2888	21.3765	0.159823	750	318491	318757	267	-	61	68	103	218	208	307
FUS_00019234-RA	FUS_00019234:E008	FUS_00019234	E008	82.3659	0.0261901	13.4509	0.000244884	0.0202482	18.9981	12.7025	-1.20196	282	357066	357169	104	+	74	126	231	23	64	35
FUS_00015025-RA	FUS_00015025:E001	FUS_00015025	E001	424.642	0.154303	13.4463	0.000245488	0.0202653	50.2823	22.5891	-2.70458	727	216456	217276	821	-	361	786	698	215	484	191
FUS_00004148-RA	FUS_00004148:E003	FUS_00004148	E003	90.8069	0.0426872	13.4462	0.000245501	0.0202653	20.9809	13.9818	-1.2206	866	244012	244137	126	+	98	93	91	89	92	82
FUS_00020089-RA	FUS_00020089:E004	FUS_00020089	E004	382.776	0.000734218	13.4446	0.000245708	0.0202655	32.2173	34.2585	0.20415	844	94482	95252	771	+	362	370	419	340	439	376
FUS_00000341-RA	FUS_00000341:E004	FUS_00000341	E004	30.4855	0.0149911	13.4401	0.000246299	0.0202973	8.44892	9.80145	0.433489	149	5604078	5604223	146	-	15	8	21	49	28	50
FUS_00018567-RA	FUS_00018567:E001	FUS_00018567	E001	37.9609	0.0071653	13.4291	0.000247756	0.0204004	9.71603	13.0036	0.856136	1146	98380	98581	202	+	34	26	58	32	41	40
FUS_00014293-RA	FUS_00014293:E003	FUS_00014293	E003	1222.38	0.000378241	13.4263	0.000248127	0.0204114	51.293	53.6355	0.175551	1201	305717	305908	192	-	1139	977	1087	1324	1181	1481
FUS_00013399-RA	FUS_00013399:E001	FUS_00013399	E001	24.5606	0.0387465	13.4249	0.000248302	0.0204114	7.52182	10.4508	0.959639	11	17617	18247	631	-	13	11	35	30	27	30
FUS_00020386-RA	FUS_00020386:E017	FUS_00020386	E017	68.5064	0.00138185	13.4205	0.000248896	0.0204432	16.2132	13.5933	-0.524394	1446	301158	301243	86	-	93	83	95	47	55	51
FUS_00005074-RA	FUS_00005074:E001	FUS_00005074	E001	273.145	0.000478291	13.4066	0.000250739	0.02057	29.5257	27.9607	-0.175113	112	2354787	2355507	721	+	286	342	396	203	278	193
FUS_00019308-RA	FUS_00019308:E009	FUS_00019308	E009	415.733	0.000386246	13.4057	0.000250857	0.02057	33.0338	35.1552	0.208212	1409	139726	139887	162	-	322	371	389	418	464	500
FUS_00009418-RA	FUS_00009418:E002	FUS_00009418	E002	6802.88	0.000502348	13.4035	0.000251158	0.0205777	88.176	89.8084	0.102165	909	1013948	1014038	91	-	5517	4609	5767	8583	6878	8269
FUS_00025389-RA	FUS_00025389:E007	FUS_00025389	E007	2.12761	0.0259183	13.4008	0.000251524	0.0205868	3.66276	0.0338386	-13.519	1781	67234	67452	219	-	3	5	7	0	0	0
FUS_00010288-RA	FUS_00010288:E006	FUS_00010288	E006	254.293	0.000544796	13.3995	0.000251686	0.0205868	28.8193	26.5764	-0.25863	439	1028573	1029694	1122	+	236	439	65	273	442	73
FUS_00017608-RA	FUS_00017608:E001	FUS_00017608	E001	325.784	0.000605432	13.3968	0.000252056	0.0206	29.4402	27.0838	-0.267329	918	357883	358136	254	+	255	94	126	560	308	463
FUS_00012721-RA	FUS_00012721:E005	FUS_00012721	E005	47.9625	0.00125528	13.378	0.000254595	0.0207904	13.8329	11.0753	-0.655502	1183	714711	714869	159	-	65	75	65	25	39	32
FUS_00008241-RA	FUS_00008241:E004	FUS_00008241	E004	352.822	0.00089307	13.3748	0.000255033	0.020809	33.19	30.6409	-0.26291	840	1919285	1919383	99	-	426	291	320	352	356	347
FUS_00017610-RA	FUS_00008467:E001	FUS_00008467	E001	131.267	0.000701537	13.3712	0.000255512	0.0208137	21.2182	18.6538	-0.392316	764	1036625	1037017	393	+	151	218	249	67	87	74
FUS_00008467-RA	FUS_00017610:E007	FUS_00017610	E007	138.592	0.00826376	13.3715	0.000255475	0.0208137	18.9172	23.3177	0.640951	918	373393	373547	155	+	133	138	180	106	142	145
FUS_00024906-RA	FUS_00024906:E022	FUS_00024906	E022	20.8252	0.00587677	13.3627	0.000256679	0.0208916	6.92643	10.0034	1.07124	957	10670	10810	141	-	17	19	22	11	33	24
FUS_00020033-RA	FUS_00020033:E001	FUS_00020033	E001	63.2285	0.0035553	13.3426	0.000259446	0.0210994	14.8531	13.9474	-0.18683	1397	342144	342824	681	+	72	73	92	44	55	55
FUS_00005074-RA	FUS_00020033:E007	FUS_00020033	E007	49.0316	0.00360605	13.3336	0.000260692	0.0211592	13.2386	12.148	-0.253704	1397	344556	344675	120	+	57	62	68	39	39	38
FUS_00020033-RA	FUS_00008597:E012	FUS_00008597	E012	41.7714	0.00686993	13.3327	0.000260823	0.0211592	11.7136	11.7932	0.0199164	863	1066903	1067153	251	+	41	46	60	42	25	41
FUS_00008597-RA	FUS_00005074:E002	FUS_00005074	E002	175.72	0.00050668	13.3349	0.000260508	0.0211592	22.5326	24.5134	0.261861	112	2355587	2355933	347	+	157	187	223	160	198	147
FUS_00008557-RA	FUS_00008557:E004	FUS_00008557	E004	258.624	0.0102566	13.3299	0.000261205	0.0211728	25.4781	26.542	0.12913	863	323581	323781	201	+	190	86	136	368	179	482
FUS_00018875-RA	FUS_00018875:E002	FUS_00018875	E002	175.885	0.000775562	13.3222	0.00026228	0.0212426	24.697	22.1006	-0.34496	1169	412720	412843	124	+	211	227	230	144	148	125
FUS_00009460-RA	FUS_00009460:E005	FUS_00009460	E005	78.956	0.000721985	13.3188	0.000262759	0.0212639	16.9485	14.8209	-0.400771	909	1448125	1448256	132	-	91	116	131	47	57	57
FUS_00004148-RA	FUS_00000321:E005	FUS_00000321	E005	131.741	0.0914838	13.3145	0.000263368	0.021274	26.3459	13.6927	-1.99059	149	5502906	5503390	485	-	121	204	390	43	70	60
FUS_00000321-RA	FUS_00016027:E001	FUS_00016027	E001	78.7361	0.000926817	13.3133	0.000263529	0.021274	17.4357	14.7101	-0.508248	820	584183	584463	281	+	90	96	91	56	82	67
FUS_00016027-RA	FUS_00004148:E011	FUS_00004148	E011	2414.66	0.00607652	13.3151	0.000263277	0.021274	59.9838	65.8995	0.408783	866	249099	249213	115	+	1627	705	1106	4250	2096	3609
FUS_00000340-RA	FUS_00000340:E010	FUS_00000340	E010	71.8586	0.00200168	13.3114	0.000263799	0.0212784	16.4305	14.2703	-0.420199	149	5597953	5598106	154	+	82	95	94	47	70	57
FUS_00011878-RA	FUS_00011878:E015	FUS_00011878	E015	109.989	0.00210073	13.3068	0.000264452	0.0213046	17.3453	20.4245	0.495035	49	136750	136953	204	+	113	110	152	100	102	95
FUS_00015237-RA	FUS_00015237:E001	FUS_00015237	E001	24.7045	0.00413895	13.306	0.000264554	0.0213046	7.21819	10.1885	1.00502	710	481989	482060	72	-	24	12	12	32	25	35
FUS_00007323-RA	FUS_00007323:E006	FUS_00007323	E006	139.403	0.000616704	13.3018	0.000265155	0.0213356	22.281	19.776	-0.365382	1619	706239	706550	312	+	112	133	163	141	164	128
FUS_00014186-RA	FUS_00014186:E002	FUS_00014186	E002	60.3074	0.0043101	13.2973	0.000265789	0.0213692	15.1672	13.2315	-0.405118	721	116166	116561	396	-	36	69	94	60	59	54
FUS_00006809-RA	FUS_00006809:E008	FUS_00006809	E008	538.364	0.000207418	13.2867	0.0002673	0.0214732	37.4047	39.4508	0.184529	1023	454336	456034	1699	+	507	539	632	487	493	588
FUS_00013875-RA	FUS_00013875:E001	FUS_00013875	E001	268.261	0.00243525	13.2787	0.000268444	0.0215477	27.0271	29.0961	0.236055	1403	511017	511881	865	+	223	192	258	271	388	261
FUS_00013875-RA	FUS_00021243:E012	FUS_00021243	E012	64.4768	0.00708056	13.2583	0.000271377	0.0217126	16.4725	12.7451	-0.762349	1239	219933	220262	330	-	72	93	91	44	60	43
FUS_00015018-RA	FUS_00015018:E007	FUS_00015018	E007	1464.41	0.00893965	13.2604	0.000271074	0.0217126	61.4506	52.0772	-0.677314	727	152277	152533	257	-	1998	1526	1276	1284	1332	1341
FUS_00003987-RA	FUS_00013875:E002	FUS_00013875	E002	257.304	0.00244447	13.2605	0.000271064	0.0217126	28.9866	26.9099	-0.237709	1403	511955	513029	1075	+	245	259	282	198	350	227
FUS_00021243-RA	FUS_00003987:E002	FUS_00003987	E002	15.4826	0.0392021	13.2597	0.000271167	0.0217126	5.17461	9.62411	1.80384	102	597054	597488	435	+	11	12	15	13	14	26
FUS_00016700-RA	FUS_00016700:E011	FUS_00016700	E011	157.43	0.108066	13.2427	0.000273647	0.0218765	14.766	29.0349	2.07684	54	162493	162586	94	-	124	59	74	227	119	275
FUS_00009622-RA	FUS_00009622:E006	FUS_00009622	E006	70.0012	0.00153392	13.2307	0.000275407	0.0219973	14.9681	13.1027	-0.394697	140	3985	4111	127	-	122	175	52	32	36	25
FUS_00008131-RA	FUS_00008131:E006	FUS_00008131	E006	57.2128	0.00149898	13.2293	0.000275603	0.0219973	12.8794	14.5247	0.356062	840	728558	728763	206	+	70	60	62	47	55	52
FUS_00011023-RA	FUS_00011023:E003	FUS_00011023	E003	36.4785	0.262871	13.2146	0.000277784	0.0221535	4.76745	15.5425	3.45441	217	1131508	1131706	199	-	19	1	4	72	26	72
FUS_00002005-RA	FUS_00008250:E005	FUS_00008250	E005	78.3673	0.00453047	13.2098	0.000278482	0.0221734	13.7059	16.8327	0.61232	104	77039	77216	178	-	60	41	50	84	112	105
FUS_00008250-RA	FUS_00002005:E023	FUS_00002005	E023	174.223	0.0185057	13.2103	0.000278421	0.0221734	18.5314	26.3794	1.08986	270	3895307	3895488	182	+	64	141	122	137	189	355
FUS_00000977-RA	FUS_00005151:E006	FUS_00005151	E006	26.0004	0.00211561	13.2023	0.0002796	0.0222266	9.61772	8.83145	-0.249046	314	775336	775569	234	+	30	41	41	16	24	13
FUS_00005151-RA	FUS_00000977:E001	FUS_00000977	E001	361.43	0.00110216	13.2036	0.000279406	0.0222266	31.6959	33.3263	0.165764	410	2288917	2291126	2210	-	393	400	467	275	352	326
FUS_00008935-RA	FUS_00008935:E003	FUS_00008935	E003	114.215	0.0333953	13.1992	0.000280069	0.022246	15.8357	23.1626	1.15498	391	70036	70192	157	+	50	133	185	119	123	97
FUS_00005268-RA	FUS_00005268:E007	FUS_00005268	E007	238.21	0.00101589	13.1976	0.000280301	0.0222466	28.2197	25.385	-0.335877	742	799833	800038	206	-	293	189	231	222	229	251
FUS_00014293-RA	FUS_00014293:E011	FUS_00014293	E011	597.523	0.000838081	13.1955	0.00028062	0.022254	41.2519	38.7913	-0.215979	1201	308957	309109	153	-	641	556	632	650	461	622
FUS_00016987-RA	FUS_00016987:E004	FUS_00016987	E004	34.5981	0.00529251	13.1844	0.000282291	0.0223686	9.05583	12.3857	0.918058	234	640732	640836	105	-	27	32	31	40	48	28
FUS_00011629-RA	FUS_00011629:E003	FUS_00011629	E003	81.1848	0.00108041	13.1827	0.000282544	0.0223707	14.9133	17.06	0.40195	1138	276734	276951	218	+	75	67	63	77	93	102
FUS_00006011-RA	FUS_00006011:E002	FUS_00006011	E002	108.353	0.0132162	13.1807	0.00028285	0.022377	21.0952	16.2951	-0.781261	281	402459	402603	145	+	119	149	181	70	95	70
FUS_00024349-RA	FUS_00024349:E010	FUS_00024349	E010	345.085	0.00317902	13.1764	0.000283496	0.0224102	30.0744	33.784	0.382658	1855	82826	84469	1644	+	356	444	407	278	385	250
FUS_00009460-RA	FUS_00009460:E008	FUS_00009460	E008	70.6939	0.00151825	13.1728	0.000284044	0.0224356	16.2417	13.9436	-0.454278	909	1448887	1449057	171	-	67	113	130	48	52	42
FUS_00017794-RA	FUS_00017794:E023	FUS_00017794	E023	16.8158	0.00337336	13.1597	0.000286038	0.0225598	8.6935	5.85023	-1.15132	145	507928	508062	135	-	28	29	24	7	12	7
FUS_00020136-RA	FUS_00020136:E003	FUS_00020136	E003	296.102	0.0018736	13.1595	0.000286072	0.0225598	28.9881	30.3436	0.147907	844	405356	407839	2484	+	323	371	494	180	255	236
FUS_00008557-RA	FUS_00008557:E005	FUS_00008557	E005	243.887	0.00785729	13.156	0.0002866	0.0225834	25.1391	25.7023	0.0696694	863	323858	324062	205	+	182	83	137	339	170	452
FUS_00002453-RA	FUS_00002453:E006	FUS_00002453	E006	81.0199	0.00214204	13.1486	0.000287727	0.0226542	15.1708	17.2593	0.385882	6	66609	67067	459	+	75	77	85	72	98	80
FUS_00002792-RA	FUS_00002792:E004	FUS_00002792	E004	111.43	0.00835426	13.1466	0.000288038	0.0226606	20.048	17.8512	-0.351714	779	1544624	1544780	157	-	135	133	115	88	114	92
FUS_00003672-RA	FUS_00020467:E007	FUS_00020467	E007	371.85	0.00353029	13.1371	0.000289505	0.0226678	34.9276	31.0126	-0.394211	1006	211984	213975	1992	-	390	431	528	279	357	311
FUS_00002802-RA	FUS_00008075:E005	FUS_00008075	E005	312.612	0.000670405	13.1403	0.000289006	0.0226678	31.4842	29.0452	-0.262055	813	1883117	1883404	288	+	190	295	368	407	318	293
FUS_00008075-RA	FUS_00002802:E015	FUS_00002802	E015	4532.69	0.000703653	13.1412	0.000288865	0.0226678	79.9431	81.4278	0.0948843	779	1631833	1631976	144	-	4550	4119	4634	4582	4511	4654
FUS_00011204-RA	FUS_00003672:E004	FUS_00003672	E004	706.964	0.000147988	13.1418	0.000288779	0.0226678	41.3474	43.205	0.157378	1384	2853112	2853298	187	-	652	500	594	799	825	776
FUS_00001004-RA	FUS_00011204:E005	FUS_00011204	E005	69.7954	0.000895499	13.1382	0.000289337	0.0226678	13.7531	14.9378	0.24532	1656	615005	615219	215	+	40	42	50	75	96	101
FUS_00020467-RA	FUS_00001004:E002	FUS_00001004	E002	10.1182	0.00514669	13.1379	0.000289385	0.0226678	4.07569	6.92156	1.5345	410	2654727	2654828	102	-	5	3	7	16	18	9
FUS_00014186-RA	FUS_00001651:E002	FUS_00001651	E002	85.1303	0.00103965	13.1231	0.000291681	0.0228021	17.7637	14.9931	-0.507681	292	3346919	3347098	180	+	108	129	140	54	65	44
FUS_00001651-RA	FUS_00014186:E001	FUS_00014186	E001	49.1779	0.0046384	13.1235	0.000291608	0.0228021	11.4062	13.5588	0.509753	721	112559	114805	2247	-	16	33	62	50	64	68
FUS_00015101-RA	FUS_00015101:E017	FUS_00015101	E017	28.3036	0.00188139	13.1208	0.000292031	0.0228114	8.35749	11.0981	0.82921	750	579424	579475	52	-	19	26	29	23	42	31
FUS_00012972-RA	FUS_00012972:E003	FUS_00012972	E003	45.2394	0.0162302	13.1176	0.000292536	0.0228328	11.3686	12.1452	0.194365	1437	852613	852661	49	-	43	21	30	53	62	52
FUS_00012210-RA	FUS_00012210:E009	FUS_00012210	E009	193.075	0.00074593	13.1149	0.000292951	0.0228472	22.3765	24.9864	0.343171	1340	401497	401719	223	+	159	122	137	224	234	243
FUS_00000730-RA	FUS_00000730:E002	FUS_00000730	E002	810.548	0.000445169	13.1101	0.000293705	0.0228879	43.8517	45.5925	0.142466	358	4267133	4267246	114	+	699	590	734	886	864	988
FUS_00008053-RA	FUS_00008053:E001	FUS_00008053	E001	366.39	0.000404997	13.1027	0.000294872	0.0229608	33.7408	31.5962	-0.217292	813	1598546	1598908	363	+	373	515	509	287	324	269
FUS_00003115-RA	FUS_00003115:E004	FUS_00003115	E004	1883.12	0.000144951	13.09	0.000296873	0.0230984	60.6605	61.6939	0.072193	58	2471332	2471434	103	+	2040	1594	1548	1920	1797	2185
FUS_00008413-RA	FUS_00008413:E017	FUS_00008413	E017	74.8689	0.000939975	13.0852	0.000297637	0.0231245	16.8001	14.1177	-0.518753	764	428784	428976	193	-	81	114	134	53	48	46
FUS_00000506-RA	FUS_00000506:E005	FUS_00000506	E005	163.943	0.004105	13.085	0.000297676	0.0231245	21.7342	19.5086	-0.330239	358	367534	371133	3600	+	83	58	92	279	233	182
FUS_00016863-RA	FUS_00006883:E004	FUS_00006883	E004	2.73272	0.131624	13.0735	0.000299495	0.0232293	4.95957	1.50584	-3.44385	1023	1618528	1618582	55	-	4	5	6	1	1	1
FUS_00006883-RA	FUS_00016863:E022	FUS_00016863	E022	15.5269	0.00992277	13.0738	0.000299456	0.0232293	8.37319	5.86858	-1.03281	1408	179416	179664	249	-	18	26	29	11	11	5
FUS_00001015-RA	FUS_00001015:E005	FUS_00001015	E005	271.966	0.00317325	13.06	0.000301672	0.023375	26.1015	29.5645	0.398005	410	2771535	2771802	268	-	204	159	243	354	231	383
FUS_00017074-RA	FUS_00017074:E010	FUS_00017074	E010	5.05022	0.0195034	13.0589	0.000301846	0.023375	2.13455	5.11465	2.52582	440	564930	565015	86	-	3	0	1	9	11	4
FUS_00010346-RA	FUS_00010346:E007	FUS_00010346	E007	358.041	0.0753429	13.0556	0.000302381	0.0233981	38.5662	25.6767	-1.33802	1462	545154	545211	58	-	287	803	574	224	309	125
FUS_00005648-RA	FUS_00005648:E008	FUS_00005648	E008	43.3295	0.00134534	13.0503	0.000303235	0.0234459	10.0616	12.6731	0.677897	1291	1873766	1873892	127	+	26	21	34	64	43	60
FUS_00014276-RA	FUS_00014276:E001	FUS_00014276	E001	166.958	0.0112516	13.0481	0.000303595	0.0234553	25.5213	20.346	-0.70169	721	959138	959257	120	-	149	158	170	136	222	169
FUS_00002627-RA	FUS_00002627:E002	FUS_00002627	E002	95.0043	0.000880076	13.038	0.000305226	0.0235629	18.9065	16.1205	-0.479739	6	3153971	3154193	223	+	118	118	146	52	93	68
FUS_00018566-RA	FUS_00004108:E001	FUS_00004108	E001	59.2722	0.0023993	13.0055	0.000310577	0.0239387	14.5052	13.3112	-0.25462	102	2554297	2555080	784	+	68	76	83	55	43	41
FUS_00004108-RA	FUS_00018566:E006	FUS_00018566	E006	84.5955	0.00429029	13.0068	0.000310367	0.0239387	15.0117	17.9832	0.541009	1146	97450	97763	314	+	54	56	113	85	105	95
FUS_00002239-RA	FUS_00002239:E008	FUS_00002239	E008	74.3728	0.0256035	12.9972	0.000311964	0.0240268	17.4128	12.3206	-1.0289	784	3661854	3662108	255	+	93	104	193	22	57	25
FUS_00001730-RA	FUS_00001730:E010	FUS_00001730	E010	79.3533	0.0007566	12.9934	0.000312583	0.0240558	17.3441	14.7125	-0.49192	270	163414	163581	168	-	96	101	130	47	70	55
FUS_00015406-RA	FUS_00015406:E015	FUS_00015406	E015	198.8	0.0212161	12.9811	0.000314655	0.0241905	20.1047	28.3291	1.06953	172	584794	584872	79	+	172	102	130	207	274	263
FUS_00015306-RA	FUS_00015306:E020	FUS_00015306	E020	68.6571	0.0307352	12.9801	0.000314824	0.0241905	11.6066	17.197	1.16713	1080	621466	621854	389	+	29	31	66	97	96	80
FUS_00018247-RA	FUS_00018247:E002	FUS_00018247	E002	12.821	0.0556343	12.9603	0.000318162	0.0244281	7.60446	5.67426	-0.85006	300	17695	17865	171	-	11	18	22	9	12	9
FUS_00007323-RA	FUS_00007323:E005	FUS_00007323	E005	122.491	0.000671126	12.957	0.000318732	0.0244459	21.0122	18.5186	-0.384419	1619	705945	706165	221	+	98	128	134	129	132	116
FUS_00017602-RA	FUS_00017602:E003	FUS_00017602	E003	40.8475	0.00185517	12.9561	0.000318889	0.0244459	10.3685	12.9462	0.652878	918	228933	229087	155	+	20	39	51	42	54	41
FUS_00004730-RA	FUS_00004730:E012	FUS_00004730	E012	71.1368	0.00677481	12.9532	0.000319383	0.0244649	15.6694	14.2835	-0.275628	1116	214425	214548	124	+	68	125	131	41	44	48
FUS_00007639-RA	FUS_00007639:E014	FUS_00007639	E014	45.3819	0.00173535	12.9499	0.000319933	0.024488	13.5868	10.9604	-0.632935	198	676291	677383	1093	-	43	72	71	31	35	34
FUS_00011023-RA	FUS_00003021:E001	FUS_00003021	E001	6.64319	0.00900782	12.9333	0.000322786	0.0246682	6.06259	3.63079	-1.48411	58	594829	594940	112	-	7	8	13	5	4	5
FUS_00003021-RA	FUS_00011023:E008	FUS_00011023	E008	86.4373	0.0121869	12.9346	0.000322563	0.0246682	17.2113	16.0663	-0.206371	217	1140122	1140320	199	-	90	115	151	50	41	95
FUS_00008597-RA	FUS_00008597:E004	FUS_00008597	E004	33.6501	0.0278914	12.9296	0.000323431	0.0246984	11.2942	9.85058	-0.400819	863	1064230	1064336	107	+	28	50	60	19	23	33
FUS_00008604-RA	FUS_00008604:E003	FUS_00008604	E003	269.195	0.00209814	12.9271	0.000323867	0.0247126	28.22	25.0893	-0.372724	863	1100875	1101025	151	-	209	71	171	361	357	360
FUS_00006063-RA	FUS_00006063:E007	FUS_00006063	E007	123.768	0.18246	12.9155	0.000325869	0.0248462	7.08263	18.8658	2.88895	281	1063234	1063407	174	-	15	4	3	187	370	109
FUS_00002831-RA	FUS_00002831:E021	FUS_00002831	E021	112.598	0.000516752	12.9119	0.000326492	0.0248745	19.7123	18.0848	-0.26108	779	2006456	2006648	193	+	140	141	172	82	90	77
FUS_00021243-RA	FUS_00021243:E010	FUS_00021243	E010	40.7884	0.0118934	12.9071	0.000327346	0.0249204	13.5684	9.79299	-0.958816	1239	218640	218800	161	-	45	62	65	27	36	23
FUS_00021496-RA	FUS_00021496:E004	FUS_00021496	E004	760.068	0.000869917	12.8826	0.000331653	0.0252288	43.1697	45.0383	0.154228	1459	165796	167351	1556	+	883	987	1200	469	646	577
FUS_00015305-RA	FUS_00015305:E002	FUS_00015305	E002	1627.01	0.000179936	12.8776	0.000332531	0.0252762	58.0586	59.4289	0.0973774	1080	611599	611818	220	-	1669	1795	1861	1324	1696	1536
FUS_00011682-RA	FUS_00011682:E014	FUS_00011682	E014	63.3188	0.00953655	12.8721	0.000333511	0.0253312	16.3979	12.49	-0.808405	1138	1014859	1015003	145	-	62	51	65	66	78	56
FUS_00010418-RA	FUS_00010418:E010	FUS_00010418	E010	163.175	0.0114683	12.8649	0.000334799	0.0254095	20.2459	25.3852	0.699924	1462	1431928	1432398	471	+	195	171	228	115	194	106
FUS_00019234-RA	FUS_00019234:E004	FUS_00019234	E004	35.0889	0.021834	12.8597	0.000335732	0.0254608	9.41824	12.2258	0.765179	282	353478	353640	163	+	27	32	40	36	35	40
FUS_00018281-RA	FUS_00018281:E005	FUS_00018281	E005	2085.44	0.00300266	12.8567	0.000336272	0.0254822	66.4678	61.392	-0.348609	300	438113	438213	101	-	2673	2081	2345	1880	1766	1845
FUS_00011319-RA	FUS_00011319:E002	FUS_00011319	E002	60.398	0.00591602	12.8541	0.000336746	0.0254986	14.6946	13.042	-0.35357	114	946133	946328	196	-	75	118	65	31	43	46
FUS_00010886-RA	FUS_00010886:E001	FUS_00010886	E001	384.279	0.00279464	12.8426	0.000338824	0.0256363	35.1877	31.353	-0.383497	1376	726789	727227	439	+	452	378	331	364	374	387
FUS_00010496-RA	FUS_00010496:E001	FUS_00010496	E001	203.257	0.00121023	12.8347	0.000340245	0.0257241	23.1411	20.1671	-0.422874	1390	984094	984192	99	+	348	752	24	62	65	48
FUS_00011112-RA	FUS_00011112:E007	FUS_00011112	E007	8187.46	0.000228718	12.8309	0.000340944	0.0257573	91.3479	92.4279	0.067207	1	771140	771232	93	+	7558	4264	3575	11870	6444	12314
FUS_00020593-RA	FUS_00020593:E025	FUS_00020593	E025	92.0796	0.00229233	12.8283	0.00034141	0.0257728	15.8247	19.0088	0.551444	1574	82889	83056	168	+	71	101	116	84	126	66
FUS_00010404-RA	FUS_00010404:E010	FUS_00010404	E010	1320.15	0.00443505	12.8251	0.000342007	0.0257982	52.3139	57.0157	0.345408	1462	1375260	1378026	2767	+	1426	1392	1580	954	1479	1217
FUS_00016046-RA	FUS_00016046:E017	FUS_00016046	E017	5.25656	0.00977482	12.8157	0.00034373	0.0259084	5.28753	2.57823	-2.07677	835	387285	387351	67	-	7	14	9	1	3	1
FUS_00001570-RA	FUS_00001570:E004	FUS_00001570	E004	3465.53	7.90292e-05	12.8081	0.000345123	0.0259935	74.3386	75.0352	0.0454318	292	2209316	2209501	186	+	3591	3438	3886	3336	3014	3567
FUS_00021730-RA	FUS_00021730:E005	FUS_00021730	E005	172.249	0.025614	12.7866	0.000349114	0.0262741	20.0834	25.8016	0.775723	696	136849	136881	33	-	170	116	122	181	221	195
FUS_00008835-RA	FUS_00008835:E015	FUS_00008835	E015	185.179	0.000423764	12.7826	0.000349865	0.026305	25.2045	22.829	-0.308556	1404	374122	375179	1058	-	203	212	237	161	153	165
FUS_00005667-RA	FUS_00005667:E018	FUS_00005667	E018	379.556	0.000364588	12.7815	0.000350056	0.026305	32.2105	34.2474	0.20375	1291	1994581	1996249	1669	+	374	514	592	249	369	282
FUS_00005332-RA	FUS_00005332:E001	FUS_00005332	E001	3870.84	0.000388843	12.757	0.00035467	0.0266315	76.0264	77.4351	0.0911792	742	1727508	1730713	3206	-	3934	2923	3372	4349	3973	4205
FUS_00005374-RA	FUS_00005374:E004	FUS_00005374	E004	2.9259	0.033932	12.7542	0.000355218	0.0266524	4.15526	2.13534	-1.92354	742	2327835	2327844	10	-	2	4	10	2	2	0
FUS_00004842-RA	FUS_00004842:E008	FUS_00004842	E008	54.6738	0.00127359	12.7498	0.000356045	0.0266942	13.8522	11.14	-0.642521	1116	1894423	1894508	86	-	80	74	136	20	22	27
FUS_00013826-RA	FUS_00013826:E001	FUS_00013826	E001	44.1315	0.00146529	12.7433	0.000357281	0.0267666	13.2659	10.6543	-0.645289	1579	172179	172389	211	+	58	64	70	31	38	18
FUS_00008579-RA	FUS_00008579:E004	FUS_00008579	E004	382.185	0.00119359	12.7413	0.000357665	0.0267751	34.4176	31.8222	-0.260306	863	641010	641259	250	+	403	576	586	247	302	288
FUS_00007323-RA	FUS_00007323:E023	FUS_00007323	E023	100.054	0.000616671	12.7343	0.00035901	0.0268519	19.1592	16.6777	-0.418227	1619	733998	734123	126	+	98	90	108	101	103	99
FUS_00024487-RA	FUS_00024487:E001	FUS_00024487	E001	4309.95	0.000402532	12.7331	0.000359235	0.0268519	65.0205	66.471	0.0985608	1959	121562	121946	385	-	1618	325	253	9379	3359	7919
FUS_00002272-RA	FUS_00002272:E018	FUS_00002272	E018	246.308	0.000322118	12.7306	0.000359718	0.0268677	26.4902	28.5208	0.235454	997	608046	608201	156	-	215	283	356	206	241	217
FUS_00016855-RA	FUS_00016855:E004	FUS_00016855	E004	6.68521	0.010398	12.7288	0.000360075	0.0268741	3.22923	5.07532	1.30775	923	578222	578487	266	+	4	1	2	7	17	7
FUS_00020351-RA	FUS_00020351:E001	FUS_00020351	E001	35.0347	0.0128775	12.7221	0.000361366	0.0269391	12.6202	8.8989	-1.02439	1450	13504	13562	59	-	61	46	34	25	27	21
FUS_00008256-RA	FUS_00003655:E003	FUS_00003655	E003	6009.01	0.00103366	12.72	0.000361763	0.0269391	88.2842	84.8171	-0.218184	1384	2590062	2590175	114	+	6023	4268	4676	7178	6062	6826
FUS_00003655-RA	FUS_00008256:E001	FUS_00008256	E001	112.614	0.000678336	12.7204	0.00036169	0.0269391	17.4962	20.0914	0.41881	104	102006	102270	265	-	84	90	113	112	141	129
FUS_00009095-RA	FUS_00006234:E003	FUS_00006234	E003	182.451	0.024614	12.7105	0.000363609	0.0270358	26.4507	21.5073	-0.644621	63	1227345	1227567	223	+	187	238	257	146	159	143
FUS_00006234-RA	FUS_00009095:E002	FUS_00009095	E002	4941.38	0.00075431	12.7114	0.00036343	0.0270358	82.9998	82.4891	-0.0324443	138	839896	840118	223	-	4658	7116	7282	3895	3664	4150
FUS_00011204-RA	FUS_00011204:E004	FUS_00011204	E004	63.1757	0.00114121	12.7087	0.000363963	0.0270418	12.9695	14.2304	0.274674	1656	614172	614341	170	+	37	41	39	73	77	96
FUS_00006740-RA	FUS_00006740:E005	FUS_00006740	E005	28.6711	0.00212077	12.7048	0.000364718	0.0270776	10.2155	9.26776	-0.284702	1317	1554595	1554685	91	-	35	34	38	25	22	22
FUS_00002913-RA	FUS_00002913:E015	FUS_00002913	E015	402.586	0.0047111	12.7004	0.000365574	0.0271207	34.5025	32.0723	-0.2428	779	2937163	2939221	2059	+	275	277	371	356	632	473
FUS_00000348-RA	FUS_00000348:E001	FUS_00000348	E001	499.019	0.00274947	12.6979	0.000366062	0.0271366	36.3678	34.4612	-0.182039	149	5834158	5835111	954	-	587	937	1038	229	236	238
FUS_00001624-RA	FUS_00001624:E006	FUS_00001624	E006	13.1684	0.00353514	12.6948	0.000366682	0.0271622	5.36385	8.10887	1.20001	292	3022739	3022917	179	-	9	13	13	15	19	10
FUS_00017334-RA	FUS_00017334:E013	FUS_00017334	E013	280.688	0.000470111	12.6913	0.000367364	0.0271924	30.1355	27.6687	-0.274879	1523	611306	611425	120	-	317	305	488	189	147	299
FUS_00007360-RA	FUS_00007360:E010	FUS_00007360	E010	425.206	0.000371845	12.6872	0.000368175	0.027232	33.4166	35.157	0.170095	1619	1246256	1246372	117	-	345	314	390	423	566	476
FUS_00021931-RA	FUS_00021931:E001	FUS_00021931	E001	206.258	0.000386173	12.6849	0.000368614	0.0272399	25.4994	22.9218	-0.332571	1382	65214	65377	164	+	340	293	355	89	138	100
FUS_00020503-RA	FUS_00020503:E007	FUS_00020503	E007	18.2835	0.00961797	12.6838	0.000368833	0.0272399	5.8646	8.90399	1.21399	1394	326686	326913	228	-	6	8	15	25	32	20
FUS_00013984-RA	FUS_00004929:E003	FUS_00004929	E003	21.3923	0.0240055	12.6806	0.000369472	0.0272464	10.435	6.48532	-1.38599	112	249588	249613	26	-	25	30	44	9	9	20
FUS_00004929-RA	FUS_00013984:E013	FUS_00013984	E013	197.414	0.00139832	12.6818	0.000369234	0.0272464	24.9762	24.5701	-0.0513447	348	346817	347807	991	+	208	209	240	163	214	169
FUS_00000499-RA	FUS_00000499:E003	FUS_00000499	E003	150.525	0.000510082	12.6781	0.000369958	0.0272619	22.27	21.1983	-0.151698	358	269896	270039	144	-	156	210	250	103	121	108
FUS_00011698-RA	FUS_00011698:E008	FUS_00011698	E008	16.0095	0.00421439	12.6759	0.000370392	0.0272621	8.79007	5.95869	-1.13028	1138	1314746	1314873	128	+	14	12	17	17	17	18
FUS_00019498-RA	FUS_00019498:E002	FUS_00019498	E002	41.4632	0.0021611	12.6753	0.000370512	0.0272621	12.7503	10.8012	-0.488033	326	175177	175276	100	-	28	30	65	30	41	58
FUS_00011655-RA	FUS_00011655:E006	FUS_00011655	E006	227.334	0.00137751	12.668	0.000371965	0.0273487	25.738	27.0984	0.163021	1138	547310	547550	241	-	182	263	283	239	198	215
FUS_00004409-RA	FUS_00005151:E008	FUS_00005151	E008	20.9286	0.0124728	12.6618	0.000373213	0.0273794	8.94249	7.48777	-0.517157	314	775906	776112	207	+	22	36	39	7	15	16
FUS_00001307-RA	FUS_00001307:E002	FUS_00001307	E002	135.598	0.000907808	12.6622	0.000373118	0.0273794	21.4938	20.0371	-0.214706	1516	2421751	2421933	183	+	127	152	155	126	130	131
FUS_00005151-RA	FUS_00004409:E001	FUS_00004409	E001	672.955	0.0159726	12.6644	0.000372682	0.0273794	37.0062	45.4935	0.732332	299	657626	658090	465	+	626	358	462	947	605	855
FUS_00000290-RA	FUS_00000290:E001	FUS_00000290	E001	70.5566	0.00366037	12.6452	0.00037654	0.027603	16.1638	14.064	-0.4144	149	5116826	5117571	746	+	84	105	92	54	53	50
FUS_00005587-RA	FUS_00005587:E006	FUS_00005587	E006	215.231	0.000471802	12.6437	0.000376837	0.0276043	26.9266	24.5419	-0.292196	1291	949494	949591	98	-	264	240	253	160	218	179
FUS_00026286-RA	FUS_00026286:E010	FUS_00026286	E010	527.438	0.00309258	12.623	0.00038103	0.0278908	39.0217	37.0802	-0.176273	1615	24558	27780	3223	+	594	766	722	344	450	410
FUS_00015034-RA	FUS_00021738:E030	FUS_00021738	E030	6.38811	0.0489423	12.6176	0.000382141	0.0279198	6.55809	3.22295	-2.05645	696	170454	170754	301	-	5	10	13	5	4	4
FUS_00021738-RA	FUS_00015034:E002	FUS_00015034	E002	1021.29	0.000209949	12.6188	0.000381877	0.0279198	48.1743	48.2772	0.00806243	727	403255	403417	163	-	1778	2935	16	35	1683	11
FUS_00001796-RA	FUS_00001796:E006	FUS_00001796	E006	33.7907	0.00228966	12.6169	0.000382273	0.0279198	9.06928	11.3452	0.6555	270	877228	877518	291	+	25	21	25	44	28	51
FUS_00012130-RA	FUS_00012130:E056	FUS_00012130	E056	78.7662	0.0117531	12.614	0.000382859	0.027942	17.7499	14.1679	-0.673572	1841	241910	244798	2889	+	62	138	154	38	81	39
FUS_00020503-RA	FUS_00020503:E012	FUS_00020503	E012	22.2674	0.00271223	12.604	0.00038492	0.0280716	10.0596	7.40638	-0.892904	1394	330838	331209	372	-	20	30	36	18	16	19
FUS_00004730-RA	FUS_00004730:E007	FUS_00004730	E007	74.8795	0.00211012	12.6023	0.000385268	0.0280763	15.7766	15.1764	-0.115687	1116	213097	213373	277	+	81	109	137	42	63	46
FUS_00000117-RA	FUS_00012130:E044	FUS_00012130	E044	16.8042	0.00302584	12.5975	0.00038626	0.0281072	8.79454	6.06002	-1.08286	1841	232467	233157	691	+	11	31	41	12	9	7
FUS_00012130-RA	FUS_00000117:E002	FUS_00000117	E002	1009.07	0.000644385	12.5982	0.000386121	0.0281072	49.9362	48.4608	-0.114337	149	1693280	1697344	4065	+	708	1043	1070	1002	1215	1027
FUS_00015186-RA	FUS_00015186:E015	FUS_00015186	E015	744.526	0.00267105	12.587	0.000388444	0.0282453	41.9738	45.8236	0.318759	1500	687177	687287	111	-	766	685	827	725	785	688
FUS_00004730-RA	FUS_00004730:E011	FUS_00004730	E011	55.5279	0.00117736	12.584	0.00038906	0.0282693	13.6949	12.9581	-0.16358	1116	214233	214348	116	+	58	90	96	35	34	40
FUS_00006045-RA	FUS_00006045:E001	FUS_00006045	E001	508.226	0.00171137	12.5802	0.000389851	0.028306	35.9164	32.5935	-0.325145	281	789224	789786	563	+	299	208	192	751	634	761
FUS_00001182-RA	FUS_00018362:E008	FUS_00018362	E008	49.8674	0.182616	12.5771	0.0003905	0.0283115	16.1277	10.2096	-1.35091	1004	535358	535939	582	-	52	60	73	32	53	40
FUS_00018362-RA	FUS_00001182:E014	FUS_00001182	E014	197.392	0.00265444	12.5779	0.000390334	0.0283115	26.0759	22.9733	-0.396087	1516	658312	658429	118	-	192	165	192	238	148	228
FUS_00003484-RA	FUS_00003484:E003	FUS_00003484	E003	209.691	0.000448712	12.5642	0.000393197	0.0284862	24.3393	26.6903	0.290134	818	3453556	3453729	174	-	201	237	345	150	167	203
FUS_00006064-RA	FUS_00009461:E001	FUS_00009461	E001	72.1072	0.00135243	12.5527	0.000395624	0.0286201	16.2569	13.8829	-0.470025	909	1457492	1457609	118	+	92	124	102	46	50	41
FUS_00009461-RA	FUS_00006064:E001	FUS_00006064	E001	111.018	0.00270993	12.5532	0.000395526	0.0286201	20.4888	17.6537	-0.451596	281	1161930	1162142	213	+	73	178	138	114	133	54
FUS_00007350-RA	FUS_00007350:E005	FUS_00007350	E005	52.4885	0.00101952	12.5487	0.00039649	0.0286524	14.4382	11.834	-0.587834	1619	1168130	1168318	189	-	60	72	84	40	45	29
FUS_00014685-RA	FUS_00022913:E008	FUS_00022913	E008	1319.46	0.000130199	12.5465	0.00039694	0.0286524	54.3199	52.628	-0.125581	1828	145533	145669	137	-	1224	858	1049	1540	1397	1611
FUS_00022913-RA	FUS_00014685:E004	FUS_00014685	E004	287.63	0.00036897	12.5475	0.000396733	0.0286524	28.6158	30.2668	0.18124	9	955349	955474	126	+	277	361	446	223	274	212
FUS_00011335-RA	FUS_00011335:E023	FUS_00011335	E023	29.7235	0.0104175	12.5327	0.000399891	0.0288444	7.61163	10.7757	1.01486	114	1252052	1252384	333	+	9	15	20	50	44	32
FUS_00004108-RA	FUS_00024574:E001	FUS_00024574	E001	419.581	0.00965274	12.5119	0.000404362	0.0291168	37.3444	31.6128	-0.55891	1585	110487	112552	2066	-	383	376	388	456	356	517
FUS_00024574-RA	FUS_00004108:E002	FUS_00004108	E002	13.5138	0.00432455	12.5129	0.000404154	0.0291168	5.42638	7.88604	1.0853	102	2555672	2555762	91	+	7	13	11	20	13	15
FUS_00008252-RA	FUS_00008252:E001	FUS_00008252	E001	11.706	0.0314673	12.5111	0.000404552	0.0291168	4.44075	6.52183	1.11361	104	81809	81908	100	+	1	7	5	32	12	8
FUS_00004175-RA	FUS_00004175:E006	FUS_00004175	E006	697.461	0.000253267	12.5094	0.000404907	0.0291212	43.0043	41.4349	-0.133065	866	549394	550193	800	+	865	425	625	824	583	755
FUS_00009369-RA	FUS_00009369:E007	FUS_00009369	E007	93.887	0.00057345	12.5014	0.000406651	0.0292254	17.8253	16.9656	-0.148673	909	87317	87426	110	+	100	123	149	67	75	73
FUS_00004841-RA	FUS_00004841:E018	FUS_00004841	E018	25.6424	0.0122592	12.4935	0.000408374	0.0293279	7.67929	10.4662	0.903708	1116	1890504	1890625	122	+	18	22	18	28	25	38
FUS_00015077-RA	FUS_00015077:E025	FUS_00015077	E025	5.9698	0.0110626	12.484	0.000410456	0.029456	3.05268	5.9175	1.91507	750	350437	350874	438	+	4	3	4	6	13	5
FUS_00020014-RA	FUS_00020014:E008	FUS_00020014	E008	5.13493	0.0124028	12.4804	0.000411252	0.0294918	5.80444	2.88152	-2.02584	1397	142194	142466	273	-	10	0	5	3	6	6
FUS_00015890-RA	FUS_00001182:E029	FUS_00001182	E029	3511.13	0.000283961	12.4713	0.000413252	0.0295923	75.0008	73.4357	-0.10225	1516	668720	668818	99	-	3035	2438	3180	4372	3387	4122
FUS_00001182-RA	FUS_00015890:E016	FUS_00015890	E016	267.116	0.000522125	12.4719	0.00041312	0.0295923	26.8018	29.2612	0.280877	985	530609	530894	286	-	239	214	248	295	285	296
FUS_00012972-RA	FUS_00012972:E006	FUS_00012972	E006	50.6935	0.0125798	12.4686	0.00041385	0.0296136	12.3193	12.6823	0.0856259	1437	853354	853405	52	-	47	30	34	67	62	53
FUS_00015085-RA	FUS_00015085:E010	FUS_00015085	E010	14.0544	0.00476049	12.456	0.000416654	0.0297927	5.47513	8.17588	1.16448	750	436070	436178	109	-	6	11	15	17	16	18
FUS_00010235-RA	FUS_00010235:E008	FUS_00010235	E008	184.522	0.000368377	12.452	0.000417536	0.0298342	25.1513	22.7877	-0.307544	439	219141	219239	99	-	196	200	216	169	165	172
FUS_00006659-RA	FUS_00006659:E075	FUS_00006659	E075	1333.67	0.000328733	12.4402	0.000420181	0.0300015	55.5339	53.3765	-0.158733	1317	157837	157988	152	+	1485	1920	2148	867	1090	896
FUS_00001842-RA	FUS_00001842:E003	FUS_00001842	E003	101.743	0.00200496	12.4367	0.000420981	0.030037	19.5373	16.8707	-0.443083	270	1335541	1335776	236	+	112	134	141	74	122	52
FUS_00001880-RA	FUS_00001880:E001	FUS_00001880	E001	22.1043	0.00260432	12.4307	0.000422343	0.0301124	6.59286	9.20162	0.970371	270	1817801	1818105	305	-	11	10	11	24	36	34
FUS_00011012-RA	FUS_00011012:E009	FUS_00011012	E009	2401.2	0.000208457	12.4217	0.000424374	0.0302354	66.0071	67.6529	0.111178	217	963218	963827	610	+	2433	2171	2786	1899	2974	2268
FUS_00011698-RA	FUS_00011698:E010	FUS_00011698	E010	128.057	0.000641791	12.4197	0.00042483	0.0302461	16.5721	19.1053	0.428728	1138	1320279	1320677	399	+	75	29	53	158	190	212
FUS_00021738-RA	FUS_00019306:E001	FUS_00019306	E001	143.572	0.00472694	12.4032	0.000428588	0.0304558	22.5111	19.9452	-0.371175	1409	112170	113123	954	-	115	111	168	119	184	165
FUS_00019306-RA	FUS_00010347:E002	FUS_00010347	E002	532.617	0.00111401	12.4028	0.000428699	0.0304558	38.7436	36.7405	-0.182884	1462	547328	547394	67	+	398	1230	832	332	474	189
FUS_00010347-RA	FUS_00021738:E005	FUS_00021738	E005	447.042	0.00320225	12.4039	0.000428444	0.0304558	31.192	35.0472	0.386865	696	160885	161214	330	-	314	159	230	738	426	636
FUS_00005384-RA	FUS_00006883:E005	FUS_00006883	E005	13.6012	0.00646847	12.3986	0.000429662	0.0304804	8.2878	5.42043	-1.23318	1023	1619626	1620036	411	-	17	8	17	12	10	17
FUS_00006883-RA	FUS_00005384:E003	FUS_00005384	E003	669.202	0.00189807	12.3998	0.000429385	0.0304804	40.272	43.5302	0.27767	310	68359	68592	234	+	607	609	700	684	639	750
FUS_00001228-RA	FUS_00001228:E002	FUS_00001228	E002	175.453	0.000441736	12.3919	0.000431206	0.030568	24.1282	22.8242	-0.172626	1516	1672468	1672592	125	+	190	208	273	122	180	122
FUS_00019051-RA	FUS_00019051:E001	FUS_00019051	E001	15.7971	0.00471448	12.3796	0.000434048	0.0307475	8.08491	6.12643	-0.806049	1135	144663	144782	120	-	20	28	26	10	10	7
FUS_00004148-RA	FUS_00004148:E009	FUS_00004148	E009	67.9423	0.0456103	12.3779	0.00043444	0.0307532	18.3028	12.12	-1.22752	866	245649	245819	171	+	70	76	66	68	66	62
FUS_00001222-RA	FUS_00001222:E020	FUS_00001222	E020	33.7367	0.00324513	12.3754	0.000435037	0.0307734	12.0706	9.24682	-0.781196	1516	1634448	1634639	192	+	35	44	59	15	28	32
FUS_00001788-RA	FUS_00001788:E007	FUS_00001788	E007	47.9097	0.00895079	12.3706	0.000436155	0.0308229	14.276	11.0499	-0.755733	270	837856	837941	86	-	50	37	64	49	44	45
FUS_00014237-RA	FUS_00014237:E002	FUS_00014237	E002	456.151	0.000430882	12.3697	0.000436359	0.0308229	36.7632	34.5449	-0.210786	721	730192	730564	373	+	658	488	548	361	333	388
FUS_00004131-RA	FUS_00004131:E003	FUS_00004131	E003	892.737	0.0120756	12.3563	0.000439505	0.0310229	43.0792	51.5827	0.674619	102	3012576	3015182	2607	-	796	1044	1062	709	1112	740
FUS_00015869-RA	FUS_00015869:E003	FUS_00015869	E003	50.1027	0.0138021	12.3535	0.000440165	0.0310473	11.7455	12.689	0.227635	985	95211	95350	140	-	44	25	26	57	86	51
FUS_00002697-RA	FUS_00002697:E001	FUS_00002697	E001	91.7706	0.00166734	12.3511	0.000440719	0.0310643	16.8773	15.4972	-0.255214	779	305250	305317	68	-	47	55	56	129	176	70
FUS_00003527-RA	FUS_00011654:E007	FUS_00011654	E007	144.685	0.000777291	12.3434	0.00044255	0.0311268	19.9333	22.7077	0.399864	1138	541454	541568	115	+	135	197	268	138	79	95
FUS_00006794-RA	FUS_00006794:E021	FUS_00006794	E021	71.5788	0.0118282	12.3437	0.00044247	0.0311268	13.1361	17.2127	0.804979	1023	204464	204776	313	-	31	67	80	92	76	80
FUS_00011654-RA	FUS_00003527:E020	FUS_00003527	E020	6.7769	0.0092283	12.3454	0.000442077	0.0311268	1.86796	4.98888	2.83888	1384	550523	550638	116	-	1	0	1	9	13	13
FUS_00016863-RA	FUS_00016863:E005	FUS_00016863	E005	110.737	0.00386808	12.3388	0.000443633	0.0311808	19.7761	17.9491	-0.293631	1408	173472	173637	166	-	120	150	155	81	98	84
FUS_00003531-RA	FUS_00003531:E002	FUS_00003531	E002	60.8598	0.0119573	12.3254	0.000446837	0.0313836	16.2575	12.349	-0.816149	1384	586933	587030	98	+	66	72	78	47	70	42
FUS_00010447-RA	FUS_00010447:E019	FUS_00010447	E019	77.3311	0.00204752	12.3218	0.000447704	0.0314222	14.6112	17.3637	0.515846	1390	299136	299321	186	+	56	95	103	88	72	59
FUS_00001297-RA	FUS_00016814:E017	FUS_00016814	E017	73.4693	0.0259676	12.3157	0.000449153	0.0314678	18.4125	13.062	-1.02478	923	102913	103010	98	+	67	100	106	50	69	65
FUS_00016814-RA	FUS_00001297:E017	FUS_00001297	E017	54.5952	0.00128082	12.3159	0.000449108	0.0314678	14.4624	11.8133	-0.597933	1516	2328891	2329026	136	-	62	92	100	34	38	25
FUS_00014760-RA	FUS_00014760:E002	FUS_00014760	E002	1953.94	0.000396064	12.3151	0.000449319	0.0314678	59.9208	60.941	0.0716363	139	103634	104469	836	+	538	1439	1756	2436	3741	1660
FUS_00006585-RA	FUS_00006585:E002	FUS_00006585	E002	773.511	0.00214783	12.3138	0.000449626	0.0314678	42.8202	44.357	0.127745	151	1557482	1557628	147	-	621	523	605	888	948	926
FUS_00012133-RA	FUS_00012133:E007	FUS_00012133	E007	47.1246	0.00123261	12.3094	0.000450687	0.0315197	13.8373	11.3517	-0.584055	1841	293091	293232	142	-	38	53	79	47	36	39
FUS_00006510-RA	FUS_00006510:E008	FUS_00006510	E008	65.525	0.00191773	12.3001	0.000452942	0.031655	15.7387	13.2159	-0.518912	151	435959	436573	615	+	91	94	79	60	36	43
FUS_00001021-RA	FUS_00001021:E006	FUS_00001021	E006	403.305	0.00307044	12.2888	0.000455674	0.0318235	31.2324	34.3021	0.310417	410	2794193	2794328	136	+	324	236	254	503	390	600
FUS_00012184-RA	FUS_00012184:E078	FUS_00012184	E078	105.074	0.000627656	12.2874	0.000456026	0.0318256	16.5557	19.1868	0.444616	1340	99935	100065	131	+	80	72	80	119	145	118
FUS_00011698-RA	FUS_00011698:E011	FUS_00011698	E011	126.927	0.000597876	12.2857	0.00045644	0.031832	16.5193	19.0242	0.425387	1138	1321091	1321288	198	+	74	24	58	160	187	208
FUS_00001791-RA	FUS_00001791:E001	FUS_00001791	E001	6.99454	0.064625	12.2703	0.000460231	0.0320661	6.84473	3.41225	-2.01573	270	851465	851674	210	-	6	8	9	9	2	8
FUS_00004148-RA	FUS_00004148:E005	FUS_00004148	E005	76.9357	0.0601952	12.2694	0.000460445	0.0320661	19.9475	12.5749	-1.37993	866	244531	244684	154	+	77	98	80	64	67	80
FUS_00008273-RA	FUS_00008273:E011	FUS_00008273	E011	7.70686	0.0698132	12.2648	0.000461591	0.0321233	6.9685	3.11259	-2.3334	104	210153	210262	110	-	6	16	21	3	2	4
FUS_00015906-RA	FUS_00015906:E001	FUS_00015906	E001	69.7209	0.000859823	12.2615	0.00046239	0.0321563	16.3594	13.8195	-0.502378	985	653043	653240	198	+	82	98	97	45	64	49
FUS_00002577-RA	FUS_00002577:E002	FUS_00002577	E002	40.713	0.00288815	12.2586	0.000463113	0.0321637	12.4881	10.9682	-0.381719	6	2630613	2630807	195	-	21	57	54	40	45	34
FUS_00017101-RA	FUS_00017101:E008	FUS_00017101	E008	43.5734	0.00574241	12.2585	0.000463148	0.0321637	10.3378	13.0515	0.685501	1467	143332	143454	123	-	28	23	45	58	44	56
FUS_00017332-RA	FUS_00017332:E003	FUS_00017332	E003	6.68242	0.00679616	12.2554	0.000463913	0.0321942	6.04054	3.26638	-1.77924	1523	573415	573764	350	-	8	11	16	4	3	2
FUS_00024638-RA	FUS_00024638:E006	FUS_00024638	E006	7.0969	0.0374218	12.2505	0.00046513	0.0322561	5.56581	4.20614	-0.810903	2141	36165	36748	584	-	8	9	6	8	2	9
FUS_00014457-RA	FUS_00014457:E001	FUS_00014457	E001	36.734	0.00147358	12.2458	0.000466316	0.0323157	8.81475	11.3825	0.748212	1688	904073	904265	193	-	26	11	18	46	41	64
FUS_00015186-RA	FUS_00020593:E042	FUS_00020593	E042	75.7895	0.000963542	12.2418	0.000467305	0.0323389	16.8604	14.3221	-0.486854	1574	89620	89647	28	+	85	126	117	38	64	51
FUS_00020593-RA	FUS_00015186:E001	FUS_00015186	E001	689.967	0.00744529	12.2428	0.000467062	0.0323389	45.3233	39.6617	-0.478613	1500	680558	681758	1201	-	740	885	1181	424	595	521
FUS_00007993-RA	FUS_00007993:E014	FUS_00007993	E014	235.862	0.00146297	12.2354	0.000468925	0.0324283	25.5347	28.1926	0.314306	813	448722	450999	2278	+	249	309	341	166	210	191
FUS_00020897-RA	FUS_00020897:E003	FUS_00020897	E003	22.3275	0.0169668	12.2309	0.000470034	0.0324823	7.43859	9.86917	0.824377	894	280386	280640	255	+	19	36	2	12	59	7
FUS_00001182-RA	FUS_00001182:E031	FUS_00001182	E031	3378.91	6.5154e-05	12.2244	0.000471685	0.0325736	73.6907	72.6803	-0.0662806	1516	669218	669329	112	-	2915	2264	3013	4388	3266	3873
FUS_00018362-RA	FUS_00018362:E013	FUS_00018362	E013	21.3238	0.235001	12.2153	0.000473981	0.0327093	11.3689	6.12854	-1.80164	1004	537627	537889	263	-	20	38	33	15	14	15
FUS_00019490-RA	FUS_00019490:E002	FUS_00019490	E002	115.605	0.00433243	12.2095	0.000475456	0.0327883	20.9156	17.4759	-0.545132	326	68963	69093	131	+	159	138	152	89	92	82
FUS_00008735-RA	FUS_00008735:E001	FUS_00008735	E001	724.087	0.00036665	12.2075	0.000475973	0.032801	41.1979	42.9579	0.149548	832	1441000	1441149	150	-	588	462	488	824	904	926
FUS_00002413-RA	FUS_00002413:E006	FUS_00002413	E006	43.0983	0.0075711	12.2055	0.000476481	0.0328131	13.5706	10.4739	-0.76251	997	3300531	3300675	145	-	45	49	45	39	40	42
FUS_00014760-RA	FUS_00014760:E001	FUS_00014760	E001	527.185	0.000411704	12.1944	0.000479344	0.0329873	38.209	36.2469	-0.180848	139	102970	103028	59	+	171	450	515	646	920	441
FUS_00011112-RA	FUS_00011112:E004	FUS_00011112	E004	12651.9	0.000196535	12.1901	0.000480435	0.0330394	103.584	101.785	-0.110108	1	764042	764206	165	+	12805	6869	6164	18389	9507	17731
FUS_00003021-RA	FUS_00003021:E003	FUS_00003021	E003	23.8042	0.00524228	12.1857	0.000481569	0.0330944	7.84842	9.20849	0.465855	58	598945	598993	49	-	15	15	17	25	32	34
FUS_00000761-RA	FUS_00000761:E002	FUS_00000761	E002	178.229	0.000467305	12.1832	0.00048222	0.0331162	24.3732	22.6961	-0.221587	358	4513507	4513609	103	+	192	179	201	164	153	184
FUS_00022327-RA	FUS_00022327:E009	FUS_00022327	E009	15.7929	0.00394949	12.1811	0.000482752	0.0331296	4.93246	7.53902	1.23077	1238	201172	201378	207	-	4	8	3	20	40	15
FUS_00011034-RA	FUS_00011034:E001	FUS_00011034	E001	65.6129	0.00351002	12.1622	0.000487675	0.0334443	14.6756	14.5918	-0.0170266	217	1200891	1202377	1487	-	76	95	68	39	59	65
FUS_00001923-RA	FUS_00013400:E002	FUS_00013400	E002	237.874	0.0084936	12.1551	0.000489532	0.0335252	29.4115	24.6929	-0.555664	11	24751	25355	605	+	263	278	306	214	205	190
FUS_00013400-RA	FUS_00001923:E001	FUS_00001923	E001	1164.78	0.00256607	12.1563	0.000489231	0.0335252	48.4587	52.8396	0.334417	270	2446304	2446738	435	+	774	711	937	1335	1654	1384
FUS_00024530-RA	FUS_00024530:E004	FUS_00024530	E004	966.223	0.000961839	12.1494	0.000491026	0.0336042	49.4257	47.1833	-0.175563	2032	77742	77926	185	-	1288	1982	710	397	1392	294
FUS_00021738-RA	FUS_00021738:E024	FUS_00021738	E024	7.83771	0.0716745	12.1453	0.000492105	0.0336548	7.40518	3.45666	-2.20707	696	168602	168700	99	-	8	7	21	5	6	4
FUS_00015351-RA	FUS_00015351:E012	FUS_00015351	E012	22.4983	0.00308685	12.1379	0.000494086	0.0337668	10.1182	7.39309	-0.91514	868	193511	193539	29	-	26	29	30	19	20	15
FUS_00022321-RA	FUS_00022321:E004	FUS_00022321	E004	83.3677	0.0034729	12.1327	0.00049545	0.0338367	13.6205	16.1071	0.498835	1238	118383	118790	408	+	32	42	41	121	117	119
FUS_00011204-RA	FUS_00011204:E007	FUS_00011204	E007	64.8295	0.00110419	12.1177	0.000499445	0.034086	13.2364	14.3962	0.248875	1656	616554	616784	231	+	36	46	40	79	85	88
FUS_00016061-RA	FUS_00016061:E001	FUS_00016061	E001	96.9956	0.00215538	12.115	0.000500187	0.0341004	19.0505	16.2398	-0.480676	835	589308	589546	239	+	130	121	107	86	76	71
FUS_00016175-RA	FUS_00016175:E011	FUS_00016175	E011	126.719	0.000737063	12.1144	0.000500346	0.0341004	21.2894	18.2988	-0.460688	1375	380210	380419	210	+	157	206	207	59	111	69
FUS_00016814-RA	FUS_00016814:E015	FUS_00016814	E015	67.972	0.0192975	12.0995	0.000504345	0.0343381	17.4258	12.8279	-0.912115	923	102460	102551	92	+	61	87	95	56	64	57
FUS_00011005-RA	FUS_00011005:E001	FUS_00011005	E001	149.471	0.000676317	12.0989	0.000504528	0.0343381	22.8615	20.4354	-0.344867	217	940249	940924	676	+	190	186	230	84	141	105
FUS_00008491-RA	FUS_00008491:E002	FUS_00008491	E002	41.5597	0.011049	12.094	0.000505845	0.0344041	10.2475	13.3049	0.768022	764	1239020	1239439	420	-	17	39	57	38	50	51
FUS_00001620-RA	FUS_00001620:E002	FUS_00001620	E002	39.2294	0.012848	12.0891	0.00050718	0.0344712	12.978	9.85143	-0.809852	292	2978584	2978714	131	+	49	61	52	29	39	16
FUS_00001015-RA	FUS_00001015:E013	FUS_00001015	E013	88.0456	0.0343127	12.0869	0.000507771	0.0344876	20.3023	13.9178	-1.13367	410	2775809	2776429	621	-	98	127	129	56	82	60
FUS_00002697-RA	FUS_00002697:E002	FUS_00002697	E002	33.018	0.00237404	12.0837	0.000508633	0.0345225	7.59403	10.0969	0.830974	779	305930	306166	237	-	10	6	15	51	74	31
FUS_00006442-RA	FUS_00006442:E026	FUS_00006442	E026	40.6447	0.019297	12.0785	0.000510073	0.0345964	9.69554	13.6273	1.00088	1386	1743631	1743657	27	-	35	36	39	35	48	49
FUS_00002228-RA	FUS_00002228:E001	FUS_00002228	E001	317.547	0.00216746	12.0762	0.000510695	0.0346071	30.1909	27.6367	-0.284535	784	3555949	3556205	257	+	326	441	937	110	150	163
FUS_00011555-RA	FUS_00011555:E001	FUS_00011555	E001	78.575	0.001143	12.0753	0.00051093	0.0346071	14.7169	17.1304	0.45377	1419	560853	561062	210	-	81	77	70	68	83	89
FUS_00005636-RA	FUS_00005636:E003	FUS_00005636	E003	21.1492	0.0034836	12.0673	0.000513146	0.0347334	6.8058	9.41613	0.945375	1291	1493880	1494119	240	+	8	11	22	26	23	33
FUS_00002259-RA	FUS_00002259:E010	FUS_00002259	E010	44.088	0.0752543	12.0621	0.000514573	0.0348062	14.866	9.83905	-1.21611	997	492486	492632	147	+	42	49	59	41	36	42
FUS_00010257-RA	FUS_00010257:E006	FUS_00010257	E006	196.906	0.00158476	12.0585	0.000515577	0.0348503	25.4239	23.3596	-0.264574	439	596797	597210	414	-	272	257	303	128	148	125
FUS_00003192-RA	FUS_00003192:E003	FUS_00003192	E003	3065.37	0.000184938	12.0555	0.000516402	0.0348822	71.1535	72.3301	0.0776477	58	3483978	3484016	39	+	2886	2609	3016	3023	3320	3371
FUS_00002406-RA	FUS_00002406:E002	FUS_00002406	E002	597.444	0.00150029	12.0525	0.000517234	0.0349145	38.3034	42.0627	0.329204	997	3244089	3244294	206	-	667	1448	126	332	879	236
FUS_00000366-RA	FUS_00000366:E007	FUS_00000366	E007	25.031	0.111817	12.0497	0.000517998	0.0349422	12.9453	6.23816	-2.13269	149	6105891	6106070	180	+	33	45	29	21	23	6
FUS_00021235-RA	FUS_00021235:E010	FUS_00021235	E010	376.14	0.00028489	12.0378	0.000521321	0.0351424	26.0452	28.7979	0.320091	1239	154786	155009	224	-	189	39	98	666	250	784
FUS_00015363-RA	FUS_00015363:E002	FUS_00015363	E002	8902.28	0.000591456	12.0354	0.000521998	0.0351641	95.7832	97.0123	0.0759002	868	372791	373099	309	+	10036	8454	10987	8566	4372	10983
FUS_00015363-RA	FUS_00015363:E001	FUS_00015363	E001	6281.41	0.000591661	12.0321	0.000522915	0.0352019	88.9108	87.6183	-0.0810245	868	371975	372101	127	+	7817	6133	7899	5638	2837	7499
FUS_00016022-RA	FUS_00016022:E004	FUS_00016022	E004	66.049	0.0014987	12.0305	0.000523382	0.0352093	15.551	12.8968	-0.555324	820	565102	565425	324	-	75	124	121	38	38	31
FUS_00015320-RA	FUS_00015320:E005	FUS_00015320	E005	90.0576	0.000685587	12.0249	0.000524946	0.0352906	15.8635	18.3638	0.439654	1080	730369	730824	456	-	53	86	121	102	95	88
FUS_00019490-RA	FUS_00019490:E001	FUS_00019490	E001	81.3312	0.0117815	12.0235	0.000525327	0.0352922	18.2966	14.032	-0.793659	326	68495	68531	37	+	129	99	108	58	60	49
FUS_00013591-RA	FUS_00013591:E005	FUS_00013591	E005	3378.87	0.00028786	12.0162	0.000527391	0.0354068	73.0867	74.6331	0.101166	108	950301	950513	213	+	3082	2886	3314	3476	3480	3813
FUS_00006011-RA	FUS_00006011:E005	FUS_00006011	E005	293.708	0.00354852	12.0115	0.00052874	0.0354473	27.7508	31.0376	0.361515	281	403765	403854	90	+	267	285	251	350	272	309
FUS_00000649-RA	FUS_00000649:E024	FUS_00000649	E024	63.78	0.00772116	12.0105	0.000529013	0.0354473	12.5648	15.5108	0.624569	358	2955810	2955973	164	+	45	36	55	58	89	90
FUS_00012655-RA	FUS_00012655:E003	FUS_00012655	E003	4.8832	0.0617697	12.0103	0.00052907	0.0354473	2.46466	4.34818	1.64066	1078	717995	718022	28	-	3	0	1	4	9	10
FUS_00002033-RA	FUS_00002033:E001	FUS_00002033	E001	25.5841	0.00551226	12.0057	0.000530374	0.0355106	8.06347	10.7088	0.828763	784	258447	259070	624	-	22	30	29	18	39	19
FUS_00011682-RA	FUS_00011682:E005	FUS_00011682	E005	137.715	0.00577928	12.0017	0.000531507	0.0355624	17.4844	20.742	0.518145	1138	1008863	1009013	151	-	95	44	63	213	152	203
FUS_00017818-RA	FUS_00017818:E006	FUS_00017818	E006	25.5616	0.0325664	11.9945	0.000533576	0.0356767	7.49073	9.57268	0.714875	1387	461895	461993	99	-	7	14	19	36	21	48
FUS_00015025-RA	FUS_00015025:E008	FUS_00015025	E008	34.0755	0.173142	11.9911	0.000534545	0.0357174	17.5346	5.97257	-3.16283	727	219862	220135	274	-	22	78	68	11	32	15
FUS_00002190-RA	FUS_00002190:E003	FUS_00002190	E003	35.1312	0.00313003	11.9739	0.000539512	0.0360249	9.14403	10.4717	0.396481	784	3056381	3056606	226	-	15	12	25	62	27	56
FUS_00015026-RA	FUS_00015026:E004	FUS_00015026	E004	424.877	0.0382685	11.9695	0.000540783	0.0360854	29.0659	31.9005	0.302918	727	221207	221392	186	+	185	111	158	700	386	794
FUS_00004979-RA	FUS_00004979:E003	FUS_00004979	E003	22.3999	0.00710988	11.9662	0.000541746	0.0361253	7.17762	10.1251	1.00311	112	1144384	1144480	97	-	16	22	19	28	30	18
FUS_00003099-RA	FUS_00003099:E018	FUS_00003099	E018	386.628	0.000299687	11.9642	0.000542339	0.0361405	33.1615	34.5986	0.141686	58	1875176	1875327	152	+	158	532	595	351	576	213
FUS_00004160-RA	FUS_00004160:E011	FUS_00004160	E011	286.189	0.000381	11.9617	0.00054305	0.0361635	23.987	26.2347	0.281102	866	378876	379062	187	-	162	51	84	456	310	506
FUS_00020031-RA	FUS_00020031:E003	FUS_00020031	E003	1082.8	0.000378259	11.9555	0.000544857	0.0362594	46.3689	48.0442	0.132852	1397	332119	332637	519	+	823	321	503	1696	1077	1622
FUS_00022327-RA	FUS_00022327:E007	FUS_00022327	E007	14.6309	0.006439	11.9537	0.000545386	0.0362702	4.59613	7.27935	1.33329	1238	200602	200700	99	-	7	3	3	14	39	17
FUS_00012184-RA	FUS_00012184:E044	FUS_00012184	E044	44.9743	0.00161818	11.9446	0.000548053	0.0364231	13.6155	10.9859	-0.63237	1340	88731	88854	124	+	46	55	54	39	52	30
FUS_00011194-RA	FUS_00011194:E010	FUS_00011194	E010	446.129	0.000588184	11.9422	0.000548766	0.0364459	34.7483	36.4349	0.160455	1656	486128	487451	1324	+	485	492	609	360	414	379
FUS_00000341-RA	FUS_00000341:E007	FUS_00000341	E007	24.5653	0.00717741	11.9404	0.000549297	0.0364567	7.85087	8.73417	0.310622	149	5605292	5605445	154	-	9	11	18	38	22	41
FUS_00023609-RA	FUS_00011633:E001	FUS_00011633	E001	1101.75	0.000881233	11.9365	0.000550437	0.0364834	49.0011	50.98	0.152064	1138	301156	301562	407	-	875	780	850	1175	1383	1373
FUS_00011633-RA	FUS_00023609:E004	FUS_00023609	E004	8.9073	0.0236832	11.9377	0.000550087	0.0364834	3.52155	6.75585	1.88664	1434	158480	158851	372	+	5	3	4	8	11	19
FUS_00015025-RA	FUS_00015025:E009	FUS_00015025	E009	446.247	0.0342883	11.928	0.00055296	0.0366261	28.2702	33.2886	0.532969	727	220798	221014	217	-	193	114	131	743	409	849
FUS_00017563-RA	FUS_00019862:E015	FUS_00019862	E015	63.0079	0.00112803	11.9232	0.000554396	0.0366639	15.773	13.0081	-0.57225	1415	91883	92147	265	-	63	86	113	42	51	44
FUS_00019862-RA	FUS_00017563:E005	FUS_00017563	E005	602.1	0.000612626	11.9232	0.000554395	0.0366639	38.2806	39.8528	0.140205	1482	28171	28213	43	-	506	358	425	685	758	756
FUS_00000220-RA	FUS_00000220:E003	FUS_00000220	E003	43.965	0.00164791	11.9224	0.000554643	0.0366639	10.72	13.3572	0.647557	149	3819568	3819659	92	+	31	35	54	44	45	54
FUS_00017429-RA	FUS_00017429:E020	FUS_00017429	E020	28.6602	0.00321335	11.9093	0.000558536	0.0368966	10.9875	8.31742	-0.813812	375	264543	264740	198	-	38	50	37	18	20	17
FUS_00018247-RA	FUS_00018247:E001	FUS_00018247	E001	21.6158	0.148064	11.9057	0.000559624	0.0369408	10.2848	6.85351	-1.1832	300	17306	17439	134	-	19	43	32	11	18	15
FUS_00006540-RA	FUS_00015237:E011	FUS_00015237	E011	189.486	0.0268864	11.902	0.000560727	0.0369408	27.7954	20.7994	-0.90492	710	486113	486240	128	-	221	259	311	103	161	140
FUS_00015237-RA	FUS_00006540:E004	FUS_00006540	E004	37.6901	0.0027302	11.9044	0.00056002	0.0369408	12.5272	10.0232	-0.654941	151	811692	812009	318	-	34	42	49	40	37	28
FUS_00008250-RA	FUS_00010257:E001	FUS_00010257	E001	793.027	0.00457047	11.8996	0.000561446	0.0369408	42.9088	47.3835	0.364352	439	591211	595365	4155	-	787	912	1104	668	816	601
FUS_00008697-RA	FUS_00008250:E008	FUS_00008250	E008	89.9135	0.00109394	11.9007	0.000561137	0.0369408	15.2145	17.7001	0.453201	104	77848	78085	238	-	69	47	72	99	117	118
FUS_00010257-RA	FUS_00008697:E004	FUS_00008697	E004	33.5758	0.00156545	11.9002	0.00056127	0.0369408	9.42093	11.7773	0.654313	832	536235	536370	136	-	35	30	36	31	41	29
FUS_00023135-RA	FUS_00023135:E003	FUS_00023135	E003	6049.78	0.00140441	11.8974	0.000562109	0.0369598	84.6343	87.0323	0.151155	1729	132189	132698	510	+	5061	3495	4264	7114	7273	7758
FUS_00012440-RA	FUS_00012440:E013	FUS_00012440	E013	59.7466	0.00134557	11.8846	0.000565991	0.0371903	12.8346	15.3516	0.531122	875	1160349	1160985	637	+	52	69	73	59	62	49
FUS_00012246-RA	FUS_00012246:E002	FUS_00012246	E002	87.8206	0.00577158	11.8789	0.00056773	0.0372744	17.3945	16.1542	-0.221884	1340	1076637	1076705	69	-	85	69	95	86	89	99
FUS_00007783-RA	FUS_00007783:E005	FUS_00007783	E005	522.758	0.000215968	11.878	0.000568024	0.0372744	37.1052	37.9898	0.0810414	846	476536	476715	180	-	661	707	828	328	293	452
FUS_00023141-RA	FUS_00023141:E011	FUS_00023141	E011	91.9922	0.000608345	11.871	0.000570137	0.0373882	18.337	15.8269	-0.442133	1729	168866	169003	138	-	104	61	87	97	101	93
FUS_00002534-RA	FUS_00002534:E012	FUS_00002534	E012	508.468	0.000217065	11.8639	0.000572336	0.0375075	35.2789	37.4726	0.205508	6	1453177	1453539	363	+	422	307	376	669	519	641
FUS_00004635-RA	FUS_00004635:E002	FUS_00004635	E002	3299.2	0.000119213	11.8421	0.000579057	0.0379228	74.1779	73.9687	-0.0136747	1381	1665531	1665677	147	+	1941	5560	4879	3647	3675	1072
FUS_00009447-RA	FUS_00009447:E015	FUS_00009447	E015	38.205	0.0108758	11.8382	0.000580266	0.0379769	13.1047	9.71414	-0.87959	909	1333983	1334207	225	+	29	47	47	42	39	29
FUS_00001433-RA	FUS_00001433:E001	FUS_00001433	E001	71.2495	0.00123955	11.8367	0.00058075	0.0379834	16.2838	14.2098	-0.405938	292	104268	104537	270	+	86	105	82	49	72	47
FUS_00008252-RA	FUS_00008252:E002	FUS_00008252	E002	6.94616	0.0392139	11.8334	0.000581789	0.0380262	6.15344	3.82897	-1.37361	104	83341	83423	83	+	6	8	11	7	6	5
FUS_00024908-RA	FUS_00024908:E008	FUS_00024908	E008	106.823	0.08508	11.8193	0.000586184	0.0382882	23.3356	14.0113	-1.54231	957	17684	17975	292	-	115	175	199	60	81	57
FUS_00015025-RA	FUS_00008259:E016	FUS_00008259	E016	58.3131	0.0138374	11.8127	0.00058829	0.038326	15.7717	11.9568	-0.820512	104	133923	134113	191	+	87	63	77	41	44	46
FUS_00020386-RA	FUS_00020386:E018	FUS_00020386	E018	48.609	0.00293626	11.815	0.000587543	0.038326	13.8997	11.2554	-0.622407	1446	301905	302080	176	-	69	61	67	35	35	34
FUS_00008259-RA	FUS_00008935:E007	FUS_00008935	E007	296.39	0.00502038	11.8126	0.000588313	0.038326	30.3591	27.0335	-0.372877	391	74762	74941	180	+	359	459	629	135	155	184
FUS_00008935-RA	FUS_00015025:E021	FUS_00015025	E021	21.1684	0.00485163	11.8162	0.000587161	0.038326	6.10342	7.84272	0.728419	727	228059	228292	234	-	6	4	9	28	26	44
FUS_00000028-RA	FUS_00000028:E009	FUS_00000028	E009	77.7059	0.000922916	11.8098	0.000589201	0.0383585	17.101	14.6702	-0.458063	149	356874	357028	155	-	94	103	106	52	66	61
FUS_00015025-RA	FUS_00015025:E014	FUS_00015025	E014	309.819	0.0378305	11.8037	0.000591117	0.038458	23.5631	28.3914	0.588135	727	222958	223045	88	-	136	77	80	506	303	590
FUS_00018872-RA	FUS_00018872:E015	FUS_00018872	E015	46.2452	0.00477018	11.7964	0.000593445	0.038584	13.4657	10.7075	-0.674904	1169	403196	403414	219	-	62	63	90	19	29	33
FUS_00021214-RA	FUS_00021214:E003	FUS_00021214	E003	104.434	0.00553068	11.7946	0.000594027	0.0385965	16.0727	19.4256	0.570804	1623	321333	321438	106	-	66	87	67	107	129	151
FUS_00010613-RA	FUS_00010613:E005	FUS_00010613	E005	25.2359	0.00850585	11.7865	0.000596619	0.0387395	10.3483	7.7759	-0.834134	1047	483925	484189	265	-	43	27	38	17	19	13
FUS_00005054-RA	FUS_00005054:E008	FUS_00005054	E008	43.5315	0.00466077	11.7676	0.000602704	0.0391089	10.76	12.8746	0.527878	112	2088468	2088775	308	-	33	39	36	45	46	57
FUS_00000524-RA	FUS_00000524:E010	FUS_00000524	E010	7.30366	0.0850546	11.7533	0.000607371	0.0393859	6.31232	2.7894	-2.36298	358	666558	667608	1051	+	17	13	11	2	3	1
FUS_00008841-RA	FUS_00008841:E001	FUS_00008841	E001	292.956	0.000420592	11.7502	0.000608363	0.0394244	27.9285	30.2474	0.257072	1404	464386	464548	163	+	275	208	226	250	488	286
FUS_00006113-RA	FUS_00002413:E007	FUS_00002413	E007	43.5711	0.00772202	11.7476	0.000609234	0.0394291	13.6355	10.5442	-0.757062	997	3300756	3300912	157	-	51	46	43	40	51	32
FUS_00002413-RA	FUS_00006113:E001	FUS_00006113	E001	10361.1	0.00189853	11.7483	0.000608989	0.0394291	93.6479	96.2171	0.159028	281	2105156	2105723	568	-	7168	2951	3566	15614	9581	18330
FUS_00011698-RA	FUS_00021738:E014	FUS_00021738	E014	14.2755	0.0673631	11.7441	0.000610354	0.03945	9.47026	5.03638	-1.83515	696	165858	166075	218	-	14	15	30	10	14	8
FUS_00021738-RA	FUS_00011698:E004	FUS_00011698	E004	27.9855	0.0303015	11.7451	0.000610048	0.03945	11.8737	7.78994	-1.23254	1138	1312571	1312931	361	+	21	15	44	26	29	34
FUS_00018247-RA	FUS_00018247:E006	FUS_00018247	E006	88.3287	0.17134	11.7406	0.000611499	0.0394982	10.3253	20.2338	2.00259	300	20180	21292	1113	-	48	16	25	190	76	125
FUS_00000706-RA	FUS_00000706:E004	FUS_00000706	E004	58.9455	0.00114792	11.732	0.000614342	0.0396559	12.6537	14.3264	0.367407	358	3848177	3848403	227	-	40	36	52	74	81	62
FUS_00014699-RA	FUS_00014699:E006	FUS_00014699	E006	290.601	0.00107189	11.7302	0.000614933	0.0396682	27.2278	29.6302	0.271266	1507	208829	209273	445	+	231	167	220	398	251	402
FUS_00006935-RA	FUS_00006935:E004	FUS_00006935	E004	373.727	0.00122476	11.7182	0.000618913	0.0398989	29.4167	32.1659	0.291486	111	396394	396559	166	-	242	184	199	558	329	592
FUS_00006234-RA	FUS_00006234:E007	FUS_00006234	E007	88.4649	0.0497085	11.7105	0.000621492	0.040039	19.8959	14.1575	-1.0214	63	1228203	1228255	53	+	102	126	142	45	82	62
FUS_00010404-RA	FUS_00010404:E004	FUS_00010404	E004	256.332	0.000805925	11.7073	0.00062256	0.0400817	28.4104	27.0992	-0.150888	1462	1373721	1374055	335	+	315	321	372	190	220	175
FUS_00006017-RA	FUS_00016654:E011	FUS_00016654	E011	74.1016	0.000937262	11.7024	0.000624193	0.0400825	16.4147	13.8214	-0.512099	251	599900	600062	163	+	81	156	119	32	60	32
FUS_00006009-RA	FUS_00006009:E005	FUS_00006009	E005	52.7071	0.00109899	11.7043	0.000623544	0.0400825	13.6229	12.5954	-0.231751	281	376952	377141	190	-	57	81	74	35	38	44
FUS_00008406-RA	FUS_00006017:E006	FUS_00006017	E006	1595.85	0.00446482	11.7055	0.000623156	0.0400825	59.9018	56.975	-0.208483	281	426863	430578	3716	-	1479	1939	2211	1329	1422	1441
FUS_00016654-RA	FUS_00008406:E044	FUS_00008406	E044	74.5409	0.00175896	11.7029	0.000624021	0.0400825	13.4219	16.4538	0.606034	764	346421	346575	155	+	63	37	50	100	81	96
FUS_00015509-RA	FUS_00015509:E006	FUS_00015509	E006	94.4451	0.0332186	11.6965	0.000626181	0.0401841	20.554	14.8492	-0.97896	392	779604	779724	121	+	83	130	144	81	60	88
FUS_00006683-RA	FUS_00006683:E001	FUS_00006683	E001	13.8214	0.00403277	11.6945	0.000626861	0.0402016	7.26795	4.35148	-1.487	1317	636272	636500	229	+	27	26	28	4	4	2
FUS_00015179-RA	FUS_00015179:E001	FUS_00015179	E001	262.231	0.000672325	11.691	0.000628023	0.0402501	27.5145	28.9274	0.160423	1500	642319	644602	2284	-	250	351	417	180	248	198
FUS_00019214-RA	FUS_00019214:E001	FUS_00019214	E001	179.231	0.000493141	11.6768	0.000632853	0.0405334	23.9965	21.6294	-0.321415	282	90087	90184	98	+	104	131	145	233	168	257
FUS_00004148-RA	FUS_00004148:E007	FUS_00004148	E007	105.641	0.0740866	11.6751	0.000633429	0.040544	23.5028	14.4664	-1.4696	866	245173	245351	179	+	107	131	125	84	105	94
FUS_00018872-RA	FUS_00018872:E027	FUS_00018872	E027	31.901	0.0158739	11.6543	0.00064054	0.0409652	11.5593	8.17224	-1.01411	1169	406420	406676	257	-	59	54	42	14	22	11
FUS_00006926-RA	FUS_00006926:E011	FUS_00006926	E011	2774.52	0.000538374	11.6534	0.000640838	0.0409652	68.8791	66.609	-0.152643	111	200346	200503	158	+	3065	1061	1250	4403	1772	3946
FUS_00023135-RA	FUS_00023135:E001	FUS_00023135	E001	2758.15	0.00186002	11.6478	0.000642769	0.041062	70.6427	67.6116	-0.202429	1729	131506	131842	337	+	2931	1873	1994	3104	2992	3161
FUS_00011655-RA	FUS_00011655:E013	FUS_00011655	E013	242.662	0.000329826	11.6463	0.000643288	0.0410687	26.926	27.6292	0.0820627	1138	550903	551061	159	-	203	265	335	218	235	229
FUS_00004707-RA	FUS_00004707:E013	FUS_00004707	E013	91.5351	0.00287841	11.6395	0.000645656	0.0411778	16.9884	14.7664	-0.418767	1381	2702137	2703082	946	-	128	305	28	65	20	31
FUS_00011932-RA	FUS_00011932:E005	FUS_00011932	E005	152.184	0.0014608	11.639	0.00064583	0.0411778	23.1433	20.5778	-0.361628	49	966625	967062	438	-	199	188	183	119	136	109
FUS_00017490-RA	FUS_00017490:E001	FUS_00017490	E001	9.98869	0.0136969	11.6375	0.000646348	0.0411843	5.26602	3.67379	-1.0418	36	70670	71095	426	+	25	13	22	4	0	1
FUS_00015505-RA	FUS_00015505:E001	FUS_00015505	E001	9.34056	0.00989491	11.6362	0.000646815	0.0411875	4.68647	6.596	0.990579	392	765379	765517	139	-	6	8	11	9	11	11
FUS_00019397-RA	FUS_00019397:E004	FUS_00019397	E004	491.631	0.000230809	11.6328	0.000648006	0.0412368	37.6971	36.3946	-0.120447	936	48894	49194	301	-	549	562	662	378	438	431
FUS_00020116-RA	FUS_00020116:E020	FUS_00020116	E020	186.515	0.0144488	11.6287	0.000649422	0.0413003	21.1201	27.4639	0.819762	844	312456	313241	786	+	171	177	241	173	179	189
FUS_00016838-RA	FUS_00016838:E001	FUS_00016838	E001	337.439	0.00151938	11.6263	0.00065025	0.0413264	32.7385	30.0173	-0.284345	923	322497	322724	228	+	436	414	450	256	264	260
FUS_00008604-RA	FUS_00008604:E002	FUS_00008604	E002	230.52	0.000355682	11.6172	0.000653438	0.0415023	25.9024	23.478	-0.307592	863	1100635	1100775	141	-	175	59	142	276	338	322
FUS_00002749-RA	FUS_00002749:E010	FUS_00002749	E010	158.941	0.00660849	11.6132	0.000654841	0.0415382	24.4205	20.5819	-0.528233	779	811807	812019	213	+	163	162	236	141	159	118
FUS_00020614-RA	FUS_00020614:E002	FUS_00020614	E002	581.972	0.000764127	11.6132	0.000654843	0.0415382	40.0102	38.6622	-0.119668	1431	66227	67572	1346	+	187	493	743	600	1050	462
FUS_00003608-RA	FUS_00003608:E005	FUS_00003608	E005	20.9214	0.0205684	11.612	0.000655263	0.0415382	6.4863	10.0394	1.27238	1384	1865978	1866252	275	+	15	11	19	22	26	29
FUS_00015509-RA	FUS_00015509:E013	FUS_00015509	E013	1513.01	0.000292149	11.6069	0.00065707	0.041626	54.6811	57.6308	0.213913	392	781624	783466	1843	+	1312	989	1221	1769	1651	1868
FUS_00018362-RA	FUS_00018362:E005	FUS_00018362	E005	29.579	0.177643	11.604	0.00065809	0.041664	12.3837	7.98684	-1.28373	1004	534699	534818	120	-	30	30	48	19	32	25
FUS_00015025-RA	FUS_00001878:E001	FUS_00001878	E001	384.646	0.00132059	11.5941	0.000661631	0.0418079	34.0813	31.8318	-0.226423	270	1805079	1805135	57	+	459	561	631	266	254	254
FUS_00022321-RA	FUS_00022321:E010	FUS_00022321	E010	96.4202	0.00156698	11.5942	0.000661564	0.0418079	14.9776	17.1246	0.400518	1238	120091	120558	468	+	37	36	67	152	105	148
FUS_00001878-RA	FUS_00015025:E012	FUS_00015025	E012	370.214	0.0268389	11.5962	0.000660864	0.0418079	26.6316	30.5281	0.438483	727	222117	222204	88	-	162	99	126	641	339	663
FUS_00019419-RA	FUS_00019419:E007	FUS_00019419	E007	187.068	0.00390931	11.5874	0.000664006	0.0419312	25.1584	23.0875	-0.267938	936	184440	184733	294	-	174	277	295	133	159	138
FUS_00001925-RA	FUS_00001925:E009	FUS_00001925	E009	63.4039	0.00191796	11.5702	0.000670165	0.0422931	15.4139	12.7817	-0.555397	270	2459191	2459901	711	-	79	119	91	33	43	38
FUS_00003110-RA	FUS_00003110:E005	FUS_00003110	E005	5.96298	0.0201608	11.5687	0.000670705	0.0423002	1.61907	3.83834	2.4931	58	2445575	2445682	108	-	1	0	0	6	9	16
FUS_00015025-RA	FUS_00015025:E010	FUS_00015025	E010	400.904	0.0323616	11.5666	0.000671476	0.0423218	26.9327	31.7649	0.532728	727	221260	221344	85	-	167	100	129	660	345	790
FUS_00007901-RA	FUS_00007901:E002	FUS_00007901	E002	465.855	0.00104309	11.5639	0.000672443	0.0423558	37.354	34.6523	-0.25498	165	863135	863227	93	+	616	600	630	323	371	345
FUS_00006141-RA	FUS_00006141:E003	FUS_00006141	E003	2.37043	0.0415345	11.562	0.000673147	0.0423731	3.13654	1.93376	-1.39679	63	287933	288729	797	+	0	6	9	1	1	0
FUS_00010141-RA	FUS_00016814:E013	FUS_00016814	E013	53.2649	0.0363911	11.557	0.000674943	0.0423783	16.218	10.7911	-1.20527	923	102025	102128	104	+	46	64	102	39	40	45
FUS_00010346-RA	FUS_00004179:E005	FUS_00004179	E005	34.0762	0.0032456	11.5578	0.000674657	0.0423783	11.8851	9.59213	-0.628477	866	572952	573088	137	-	35	40	52	25	35	25
FUS_00004179-RA	FUS_00010141:E009	FUS_00010141	E009	647.034	0.000211171	11.5597	0.000673972	0.0423783	40.2944	38.558	-0.153917	938	269882	270234	353	-	550	192	427	650	1001	895
FUS_00016814-RA	FUS_00010346:E005	FUS_00010346	E005	7.54531	0.0360691	11.5583	0.000674483	0.0423783	4.2235	5.57754	0.805089	1462	543009	543143	135	-	3	8	5	8	8	12
FUS_00007323-RA	FUS_00007323:E071	FUS_00007323	E071	659.146	0.000443498	11.5513	0.000677029	0.0424823	39.5108	42.1204	0.226143	1619	761556	762246	691	+	444	483	557	846	800	726
FUS_00013466-RA	FUS_00004787:E002	FUS_00004787	E002	35.5513	0.00478272	11.5454	0.000679161	0.0425057	12.295	9.5795	-0.732204	1116	1209364	1209519	156	+	34	45	42	36	26	33
FUS_00001015-RA	FUS_00007189:E007	FUS_00007189	E007	120.808	0.000803345	11.5445	0.000679488	0.0425057	16.3309	17.1518	0.147072	966	911616	911838	223	+	58	23	44	172	161	211
FUS_00004787-RA	FUS_00001015:E007	FUS_00001015	E007	214.044	0.00564697	11.5467	0.000678685	0.0425057	23.0016	26.7349	0.47127	410	2772435	2772576	142	-	174	112	172	264	193	317
FUS_00007189-RA	FUS_00013466:E003	FUS_00013466	E003	15.1615	0.00430439	11.5485	0.000678037	0.0425057	6.0777	7.78628	0.719651	11	842774	843123	350	-	5	13	14	20	18	19
FUS_00007431-RA	FUS_00007431:E004	FUS_00007431	E004	14.2864	0.00500328	11.5444	0.000679551	0.0425057	4.55335	7.14704	1.30702	1619	2057582	2057630	49	+	3	1	9	27	16	23
FUS_00002751-RA	FUS_00002751:E002	FUS_00002751	E002	95.7553	0.00510548	11.5408	0.000680871	0.0425613	17.7001	17.2409	-0.0790945	779	843182	844461	1280	+	89	173	143	61	77	64
FUS_00002239-RA	FUS_00008672:E013	FUS_00008672	E013	2.62779	0.0189397	11.5364	0.000682451	0.0426062	3.99087	1.15086	-3.59095	832	195160	195330	171	+	5	4	8	0	1	0
FUS_00008672-RA	FUS_00002239:E001	FUS_00002239	E001	228.783	0.0105868	11.5373	0.000682144	0.0426062	24.4163	28.7601	0.518723	784	3659206	3659429	224	+	247	248	286	200	220	194
FUS_00004933-RA	FUS_00004933:E005	FUS_00004933	E005	37.8854	0.00182645	11.5301	0.000684781	0.0427247	10.5183	11.8424	0.348141	112	302214	302360	147	+	27	34	44	33	47	43
FUS_00015509-RA	FUS_00015509:E005	FUS_00015509	E005	94.3237	0.0370784	11.5281	0.000685513	0.0427434	20.7335	14.6872	-1.03818	392	779411	779532	122	+	83	124	158	65	68	92
FUS_00016206-RA	FUS_00016206:E045	FUS_00016206	E045	483.216	0.000399326	11.5249	0.000686696	0.0427902	35.772	37.9119	0.198684	1425	135742	137331	1590	+	496	522	566	391	555	413
FUS_00002472-RA	FUS_00002472:E009	FUS_00002472	E009	18.7813	0.00272111	11.5198	0.000688591	0.0428571	9.25175	6.66852	-0.953105	6	258535	258766	232	-	21	25	36	13	17	8
FUS_00002193-RA	FUS_00002193:E006	FUS_00002193	E006	6079.67	0.000159356	11.5197	0.000688636	0.0428571	87.8608	87.0113	-0.0533452	784	3076101	3076376	276	-	6252	5905	6499	5560	6302	6022
FUS_00016651-RA	FUS_00016651:E003	FUS_00016651	E003	24.3678	0.00315799	11.5146	0.000690535	0.0429482	6.0248	7.90632	0.789535	251	576140	576321	182	-	6	5	5	45	18	52
FUS_00019858-RA	FUS_00019858:E001	FUS_00019858	E001	45.3339	0.0106627	11.5047	0.000694201	0.0431401	9.76536	12.3119	0.680056	1415	54953	55177	225	+	16	12	34	70	44	79
FUS_00016304-RA	FUS_00016304:E001	FUS_00016304	E001	27.43	0.00423883	11.5039	0.000694492	0.0431401	8.2608	10.8523	0.7974	664	597584	597610	27	-	27	20	29	29	30	28
FUS_00012246-RA	FUS_00012246:E020	FUS_00012246	E020	46.4373	0.0188158	11.4942	0.000698147	0.0433128	13.6779	11.2224	-0.583389	1340	1091273	1091338	66	-	53	41	57	49	49	32
FUS_00015309-RA	FUS_00015309:E013	FUS_00015309	E013	11.5102	0.00604439	11.4942	0.000698148	0.0433128	4.95112	7.68933	1.27727	1080	634028	634478	451	-	8	11	12	7	14	17
FUS_00000641-RA	FUS_00000641:E010	FUS_00000641	E010	90.3166	0.005254	11.4882	0.000700381	0.043424	15.8571	18.5332	0.468609	358	2742526	2742612	87	+	90	128	93	75	101	66
FUS_00004230-RA	FUS_00004230:E009	FUS_00004230	E009	299.414	0.00861049	11.4843	0.000701861	0.0434886	27.5247	32.4394	0.53277	866	1339176	1339644	469	+	241	267	413	219	391	299
FUS_00002749-RA	FUS_00004166:E004	FUS_00004166	E004	4652.01	0.00040481	11.4766	0.000704771	0.0436142	80.5208	81.9458	0.0909187	866	456390	456512	123	+	5292	3952	4424	4514	4684	4786
FUS_00004166-RA	FUS_00002749:E018	FUS_00002749	E018	1443.8	0.00191176	11.4767	0.000704728	0.0436142	54.1512	57.4705	0.241417	779	814723	815390	668	+	1251	1176	1312	1557	1555	1667
FUS_00018574-RA	FUS_00018574:E004	FUS_00018574	E004	7.54272	0.0119915	11.4741	0.000705721	0.0436457	3.85356	6.6183	1.56645	1146	168255	168457	203	+	2	8	12	8	6	10
FUS_00016229-RA	FUS_00016229:E003	FUS_00016229	E003	615.108	0.000242316	11.4665	0.000708619	0.0437801	38.6965	40.6052	0.168555	1425	366787	366883	97	-	534	387	485	698	706	769
FUS_00013380-RA	FUS_00013380:E013	FUS_00013380	E013	2.99997	0.0151252	11.4661	0.00070878	0.0437801	1.66161	4.344	2.77617	906	490810	491065	256	+	0	1	2	5	5	4
FUS_00024351-RA	FUS_00024351:E003	FUS_00024351	E003	23.1275	0.00515182	11.4628	0.000710049	0.0438311	8.14656	9.21792	0.360294	1855	89619	89700	82	+	16	23	21	25	24	28
FUS_00001257-RA	FUS_00001257:E002	FUS_00001257	E002	66.9061	0.00355183	11.457	0.000712239	0.0439389	12.0191	14.9128	0.638283	1516	1933825	1934143	319	+	31	27	38	98	84	100
FUS_00015302-RA	FUS_00011564:E009	FUS_00011564	E009	114.902	0.00813615	11.4462	0.000716416	0.0440415	20.8862	16.6708	-0.682475	1419	617491	617674	184	+	169	182	170	60	79	66
FUS_00003811-RA	FUS_00003811:E004	FUS_00003811	E004	155.398	0.000955402	11.4488	0.00071539	0.0440415	22.7272	20.5214	-0.313815	153	1646623	1647140	518	-	169	98	118	194	127	193
FUS_00021616-RA	FUS_00015302:E068	FUS_00015302	E068	549.707	0.00294989	11.4498	0.000715034	0.0440415	40.1996	37.5855	-0.233877	1080	601585	604565	2981	-	527	754	772	425	547	394
FUS_00004282-RA	FUS_00021616:E003	FUS_00021616	E003	319.907	0.000394455	11.4474	0.000715938	0.0440415	30.731	30.576	-0.016484	1044	122913	123067	155	-	283	269	366	299	384	321
FUS_00011564-RA	FUS_00004282:E010	FUS_00004282	E010	54.2042	0.0159362	11.4462	0.000716412	0.0440415	12.2555	14.2213	0.439847	866	2000394	2000580	187	+	43	48	47	40	96	51
FUS_00006659-RA	FUS_00006659:E020	FUS_00006659	E020	5.63258	0.00904055	11.4458	0.000716575	0.0440415	3.04743	5.67877	1.80066	1317	134758	134963	206	+	2	6	3	5	9	8
FUS_00010565-RA	FUS_00010565:E011	FUS_00010565	E011	5.18678	0.00912753	11.4436	0.000717425	0.0440472	4.95139	2.20329	-2.34036	1390	1636133	1636279	147	-	8	10	14	1	0	2
FUS_00000799-RA	FUS_00000799:E001	FUS_00000799	E001	427.143	0.00310023	11.4429	0.000717695	0.0440472	36.6477	32.767	-0.376193	358	5061013	5061079	67	+	495	368	336	415	450	456
FUS_00002175-RA	FUS_00002175:E006	FUS_00002175	E006	854.675	0.0108689	11.4421	0.000718004	0.0440472	34.6232	41.2414	0.60331	784	2846808	2846966	159	+	357	60	143	1427	1098	1548
FUS_00020690-RA	FUS_00020690:E005	FUS_00020690	E005	2.37892	0.0272905	11.44	0.000718782	0.0440676	0.031797	3.54985	13.608	1248	273945	274314	370	+	0	0	0	4	6	3
FUS_00002831-RA	FUS_00002831:E022	FUS_00002831	E022	343.096	0.0030469	11.4315	0.000722098	0.0442435	32.5414	30.7668	-0.184128	779	2006768	2007985	1218	+	407	432	513	239	311	237
FUS_00001706-RA	FUS_00001706:E005	FUS_00001706	E005	3554.63	0.000510368	11.4296	0.000722813	0.0442599	74.2008	75.7957	0.10389	292	4130114	4130310	197	+	3130	2969	3584	3550	3968	3940
FUS_00016189-RA	FUS_00016189:E001	FUS_00016189	E001	100.278	0.0020661	11.4273	0.000723712	0.0442875	19.3955	16.606	-0.468377	1375	768265	768929	665	+	98	153	148	79	82	68
FUS_00016814-RA	FUS_00016814:E002	FUS_00016814	E002	64.9473	0.0420559	11.4239	0.000725048	0.0443418	17.9125	11.8304	-1.23365	923	99498	99585	88	+	58	98	103	41	64	46
FUS_00020593-RA	FUS_00020593:E024	FUS_00020593	E024	223.045	0.00545376	11.4173	0.000727651	0.0444735	24.1343	28.4887	0.524522	1574	82229	82814	586	+	190	219	294	177	310	177
FUS_00003414-RA	FUS_00003414:E003	FUS_00003414	E003	4041.82	7.53442e-05	11.4136	0.000729098	0.0445173	75.7971	76.6357	0.0543765	818	2861747	2861963	217	+	3234	1644	3210	2740	6103	6569
FUS_00006794-RA	FUS_00006794:E025	FUS_00006794	E025	47.2185	0.00746407	11.4131	0.000729267	0.0445173	10.744	13.9977	0.779687	1023	221929	222241	313	-	29	40	48	51	47	64
FUS_00015026-RA	FUS_00015026:E001	FUS_00015026	E001	150.093	0.251489	11.4098	0.000730595	0.0445708	34.0977	13.0123	-2.97883	727	217081	217156	76	+	150	311	212	68	186	41
FUS_00009042-RA	FUS_00009042:E005	FUS_00009042	E005	75.6536	0.00126977	11.4074	0.000731527	0.0446002	16.9195	14.5028	-0.460122	391	1431515	1431745	231	-	75	97	137	51	55	62
FUS_00021690-RA	FUS_00021690:E008	FUS_00021690	E008	951.926	0.00157513	11.4053	0.000732362	0.0446235	49.4817	46.0457	-0.270745	935	81024	81095	72	-	1027	658	748	1075	980	1071
FUS_00007307-RA	FUS_00007307:E007	FUS_00007307	E007	129.202	0.00106635	11.403	0.000733263	0.0446509	20.9769	19.3976	-0.238731	1619	504428	504708	281	-	137	190	214	90	109	77
FUS_00017818-RA	FUS_00017818:E009	FUS_00017818	E009	56.6527	0.0427579	11.3989	0.000734868	0.0447211	11.5958	13.9766	0.551199	1387	464468	464603	136	-	27	18	52	70	64	94
FUS_00024864-RA	FUS_00024864:E004	FUS_00024864	E004	8.30035	0.0256764	11.3877	0.000739302	0.0449633	3.90156	7.42744	1.86578	25	89069	89570	502	+	0	10	29	5	13	0
FUS_00012774-RA	FUS_00012774:E004	FUS_00012774	E004	569.805	0.000421044	11.3833	0.000741086	0.0450441	38.7158	39.6775	0.0855703	757	603485	603646	162	+	556	531	572	547	579	616
FUS_00001228-RA	FUS_00001228:E001	FUS_00001228	E001	117.032	0.000574687	11.3803	0.000742283	0.0450891	20.12	18.6394	-0.232143	1516	1671635	1672088	454	+	134	144	177	72	120	84
FUS_00022632-RA	FUS_00022632:E001	FUS_00022632	E001	1305.28	0.00496569	11.3757	0.000744119	0.0451729	57.2591	51.5782	-0.418324	360	150585	150730	146	+	1707	1348	1303	1177	1186	1129
FUS_00018562-RA	FUS_00018562:E025	FUS_00018562	E025	69.6563	0.00449155	11.3672	0.000747506	0.0453507	13.6525	16.7743	0.613442	1146	82539	82710	172	+	52	76	90	64	79	64
FUS_00021738-RA	FUS_00021738:E032	FUS_00021738	E032	6.23047	0.053891	11.3599	0.000750458	0.0455018	6.44309	3.21929	-2.00838	696	171016	171175	160	-	5	10	12	4	5	4
FUS_00015025-RA	FUS_00015025:E003	FUS_00015025	E003	103.013	0.144386	11.3583	0.000751103	0.045513	27.8412	11.4745	-2.68741	727	218351	218472	122	-	79	195	174	58	116	43
FUS_00012811-RA	FUS_00012811:E010	FUS_00012811	E010	29.1591	0.00207606	11.3491	0.000754827	0.0457107	7.94548	10.422	0.79211	1241	207428	207865	438	+	8	15	24	46	33	41
FUS_00020593-RA	FUS_00020593:E041	FUS_00020593	E041	178.85	0.000515537	11.3447	0.000756639	0.0457924	24.7092	22.4758	-0.294551	1574	88292	88430	139	+	186	249	303	106	161	126
FUS_00001021-RA	FUS_00001021:E003	FUS_00001021	E003	84.1282	0.0211249	11.3278	0.000763554	0.0461827	19.1058	14.3512	-0.857924	410	2793032	2793250	219	+	86	100	96	68	90	73
FUS_00015025-RA	FUS_00015025:E005	FUS_00015025	E005	126.915	0.156199	11.3249	0.000764761	0.0462274	30.9235	12.4325	-2.79046	727	218823	219134	312	-	87	250	234	73	132	50
FUS_00015089-RA	FUS_00015089:E005	FUS_00015089	E005	164.807	0.00239817	11.3197	0.000766898	0.0463283	23.5987	20.7928	-0.390354	750	449221	449320	100	-	155	106	118	170	219	193
FUS_00005905-RA	FUS_00005905:E008	FUS_00005905	E008	15.6228	0.00436653	11.3135	0.000769447	0.0464539	7.75223	6.49692	-0.51336	737	1148090	1148194	105	+	13	29	32	8	12	8
FUS_00020595-RA	FUS_00020595:E003	FUS_00020595	E003	383.764	0.0108676	11.3068	0.000772233	0.0465936	32.1739	34.1724	0.200169	1574	93915	94173	259	-	405	288	376	354	492	371
FUS_00011682-RA	FUS_00011682:E015	FUS_00011682	E015	56.3642	0.0245128	11.3042	0.000773318	0.0466306	16.157	11.4614	-1.0171	1138	1015099	1015211	113	-	51	60	62	52	66	50
FUS_00005054-RA	FUS_00005054:E003	FUS_00005054	E003	30.262	0.00258583	11.302	0.000774237	0.0466576	8.92549	10.8699	0.576503	112	2086421	2086521	101	-	26	18	30	32	43	30
FUS_00018362-RA	FUS_00018362:E006	FUS_00018362	E006	27.8098	0.182338	11.296	0.000776744	0.0467304	11.989	7.76189	-1.27147	1004	534916	535099	184	-	29	36	35	20	33	19
FUS_00008406-RA	FUS_00009491:E021	FUS_00009491	E021	77.7444	0.00081949	11.2957	0.000776864	0.0467304	17.0979	14.5435	-0.483288	909	1869957	1870126	170	-	83	126	118	57	58	48
FUS_00009491-RA	FUS_00008406:E046	FUS_00008406	E046	153.056	0.00485486	11.2958	0.000776833	0.0467304	19.3376	23.0573	0.539453	764	346927	347098	172	+	135	80	102	198	179	186
FUS_00001973-RA	FUS_00001973:E003	FUS_00001973	E003	43.5731	0.0303731	11.2925	0.000778208	0.0467829	13.1804	10.5941	-0.642782	270	3534768	3535101	334	-	51	65	72	36	21	29
FUS_00008253-RA	FUS_00008253:E007	FUS_00008253	E007	24.5426	0.00185649	11.2898	0.000779361	0.0468237	10.1473	7.55808	-0.859349	104	85298	85441	144	+	32	39	44	15	15	12
FUS_00003532-RA	FUS_00003532:E004	FUS_00003532	E004	1163.93	0.000447024	11.2796	0.000783636	0.047052	52.5449	50.5331	-0.152131	1384	590717	590878	162	-	1234	867	956	1247	1314	1224
FUS_00006234-RA	FUS_00006234:E008	FUS_00006234	E008	16.6999	0.0283784	11.2734	0.000786269	0.0471814	8.89949	6.18537	-1.05808	63	1230647	1230821	175	+	17	26	28	12	14	9
FUS_00017390-RA	FUS_00017390:E002	FUS_00017390	E002	7858.63	0.00033729	11.2683	0.000788439	0.0472829	89.0475	90.2492	0.0751124	716	429092	429257	166	-	6060	3022	3279	12349	5566	13344
FUS_00006883-RA	FUS_00006883:E003	FUS_00006883	E003	7.21574	0.15725	11.265	0.000789832	0.0473378	7.34125	3.136	-2.46319	1023	1618298	1618457	160	-	9	11	13	3	4	6
FUS_00013553-RA	FUS_00013553:E021	FUS_00013553	E021	17.9576	0.00371743	11.2606	0.000791716	0.0474219	6.18097	8.68276	0.988227	108	515138	515302	165	-	15	8	11	23	25	21
FUS_00003814-RA	FUS_00003814:E001	FUS_00003814	E001	2.85201	0.0369558	11.2533	0.000794816	0.0475788	3.75506	1.28967	-3.08621	153	1654340	1654570	231	+	4	5	10	0	1	0
FUS_00001939-RA	FUS_00005332:E009	FUS_00005332	E009	2729.3	0.00340486	11.2412	0.000800027	0.0477462	72.5276	66.7688	-0.383727	742	1744454	1744647	194	-	3597	2374	2600	2811	2474	2393
FUS_00011879-RA	FUS_00019361:E007	FUS_00019361	E007	68.8515	0.0008537	11.2415	0.000799895	0.0477462	16.0332	14.1066	-0.381179	1548	417929	418213	285	+	74	83	107	43	70	53
FUS_00000778-RA	FUS_00001939:E001	FUS_00001939	E001	79.5545	0.00440269	11.2443	0.000798677	0.0477462	16.4045	15.2833	-0.211479	270	2610295	2610437	143	+	101	119	127	44	60	52
FUS_00019361-RA	FUS_00011879:E003	FUS_00011879	E003	159.787	0.000542062	11.2435	0.000799043	0.0477462	21.6049	23.3426	0.238951	49	137029	137573	545	-	166	164	206	123	163	153
FUS_00005332-RA	FUS_00000778:E001	FUS_00000778	E001	40.0834	0.0140852	11.2415	0.000799878	0.0477462	9.87416	13.3564	0.888057	358	4815246	4815436	191	-	24	30	58	40	50	41
FUS_00015186-RA	FUS_00015186:E017	FUS_00015186	E017	635.069	0.00190462	11.2396	0.000800713	0.0477583	39.571	42.7939	0.277718	1500	687724	687883	160	-	658	608	709	600	652	597
FUS_00002413-RA	FUS_00002413:E005	FUS_00002413	E005	49.5003	0.00768378	11.2383	0.000801252	0.0477617	14.3868	11.3604	-0.697307	997	3300310	3300446	137	-	49	50	58	41	54	48
FUS_00020358-RA	FUS_00020358:E017	FUS_00020358	E017	43.108	0.00109251	11.2333	0.000803409	0.0478614	12.6766	10.0679	-0.676879	1450	44727	44904	178	-	57	74	88	16	25	21
FUS_00020033-RA	FUS_00020033:E008	FUS_00020033	E008	58.2937	0.00500809	11.2247	0.000807145	0.048055	14.247	13.3683	-0.188606	1397	344836	344982	147	+	69	74	74	49	46	46
FUS_00020224-RA	FUS_00020224:E002	FUS_00020224	E002	13.9315	0.00960977	11.2227	0.000808045	0.0480796	0.062342	5.30068	12.8254	728	226186	226495	310	+	0	0	0	66	4	1
FUS_00017620-RA	FUS_00017620:E006	FUS_00017620	E006	1077.83	0.000280017	11.2169	0.00081054	0.0481991	46.4975	45.4986	-0.0803963	918	588818	588957	140	+	683	233	477	1782	976	1804
FUS_00015406-RA	FUS_00015406:E002	FUS_00015406	E002	185.327	0.0136422	11.2128	0.000812352	0.0482778	25.8896	22.1749	-0.482778	172	578462	578518	57	+	218	234	258	167	130	136
FUS_00009396-RA	FUS_00009396:E003	FUS_00009396	E003	48.3238	0.00130432	11.21	0.000813579	0.0483217	11.3848	13.8799	0.584592	909	645712	645786	75	-	40	48	50	42	56	54
FUS_00019462-RA	FUS_00019462:E004	FUS_00019462	E004	47.5835	0.0285341	11.2072	0.000814802	0.0483653	9.37225	13.9975	1.17939	1902	244727	244837	111	-	29	21	22	76	51	68
FUS_00015490-RA	FUS_00015490:E002	FUS_00015490	E002	2441.91	0.000156258	11.1989	0.000818458	0.0485532	67.1686	66.7084	-0.0310662	392	479068	479592	525	+	2321	3584	4414	1504	1871	1824
FUS_00000524-RA	FUS_00000524:E006	FUS_00000524	E006	14.292	0.00391846	11.1955	0.000819947	0.0486124	7.9669	5.69265	-0.976171	358	655534	655681	148	+	14	27	26	8	7	10
FUS_00013473-RA	FUS_00013473:E001	FUS_00013473	E001	10.59	0.00451818	11.1929	0.00082111	0.0486521	4.55456	7.1522	1.30836	227	362959	363258	300	+	6	8	7	10	18	13
FUS_00016238-RA	FUS_00016238:E001	FUS_00016238	E001	91.7116	0.00141404	11.1912	0.000821843	0.0486655	18.0547	15.4196	-0.473092	1425	394319	394571	253	+	128	145	150	58	53	48
FUS_00001237-RA	FUS_00001237:E012	FUS_00001237	E012	24.9478	0.0367217	11.1902	0.00082232	0.0486655	9.49102	8.39688	-0.35741	1516	1761839	1762313	475	+	23	52	39	21	17	8
FUS_00006239-RA	FUS_00006239:E015	FUS_00006239	E015	507.871	0.00179566	11.1818	0.000826017	0.048855	39.0108	36.1468	-0.262323	63	1252465	1253782	1318	+	605	571	676	349	472	449
FUS_00001360-RA	FUS_00001360:E001	FUS_00001360	E001	74.4079	0.00967437	11.1772	0.000828095	0.0489487	13.6469	17.4685	0.736492	1516	3171968	3172246	279	-	69	63	72	67	81	90
FUS_00009460-RA	FUS_00008996:E019	FUS_00008996	E019	49.8132	0.0107311	11.1719	0.00083047	0.0490305	14.608	11.2086	-0.782149	391	946088	946242	155	+	55	46	66	42	32	60
FUS_00008996-RA	FUS_00009460:E009	FUS_00009460	E009	83.8827	0.00506693	11.1729	0.000829997	0.0490305	17.6831	15.0787	-0.477014	909	1449124	1449291	168	-	78	132	162	55	67	45
FUS_00007346-RA	FUS_00007346:E005	FUS_00007346	E005	215.343	0.00376437	11.1661	0.000833072	0.0491275	27.2316	24.1412	-0.379408	1619	1154081	1154206	126	-	233	207	222	230	160	231
FUS_00013515-RA	FUS_00013515:E002	FUS_00013515	E002	22.2334	0.00405291	11.166	0.000833107	0.0491275	7.94368	9.54036	0.534161	227	765359	765421	63	+	16	29	30	16	30	17
FUS_00006575-RA	FUS_00006575:E001	FUS_00006575	E001	323.782	0.00131243	11.1613	0.000835218	0.0492226	31.5164	30.4262	-0.115017	151	1449359	1451575	2217	-	359	394	370	276	351	230
FUS_00002732-RA	FUS_00002732:E005	FUS_00002732	E005	7202.21	8.48829e-05	11.1531	0.000838915	0.0494111	88.6916	89.1861	0.0309576	779	697419	697562	144	+	5790	3242	5158	11561	2816	11983
FUS_00002574-RA	FUS_00000430:E010	FUS_00000430	E010	4940.35	0.000916017	11.1408	0.000844503	0.0496515	79.3699	76.2052	-0.204111	149	7065156	7065465	310	-	3810	913	1762	9133	4234	7272
FUS_00015147-RA	FUS_00002574:E001	FUS_00002574	E001	656.355	0.000776999	11.1429	0.00084352	0.0496515	42.5708	40.2815	-0.196477	6	2593114	2593342	229	+	529	506	763	788	597	718
FUS_00000430-RA	FUS_00015147:E009	FUS_00015147	E009	155.091	0.000514885	11.141	0.000844397	0.0496515	21.0169	23.2796	0.315235	1500	221432	221576	145	+	146	158	182	149	176	129
FUS_00000531-RA	FUS_00000531:E014	FUS_00000531	E014	62.6618	0.00103812	11.1388	0.000845408	0.0496751	15.5579	13.3756	-0.448915	358	807038	807295	258	+	51	82	95	48	61	53
FUS_00015306-RA	FUS_00015306:E002	FUS_00015306	E002	75.9268	0.000879234	11.1267	0.000850928	0.0499698	16.8522	14.6024	-0.427823	1080	614676	614858	183	+	91	91	85	61	66	68
FUS_00002413-RA	FUS_00014698:E006	FUS_00014698	E006	18.9911	0.00338666	11.124	0.000852184	0.0499842	9.16675	6.78326	-0.876616	1507	194830	194909	80	-	27	21	31	11	17	12
FUS_00014698-RA	FUS_00002413:E003	FUS_00002413	E003	50.0941	0.00484647	11.1249	0.000851751	0.0499842	14.3003	11.5167	-0.639251	997	3299923	3300083	161	-	52	47	56	48	56	43

## Sheet: Table S16
transcripts	exon	groupID	featureID	exonBaseMean	dispersion	stat	pvalue	padj	non.infected	infected	log2fold_infected_non.infected	genomicData.seqnames	genomicData.start	genomicData.end	genomicData.width	genomicData.strand	countData.HA1	countData.HA2	countData.HA3	countData.IA1	countData.IA2	countData.IA3
FUS_00001292-RA	FUS_00001292:E006	FUS_00001292	E006	552.758	0.000934474	55.3906	9.88055e-14	7.66138e-10	39.3936	41.402	0.156896	1516	2270175	2272057	1883	+	480	418	343	495	765	847
FUS_00001292-RA	FUS_00001292:E014	FUS_00001292	E014	1278.15	0.0056497	43.5327	4.16933e-11	1.61645e-07	65.9858	52.8994	-0.763727	1516	2273935	2278730	4796	+	1600	1217	1271	950	1241	1474
FUS_00001182-RA	FUS_00001182:E008	FUS_00001182	E008	21868.9	4.35549e-05	40.0619	2.46041e-10	6.35934e-07	150.178	148.355	-0.0723378	1516	652681	653714	1034	-	23131	18643	10805	33157	26950	18074
FUS_00005990-RA	FUS_00005990:E005	FUS_00005990	E005	67626.5	0.000445723	36.1137	1.86131e-09	3.60815e-06	189.384	193.892	0.174329	281	7480	7667	188	+	68129	61891	51889	85111	71958	65869
FUS_00008724-RA	FUS_00008724:E001	FUS_00008724	E001	742.672	0.000148281	31.0343	2.53503e-08	3.93133e-05	44.7173	47.5917	0.201571	832	1348561	1348783	223	+	408	666	681	837	979	852
FUS_00000346-RA	FUS_00000346:E003	FUS_00000346	E003	2784.15	0.000172078	29.5282	5.51096e-08	7.122e-05	81.2134	78.5983	-0.127276	149	5828525	5829679	1155	-	3623	2958	3612	1774	2612	2269
FUS_00000709-RA	FUS_00000709:E005	FUS_00000709	E005	1193.91	0.0095204	28.4579	9.5757e-08	0.000106071	61.9792	50.9698	-0.66532	358	3997787	3997822	36	-	2218	1229	1417	795	788	846
FUS_00025111-RA	FUS_00025111:E011	FUS_00025111	E011	546.201	0.0102051	24.8023	6.35232e-07	0.000615698	35.9947	46.0469	0.778773	1352	49464	52867	3404	+	728	584	483	297	625	616
FUS_00007865-RA	FUS_00007865:E001	FUS_00007865	E001	2706.89	0.000127031	23.6142	1.17715e-06	0.000833189	80.5732	78.3797	-0.107052	846	1887841	1889661	1821	-	3289	2578	3470	1651	2478	2936
FUS_00005990-RA	FUS_00005990:E007	FUS_00005990	E007	50360.8	0.000998182	23.5499	1.21715e-06	0.000833189	183.153	178.71	-0.17254	281	7764	8123	360	+	57574	52654	43637	57375	44576	46198
FUS_00021070-RA	FUS_00021070:E001	FUS_00021070	E001	3373.63	0.00034398	23.4449	1.28545e-06	0.000833189	86.8154	85.6212	-0.055976	29	265272	265446	175	-	3460	3201	3152	3462	3638	3353
FUS_00024528-RA	FUS_00024528:E014	FUS_00024528	E014	3282.33	6.49862e-05	23.4389	1.28943e-06	0.000833189	85.4071	83.6981	-0.0808544	2032	34600	35221	622	-	5710	3170	3829	2476	2656	2154
FUS_00021070-RA	FUS_00021070:E003	FUS_00021070	E003	1350.33	0.00532432	22.7052	1.8886e-06	0.00112648	54.9351	64.8073	0.572497	29	266332	266528	197	-	1229	1005	846	1510	1883	1665
FUS_00021690-RA	FUS_00021690:E007	FUS_00021690	E007	1245.53	0.000317633	22.5432	2.0547e-06	0.00113801	55.9461	59.2629	0.197195	935	80202	80249	48	-	1174	977	648	1886	1661	1094
FUS_00003907-RA	FUS_00003907:E003	FUS_00003907	E003	922.809	0.000145516	22.3143	2.31477e-06	0.00119658	49.1397	52.6633	0.229165	153	2722194	2722205	12	-	129	980	987	76	352	3063
FUS_00012224-RA	FUS_00012224:E001	FUS_00012224	E001	692.453	0.000525094	21.78	3.05774e-06	0.00148186	43.3348	47.0621	0.265813	1340	697464	697560	97	+	679	573	589	810	762	741
FUS_00000294-RA	FUS_00000294:E001	FUS_00000294	E001	686.866	0.00145404	21.5456	3.45523e-06	0.00157599	42.6335	47.5931	0.354366	149	5191259	5191301	43	+	739	545	556	795	809	688
FUS_00000255-RA	FUS_00000255:E012	FUS_00000255	E012	1674.54	0.00104429	21.1308	4.28989e-06	0.00175285	67.7802	64.1815	-0.195523	149	4186729	4189453	2725	+	2067	1785	1825	1342	1679	1411
FUS_00014765-RA	FUS_00014765:E003	FUS_00014765	E003	4158.17	0.000305776	21.1284	4.29509e-06	0.00175285	92.714	90.3913	-0.10596	139	128613	129081	469	+	3558	4248	1364	5213	7395	3171
FUS_00012844-RA	FUS_00012844:E010	FUS_00012844	E010	559.505	0.000423553	20.2618	6.75346e-06	0.00261832	42.2005	40.2447	-0.15025	1241	584756	586886	2131	+	619	534	562	500	579	579
FUS_00010651-RA	FUS_00010651:E001	FUS_00010651	E001	554.605	0.000312949	19.663	9.23749e-06	0.00341083	42.3895	39.7027	-0.207161	1047	1170077	1171206	1130	-	661	586	512	510	558	517
FUS_00010396-RA	FUS_00010396:E004	FUS_00010396	E004	483.207	0.000216462	18.1039	2.09168e-05	0.00732674	39.9762	37.1039	-0.233476	1462	1269323	1269568	246	+	871	444	443	315	385	508
FUS_00019886-RA	FUS_00019886:E006	FUS_00019886	E006	3036.4	7.21851e-05	18.0311	2.17326e-05	0.00732674	84.1005	81.9437	-0.102953	1415	431769	431902	134	+	3627	2961	2948	2995	2887	2870
FUS_00001140-RA	FUS_00001140:E001	FUS_00001140	E001	884.42	0.000437162	17.5834	2.74983e-05	0.00878108	49.9041	52.3268	0.15704	410	4338059	4339826	1768	-	2123	582	402	356	137	1965
FUS_00002489-RA	FUS_00002489:E005	FUS_00002489	E005	769.055	0.00192433	17.528	2.83115e-05	0.00878108	49.1731	45.7957	-0.231655	6	609469	611051	1583	+	867	730	963	586	744	748
FUS_00007882-RA	FUS_00007882:E007	FUS_00007882	E007	1251.7	0.000362224	17.3541	3.10223e-05	0.00925179	59.6606	57.687	-0.115835	165	239126	241430	2305	-	1666	1240	1260	954	1147	1325
FUS_00004980-RA	FUS_00004980:E004	FUS_00004980	E004	553.114	0.000690633	17.0988	3.54856e-05	0.0101909	42.5394	39.2886	-0.251366	112	1152331	1152483	153	-	563	516	491	640	597	507
FUS_00001665-RA	FUS_00001665:E002	FUS_00001665	E002	5953.25	0.00155724	16.5824	4.65812e-05	0.0117595	106.238	102.755	-0.150882	292	3828694	3829206	513	+	304	6067	9990	405	3740	15225
FUS_00012895-RA	FUS_00012895:E012	FUS_00012895	E012	565.842	0.000200957	16.5633	4.70516e-05	0.0117595	39.2622	42.0386	0.215808	1379	271102	271272	171	-	519	441	307	889	692	525
FUS_00016385-RA	FUS_00016385:E002	FUS_00016385	E002	3503.13	0.00106048	16.5579	4.71876e-05	0.0117595	85.763	88.86	0.144318	888	725415	725624	210	+	4491	3775	3581	2636	3811	2911
FUS_00000294-RA	FUS_00000294:E002	FUS_00000294	E002	3174.44	0.000249661	16.5323	4.78279e-05	0.0117595	83.0982	85.6455	0.120645	149	5191761	5191923	163	+	3492	2840	2927	3330	3394	3115
FUS_00001665-RA	FUS_00001665:E001	FUS_00001665	E001	1826.64	0.00157185	16.4609	4.96646e-05	0.0117595	66.3473	69.8387	0.186025	292	3828607	3828618	12	+	97	1704	2656	149	1389	5013
FUS_00003147-RA	FUS_00003147:E001	FUS_00003147	E001	758.507	0.000207222	16.4463	5.00467e-05	0.0117595	48.1707	46.1416	-0.139897	58	2772636	2775272	2637	-	825	818	659	848	823	572
FUS_00020504-RA	FUS_00020504:E008	FUS_00020504	E008	493.981	0.000181816	16.3802	5.18241e-05	0.0118189	37.6061	40.1653	0.206447	1394	336314	336524	211	-	524	410	464	514	553	508
FUS_00019285-RA	FUS_00019285:E001	FUS_00019285	E001	2001.85	0.000498271	16.3154	5.36251e-05	0.0118803	62.4423	60.4404	-0.113892	1447	295581	296273	693	-	336	183	9455	79	193	1463
FUS_00024172-RA	FUS_00024172:E010	FUS_00024172	E010	419.335	0.000182027	16.2337	5.59888e-05	0.0120594	35.1485	37.0787	0.165823	2116	88868	89131	264	-	475	357	372	394	436	500
FUS_00021690-RA	FUS_00021690:E008	FUS_00021690	E008	1111.74	0.00063049	15.88	6.74889e-05	0.0141435	53.1929	56.5739	0.208027	935	81024	81095	72	-	1030	893	566	1705	1489	952
FUS_00017030-RA	FUS_00017030:E001	FUS_00017030	E001	600.867	0.000779168	15.7905	7.07559e-05	0.0144379	41.7527	43.3914	0.122594	440	90991	94402	3412	-	700	655	626	390	544	724
FUS_00019557-RA	FUS_00019557:E002	FUS_00019557	E002	1542.62	0.000142632	15.7067	7.39614e-05	0.014705	64.8532	62.9844	-0.103597	1661	166983	167110	128	+	1802	1433	1846	1147	1615	1480
FUS_00019285-RA	FUS_00019285:E002	FUS_00019285	E002	535.065	0.000586539	15.6038	7.80981e-05	0.0148782	33.9328	37.2216	0.286348	1447	296382	296393	12	-	71	47	2441	23	68	485
FUS_00003454-RA	FUS_00003454:E002	FUS_00003454	E002	3529.62	0.00610507	15.59	7.86698e-05	0.0148782	86.617	88.5686	0.0908071	818	3230388	3230791	404	+	78	1665	9295	37	1604	8425
FUS_00000741-RA	FUS_00000741:E001	FUS_00000741	E001	2697.4	0.00103423	15.4377	8.52713e-05	0.0157427	77.7529	75.5958	-0.107306	358	4344766	4345101	336	-	2293	1440	1143	7122	2725	981
FUS_00024906-RA	FUS_00024906:E001	FUS_00024906	E001	714.195	0.000722448	15.3121	9.11299e-05	0.0164331	47.2827	44.5863	-0.189799	957	537	3402	2866	-	909	723	818	477	629	773
FUS_00000741-RA	FUS_00000741:E002	FUS_00000741	E002	970.609	0.00106448	15.2131	9.6034e-05	0.0169238	48.1415	50.6659	0.167911	358	4346876	4346890	15	-	768	434	313	2734	1030	356
FUS_00020618-RA	FUS_00020618:E013	FUS_00020618	E013	4112.57	0.000167975	15.157	9.89285e-05	0.0170465	93.4774	91.3981	-0.0944629	1431	84649	86487	1839	+	4155	4017	4710	3345	3939	4587
FUS_00014291-RA	FUS_00014291:E009	FUS_00014291	E009	559.241	0.000289602	15.0644	0.000103904	0.0171488	40.104	42.3523	0.172707	1201	300510	300864	355	-	593	516	511	486	695	576
FUS_00006552-RA	FUS_00006552:E011	FUS_00006552	E011	692.406	0.000701163	15.061	0.000104091	0.0171488	46.964	43.7834	-0.226097	151	962346	964931	2586	+	876	687	690	619	642	668
FUS_00024530-RA	FUS_00024530:E001	FUS_00024530	E001	5152.31	5.40619e-05	15.0239	0.000106157	0.0171488	98.8944	97.7424	-0.0510373	2032	70207	71035	829	-	8758	5039	6849	3360	3629	3740
FUS_00013856-RA	FUS_00013856:E002	FUS_00013856	E002	4424.11	3.59699e-05	14.9674	0.000109385	0.0172864	93.5362	94.8089	0.057364	1403	375366	375438	73	-	4018	3677	3419	5618	5198	4540
FUS_00018804-RA	FUS_00018804:E003	FUS_00018804	E003	3855.25	0.000215223	14.9318	0.000111468	0.0172864	89.3656	91.4204	0.0942598	1130	114864	114959	96	-	4211	3650	3589	3980	4106	3644
FUS_00003655-RA	FUS_00003655:E006	FUS_00003655	E006	4719.12	3.75003e-05	14.8559	0.000116044	0.0174411	95.3541	96.4385	0.0485183	1384	2590901	2591070	170	+	4605	3737	2783	6957	6004	4116
FUS_00013871-RA	FUS_00013871:E002	FUS_00013871	E002	7843.42	0.00035575	14.841	0.000116964	0.0174411	114.703	112.056	-0.111674	1403	491218	491397	180	-	8021	7108	5105	11031	9210	6392
FUS_00003434-RA	FUS_00003434:E002	FUS_00003434	E002	8701.8	0.000459271	14.7833	0.000120597	0.0175299	118.276	115.931	-0.0980422	818	3125645	3126292	648	+	212	5922	22490	79	4129	19070
FUS_00013991-RA	FUS_00013991:E008	FUS_00013991	E008	745.876	0.0018644	14.7603	0.000122081	0.0175299	44.8708	48.9717	0.283959	348	478808	479739	932	+	664	767	794	625	789	841
FUS_00005906-RA	FUS_00005906:E006	FUS_00005906	E006	4308.64	6.53694e-05	14.648	0.000129574	0.0182676	93.0974	94.7807	0.0759508	737	1155715	1155908	194	-	4952	3898	3767	4439	4565	4345
FUS_00015320-RA	FUS_00015320:E001	FUS_00015320	E001	520.196	0.00418685	14.516	0.000138975	0.019243	37.3273	42.532	0.411018	1080	728105	729205	1101	-	550	520	573	410	470	613
FUS_00003434-RA	FUS_00003434:E001	FUS_00003434	E001	1333	0.000477567	14.382	0.000149224	0.0202997	58.3458	61.9809	0.209769	818	3125462	3125551	90	+	25	844	3191	5	651	3262
FUS_00000801-RA	FUS_00000801:E004	FUS_00000801	E004	580.02	0.000675433	14.2358	0.000161277	0.0214814	42.7647	41.0131	-0.132793	358	5064666	5066490	1825	+	678	527	540	601	636	511
FUS_00001182-RA	FUS_00001182:E007	FUS_00001182	E007	6995.11	0.000112567	14.2106	0.000163451	0.0214814	110.028	108.166	-0.0794947	1516	652428	652569	142	-	7463	5831	3572	10430	8721	5844
FUS_00017461-RA	FUS_00017461:E010	FUS_00017461	E010	752.554	0.00053842	13.9571	0.00018703	0.0241704	48.0711	45.9957	-0.143381	375	507735	510981	3247	+	806	763	930	492	668	885
FUS_00003672-RA	FUS_00003672:E011	FUS_00003672	E011	711.448	0.000352743	13.8331	0.000199784	0.0253955	43.6006	46.3155	0.194391	1384	2855279	2855534	256	-	637	565	342	1145	944	605
FUS_00014765-RA	FUS_00014765:E001	FUS_00014765	E001	1189.12	0.000243355	13.6396	0.000221461	0.0276969	54.8585	56.8488	0.120915	139	126816	126904	89	+	964	1061	339	1615	2167	983
FUS_00026382-RA	FUS_00026382:E010	FUS_00026382	E010	654.729	0.00716572	13.4537	0.000244524	0.0296901	47.5717	41.1634	-0.464322	901	24622	24883	262	+	761	597	656	553	626	765
FUS_00024224-RA	FUS_00024224:E001	FUS_00024224	E001	3345.92	0.00128126	13.4209	0.000248837	0.0296901	83.9757	80.5843	-0.162627	1223	82691	83084	394	-	2246	2257	944	4665	6985	2969
FUS_00003429-RA	FUS_00003429:E001	FUS_00003429	E001	3053.68	0.000948914	13.4205	0.000248886	0.0296901	81.4057	79.6897	-0.0831694	818	3078586	3079193	608	-	2388	1828	1415	7108	3853	1287
FUS_00014761-RA	FUS_00014761:E002	FUS_00014761	E002	545.267	0.000927221	13.367	0.000256084	0.0299743	41.099	39.8056	-0.100913	139	107220	107740	521	+	139	273	1367	280	468	706
FUS_00013856-RA	FUS_00013856:E001	FUS_00013856	E001	11595.9	8.19382e-05	13.3458	0.000258999	0.0299743	127.579	126.463	-0.0456745	1403	371721	372519	799	-	11000	10155	9257	14090	13242	11704
FUS_00010976-RA	FUS_00010976:E003	FUS_00010976	E003	1711.13	0.000644875	13.292	0.000266543	0.0303937	67.2987	65.3344	-0.106373	217	584037	584459	423	+	912	2372	1105	1532	1965	2326
FUS_00010976-RA	FUS_00010976:E002	FUS_00010976	E002	1847.78	0.000607877	13.2065	0.000278985	0.0310017	67.1421	68.956	0.0966727	217	583152	583493	342	+	916	2437	1013	1774	2329	2560
FUS_00003910-RA	FUS_00003910:E004	FUS_00003910	E004	697.959	0.000383042	13.2005	0.000279871	0.0310017	44.1784	46.5198	0.166481	153	2756232	2756477	246	-	31	980	813	29	166	2178
FUS_00005989-RA	FUS_00005989:E001	FUS_00005989	E001	41807.2	0.00019707	13.1598	0.000286022	0.0310908	174.398	173.312	-0.0422875	281	4861	4917	57	+	41727	40073	34229	51540	42116	40385
FUS_00019888-RA	FUS_00019888:E001	FUS_00019888	E001	655.245	0.000492726	13.1366	0.000289577	0.0310908	44.7023	43.3344	-0.0995967	1488	13219	16428	3210	-	838	642	876	383	612	621
FUS_00015453-RA	FUS_00015453:E003	FUS_00015453	E003	823.949	0.000221706	13.1165	0.000292704	0.0310908	47.4571	49.6676	0.148969	174	258207	258343	137	-	787	663	604	1136	980	754
FUS_00001182-RA	FUS_00001182:E015	FUS_00001182	E015	1348.84	0.00405928	13.0832	0.000297963	0.0312217	63.6371	57.1934	-0.370997	1516	658717	658809	93	-	1480	1320	862	1827	1458	1125
FUS_00022224-RA	FUS_00022224:E001	FUS_00022224	E001	1716.99	0.0012472	13.0528	0.000302824	0.031308	67.8661	65.6668	-0.1186	1561	147268	147651	384	-	946	2001	2017	901	1404	3039
FUS_00003429-RA	FUS_00003429:E002	FUS_00003429	E002	615.217	0.0010231	12.9831	0.000314321	0.0319518	39.2321	41.5876	0.18398	818	3079764	3079853	90	-	433	341	208	1520	830	261
FUS_00011564-RA	FUS_00011564:E013	FUS_00011564	E013	3018.42	0.000756554	12.9654	0.000317292	0.0319518	84.3767	81.4605	-0.1393	1419	623342	625381	2040	+	3355	2838	3221	2388	3384	3048
FUS_00007317-RA	FUS_00007317:E007	FUS_00007317	E007	1398.1	0.000133607	12.9239	0.000324415	0.0319748	62.4453	60.3923	-0.116821	1619	610906	612476	1571	-	1698	1432	1387	1188	1348	1391
FUS_00020504-RA	FUS_00020504:E001	FUS_00020504	E001	1502.39	0.000636425	12.9161	0.000325769	0.0319748	64.7565	61.687	-0.171385	1394	331615	332588	974	-	1724	1412	1708	1364	1418	1419
FUS_00022224-RA	FUS_00022224:E002	FUS_00022224	E002	666.056	0.00128429	12.8592	0.000335823	0.0325496	43.1542	45.6648	0.181528	1561	147772	147852	81	-	359	710	666	418	623	1227
FUS_00011573-RA	FUS_00011573:E002	FUS_00011573	E002	663.022	0.000191927	12.8344	0.0003403	0.0325764	45.5584	43.3492	-0.159607	1419	722499	722703	205	-	688	642	722	609	686	638
FUS_00004768-RA	FUS_00004768:E004	FUS_00004768	E004	514.657	0.00144444	12.7997	0.000346675	0.0326747	37.734	41.424	0.293379	1116	819208	819462	255	-	528	453	430	606	589	481
FUS_00018281-RA	FUS_00018281:E001	FUS_00018281	E001	1262.05	0.000534805	12.7831	0.000349755	0.0326747	60.243	57.4246	-0.16512	300	436912	437021	110	-	1437	1255	1349	1125	1284	1151
FUS_00019397-RA	FUS_00019397:E004	FUS_00019397	E004	480.245	0.000217649	12.7482	0.000356344	0.032894	39.2811	37.3293	-0.159445	936	48894	49194	301	-	596	520	521	391	462	408
FUS_00021593-RA	FUS_00021593:E001	FUS_00021593	E001	675.856	0.000400224	12.583	0.000389263	0.035232	45.8561	43.8345	-0.145028	1564	211152	212248	1097	-	804	630	749	617	619	654
FUS_00008250-RA	FUS_00008250:E001	FUS_00008250	E001	571.332	0.00557384	12.5356	0.000399273	0.035232	44.6638	38.7196	-0.453016	104	72824	76096	3273	-	657	607	442	606	623	502
FUS_00011005-RA	FUS_00011005:E008	FUS_00011005	E008	624.967	0.000209836	12.5339	0.00039964	0.035232	44.238	42.2833	-0.144347	217	942681	944040	1360	+	685	634	689	556	598	597
FUS_00017595-RA	FUS_00017595:E003	FUS_00017595	E003	1534.63	0.000169945	12.5329	0.000399847	0.035232	62.9744	64.2821	0.072705	918	199312	199487	176	-	1613	1434	1221	1878	1619	1430
FUS_00021070-RA	FUS_00021070:E002	FUS_00021070	E002	3989.26	0.000209774	12.4426	0.00041965	0.036265	91.4487	91.3809	-0.00309503	29	265531	265659	129	-	4080	3654	3656	4158	4414	4009
FUS_00020491-RA	FUS_00020491:E005	FUS_00020491	E005	649.125	0.000232926	12.4369	0.000420924	0.036265	45.2437	43.1049	-0.155301	1394	95500	96050	551	+	819	648	599	496	681	694
FUS_00005369-RA	FUS_00005369:E002	FUS_00005369	E002	629.231	0.000231629	12.3579	0.000439134	0.037416	42.0227	44.3972	0.175521	742	2184360	2184488	129	-	721	480	391	791	778	630
FUS_00006566-RA	FUS_00006566:E002	FUS_00006566	E002	669.431	0.000390412	12.3376	0.000443935	0.037416	43.33	42.0699	-0.0940385	151	1314067	1314888	822	+	473	505	1841	196	304	671
FUS_00007585-RA	FUS_00007585:E005	FUS_00007585	E005	894.643	0.000217091	12.2436	0.000466864	0.0389254	51.7641	49.8157	-0.126894	67	1987583	1987762	180	+	1005	874	836	897	919	852
FUS_00003342-RA	FUS_00003342:E009	FUS_00003342	E009	615.904	0.000896415	12.1543	0.000489745	0.0403988	41.5434	43.2344	0.126952	818	1722821	1723641	821	-	1073	529	817	432	419	485
FUS_00013968-RA	FUS_00013968:E009	FUS_00013968	E009	1917.49	0.000399952	12.073	0.000511582	0.0417558	70.4726	69.0253	-0.0759914	1220	943174	945381	2208	+	2068	1882	1881	1881	1982	1834
FUS_00004862-RA	FUS_00004862:E001	FUS_00004862	E001	1867.13	0.000354029	12.0164	0.000527348	0.0425943	69.9296	68.0327	-0.100262	1116	2024782	2028302	3521	-	2041	1823	2252	1397	1907	1841
FUS_00001956-RA	FUS_00001956:E001	FUS_00001956	E001	3894.45	0.00039269	11.9587	0.000543917	0.0434797	91.7042	89.6965	-0.0919641	270	2950209	2952082	1874	-	4149	3716	3515	4163	4046	3802
FUS_00015366-RA	FUS_00015366:E001	FUS_00015366	E001	434.643	0.000193313	11.8523	0.000575915	0.0455678	35.6997	37.7993	0.177701	868	593089	593314	226	+	537	397	310	423	442	523
FUS_00018545-RA	FUS_00018545:E005	FUS_00018545	E005	3826.31	0.000103491	11.8283	0.00058336	0.0456906	90.544	89.8251	-0.0330107	225	474091	474339	249	+	3624	6481	716	2733	7410	2154
FUS_00003148-RA	FUS_00003148:E001	FUS_00003148	E001	751.733	0.000212283	11.7261	0.000616304	0.0473727	47.7878	46.2262	-0.107923	58	2787591	2789494	1904	-	1006	764	777	609	666	729
FUS_00004974-RA	FUS_00004974:E013	FUS_00004974	E013	1691.28	0.00126802	11.7238	0.000617054	0.0473727	67.9182	64.8708	-0.164915	112	1102769	1105640	2872	+	1989	1622	1386	1734	1886	1580
FUS_00005694-RA	FUS_00005694:E001	FUS_00005694	E001	488.905	0.0015975	11.6812	0.000631333	0.0479937	40.27	37.2597	-0.243504	1039	62913	64558	1646	-	575	482	548	329	496	531
FUS_00016415-RA	FUS_00016415:E002	FUS_00016415	E002	2888.34	6.95038e-05	11.6392	0.000645757	0.0486136	82.0497	80.4587	-0.0767677	1410	593028	593574	547	-	3194	2659	1907	3793	3007	2756
FUS_00007514-RA	FUS_00007514:E021	FUS_00007514	E021	908.828	0.000216368	11.6096	0.000656132	0.0488403	52.2168	50.0322	-0.141583	67	1039805	1041132	1328	+	1137	870	1016	727	845	900
FUS_00015007-RA	FUS_00015007:E011	FUS_00015007	E011	774.511	0.000123114	11.5948	0.000661366	0.0488403	48.7728	46.7042	-0.141262	727	46696	47787	1092	-	990	710	707	760	756	756
FUS_00006622-RA	FUS_00006622:E001	FUS_00006622	E001	2744.26	0.000237784	11.5443	0.000679563	0.0497107	80.7644	79.3102	-0.070711	151	1935592	1937105	1514	-	3425	2609	2726	2497	2575	2743

## Sheet: Table S17
transcripts	exon	groupID	featureID	exonBaseMean	dispersion	stat	pvalue	padj	non.infected	infected	log2fold_infected_non.infected	genomicData.seqnames	genomicData.start	genomicData.end	genomicData.width	genomicData.strand	countData.HA1	countData.HA2	countData.HA3	countData.IA1	countData.IA2	countData.IA3
FUS_00013492-RA	FUS_00013492:E002	FUS_00013492	E002	9998.82	0.00124822	246.053	1.88367e-55	1.7698e-50	50.3639	50.0609	-0.052499	227	531628	533692	2065	-	10459	11185	15524	2335	2965	10532
FUS_00006438-RA	FUS_00006438:E002	FUS_00006438	E002	11031.8	0.00315822	204.78	1.89175e-46	8.88696e-42	50.282	50.3681	0.0149165	1386	1692057	1694067	2011	-	7886	15995	17459	4109	3155	6569
FUS_00001939-RA	FUS_00001939:E005	FUS_00001939	E005	235.663	0.00253104	179.687	5.67328e-41	1.77678e-36	18.9864	24.2961	1.0678	270	2612071	2613356	1286	+	160	134	149	336	368	381
FUS_00000534-RA	FUS_00000534:E027	FUS_00000534	E027	52.9014	0.00273265	141.352	1.34767e-32	3.16552e-28	8.18716	15.9948	2.24484	358	902580	903392	813	+	19	25	22	57	83	155
FUS_00017119-RA	FUS_00017119:E009	FUS_00017119	E009	29355.5	0.00755173	118.624	1.26612e-27	2.37916e-23	61.304	60.5034	-0.138245	1467	388887	390837	1951	-	29672	18546	31311	32449	28699	37286
FUS_00002805-RA	FUS_00002805:E003	FUS_00002805	E003	10200.5	0.00471173	113.441	1.72723e-26	2.7047e-22	51.0633	51.3619	0.0517283	779	1643816	1645780	1965	-	11086	9671	14337	3347	2883	15357
FUS_00013491-RA	FUS_00013491:E003	FUS_00013491	E003	10583.8	0.00745308	106.608	5.4266e-25	7.28366e-21	50.8468	50.7559	-0.0157433	227	531672	533653	1982	+	10432	11782	16561	2540	3372	11471
FUS_00025054-RA	FUS_00025054:E009	FUS_00025054	E009	455.88	0.00262478	105.677	8.6805e-25	1.01947e-20	25.1222	28.3775	0.609519	1417	50483	50610	128	-	403	210	408	589	714	580
FUS_00013911-RA	FUS_00013911:E007	FUS_00013911	E007	325.354	0.00315987	102.483	4.3501e-24	4.54126e-20	22.4919	25.4614	0.574272	1220	126964	132454	5491	-	221	200	188	344	550	619
FUS_00006437-RA	FUS_00006437:E003	FUS_00006437	E003	11951	0.00883571	99.288	2.1833e-23	2.05132e-19	50.9501	51.1273	0.0306957	1386	1692073	1694037	1965	+	8487	17125	19066	4550	3530	7092
FUS_00003993-RA	FUS_00003993:E001	FUS_00003993	E001	89.9432	0.011862	97.0687	6.69641e-23	5.71965e-19	18.9123	10.4654	-2.11176	102	737403	737976	574	-	12	240	24	3	15	152
FUS_00017120-RA	FUS_00017120:E003	FUS_00017120	E003	29704.3	0.00781908	92.4505	6.90295e-22	5.40472e-18	60.8289	61.054	0.0388693	1467	388951	390991	2041	+	32518	19376	32850	30099	27135	36481
FUS_00008641-RA	FUS_00008641:E012	FUS_00008641	E012	131.108	0.0169908	92.2295	7.71864e-22	5.5785e-18	15.3261	20.3075	1.09577	863	1805363	1805590	228	-	97	103	111	166	135	189
FUS_00002264-RA	FUS_00002264:E001	FUS_00002264	E001	201.712	0.00287997	87.1829	9.89375e-21	6.23572e-17	17.6317	22.7535	1.06043	997	540247	540375	129	+	158	39	100	328	393	377
FUS_00002804-RA	FUS_00002804:E003	FUS_00002804	E003	9280.63	0.00312591	87.1706	9.95538e-21	6.23572e-17	50.2705	50.5056	0.0407434	779	1643786	1645796	2011	+	10415	8973	12794	2943	2577	13848
FUS_00002264-RA	FUS_00002264:E002	FUS_00002264	E002	270.721	0.00407166	84.7988	3.30324e-20	1.93972e-16	19.5192	24.9495	1.0807	997	540670	540792	123	+	205	53	137	462	512	499
FUS_00003527-RA	FUS_00003527:E007	FUS_00003527	E007	136.521	0.0102652	84.1059	4.68972e-20	2.5919e-16	14.4264	16.1008	0.400103	1384	535707	536136	430	-	26	30	23	199	440	276
FUS_00012459-RA	FUS_00012459:E002	FUS_00012459	E002	95.2495	0.00666595	83.5773	6.12725e-20	3.19825e-16	13.8254	16.6608	0.679054	992	371692	371985	294	+	42	49	53	142	193	153
FUS_00007193-RA	FUS_00007193:E006	FUS_00007193	E006	1246.99	0.0129347	83.3259	6.95803e-20	3.44075e-16	38.3317	30.6901	-1.36257	966	937364	939901	2538	+	1140	1554	974	807	1057	1642
FUS_00003227-RA	FUS_00003227:E013	FUS_00003227	E013	91.4501	0.0122026	82.8348	8.92049e-20	4.19062e-16	12.1682	17.1218	1.22246	818	302006	302095	90	-	38	25	44	180	232	111
FUS_00010195-RA	FUS_00010195:E004	FUS_00010195	E004	84.2214	0.00786207	81.1076	2.13754e-19	9.56345e-16	12.9953	16.1643	0.780787	938	1353604	1353734	131	-	69	25	33	138	195	121
FUS_00021438-RA	FUS_00021438:E007	FUS_00021438	E007	938.975	0.00754968	80.5623	2.81679e-19	1.20296e-15	30.062	31.9715	0.345887	688	129666	130543	878	+	291	404	303	2144	2570	719
FUS_00014349-RA	FUS_00014349:E006	FUS_00014349	E006	143.398	0.00559691	80.193	3.39572e-19	1.38715e-15	15.9414	17.9028	0.441729	1444	350025	350235	211	+	83	13	47	382	311	178
FUS_00003060-RA	FUS_00003060:E009	FUS_00003060	E009	101.37	0.00584727	78.8632	6.65645e-19	2.60586e-15	13.6365	16.2029	0.622564	58	1213971	1214085	115	-	34	31	42	204	252	138
FUS_00008641-RA	FUS_00008641:E006	FUS_00008641	E006	266.636	0.00155264	78.7556	7.0291e-19	2.64168e-15	22.4178	21.3035	-0.222579	863	1802604	1802765	162	-	284	254	373	155	122	289
FUS_00004594-RA	FUS_00004594:E001	FUS_00004594	E001	827.536	0.0081625	78.3123	8.79702e-19	3.17894e-15	33.0629	27.5323	-1.00712	1381	1093504	1094151	648	-	1746	501	1046	528	497	485
FUS_00019896-RA	FUS_00019896:E004	FUS_00019896	E004	240.263	0.00261116	77.2837	1.48082e-18	5.15299e-15	19.4463	22.2769	0.576559	1488	369683	370669	987	-	118	80	88	384	624	375
FUS_00002264-RA	FUS_00002264:E015	FUS_00002264	E015	699.097	0.000726767	76.2663	2.47872e-18	8.31745e-15	31.8402	28.5153	-0.605539	997	550091	550225	135	+	985	348	674	677	759	906
FUS_00001015-RA	FUS_00001015:E008	FUS_00001015	E008	70.4244	0.00231085	75.5385	3.58349e-18	1.16099e-14	10.4998	15.6946	1.38421	410	2773621	2773828	208	-	30	21	27	116	145	151
FUS_00010141-RA	FUS_00010141:E009	FUS_00010141	E009	531.555	0.00187765	74.4685	6.16146e-18	1.92967e-14	26.8911	27.4035	0.0955137	938	269882	270234	353	-	244	224	284	1106	1226	469
FUS_00022361-RA	FUS_00022361:E006	FUS_00022361	E006	59.8738	0.00594277	73.6566	9.29593e-18	2.81742e-14	12.3046	13.0967	0.213308	335	121717	122077	361	+	32	29	40	102	92	96
FUS_00011087-RA	FUS_00011087:E016	FUS_00011087	E016	44.7695	0.0041209	73.3534	1.08398e-17	3.18266e-14	13.669	9.18049	-1.31924	1	349195	349417	223	+	79	37	40	35	38	36
FUS_00024908-RA	FUS_00024908:E006	FUS_00024908	E006	266.27	0.000829108	73.2733	1.12884e-17	3.21395e-14	21.7158	23.2785	0.308824	957	14579	14904	326	-	242	95	141	363	430	522
FUS_00004032-RA	FUS_00004032:E012	FUS_00004032	E012	102.121	0.00320093	73.1144	1.22351e-17	3.33558e-14	11.3063	16.7676	1.38845	102	1695494	1695670	177	+	18	22	28	199	256	206
FUS_00004032-RA	FUS_00004032:E011	FUS_00004032	E011	75.593	0.00631736	73.0839	1.24257e-17	3.33558e-14	8.59057	15.2098	1.90962	102	1690573	1690824	252	+	14	10	13	147	215	153
FUS_00012492-RA	FUS_00012492:E013	FUS_00012492	E013	43.9308	0.00519971	72.7446	1.47559e-17	3.8511e-14	5.83931	12.7422	2.46683	992	1058504	1058922	419	-	3	5	10	84	99	119
FUS_00012459-RA	FUS_00012459:E001	FUS_00012459	E001	65.002	0.00764816	72.6124	1.57787e-17	4.00672e-14	11.3788	14.505	0.834066	992	371395	371595	201	+	25	37	29	98	140	105
FUS_00000531-RA	FUS_00000531:E017	FUS_00000531	E017	67.415	0.0101131	71.7778	2.40848e-17	5.95496e-14	9.8521	13.8063	1.12908	358	807932	808333	402	+	16	12	18	112	194	134
FUS_00007193-RA	FUS_00007193:E004	FUS_00007193	E004	118.444	0.00501951	71.4876	2.79005e-17	6.72151e-14	15.7815	17.5183	0.394578	966	934005	934150	146	+	52	86	52	128	217	242
FUS_00006382-RA	FUS_00006382:E002	FUS_00006382	E002	159.156	0.00762663	71.2016	3.22526e-17	7.57574e-14	17.1974	20.6731	0.739865	1386	885598	885774	177	-	167	133	162	166	157	155
FUS_00017069-RA	FUS_00017069:E003	FUS_00017069	E003	601.229	0.0020931	70.5416	4.50655e-17	1.03271e-13	27.038	28.8526	0.33594	440	490307	490739	433	-	430	135	225	1035	1258	1115
FUS_00002557-RA	FUS_00002557:E012	FUS_00002557	E012	67.6234	0.00260547	70.4455	4.73152e-17	1.05845e-13	10.9304	16.4576	1.42949	6	2157707	2158014	308	+	46	48	34	76	103	131
FUS_00018541-RA	FUS_00018541:E004	FUS_00018541	E004	67.0636	0.00509361	70.1428	5.51629e-17	1.20531e-13	12.2416	14.4286	0.570445	225	428379	428526	148	-	43	30	35	74	115	154
FUS_00002312-RA	FUS_00002312:E015	FUS_00002312	E015	337.605	0.00338611	69.8205	6.49533e-17	1.38697e-13	26.1637	22.4407	-0.717105	997	1427712	1428961	1250	+	335	358	268	278	390	362
FUS_00003561-RA	FUS_00003561:E008	FUS_00003561	E008	36.0237	0.00432573	68.8656	1.05409e-16	2.20082e-13	8.01317	11.0677	1.02976	1384	1066698	1066742	45	-	14	8	13	61	78	80
FUS_00018362-RA	FUS_00018362:E005	FUS_00018362	E005	27.4809	0.0112585	68.7139	1.13836e-16	2.3251e-13	11.3586	7.3825	-1.36848	1004	534699	534818	120	-	30	21	26	34	30	24
FUS_00000019-RA	FUS_00000019:E003	FUS_00000019	E003	216.541	0.0121464	67.5696	2.03383e-16	4.06572e-13	19.3955	20.2557	0.178943	149	267119	267376	258	-	90	72	66	394	563	327
FUS_00007193-RA	FUS_00007193:E002	FUS_00007193	E002	43.1754	0.00429819	66.9568	2.77522e-16	5.4322e-13	9.24213	12.2548	0.922337	966	933082	933119	38	+	18	20	17	55	88	97
FUS_00017069-RA	FUS_00017069:E001	FUS_00017069	E001	1486.4	0.00669988	66.7372	3.10223e-16	5.94837e-13	38.6057	33.7575	-0.858771	440	486007	487610	1604	-	1974	604	890	1746	2192	2381
FUS_00013242-RA	FUS_00013242:E006	FUS_00013242	E006	832.011	0.0034077	65.4839	5.8592e-16	1.101e-12	33.3102	29.6434	-0.662624	212	659229	659689	461	+	1128	622	631	696	801	1245
FUS_00019858-RA	FUS_00019858:E011	FUS_00019858	E011	67.4715	0.00615236	64.9593	7.64598e-16	1.38239e-12	15.8839	11.1061	-1.24462	1415	75350	75675	326	+	80	78	56	51	64	59
FUS_00002194-RA	FUS_00002194:E001	FUS_00002194	E001	15.7985	0.0450462	64.9581	7.6509e-16	1.38239e-12	6.00343	8.22474	0.961989	784	3084497	3084628	132	+	3	16	15	15	25	20
FUS_00002194-RA	FUS_00002194:E002	FUS_00002194	E002	20.5716	0.0609088	64.4362	9.97075e-16	1.76755e-12	6.64552	9.60813	1.14514	784	3085318	3085711	394	+	7	17	18	26	31	27
FUS_00000346-RA	FUS_00000346:E005	FUS_00000346	E005	85.2676	0.0156214	63.9762	1.25929e-15	2.19105e-12	11.1911	13.5112	0.6386	149	5830439	5831010	572	-	13	14	17	99	258	225
FUS_00000531-RA	FUS_00000531:E033	FUS_00000531	E033	99.6637	0.00244711	63.9159	1.29846e-15	2.21812e-12	14.5633	15.4137	0.205355	358	816301	816659	359	+	41	28	46	146	232	199
FUS_00002802-RA	FUS_00002802:E014	FUS_00002802	E014	131.46	0.00434745	63.3562	1.72513e-15	2.89437e-12	15.3963	20.1926	1.0554	779	1629807	1630517	711	-	113	73	96	198	186	173
FUS_00010917-RA	FUS_00010917:E010	FUS_00010917	E010	193.883	0.0113434	63.1962	1.87106e-15	3.08413e-12	21.9251	15.8411	-1.30196	1376	1203339	1204256	918	+	210	279	241	52	91	140
FUS_00010141-RA	FUS_00010141:E010	FUS_00010141	E010	220.466	0.00270603	62.9915	2.07597e-15	3.3629e-12	19.5492	21.1581	0.330933	938	270320	270440	121	-	94	86	99	473	547	196
FUS_00010995-RA	FUS_00010995:E005	FUS_00010995	E005	209.272	0.00624817	62.757	2.33853e-15	3.724e-12	19.8599	21.73	0.381242	217	817320	817473	154	-	189	92	114	312	384	298
FUS_00011895-RA	FUS_00011895:E001	FUS_00011895	E001	737.164	0.0215976	62.6987	2.40873e-15	3.77187e-12	34.5442	25.3299	-1.68528	49	390726	392690	1965	-	959	947	581	478	503	694
FUS_00000289-RA	FUS_00000289:E014	FUS_00000289	E014	344.488	0.000685331	62.1322	3.21156e-15	4.94659e-12	23.3208	26.0157	0.516356	149	5115191	5115214	24	-	389	238	219	432	446	448
FUS_00019357-RA	FUS_00019357:E004	FUS_00019357	E004	614.827	0.00504216	61.8221	3.75941e-15	5.69702e-12	27.1763	31.04	0.709056	1548	382911	383051	141	+	542	343	547	657	980	808
FUS_00007325-RA	FUS_00007325:E002	FUS_00007325	E002	280.263	0.00902467	61.5781	4.25516e-15	6.34592e-12	21.3132	23.67	0.465938	1619	814152	814302	151	+	167	122	129	331	721	437
FUS_00008641-RA	FUS_00008641:E007	FUS_00008641	E007	387.415	0.00593928	60.553	7.16246e-15	1.05148e-11	25.0647	24.73	-0.0639045	863	1802845	1803338	494	-	419	355	506	289	181	429
FUS_00011087-RA	FUS_00011087:E017	FUS_00011087	E017	49.2136	0.0117352	60.3073	8.11463e-15	1.17294e-11	14.2926	9.32462	-1.42716	1	349504	349705	202	+	82	43	49	30	44	39
FUS_00003527-RA	FUS_00003527:E016	FUS_00003527	E016	55.35	0.0187691	60.0879	9.07146e-15	1.29138e-11	8.0803	11.2896	1.06942	1384	544796	544903	108	-	5	12	4	86	198	103
FUS_00011655-RA	FUS_00011655:E012	FUS_00011655	E012	81.2913	0.00246086	59.3958	1.28943e-14	1.80818e-11	12.7973	16.7155	0.959549	1138	550730	550808	79	-	71	45	45	95	138	139
FUS_00008910-RA	FUS_00008910:E004	FUS_00008910	E004	914.736	0.0116064	59.062	1.52779e-14	2.11093e-11	35.2389	29.3206	-1.06552	1404	1766875	1768104	1230	+	884	682	778	909	1150	1216
FUS_00010560-RA	FUS_00010560:E004	FUS_00010560	E004	218.766	0.00108618	58.9904	1.58444e-14	2.15749e-11	20.1086	22.641	0.51061	1390	1615901	1616120	220	+	246	89	127	167	454	380
FUS_00007772-RA	FUS_00007772:E001	FUS_00007772	E001	736.03	0.00642323	58.67	1.86463e-14	2.49073e-11	32.0615	28.7116	-0.609279	846	391122	394180	3059	-	777	754	568	658	758	848
FUS_00004974-RA	FUS_00004974:E002	FUS_00004974	E002	29.8154	0.0101992	58.6516	1.88219e-14	2.49073e-11	7.13392	11.5471	1.52812	112	1093393	1093518	126	+	20	11	9	58	53	54
FUS_00003388-RA	FUS_00003388:E003	FUS_00003388	E003	184.57	0.00448417	58.5576	1.97429e-14	2.57631e-11	18.2272	19.7528	0.323839	818	2484470	2484751	282	+	50	86	83	312	407	312
FUS_00005855-RA	FUS_00005855:E008	FUS_00005855	E008	46.1715	0.00476571	58.469	2.06519e-14	2.65802e-11	8.09893	13.7473	1.73248	737	277598	278154	557	-	19	10	18	76	106	96
FUS_00019215-RA	FUS_00019215:E002	FUS_00019215	E002	3.22341	0.0367564	58.4076	2.13062e-14	2.70517e-11	2.33531	4.28128	1.77091	282	94962	95130	169	-	1	3	1	2	4	10
FUS_00024033-RA	FUS_00024033:E009	FUS_00024033	E009	78.991	0.00365763	58.0559	2.54778e-14	3.15487e-11	13.9331	14.6129	0.169263	400	111177	111414	238	+	49	32	54	155	133	95
FUS_00000562-RA	FUS_00000562:E006	FUS_00000562	E006	195.293	0.0143993	58.0382	2.57071e-14	3.15487e-11	19.8924	20.646	0.155248	358	1560641	1561598	958	+	102	159	96	134	265	504
FUS_00022871-RA	FUS_00022871:E008	FUS_00022871	E008	434.462	0.0105267	58.0269	2.58555e-14	3.15487e-11	29.2747	23.2858	-1.12833	1029	46442	47260	819	+	408	432	394	399	430	487
FUS_00008383-RA	FUS_00008383:E014	FUS_00008383	E014	174.194	0.00148753	57.9455	2.69487e-14	3.23555e-11	18.3135	20.1259	0.382567	764	84702	84938	237	+	143	25	96	252	422	272
FUS_00011088-RA	FUS_00011088:E003	FUS_00011088	E003	997.99	0.00075402	57.9268	2.72054e-14	3.23555e-11	31.7448	33.6211	0.336844	1	353671	353982	312	-	1079	313	368	1357	1680	2060
FUS_00008910-RA	FUS_00008910:E003	FUS_00008910	E003	179.346	0.00413529	57.7682	2.94904e-14	3.42708e-11	18.4465	20.0677	0.341874	1404	1766182	1766775	594	+	102	73	87	291	368	291
FUS_00024442-RA	FUS_00024442:E004	FUS_00024442	E004	73.2879	0.00510011	57.7645	2.95453e-14	3.42708e-11	13.3208	15.1635	0.459907	125	69497	69747	251	-	94	23	36	91	72	178
FUS_00014867-RA	FUS_00014867:E005	FUS_00014867	E005	236.931	0.013374	57.4559	3.45639e-14	3.96031e-11	19.9593	21.7225	0.359084	1429	414913	415151	239	+	111	91	88	422	583	334
FUS_00004302-RA	FUS_00004302:E008	FUS_00004302	E008	300.721	0.0108663	57.2403	3.85681e-14	4.29882e-11	26.0551	20.4837	-1.09049	866	2261190	2262537	1348	+	310	363	262	165	204	413
FUS_00019867-RA	FUS_00019867:E016	FUS_00019867	E016	75.7192	0.0127461	57.2256	3.88583e-14	4.29882e-11	9.80624	15.5428	1.56924	1415	226357	226542	186	-	25	12	18	102	131	260
FUS_00007711-RA	FUS_00007711:E011	FUS_00007711	E011	169.043	0.005177	57.2239	3.88909e-14	4.29882e-11	22.1098	17.3693	-0.991093	198	1579110	1580322	1213	+	302	97	71	181	267	181
FUS_00020105-RA	FUS_00020105:E003	FUS_00020105	E003	3211.54	0.00394005	56.8819	4.62789e-14	5.05597e-11	41.055	43.9385	0.503471	844	221769	222249	481	-	5752	804	3249	3380	4483	2755
FUS_00003402-RA	FUS_00003402:E009	FUS_00003402	E009	71.6799	0.00513009	56.7358	4.98487e-14	5.38337e-11	11.3177	15.4681	1.08453	818	2593268	2593415	148	-	38	17	36	129	179	96
FUS_00014954-RA	FUS_00014954:E005	FUS_00014954	E005	135.933	0.00154082	56.2606	6.34733e-14	6.77685e-11	15.5491	19.0154	0.773048	1097	742024	742201	178	+	80	48	55	261	308	178
FUS_00008702-RA	FUS_00008702:E011	FUS_00008702	E011	28.9148	0.00693398	56.2175	6.48798e-14	6.8492e-11	6.57274	11.8856	1.87415	832	720758	720977	220	-	17	8	11	49	61	55
FUS_00002195-RA	FUS_00002195:E002	FUS_00002195	E002	68.8837	0.0447086	56.1292	6.78612e-14	7.08434e-11	11.9222	13.3456	0.384962	784	3091834	3093832	1999	-	49	96	102	18	47	43
FUS_00005231-RA	FUS_00005231:E016	FUS_00005231	E016	26.1989	0.00416011	56.1026	6.87868e-14	7.10205e-11	7.33716	10.3434	1.08043	742	288845	289113	269	-	16	13	11	40	46	50
FUS_00018362-RA	FUS_00018362:E001	FUS_00018362	E001	664.444	0.0144003	55.3783	9.94256e-14	1.01371e-10	19.6814	31.7819	2.30964	1004	533210	533348	139	-	80	93	124	1683	2063	768
FUS_00003227-RA	FUS_00003227:E014	FUS_00003227	E014	90.7493	0.0161652	55.3603	1.0034e-13	1.01371e-10	12.7257	16.8088	0.999883	818	303351	303514	164	-	39	30	49	185	216	96
FUS_00014867-RA	FUS_00014867:E002	FUS_00014867	E002	114.408	0.0162352	55.2096	1.08338e-13	1.08286e-10	14.2906	17.0307	0.645558	1429	404663	404780	118	+	37	36	46	218	295	161
FUS_00017119-RA	FUS_00017119:E008	FUS_00017119	E008	8400.78	0.0446507	55.1644	1.10858e-13	1.09639e-10	46.9797	53.2346	1.08411	1467	387526	388758	1233	-	3301	4332	5839	16142	13578	11265
FUS_00002264-RA	FUS_00002264:E003	FUS_00002264	E003	299.041	0.00120533	54.9726	1.22219e-13	1.19616e-10	22.0298	24.8358	0.546816	997	540882	541065	184	+	288	74	197	429	488	535
FUS_00004353-RA	FUS_00004353:E002	FUS_00004353	E002	273.923	0.00382868	54.5826	1.49051e-13	1.44372e-10	21.0167	24.404	0.667663	299	45686	45934	249	+	233	112	160	456	527	328
FUS_00008155-RA	FUS_00008155:E003	FUS_00008155	E003	4898.85	0.00539908	54.4264	1.61379e-13	1.54718e-10	41.851	45.1068	0.567705	840	991117	991349	233	+	463	2133	866	11062	14528	5222
FUS_00011338-RA	FUS_00011338:E034	FUS_00011338	E034	270.086	0.00442524	54.1601	1.84803e-13	1.75386e-10	20.0801	23.0624	0.599294	114	1338759	1339746	988	+	120	77	108	436	696	446
FUS_00015025-RA	FUS_00015025:E013	FUS_00015025	E013	417.86	0.0079006	54.137	1.86991e-13	1.75688e-10	24.3794	27.7674	0.638802	727	222578	222874	297	-	413	262	236	444	552	793
FUS_00018362-RA	FUS_00018362:E003	FUS_00018362	E003	38.563	0.0427604	53.8313	2.18467e-13	2.03229e-10	13.9721	7.78851	-1.91065	1004	534160	534393	234	-	46	33	45	28	35	36
FUS_00011088-RA	FUS_00011088:E001	FUS_00011088	E001	1389.55	0.000910396	53.3603	2.77645e-13	2.55747e-10	36.6113	34.8645	-0.309755	1	351255	351407	153	-	1939	617	692	1549	1863	2534
FUS_00015320-RA	FUS_00015320:E016	FUS_00015320	E016	28.2022	0.00526685	53.1724	3.05514e-13	2.78685e-10	6.7232	9.70215	1.14099	1080	738822	738967	146	-	7	6	9	57	74	47
FUS_00000019-RA	FUS_00000019:E002	FUS_00000019	E002	255.121	0.0133169	53.1112	3.15197e-13	2.84754e-10	21.2432	21.2222	-0.00423456	149	266697	267038	342	-	123	84	91	461	630	380
FUS_00007426-RA	FUS_00007426:E006	FUS_00007426	E006	773.444	0.00257135	52.9955	3.34317e-13	2.9915e-10	29.4535	32.3618	0.527203	1619	1998976	2000331	1356	+	750	478	542	940	1091	1116
FUS_00003283-RA	FUS_00003283:E009	FUS_00003283	E009	464.656	0.00118566	52.865	3.57285e-13	3.16686e-10	24.9703	20.5566	-0.869867	818	1001720	1002752	1033	+	109	29	71	1116	1430	653
FUS_00000019-RA	FUS_00000019:E001	FUS_00000019	E001	4386.44	0.0327164	52.716	3.85436e-13	3.38445e-10	50.6979	39.5003	-1.94993	149	262415	266444	4030	-	4129	3852	3467	4288	5397	5480
FUS_00025110-RA	FUS_00025110:E006	FUS_00025110	E006	83.1746	0.0106128	52.6496	3.98701e-13	3.46851e-10	13.2801	16.0571	0.681069	1352	37753	39066	1314	-	66	38	38	112	158	147
FUS_00003388-RA	FUS_00003388:E004	FUS_00003388	E004	162.631	0.00203516	52.5996	4.08975e-13	3.52525e-10	17.8965	18.6477	0.162418	818	2487208	2487363	156	+	48	86	77	278	325	273
FUS_00011238-RA	FUS_00011238:E012	FUS_00011238	E012	107.242	0.00717064	52.497	4.30903e-13	3.6805e-10	13.9066	18.1375	0.985991	1656	1038004	1038106	103	-	68	36	57	220	242	100
FUS_00005050-RA	FUS_00005050:E011	FUS_00005050	E011	36.7433	0.00698199	52.3637	4.61178e-13	3.9036e-10	8.25341	12.2385	1.27348	112	2072309	2072679	371	-	23	14	15	64	54	80
FUS_00009418-RA	FUS_00009418:E003	FUS_00009418	E003	6960.59	0.000359704	52.2065	4.99599e-13	4.19106e-10	48.6933	49.0891	0.0686418	909	1014573	1014881	309	-	6260	4335	4824	6740	10141	12221
FUS_00004461-RA	FUS_00004461:E001	FUS_00004461	E001	60.7192	0.00250342	52.1787	5.06725e-13	4.21322e-10	10.7459	15.0232	1.14887	299	1546248	1546728	481	+	41	28	30	103	112	91
FUS_00012471-RA	FUS_00012471:E001	FUS_00012471	E001	1564.17	0.00975567	52.0127	5.51416e-13	4.52805e-10	37.7695	34.8962	-0.508567	992	526562	529735	3174	-	1611	1666	1413	1175	1387	1828
FUS_00000720-RA	FUS_00000720:E004	FUS_00000720	E004	51.2435	0.0217199	51.9884	5.58305e-13	4.52805e-10	9.19026	12.5812	1.02947	358	4127268	4127556	289	+	14	11	18	88	155	78
FUS_00005382-RA	FUS_00005382:E002	FUS_00005382	E002	76.6962	0.00292476	51.9858	5.59048e-13	4.52805e-10	13.9541	14.63	0.168151	310	10171	10408	238	-	59	46	45	82	106	161
FUS_00000019-RA	FUS_00000019:E004	FUS_00000019	E004	243.338	0.0297889	51.9349	5.73709e-13	4.60708e-10	18.2934	21.5629	0.679503	149	267478	267928	451	-	89	47	61	472	705	368
FUS_00012073-RA	FUS_00012073:E004	FUS_00012073	E004	359.553	0.0165482	51.6995	6.46797e-13	5.14998e-10	24.1738	25.6563	0.283086	1287	153521	153706	186	+	226	338	318	438	454	370
FUS_00009685-RA	FUS_00009685:E004	FUS_00009685	E004	55.0069	0.00394387	51.5993	6.80647e-13	5.37397e-10	10.233	14.2464	1.11761	140	1086440	1086604	165	+	35	18	29	101	99	90
FUS_00010484-RA	FUS_00010484:E010	FUS_00010484	E010	191.03	0.0112901	51.4662	7.28394e-13	5.70303e-10	17.577	22.414	1.00547	1390	923809	924377	569	+	151	79	87	295	357	319
FUS_00013255-RA	FUS_00013255:E010	FUS_00013255	E010	59.0303	0.00627421	51.1981	8.35009e-13	6.48374e-10	15.4799	10.413	-1.36055	212	946444	946754	311	+	46	76	32	60	91	43
FUS_00019364-RA	FUS_00019364:E005	FUS_00019364	E005	43.4885	0.00404979	51.1317	8.63732e-13	6.6518e-10	8.20597	13.3412	1.587	1548	430754	430990	237	+	18	12	20	89	78	82
FUS_00022328-RA	FUS_00022328:E001	FUS_00022328	E001	473.915	0.0182849	50.9499	9.47543e-13	7.21412e-10	29.9783	22.8753	-1.33725	1238	203063	204616	1554	-	632	569	424	172	288	601
FUS_00017329-RA	FUS_00017329:E005	FUS_00017329	E005	123.725	0.00931008	50.9405	9.52106e-13	7.21412e-10	14.653	18.3731	0.85115	1523	521675	522083	409	-	54	48	50	209	268	219
FUS_00014395-RA	FUS_00014395:E002	FUS_00014395	E002	178.273	0.0669647	50.8494	9.97295e-13	7.49606e-10	10.9298	22.4709	2.69762	1688	125789	125851	63	+	20	17	38	177	432	636
FUS_00002573-RA	FUS_00002573:E002	FUS_00002573	E002	33.1117	0.00395152	50.7947	1.02549e-12	7.62915e-10	7.90037	11.7756	1.27956	6	2578484	2578964	481	+	22	16	10	39	70	70
FUS_00007690-RA	FUS_00007690:E007	FUS_00007690	E007	1381.39	0.0272863	50.7837	1.03124e-12	7.62915e-10	39.6108	31.0762	-1.51739	198	1322119	1327914	5796	+	1195	1631	1236	983	1269	1605
FUS_00000531-RA	FUS_00000531:E020	FUS_00000531	E020	444.17	0.02186	50.7632	1.04207e-12	7.64907e-10	23.1361	26.2547	0.597457	358	809009	812203	3195	+	119	101	178	709	1188	840
FUS_00015025-RA	FUS_00015025:E014	FUS_00015025	E014	165.578	0.0131288	50.4565	1.21833e-12	8.81388e-10	16.7323	21.6684	1.04574	727	222958	223045	88	-	144	79	84	216	235	342
FUS_00022361-RA	FUS_00022361:E002	FUS_00022361	E002	21.009	0.00716288	50.4546	1.21953e-12	8.81388e-10	6.86994	8.63716	0.706917	335	120661	120836	176	+	7	9	12	34	44	35
FUS_00010195-RA	FUS_00010195:E005	FUS_00010195	E005	82.9856	0.0180848	50.3999	1.25402e-12	8.98991e-10	12.6615	16.1531	0.86744	938	1354108	1354286	179	-	63	23	34	146	205	102
FUS_00011087-RA	FUS_00011087:E015	FUS_00011087	E015	38.3791	0.0108033	50.3858	1.26302e-12	8.98991e-10	12.8701	8.46047	-1.36761	1	348935	349114	180	+	72	33	31	35	23	33
FUS_00010560-RA	FUS_00010560:E008	FUS_00010560	E008	453.117	0.00456343	50.3659	1.27593e-12	9.01353e-10	28.8681	24.1687	-0.882507	1390	1617900	1618024	125	+	835	293	406	199	504	535
FUS_00002197-RA	FUS_00002197:E004	FUS_00002197	E004	105.626	0.0335512	50.1141	1.45058e-12	1.01708e-09	14.1226	14.0655	-0.0143425	784	3106203	3108206	2004	-	68	166	172	16	30	64
FUS_00006501-RA	FUS_00006501:E001	FUS_00006501	E001	16.5201	0.00591448	49.9376	1.58712e-12	1.10458e-09	9.58834	4.63629	-2.216	151	386166	386362	197	-	25	18	20	6	11	11
FUS_00011087-RA	FUS_00011087:E014	FUS_00011087	E014	30.9197	0.00477446	49.9065	1.61248e-12	1.11397e-09	11.6894	7.87176	-1.26621	1	348627	348784	158	+	60	22	26	30	20	28
FUS_00007193-RA	FUS_00007193:E003	FUS_00007193	E003	83.181	0.0144535	49.8525	1.65746e-12	1.13669e-09	12.8288	15.7696	0.733328	966	933439	933559	121	+	30	45	38	107	174	165
FUS_00019714-RA	FUS_00019714:E005	FUS_00019714	E005	383.425	0.00775872	49.8014	1.70124e-12	1.15826e-09	25.5133	22.953	-0.493345	1115	158206	159947	1742	+	447	568	358	135	184	377
FUS_00014023-RA	FUS_00014023:E003	FUS_00014023	E003	175.523	0.00898023	49.7717	1.72721e-12	1.16748e-09	18.0359	20.5304	0.525975	348	924893	925048	156	+	110	81	86	243	355	304
FUS_00000040-RA	FUS_00000040:E006	FUS_00000040	E006	646.003	0.00143536	49.4211	2.06514e-12	1.38331e-09	28.4069	30.1321	0.316093	149	490316	490508	193	-	586	222	402	1131	1139	810
FUS_00005953-RA	FUS_00005953:E007	FUS_00005953	E007	479.212	0.00567149	49.4108	2.07596e-12	1.38331e-09	28.3905	25.1541	-0.60583	737	1784282	1784620	339	+	598	486	448	319	410	520
FUS_00008641-RA	FUS_00008641:E013	FUS_00008641	E013	189.578	0.0326394	49.272	2.2282e-12	1.4743e-09	18.0397	22.5758	0.936105	863	1805682	1806153	472	-	134	165	168	251	188	231
FUS_00011238-RA	FUS_00011238:E008	FUS_00011238	E008	81.5926	0.00360321	49.2145	2.29452e-12	1.50756e-09	12.978	16.1173	0.774526	1656	1034084	1034217	134	-	66	21	50	168	152	91
FUS_00015306-RA	FUS_00015306:E021	FUS_00015306	E021	16.7247	0.00977992	49.099	2.43361e-12	1.58785e-09	9.45888	3.88953	-2.69027	1080	621940	622075	136	+	25	21	24	2	6	9
FUS_00000531-RA	FUS_00000531:E005	FUS_00000531	E005	35.4191	0.00410497	49.0381	2.51035e-12	1.62662e-09	7.96137	10.3493	0.83051	358	800860	801090	231	+	10	6	13	54	94	76
FUS_00008641-RA	FUS_00008641:E010	FUS_00008641	E010	145.396	0.0221537	48.9645	2.60638e-12	1.67139e-09	16.9112	19.8213	0.628435	863	1804732	1804939	208	-	119	147	130	143	134	181
FUS_00012197-RA	FUS_00012197:E013	FUS_00012197	E013	427.092	0.0129601	48.958	2.61502e-12	1.67139e-09	28.3922	22.7168	-1.07765	1340	255500	256696	1197	+	462	553	418	193	280	463
FUS_00018362-RA	FUS_00018362:E006	FUS_00018362	E006	30.4826	0.0272727	48.8427	2.77333e-12	1.74898e-09	12.0072	7.72273	-1.41522	1004	534916	535099	184	-	39	24	25	32	36	29
FUS_00008753-RA	FUS_00008753:E008	FUS_00008753	E008	38.095	0.00987544	48.8425	2.77365e-12	1.74898e-09	7.66967	12.0746	1.45533	832	1589804	1590306	503	-	15	17	5	69	98	63
FUS_00001170-RA	FUS_00001170:E009	FUS_00001170	E009	69.5955	0.00801433	48.7456	2.91407e-12	1.81352e-09	11.1712	15.892	1.22721	1516	329923	330391	469	-	45	29	30	112	114	141
FUS_00003388-RA	FUS_00003388:E005	FUS_00003388	E005	633.748	0.019695	48.7453	2.91461e-12	1.81352e-09	33.639	25.0646	-1.57428	818	2487643	2488382	740	+	337	739	497	595	735	814
FUS_00000531-RA	FUS_00000531:E016	FUS_00000531	E016	39.8489	0.00965214	48.6208	3.10552e-12	1.9196e-09	8.07689	10.9988	0.984633	358	807591	807852	262	+	14	6	10	74	104	79
FUS_00008244-RA	FUS_00008244:E005	FUS_00008244	E005	28.6266	0.0103676	48.5297	3.25318e-12	1.99773e-09	7.9625	10.0994	0.750965	840	1958145	1958325	181	+	10	17	14	48	54	46
FUS_00000729-RA	FUS_00000729:E011	FUS_00000729	E011	88.9351	0.00406786	48.3419	3.58022e-12	2.18428e-09	13.045	16.97	0.9511	358	4265337	4265480	144	-	59	46	40	140	175	133
FUS_00009003-RA	FUS_00009003:E004	FUS_00009003	E004	307.307	0.000796912	48.3261	3.60909e-12	2.18769e-09	22.4995	24.9756	0.480356	391	1035860	1036160	301	+	312	217	252	375	357	383
FUS_00019357-RA	FUS_00019357:E005	FUS_00019357	E005	731.439	0.00614008	48.3098	3.63932e-12	2.19134e-09	28.7091	32.2591	0.645312	1548	383170	383297	128	+	633	411	690	782	1135	930
FUS_00022778-RA	FUS_00022778:E004	FUS_00022778	E004	1392.82	0.00522138	48.2977	3.66177e-12	2.19134e-09	35.0418	36.287	0.220862	2196	143804	143938	135	-	1381	588	1305	1794	2438	1357
FUS_00019212-RA	FUS_00019212:E017	FUS_00019212	E017	210.099	0.0158581	48.2579	3.73682e-12	2.22211e-09	16.4991	22.7001	1.30368	282	79438	80295	858	+	110	36	69	377	608	294
FUS_00007690-RA	FUS_00007690:E002	FUS_00007690	E002	23.0173	0.00455641	48.1803	3.88765e-12	2.29726e-09	7.12972	9.02682	0.732576	198	1310680	1310889	210	+	10	12	8	36	45	45
FUS_00000486-RA	FUS_00000486:E003	FUS_00000486	E003	537.87	0.0174498	48.1007	4.04873e-12	2.37749e-09	25.5652	29.7699	0.780822	358	102253	102787	535	+	620	62	297	644	1117	991
FUS_00000531-RA	FUS_00000531:E001	FUS_00000531	E001	34.897	0.00860039	48.0304	4.19656e-12	2.44899e-09	7.43486	10.3696	1.04801	358	794687	795292	606	+	8	6	11	62	95	68
FUS_00005166-RA	FUS_00005166:E002	FUS_00005166	E002	397.719	0.00158158	47.9958	4.27138e-12	2.47033e-09	27.1275	23.9018	-0.611946	314	1035821	1035984	164	-	513	328	380	349	411	383
FUS_00021438-RA	FUS_00021438:E006	FUS_00021438	E006	581.699	0.01899	47.9892	4.28571e-12	2.47033e-09	24.7711	28.6064	0.718709	688	129028	129587	560	+	152	204	148	1394	1763	399
FUS_00000243-RA	FUS_00000243:E016	FUS_00000243	E016	92.5858	0.0132744	47.8423	4.61908e-12	2.64626e-09	18.9991	12.381	-1.57229	149	4087391	4087480	90	+	100	85	73	81	102	116
FUS_00002932-RA	FUS_00002932:E011	FUS_00002932	E011	70.3409	0.00559349	47.817	4.67907e-12	2.65144e-09	11.487	14.5261	0.807834	779	3125930	3126207	278	-	33	19	27	130	170	111
FUS_00001594-RA	FUS_00001594:E005	FUS_00001594	E005	117.584	0.00282539	47.8147	4.68457e-12	2.65144e-09	18.4859	15.6171	-0.64398	292	2452049	2452494	446	+	156	88	103	82	162	126
FUS_00005508-RA	FUS_00005508:E009	FUS_00005508	E009	278.356	0.00141908	47.7779	4.7735e-12	2.68559e-09	23.3627	21.087	-0.451899	310	1743732	1743869	138	-	446	309	249	198	174	204
FUS_00011338-RA	FUS_00011338:E054	FUS_00011338	E054	384.66	0.0062211	47.7414	4.86304e-12	2.71968e-09	29.1879	21.8143	-1.40296	114	1351271	1351376	106	+	363	301	346	365	470	493
FUS_00001524-RA	FUS_00001524:E005	FUS_00001524	E005	79.7075	0.00187248	47.7157	4.92741e-12	2.73938e-09	12.8921	16.24	0.825662	292	1574535	1575098	564	-	62	54	41	98	124	137
FUS_00005020-RA	FUS_00005020:E001	FUS_00005020	E001	710.94	0.0168095	47.6487	5.09855e-12	2.81785e-09	33.2837	26.7208	-1.19801	112	1632794	1635795	3002	-	726	834	572	451	649	885
FUS_00005656-RA	FUS_00005656:E001	FUS_00005656	E001	51.9951	0.00493122	47.6336	5.13806e-12	2.82308e-09	9.94198	14.0362	1.15807	1291	1941688	1942814	1127	+	31	21	28	93	94	81
FUS_00007309-RA	FUS_00007309:E002	FUS_00007309	E002	109.739	0.00238779	47.5582	5.33951e-12	2.91671e-09	18.7073	13.9598	-1.09523	1619	534784	535006	223	-	138	115	99	90	89	103
FUS_00007708-RA	FUS_00007708:E003	FUS_00007708	E003	188.3	0.0019148	47.4793	5.55882e-12	3.01896e-09	19.3257	20.2198	0.186233	198	1531306	1531388	83	-	142	67	90	332	445	200
FUS_00003527-RA	FUS_00003527:E015	FUS_00003527	E015	92.0968	0.0359696	47.3793	5.84981e-12	3.15873e-09	10.67	13.9438	0.905692	1384	544492	544713	222	-	10	21	7	172	314	150
FUS_00019709-RA	FUS_00019709:E001	FUS_00019709	E001	45.0823	0.00438781	47.1285	6.64822e-12	3.56934e-09	14.0357	9.46988	-1.31371	1115	83373	83727	355	-	83	29	34	28	53	53
FUS_00018821-RA	FUS_00018821:E003	FUS_00018821	E003	57.1358	0.00269551	47.0493	6.92216e-12	3.69529e-09	11.1385	13.6276	0.684126	1130	446295	446438	144	+	43	23	19	104	113	88
FUS_00003227-RA	FUS_00003227:E006	FUS_00003227	E006	182.679	0.00626059	46.8783	7.55328e-12	4.00415e-09	19.5229	20.1737	0.135333	818	298946	299144	199	-	124	81	151	279	341	203
FUS_00002264-RA	FUS_00002264:E016	FUS_00002264	E016	594.673	0.00389283	46.8699	7.58595e-12	4.00415e-09	30.9383	26.6349	-0.791792	997	550317	550423	107	+	904	320	592	525	554	760
FUS_00018885-RA	FUS_00018885:E003	FUS_00018885	E003	59.4778	0.00360112	46.7994	7.86394e-12	4.12769e-09	11.0076	14.8652	1.0317	1169	455816	456014	199	+	45	34	35	83	97	93
FUS_00003060-RA	FUS_00003060:E008	FUS_00003060	E008	156.52	0.0168046	46.7207	8.18597e-12	4.27285e-09	16.4225	19.0121	0.569395	58	1212491	1212726	236	-	48	43	76	320	397	195
FUS_00014867-RA	FUS_00014867:E003	FUS_00014867	E003	159.449	0.0184397	46.6895	8.31744e-12	4.31749e-09	16.7714	19.117	0.512245	1429	414181	414370	190	+	63	55	61	265	444	218
FUS_00000486-RA	FUS_00000486:E004	FUS_00000486	E004	424.821	0.00450174	46.6074	8.67315e-12	4.4774e-09	25.891	26.8049	0.171705	358	102955	103217	263	+	675	60	270	427	694	758
FUS_00001315-RA	FUS_00001315:E003	FUS_00001315	E003	185.756	0.00545632	46.5916	8.74359e-12	4.4891e-09	19.4137	20.5936	0.24452	1516	2564527	2564703	177	+	155	74	138	291	339	216
FUS_00015920-RA	FUS_00015920:E004	FUS_00015920	E004	154.921	0.00478461	46.5468	8.9456e-12	4.56785e-09	19.6476	16.2375	-0.745589	307	86182	86742	561	+	231	177	162	105	127	59
FUS_00003750-RA	FUS_00003750:E048	FUS_00003750	E048	54.7902	0.00382329	46.4696	9.30522e-12	4.7258e-09	14.5865	9.5207	-1.43356	153	551232	551394	163	+	74	62	60	27	34	48
FUS_00002175-RA	FUS_00002175:E007	FUS_00002175	E007	402.572	0.00245546	46.4467	9.41461e-12	4.75564e-09	23.8124	26.3224	0.478559	784	2847812	2847870	59	+	204	172	199	570	770	806
FUS_00003483-RA	FUS_00003483:E005	FUS_00003483	E005	630.035	0.00122154	46.3712	9.78419e-12	4.9159e-09	28.4099	30.1122	0.311897	818	3450724	3450923	200	-	638	299	437	1013	1048	634
FUS_00000661-RA	FUS_00000661:E009	FUS_00000661	E009	29.4596	0.0075936	46.3238	1.00237e-11	5.00944e-09	7.10291	10.3816	1.19176	358	3227391	3227505	115	-	9	9	11	55	65	56
FUS_00011895-RA	FUS_00011895:E006	FUS_00011895	E006	39.5574	0.0128963	46.2863	1.02174e-11	5.07925e-09	9.24127	11.7201	0.772595	49	396315	396546	232	-	18	23	16	71	74	61
FUS_00003402-RA	FUS_00003402:E010	FUS_00003402	E010	88.7549	0.00830824	46.2557	1.03784e-11	5.13212e-09	12.6267	16.7368	1.0103	818	2593487	2593704	218	-	55	22	41	164	221	110
FUS_00003509-RA	FUS_00003509:E007	FUS_00003509	E007	326.836	0.00557834	46.2363	1.04819e-11	5.15616e-09	25.1218	22.4123	-0.525446	1384	419196	420686	1491	+	337	380	315	207	288	329
FUS_00001065-RA	FUS_00001065:E003	FUS_00001065	E003	987.167	0.00719835	46.142	1.09984e-11	5.31846e-09	27.4759	28.6015	0.208192	410	3464541	3464854	314	+	59	173	140	2502	3248	1040
FUS_00015032-RA	FUS_00015032:E001	FUS_00015032	E001	246.654	0.00436512	46.1368	1.10275e-11	5.31846e-09	23.8268	20.6265	-0.635785	727	388814	388993	180	-	290	155	140	270	371	360
FUS_00007325-RA	FUS_00007325:E003	FUS_00007325	E003	707.864	0.0104102	46.1358	1.10335e-11	5.31846e-09	29.2543	30.3685	0.203338	1619	815612	816267	656	+	491	347	356	803	1689	1060
FUS_00010522-RA	FUS_00010522:E010	FUS_00010522	E010	27.6756	0.0093108	46.134	1.10438e-11	5.31846e-09	4.19479	8.1228	1.98904	1390	1223395	1223931	537	+	0	2	3	64	88	48
FUS_00008910-RA	FUS_00008910:E002	FUS_00008910	E002	94.9818	0.00652976	46.1249	1.10949e-11	5.31846e-09	13.7001	16.2075	0.607314	1404	1764414	1764850	437	+	47	29	46	144	224	164
FUS_00024572-RA	FUS_00024572:E001	FUS_00024572	E001	1141.56	0.00433479	46.0845	1.13264e-11	5.40187e-09	35.7346	32.1825	-0.634195	1585	60779	61658	880	-	1406	794	1117	885	1340	1390
FUS_00022744-RA	FUS_00022744:E016	FUS_00022744	E016	115.923	0.00175783	46.0267	1.16649e-11	5.53525e-09	14.7928	18.4181	0.82672	1691	130689	130806	118	-	89	42	52	181	215	209
FUS_00006676-RA	FUS_00006676:E005	FUS_00006676	E005	107.111	0.013159	45.9646	1.20407e-11	5.68484e-09	13.1824	17.9129	1.1237	1317	456148	456610	463	+	75	16	34	159	302	179
FUS_00000899-RA	FUS_00000899:E001	FUS_00000899	E001	42.4749	0.00374955	45.9511	1.21239e-11	5.6955e-09	13.9422	8.75998	-1.53676	410	736624	736701	78	+	63	30	43	37	38	43
FUS_00005980-RA	FUS_00005980:E005	FUS_00005980	E005	27.7861	0.00378457	45.9351	1.22238e-11	5.71385e-09	8.35237	9.75608	0.491055	737	2160896	2161128	233	-	18	13	14	46	44	50
FUS_00000346-RA	FUS_00000346:E003	FUS_00000346	E003	215.668	0.0237064	45.9043	1.24173e-11	5.77558e-09	18.541	18.9931	0.0964715	149	5828525	5829679	1155	-	52	58	42	230	624	555
FUS_00012073-RA	FUS_00012073:E003	FUS_00012073	E003	408.417	0.0275382	45.8325	1.2881e-11	5.96172e-09	24.5327	27.3032	0.523153	1287	153099	153435	337	+	194	380	331	572	589	400
FUS_00002194-RA	FUS_00002194:E005	FUS_00002194	E005	27.1257	0.045243	45.647	1.41606e-11	6.52184e-09	8.74896	9.41906	0.233455	784	3086640	3087113	474	+	21	26	30	15	35	31
FUS_00000720-RA	FUS_00000720:E006	FUS_00000720	E006	74.8176	0.0176525	45.6272	1.43042e-11	6.53827e-09	12.31	14.2864	0.516299	358	4128682	4129042	361	+	28	26	29	122	209	105
FUS_00004853-RA	FUS_00004853:E001	FUS_00004853	E001	847.733	0.00764738	45.6229	1.43354e-11	6.53827e-09	33.8124	29.3959	-0.79768	1116	1968688	1969678	991	-	1372	591	600	576	919	1216
FUS_00002196-RA	FUS_00002196:E002	FUS_00002196	E002	64.8018	0.19005	45.6115	1.44195e-11	6.53899e-09	9.24971	18.7451	2.47268	784	3103140	3106090	2951	+	15	85	51	45	88	92
FUS_00000019-RA	FUS_00000019:E006	FUS_00000019	E006	126.635	0.0320414	45.6038	1.44762e-11	6.53899e-09	13.9011	17.1471	0.769359	149	268782	269156	375	-	34	24	37	233	395	184
FUS_00019253-RA	FUS_00019253:E007	FUS_00019253	E007	694.064	0.0290076	45.5627	1.47827e-11	6.64551e-09	34.3681	25.9084	-1.54438	1447	61093	63839	2747	+	787	458	514	555	801	1256
FUS_00000929-RA	FUS_00000929:E014	FUS_00000929	E014	200.62	0.00716804	45.4139	1.59498e-11	7.13601e-09	23.0096	17.0003	-1.25105	410	1248075	1248372	298	+	249	233	210	148	131	146
FUS_00014926-RA	FUS_00014926:E010	FUS_00014926	E010	228.085	0.00289445	45.3349	1.66063e-11	7.39453e-09	19.704	21.342	0.335737	1097	350832	351638	807	+	102	78	97	364	556	376
FUS_00003227-RA	FUS_00003227:E012	FUS_00003227	E012	109.259	0.0231728	45.1372	1.83707e-11	8.14159e-09	13.7143	18.0856	1.02363	818	301769	301915	147	-	59	35	49	207	270	129
FUS_00006758-RA	FUS_00006758:E005	FUS_00006758	E005	39.6319	0.00595333	45.0948	1.87727e-11	8.28072e-09	10.2389	11.5478	0.394775	1317	1780328	1780559	232	+	37	30	20	46	55	65
FUS_00017329-RA	FUS_00017329:E006	FUS_00017329	E006	65.1788	0.00419997	44.8799	2.09494e-11	9.19765e-09	11.3663	14.3318	0.79486	1523	522411	522611	201	-	34	16	34	105	125	135
FUS_00008908-RA	FUS_00008908:E012	FUS_00008908	E012	118.657	0.00205169	44.8272	2.15211e-11	9.40471e-09	18.6717	15.0617	-0.816053	1404	1747658	1747779	122	+	134	118	111	102	116	110
FUS_00010195-RA	FUS_00010195:E001	FUS_00010195	E001	1257.72	0.0219075	44.782	2.20237e-11	9.57215e-09	38.4513	30.4505	-1.42713	938	1345838	1347440	1603	-	1760	1056	1306	974	1222	1051
FUS_00004398-RA	FUS_00004398:E001	FUS_00004398	E001	110.527	0.00718793	44.7745	2.2108e-11	9.57215e-09	18.6901	14.0873	-1.05944	299	544541	544989	449	-	152	82	134	80	94	102
FUS_00010178-RA	FUS_00010178:E010	FUS_00010178	E010	76.4323	0.00320645	44.7005	2.29593e-11	9.89516e-09	14.0402	14.5773	0.133512	938	1022658	1022764	107	+	56	58	56	79	103	126
FUS_00004800-RA	FUS_00004800:E011	FUS_00004800	E011	282.812	0.0107222	44.361	2.73076e-11	1.17066e-08	25.3426	20.4484	-0.962915	1116	1338724	1340605	1882	+	224	342	259	219	278	289
FUS_00001810-RA	FUS_00001810:E004	FUS_00001810	E004	308.693	0.00838114	44.3535	2.74115e-11	1.17066e-08	23.1993	24.3357	0.220277	270	953733	953861	129	-	259	184	228	297	495	513
FUS_00008122-RA	FUS_00008122:E003	FUS_00008122	E003	78.7867	0.00411254	44.3201	2.78832e-11	1.18541e-08	13.1683	15.1312	0.492026	840	690152	690319	168	+	49	27	44	125	180	108
FUS_00011710-RA	FUS_00011710:E010	FUS_00011710	E010	100.079	0.00699173	44.2795	2.84688e-11	1.20486e-08	13.0626	16.4237	0.82261	280	271148	271271	124	-	32	34	33	146	243	213
FUS_00020105-RA	FUS_00020105:E004	FUS_00020105	E004	1256.62	0.0178082	44.1955	2.97161e-11	1.25201e-08	31.1414	38.4368	1.2993	844	222378	222540	163	-	1508	237	1094	1899	2369	1165
FUS_00015025-RA	FUS_00015025:E015	FUS_00015025	E015	153.013	0.015746	44.1391	3.05843e-11	1.2782e-08	16.1624	21.1448	1.07059	727	223573	223709	137	-	128	68	84	203	220	314
FUS_00000531-RA	FUS_00000531:E012	FUS_00000531	E012	81.166	0.0138211	44.1318	3.06996e-11	1.2782e-08	12.1544	14.5403	0.622129	358	806035	806675	641	+	27	20	27	152	200	146
FUS_00015279-RA	FUS_00015279:E013	FUS_00015279	E013	41.044	0.00625445	44.1288	3.07459e-11	1.2782e-08	9.53148	11.9673	0.744192	1080	170746	170819	74	-	23	22	18	57	91	64
FUS_00025054-RA	FUS_00025054:E006	FUS_00025054	E006	789.586	0.0030401	43.8527	3.54042e-11	1.46538e-08	30.4956	31.6522	0.209417	1417	45643	45826	184	-	742	424	852	867	1125	859
FUS_00002168-RA	FUS_00002168:E002	FUS_00002168	E002	334.412	0.00188454	43.7218	3.78526e-11	1.55984e-08	23.2585	24.9194	0.320547	784	2772939	2773596	658	+	263	140	183	521	711	414
FUS_00003838-RA	FUS_00003838:E005	FUS_00003838	E005	177.322	0.00115325	43.6972	3.83324e-11	1.57272e-08	18.1721	20.8994	0.571717	153	1875894	1876032	139	+	123	96	106	308	283	237
FUS_00011310-RA	FUS_00011310:E003	FUS_00011310	E003	87.2452	0.00330715	43.6529	3.92089e-11	1.60168e-08	14.6254	15.665	0.249499	114	908714	908818	105	-	79	60	54	117	123	121
FUS_00010230-RA	FUS_00010230:E004	FUS_00010230	E004	54.125	0.0178673	43.6018	4.02462e-11	1.63694e-08	9.1372	14.7434	1.60262	439	80874	81193	320	+	25	20	20	97	135	76
FUS_00001939-RA	FUS_00001939:E003	FUS_00001939	E003	173.827	0.00214142	43.5179	4.2009e-11	1.70127e-08	20.695	17.5788	-0.659771	270	2610667	2610959	293	+	200	203	162	136	134	149
FUS_00011238-RA	FUS_00011238:E011	FUS_00011238	E011	212.778	0.0160237	43.498	4.24398e-11	1.71134e-08	17.6802	23.1899	1.13532	1656	1035926	1036193	268	-	131	58	110	470	490	188
FUS_00021235-RA	FUS_00021235:E008	FUS_00021235	E008	135.993	0.00275945	43.4665	4.31282e-11	1.73167e-08	11.347	15.4277	1.06638	1239	153973	154142	170	-	9	13	16	327	483	154
FUS_00014867-RA	FUS_00014867:E008	FUS_00014867	E008	240.534	0.0122583	43.3928	4.47829e-11	1.79046e-08	21.0415	21.4648	0.0854956	1429	415958	416126	169	+	127	98	113	404	558	330
FUS_00001248-RA	FUS_00001248:E009	FUS_00001248	E009	134.473	0.00191497	43.3595	4.55518e-11	1.81348e-08	14.7773	17.9426	0.727412	1516	1863763	1863902	140	-	53	34	37	252	318	257
FUS_00010522-RA	FUS_00010522:E033	FUS_00010522	E033	314.636	0.0710377	43.3039	4.68642e-11	1.85786e-08	33.0042	15.5954	-3.4316	1390	1236731	1237720	990	+	139	453	262	216	297	396
FUS_00008446-RA	FUS_00008446:E002	FUS_00008446	E002	91.736	0.00165725	43.0893	5.22968e-11	2.06451e-08	13.6805	17.2039	0.838194	764	703171	703332	162	+	77	53	55	131	146	132
FUS_00012492-RA	FUS_00012492:E002	FUS_00012492	E002	231.934	0.00643663	42.9709	5.55608e-11	2.18419e-08	24.464	19.2254	-1.04951	992	1053089	1053167	79	-	308	145	151	225	276	368
FUS_00011710-RA	FUS_00011710:E009	FUS_00011710	E009	121.379	0.00382405	42.8641	5.86774e-11	2.2971e-08	15.0101	17.3522	0.541079	280	268433	268585	153	-	40	54	45	172	269	254
FUS_00003010-RA	FUS_00003010:E002	FUS_00003010	E002	21.0344	0.00565488	42.8409	5.93768e-11	2.31483e-08	5.25406	9.36812	1.77058	58	277604	277698	95	+	9	2	5	43	49	44
FUS_00014867-RA	FUS_00014867:E004	FUS_00014867	E004	153.738	0.0161355	42.8111	6.0288e-11	2.33921e-08	17.1327	18.6448	0.330546	1429	414675	414820	146	+	60	62	66	271	390	201
FUS_00012688-RA	FUS_00012688:E004	FUS_00012688	E004	124.597	0.0119959	42.8043	6.05001e-11	2.33921e-08	16.5662	17.5886	0.228986	1183	101686	102010	325	-	65	53	90	204	205	200
FUS_00005268-RA	FUS_00005268:E005	FUS_00005268	E005	159.11	0.00291637	42.7786	6.1299e-11	2.36039e-08	17.5641	20.447	0.612221	742	799236	799353	118	-	128	78	133	218	254	206
FUS_00023139-RA	FUS_00023139:E008	FUS_00023139	E008	147.392	0.0181228	42.7467	6.23054e-11	2.38935e-08	14.9828	21.752	1.47116	1729	152420	152688	269	+	115	66	70	226	305	206
FUS_00023392-RA	FUS_00023392:E004	FUS_00023392	E004	64.3117	0.00929673	42.6324	6.60551e-11	2.52285e-08	12.29	14.1666	0.49191	1578	124466	124528	63	-	34	26	58	85	94	119
FUS_00011895-RA	FUS_00011895:E005	FUS_00011895	E005	38.5114	0.0104426	42.5611	6.85085e-11	2.59597e-08	9.48902	11.4495	0.610635	49	393702	393857	156	-	25	22	14	71	63	61
FUS_00002136-RA	FUS_00002136:E013	FUS_00002136	E013	68.1328	0.0079357	42.5607	6.85221e-11	2.59597e-08	11.3599	15.6435	1.11359	784	2246935	2247123	189	+	59	22	26	108	130	123
FUS_00019867-RA	FUS_00019867:E014	FUS_00019867	E014	80.6049	0.00529242	42.5249	6.97893e-11	2.63335e-08	11.9013	15.4041	0.901693	1415	225537	225714	178	-	34	25	26	98	119	264
FUS_00002794-RA	FUS_00002794:E004	FUS_00002794	E004	130.906	0.0355534	42.3988	7.44352e-11	2.79385e-08	15.4765	18.2152	0.618775	779	1576332	1576878	547	+	64	38	58	230	302	212
FUS_00010195-RA	FUS_00010195:E003	FUS_00010195	E003	96.905	0.00602309	42.3935	7.46376e-11	2.79385e-08	15.5385	16.067	0.123626	938	1348688	1348869	182	-	103	39	55	133	190	124
FUS_00017119-RA	FUS_00017119:E010	FUS_00017119	E010	88357.7	0.0875724	42.3175	7.75963e-11	2.89308e-08	74.4411	58.3556	-2.77601	1467	391136	392145	1010	-	122937	100613	151139	16074	15399	45388
FUS_00021438-RA	FUS_00021438:E008	FUS_00021438	E008	1224.47	0.00448729	42.2926	7.85874e-11	2.91845e-08	34.7949	33.1491	-0.293775	688	130805	131526	722	+	566	661	588	2432	2822	1039
FUS_00008659-RA	FUS_00008659:E007	FUS_00008659	E007	369.931	0.00132163	42.189	8.28654e-11	3.0652e-08	23.5204	25.7497	0.427271	832	59691	59767	77	+	249	130	197	491	859	588
FUS_00008032-RA	FUS_00008032:E007	FUS_00008032	E007	615.082	0.00756679	42.174	8.35012e-11	3.07661e-08	27.2967	30.1331	0.521927	813	1346639	1346883	245	-	404	261	376	1009	1244	784
FUS_00000367-RA	FUS_00000367:E001	FUS_00000367	E001	176.384	0.00167861	42.1184	8.59119e-11	3.15307e-08	18.1077	21.1776	0.6421	149	6109719	6109905	187	+	174	79	73	230	294	337
FUS_00005675-RA	FUS_00005675:E001	FUS_00005675	E001	205.964	0.0111398	42.0252	9.01028e-11	3.29401e-08	20.6476	16.3939	-0.916239	1291	2095869	2097000	1132	-	168	303	324	52	33	146
FUS_00010964-RA	FUS_00010964:E016	FUS_00010964	E016	190.363	0.00739165	41.9584	9.32379e-11	3.39541e-08	23.0591	17.725	-1.09991	217	411412	411508	97	+	194	94	143	194	278	325
FUS_00005515-RA	FUS_00005515:E004	FUS_00005515	E004	101.53	0.00751192	41.9176	9.52041e-11	3.45363e-08	13.2016	18.1257	1.16501	310	1852574	1852803	230	+	63	32	52	178	219	147
FUS_00002194-RA	FUS_00002194:E009	FUS_00002194	E009	2092.87	0.113964	41.8859	9.67577e-11	3.49649e-08	41.9657	22.5654	-3.52744	784	3089939	3090704	766	+	1293	3195	4372	85	214	451
FUS_00006758-RA	FUS_00006758:E010	FUS_00006758	E010	44.8589	0.00508466	41.8527	9.84146e-11	3.53478e-08	11.0178	11.8451	0.240434	1317	1781550	1781732	183	+	33	36	33	52	61	63
FUS_00006812-RA	FUS_00006812:E002	FUS_00006812	E002	90.9273	0.0058066	41.8496	9.85699e-11	3.53478e-08	11.7569	16.1915	1.12684	1023	470646	470833	188	+	43	10	26	147	257	174
FUS_00012073-RA	FUS_00012073:E005	FUS_00012073	E005	7962.89	0.0364421	41.8013	1.01034e-10	3.60936e-08	52.7847	43.272	-1.65149	1287	153782	155749	1968	+	6166	11923	11110	3469	3182	4637
FUS_00002183-RA	FUS_00002183:E009	FUS_00002183	E009	65.9338	0.00201698	41.77	1.02667e-10	3.65381e-08	11.4478	15.2599	0.997075	784	3001615	3001684	70	-	46	35	32	117	118	87
FUS_00010621-RA	FUS_00010621:E010	FUS_00010621	E010	23.2666	0.0166963	41.7281	1.0489e-10	3.71884e-08	6.7243	10.2593	1.32027	1047	598593	598720	128	-	19	7	10	23	42	60
FUS_00015717-RA	FUS_00015717:E005	FUS_00015717	E005	69.2082	0.00320338	41.7066	1.06052e-10	3.7334e-08	12.2615	15.0522	0.717082	160	712528	712741	214	+	54	34	34	93	122	124
FUS_00006758-RA	FUS_00006758:E009	FUS_00006758	E009	36.5262	0.00397551	41.7006	1.06376e-10	3.7334e-08	9.93631	10.9198	0.306683	1317	1781335	1781472	138	+	25	29	27	41	50	55
FUS_00019519-RA	FUS_00019519:E007	FUS_00019519	E007	359.487	0.00868907	41.6911	1.06894e-10	3.7334e-08	23.0938	25.6604	0.493613	328	107637	107723	87	-	217	138	193	525	766	589
FUS_00017776-RA	FUS_00017776:E008	FUS_00017776	E008	501.439	0.014571	41.6857	1.07191e-10	3.7334e-08	30.5042	24.5624	-1.10567	145	333107	335435	2329	+	599	367	401	496	663	563
FUS_00019535-RA	FUS_00019535:E037	FUS_00019535	E037	96.9659	0.0028738	41.6808	1.07461e-10	3.7334e-08	18.2891	13.4378	-1.13885	328	383383	383493	111	+	102	86	79	73	109	137
FUS_00014167-RA	FUS_00014167:E007	FUS_00014167	E007	354.414	0.00375881	41.6767	1.07685e-10	3.7334e-08	22.909	26.1265	0.617844	721	15128	15305	178	-	392	78	137	433	656	771
FUS_00017426-RA	FUS_00017426:E006	FUS_00017426	E006	112.052	0.0169753	41.627	1.10455e-10	3.81536e-08	14.929	17.6999	0.637447	375	206233	206511	279	-	55	56	61	128	220	229
FUS_00000322-RA	FUS_00000322:E005	FUS_00000322	E005	5.37667	0.0204906	41.5925	1.12425e-10	3.8692e-08	2.5884	7.39262	3.10981	149	5503820	5504260	441	+	11	0	2	14	8	2
FUS_00009736-RA	FUS_00009736:E020	FUS_00009736	E020	193.885	0.00765123	41.5443	1.15233e-10	3.95135e-08	23.3399	17.6174	-1.17844	140	1748787	1749377	591	+	152	129	162	203	227	339
FUS_00011655-RA	FUS_00011655:E002	FUS_00011655	E002	1021.47	0.00628936	41.5189	1.16734e-10	3.98827e-08	34.8473	30.125	-0.849012	1138	543114	545006	1893	-	1293	1263	874	614	789	942
FUS_00020090-RA	FUS_00020090:E003	FUS_00020090	E003	145.603	0.010433	41.4772	1.19253e-10	4.05956e-08	16.3826	18.9201	0.558989	844	105171	105311	141	+	66	59	64	232	326	246
FUS_00013052-RA	FUS_00013052:E011	FUS_00013052	E011	158.709	0.00333772	41.4682	1.19804e-10	4.06359e-08	20.969	16.7708	-0.895941	806	798571	798956	386	+	168	166	131	143	204	120
FUS_00012892-RA	FUS_00012892:E013	FUS_00012892	E013	34.3557	0.00545931	41.4092	1.23477e-10	4.17311e-08	7.4757	11.0285	1.2325	1379	235553	235747	195	-	11	8	12	63	72	76
FUS_00003227-RA	FUS_00003227:E010	FUS_00003227	E010	125.763	0.0193399	41.209	1.36795e-10	4.60665e-08	15.2453	18.6718	0.772037	818	301245	301386	142	-	65	52	66	252	278	129
FUS_00000531-RA	FUS_00000531:E035	FUS_00000531	E035	116.063	0.00454368	41.1939	1.37853e-10	4.62569e-08	16.1759	16.1377	-0.0088232	358	817052	817450	399	+	59	34	57	176	248	225
FUS_00007356-RA	FUS_00007356:E005	FUS_00007356	E005	160.256	0.0043681	41.1618	1.40135e-10	4.68555e-08	17.8436	20.2511	0.510541	1619	1226791	1227053	263	-	133	83	121	221	253	218
FUS_00004353-RA	FUS_00004353:E004	FUS_00004353	E004	584.809	0.00510177	41.0755	1.4646e-10	4.84944e-08	27.0819	29.9568	0.529845	299	46471	46594	124	+	445	257	421	969	1086	630
FUS_00017565-RA	FUS_00017565:E010	FUS_00017565	E010	54.103	0.00349259	41.0697	1.46899e-10	4.84944e-08	9.94471	13.9766	1.14217	1482	30724	30883	160	-	33	11	26	100	124	81
FUS_00024638-RA	FUS_00024638:E008	FUS_00024638	E008	97.9067	0.0259096	41.0669	1.47109e-10	4.84944e-08	11.9628	19.6164	1.81829	2141	37735	37912	178	-	59	32	67	248	134	103
FUS_00000729-RA	FUS_00000729:E002	FUS_00000729	E002	310.376	0.00197218	41.0663	1.47151e-10	4.84944e-08	25.6051	21.5778	-0.783527	358	4256268	4256622	355	-	368	327	245	289	297	293
FUS_00006501-RA	FUS_00006501:E002	FUS_00006501	E002	21.4373	0.00691361	41.0554	1.47974e-10	4.84944e-08	10.4652	6.01689	-1.7208	151	386453	386598	146	-	37	19	21	11	18	19
FUS_00020995-RA	FUS_00020995:E030	FUS_00020995	E030	59.5741	0.00967316	41.0533	1.48133e-10	4.84944e-08	15.3784	9.77433	-1.54074	1206	59055	59182	128	+	83	63	67	29	32	60
FUS_00000793-RA	FUS_00000793:E012	FUS_00000793	E012	209.629	0.00232241	41.0462	1.48675e-10	4.85026e-08	19.4982	22.4048	0.591023	358	5045300	5046465	1166	+	186	152	158	251	291	268
FUS_00008445-RA	FUS_00008445:E005	FUS_00008445	E005	606.831	0.00367458	41.0022	1.52058e-10	4.93781e-08	30.6057	27.4202	-0.584891	764	701537	701747	211	+	1357	283	388	317	573	970
FUS_00011346-RA	FUS_00011346:E009	FUS_00011346	E009	47.3653	0.00721331	40.9977	1.5241e-10	4.93781e-08	10.4836	12.6503	0.62554	355	11251	11485	235	-	30	24	27	67	93	72
FUS_00006518-RA	FUS_00006518:E014	FUS_00006518	E014	50.5628	0.00517134	40.9632	1.5512e-10	5.00834e-08	8.72268	13.3117	1.38836	151	469735	470044	310	-	18	9	18	69	118	129
FUS_00006809-RA	FUS_00006809:E003	FUS_00006809	E003	536.046	0.00487887	40.8824	1.6167e-10	5.20194e-08	25.9351	29.3538	0.634816	1023	445389	445577	189	+	432	192	296	1011	1068	586
FUS_00007690-RA	FUS_00007690:E003	FUS_00007690	E003	17.3948	0.0143442	40.8254	1.66451e-10	5.33752e-08	5.59686	8.19292	1.16029	198	1311953	1312065	113	+	5	6	7	33	38	31
FUS_00020472-RA	FUS_00020472:E002	FUS_00020472	E002	130.763	0.0116956	40.7464	1.7332e-10	5.5372e-08	12.2665	18.2821	1.45028	1006	269850	270186	337	+	29	21	29	244	343	280
FUS_00015025-RA	FUS_00015025:E016	FUS_00015025	E016	95.0198	0.0168085	40.7404	1.73857e-10	5.5372e-08	13.1368	18.0272	1.1606	727	223826	223983	158	-	81	41	46	135	129	204
FUS_00003527-RA	FUS_00003527:E006	FUS_00003527	E006	115.046	0.013848	40.7133	1.76284e-10	5.59554e-08	15.2	14.7441	-0.110159	1384	535375	535620	246	-	25	35	29	163	364	205
FUS_00000742-RA	FUS_00000742:E001	FUS_00000742	E001	557.034	0.0122484	40.6213	1.84778e-10	5.84538e-08	28.2357	25.2659	-0.555988	358	4353990	4354914	925	-	46	1602	116	32	90	794
FUS_00020889-RA	FUS_00020889:E001	FUS_00020889	E001	24.4079	0.0106126	40.6108	1.85781e-10	5.85739e-08	6.89877	9.92551	1.13558	894	151988	152384	397	+	9	9	15	42	51	38
FUS_00019253-RA	FUS_00019253:E006	FUS_00019253	E006	71.6591	0.0043668	40.5962	1.87169e-10	5.87736e-08	12.7244	13.4798	0.199091	1447	59950	60181	232	+	28	21	34	101	141	171
FUS_00002165-RA	FUS_00002165:E009	FUS_00002165	E009	44.954	0.00316327	40.591	1.87665e-10	5.87736e-08	10.5899	12.0944	0.440183	784	2738992	2739156	165	+	32	23	25	59	79	79
FUS_00008641-RA	FUS_00008641:E009	FUS_00008641	E009	208.159	0.0190333	40.5829	1.88447e-10	5.88224e-08	19.8568	21.5366	0.343074	863	1804407	1804662	256	-	211	205	207	201	150	231
FUS_00015990-RA	FUS_00015990:E001	FUS_00015990	E001	348.981	0.0203089	40.5276	1.93859e-10	6.03113e-08	27.3868	21.2755	-1.1787	820	250642	253608	2967	-	374	436	296	268	255	346
FUS_00014698-RA	FUS_00014698:E013	FUS_00014698	E013	129.047	0.0105209	40.4863	1.98e-10	6.13965e-08	14.905	20.0929	1.15266	1507	203329	204126	798	-	108	48	72	215	254	166
FUS_00000289-RA	FUS_00000289:E013	FUS_00000289	E013	1024.19	0.00210599	40.421	2.04732e-10	6.32749e-08	31.9782	34.4247	0.438175	149	5114873	5115122	250	-	1233	684	688	1282	1274	1278
FUS_00025054-RA	FUS_00025054:E012	FUS_00025054	E012	531.619	0.0158928	40.411	2.0578e-10	6.33904e-08	25.4185	30.2549	0.897047	1417	57812	58113	302	-	313	255	455	752	1004	636
FUS_00022962-RA	FUS_00022962:E011	FUS_00022962	E011	54.9351	0.00277895	40.3426	2.13111e-10	6.54341e-08	10.2998	14.2792	1.10471	2117	47370	47769	400	-	49	4	27	91	135	80
FUS_00025054-RA	FUS_00025054:E008	FUS_00025054	E008	564.834	0.00625482	40.323	2.15257e-10	6.58778e-08	27.2112	29.6731	0.453967	1417	50258	50392	135	-	516	290	527	702	892	627
FUS_00019535-RA	FUS_00019535:E039	FUS_00019535	E039	162.062	0.0113136	40.2649	2.21759e-10	6.76474e-08	22.3518	15.9804	-1.35431	328	383780	383911	132	+	178	171	120	119	155	218
FUS_00013823-RA	FUS_00013823:E003	FUS_00013823	E003	74.6319	0.00672038	40.2347	2.25208e-10	6.83193e-08	13.2406	14.7592	0.383135	1579	161619	161747	129	+	57	32	37	97	138	141
FUS_00002264-RA	FUS_00002264:E009	FUS_00002264	E009	224.672	0.0118842	40.2329	2.25416e-10	6.83193e-08	17.9592	23.6049	1.1551	997	547996	548130	135	+	130	48	131	370	459	404
FUS_00000133-RA	FUS_00000133:E001	FUS_00000133	E001	57.8366	0.033052	40.1942	2.29925e-10	6.94618e-08	15.2288	8.95039	-1.78511	149	2010182	2010446	265	-	96	70	60	19	24	49
FUS_00024583-RA	FUS_00024583:E009	FUS_00024583	E009	25.4895	0.00575182	40.1822	2.31344e-10	6.96664e-08	6.64962	11.0873	1.60769	1056	24596	24807	212	-	14	18	8	34	47	48
FUS_00011338-RA	FUS_00011338:E013	FUS_00011338	E013	40.2786	0.00275491	40.0279	2.50359e-10	7.51516e-08	7.97892	11.5532	1.18523	114	1320057	1320433	377	+	13	9	11	73	105	76
FUS_00003363-RA	FUS_00003363:E011	FUS_00003363	E011	65.9899	0.00701902	39.9568	2.59636e-10	7.75487e-08	15.1835	10.9898	-1.11375	818	2089547	2089726	180	-	85	75	68	41	40	61
FUS_00020105-RA	FUS_00020105:E001	FUS_00020105	E001	3936.39	0.0127853	39.9541	2.59995e-10	7.75487e-08	45.2207	40.5514	-0.814904	844	221383	221494	112	-	9076	1693	5337	2088	2682	2284
FUS_00000531-RA	FUS_00000531:E008	FUS_00000531	E008	22.331	0.00521614	39.9225	2.64247e-10	7.85675e-08	5.83205	8.47257	1.14167	358	804419	804648	230	+	2	5	8	36	60	48
FUS_00001015-RA	FUS_00001015:E006	FUS_00001015	E006	76.6678	0.00261515	39.9119	2.65673e-10	7.87424e-08	12.1532	15.6645	0.892735	410	2772147	2772278	132	-	43	39	27	118	152	140
FUS_00008188-RA	FUS_00008188:E015	FUS_00008188	E015	35.8414	0.00562275	39.8994	2.67392e-10	7.87556e-08	8.94024	11.5725	0.835084	840	1282293	1282434	142	-	25	19	17	62	66	48
FUS_00001000-RA	FUS_00001000:E022	FUS_00001000	E022	1334.34	0.00830435	39.8978	2.67611e-10	7.87556e-08	36.6376	33.0843	-0.632164	410	2641779	2642395	617	+	2879	753	1189	1233	1378	705
FUS_00006907-RA	FUS_00006907:E003	FUS_00006907	E003	933.94	0.00135088	39.8932	2.68233e-10	7.87556e-08	28.5575	28.914	0.0655687	1023	2053101	2053211	111	-	75	235	201	2418	2831	882
FUS_00024572-RA	FUS_00024572:E002	FUS_00024572	E002	850.226	0.000923727	39.8083	2.80153e-10	8.19992e-08	31.5169	31.8776	0.0650736	1585	61746	63022	1277	-	878	437	663	891	1366	1214
FUS_00002831-RA	FUS_00002831:E001	FUS_00002831	E001	132.288	0.0179086	39.5674	3.16937e-10	9.24491e-08	14.548	19.3602	1.08702	779	1990791	1992006	1216	+	60	35	65	221	310	223
FUS_00010459-RA	FUS_00010459:E018	FUS_00010459	E018	18.7993	0.00698494	39.5619	3.17823e-10	9.24491e-08	5.96366	9.41746	1.4082	1390	469069	469180	112	-	11	8	11	31	31	33
FUS_00011931-RA	FUS_00011931:E002	FUS_00011931	E002	47.898	0.00959347	39.5407	3.2129e-10	9.31692e-08	9.27823	13.6234	1.27396	49	960089	960206	118	+	31	12	22	88	95	82
FUS_00002805-RA	FUS_00002805:E004	FUS_00002805	E004	21533.1	0.0389181	39.5296	3.2312e-10	9.34114e-08	58.9728	50.4285	-1.47779	779	1645924	1646988	1065	-	26432	24793	38569	1826	1856	15722
FUS_00013242-RA	FUS_00013242:E003	FUS_00013242	E003	246.371	0.00135728	39.4984	3.2833e-10	9.46266e-08	20.9068	23.0944	0.436065	212	657457	657658	202	+	225	119	126	317	374	473
FUS_00006898-RA	FUS_00006898:E001	FUS_00006898	E001	231.318	0.0037342	39.4443	3.37555e-10	9.69878e-08	21.9581	20.3327	-0.329032	1023	1796482	1797298	817	-	222	307	199	130	212	230
FUS_00008208-RA	FUS_00008208:E001	FUS_00008208	E001	584.918	0.00227821	39.4351	3.39148e-10	9.71484e-08	29.8699	27.4852	-0.438908	840	1513974	1514668	695	-	583	521	355	677	770	702
FUS_00017120-RA	FUS_00017120:E004	FUS_00017120	E004	80673.5	0.0882057	39.428	3.40381e-10	9.72051e-08	72.7157	58.5297	-2.44832	1467	391083	392183	1101	+	115984	92287	135217	14337	13692	41889
FUS_00003060-RA	FUS_00003060:E003	FUS_00003060	E003	261.45	0.00662469	39.2727	3.68563e-10	1.04934e-07	22.3629	21.7009	-0.131826	58	1210421	1210627	207	-	137	102	164	457	554	328
FUS_00025054-RA	FUS_00025054:E001	FUS_00025054	E001	4950.63	0.0209946	39.2583	3.71278e-10	1.05221e-07	48.7277	40.7391	-1.39122	1417	43347	44246	900	-	7019	4356	7229	2255	2807	3674
FUS_00000778-RA	FUS_00000778:E013	FUS_00000778	E013	13.4823	0.00768967	39.2556	3.7181e-10	1.05221e-07	4.79096	7.39724	1.30741	358	4825202	4825317	116	-	7	2	4	27	31	25
FUS_00011767-RA	FUS_00011767:E001	FUS_00011767	E001	1120.71	0.0120847	39.1569	3.91082e-10	1.10343e-07	36.2963	31.1903	-0.912744	280	927402	930728	3327	-	1272	1019	1003	979	1149	1228
FUS_00000563-RA	FUS_00000563:E002	FUS_00000563	E002	58.6807	0.0196343	39.104	4.0182e-10	1.13033e-07	9.40756	13.4591	1.18761	358	1577062	1577219	158	+	20	10	16	111	174	90
FUS_00006129-RA	FUS_00006129:E007	FUS_00006129	E007	98.096	0.00312082	38.9795	4.28283e-10	1.20117e-07	16.9442	13.1974	-0.905182	63	26932	27127	196	+	133	128	92	63	62	62
FUS_00025054-RA	FUS_00025054:E010	FUS_00025054	E010	405.619	0.00834826	38.9275	4.39837e-10	1.22991e-07	24.3032	27.403	0.585803	1417	50729	50869	141	-	326	207	370	539	672	450
FUS_00009367-RA	FUS_00009367:E003	FUS_00009367	E003	22.3292	0.011494	38.8972	4.46731e-10	1.24548e-07	5.99544	9.06814	1.27228	909	71319	71496	178	+	8	4	7	43	59	38
FUS_00011655-RA	FUS_00011655:E013	FUS_00011655	E013	114.226	0.00822997	38.8869	4.49091e-10	1.24553e-07	14.8487	18.844	0.904336	1138	550903	551061	159	-	101	62	68	138	199	178
FUS_00007551-RA	FUS_00007551:E004	FUS_00007551	E004	310.303	0.00799927	38.8855	4.49401e-10	1.24553e-07	21.4974	24.4462	0.578702	67	1464114	1464337	224	+	159	99	153	601	683	420
FUS_00001500-RA	FUS_00001500:E001	FUS_00001500	E001	134.887	0.0205172	38.7965	4.70372e-10	1.29982e-07	21.9608	14.0819	-1.73467	292	1203806	1204020	215	-	74	189	85	123	168	138
FUS_00006898-RA	FUS_00006898:E002	FUS_00006898	E002	41.1334	0.00403753	38.781	4.74129e-10	1.30636e-07	9.18211	12.9823	1.13978	1023	1797839	1798234	396	-	27	31	26	46	67	64
FUS_00010453-RA	FUS_00010453:E004	FUS_00010453	E004	159.64	0.00666312	38.7688	4.77105e-10	1.31071e-07	18.689	19.3515	0.140486	1390	356221	356356	136	-	114	118	130	156	256	220
FUS_00011338-RA	FUS_00011338:E055	FUS_00011338	E055	662.435	0.0198818	38.739	4.84436e-10	1.32697e-07	34.5468	24.6174	-1.8217	114	1351450	1351611	162	+	669	637	635	509	631	804
FUS_00002175-RA	FUS_00002175:E006	FUS_00002175	E006	694.962	0.00471958	38.721	4.88928e-10	1.33538e-07	28.0216	30.6011	0.472508	784	2846808	2846966	159	+	343	298	344	976	1361	1377
FUS_00011733-RA	FUS_00011733:E005	FUS_00011733	E005	37.8701	0.00628019	38.6699	5.01894e-10	1.36682e-07	8.39805	12.6002	1.31821	280	437002	437116	115	-	21	24	16	84	65	37
FUS_00000204-RA	FUS_00000204:E001	FUS_00000204	E001	360.129	0.00766826	38.6258	5.13359e-10	1.39401e-07	27.725	21.624	-1.1714	149	3478417	3478685	269	+	473	338	341	323	298	327
FUS_00002194-RA	FUS_00002194:E008	FUS_00002194	E008	37.2835	0.0421078	38.5672	5.29019e-10	1.43239e-07	10.5266	10.1724	-0.111049	784	3089592	3089780	189	+	34	38	44	17	29	50
FUS_00014276-RA	FUS_00014276:E002	FUS_00014276	E002	93.0148	0.00649038	38.5281	5.39708e-10	1.45714e-07	18.1467	13.0703	-1.20409	721	959336	959431	96	-	91	72	94	86	112	103
FUS_00024638-RA	FUS_00024638:E007	FUS_00024638	E007	164.615	0.024763	38.4789	5.53484e-10	1.49005e-07	15.4892	22.9336	1.58419	2141	37392	37634	243	-	106	60	128	375	229	169
FUS_00000562-RA	FUS_00000562:E007	FUS_00000562	E007	1303.58	0.0475569	38.4384	5.65086e-10	1.51693e-07	39.6349	28.8246	-1.93222	358	1562181	1563711	1531	+	992	2169	1121	271	544	1884
FUS_00010621-RA	FUS_00010621:E011	FUS_00010621	E011	31.9813	0.0289629	38.3894	5.79456e-10	1.55108e-07	7.6975	11.8104	1.36984	1047	607640	607802	163	-	24	12	12	31	67	75
FUS_00008659-RA	FUS_00008659:E006	FUS_00008659	E006	484.757	0.00307915	38.2953	6.08082e-10	1.62092e-07	25.2609	27.9342	0.501194	832	59453	59569	117	+	302	170	252	675	1130	771
FUS_00018877-RA	FUS_00018877:E002	FUS_00018877	E002	21.6582	0.0190009	38.2924	6.08997e-10	1.62092e-07	5.62452	9.09449	1.47308	1169	417193	417355	163	+	8	4	5	47	62	29
FUS_00001810-RA	FUS_00001810:E003	FUS_00001810	E003	508.167	0.0077192	38.2808	6.12625e-10	1.62597e-07	27.5057	27.6882	0.0338692	270	953377	953576	200	-	411	322	436	460	759	805
FUS_00000346-RA	FUS_00000346:E001	FUS_00000346	E001	960.788	0.0629065	38.2002	6.38463e-10	1.68977e-07	40.0285	25.5461	-2.61257	149	5826760	5828081	1322	-	488	1133	646	532	1093	1853
FUS_00020497-RA	FUS_00020497:E013	FUS_00020497	E013	34.1374	0.00453137	38.1868	6.42856e-10	1.69662e-07	8.41677	11.1389	0.897922	1394	142209	142355	147	+	21	13	12	63	72	53
FUS_00019239-RA	FUS_00019239:E003	FUS_00019239	E003	1298.92	0.0101585	38.1446	6.56908e-10	1.72368e-07	34.0633	35.0162	0.169708	282	414847	415144	298	+	711	591	712	2414	2659	1543
FUS_00016838-RA	FUS_00016838:E005	FUS_00016838	E005	239.299	0.0158574	38.1415	6.57959e-10	1.72368e-07	19.9969	22.789	0.562879	923	324757	325015	259	+	119	117	123	392	504	341
FUS_00010448-RA	FUS_00010448:E001	FUS_00010448	E001	241.828	0.00288034	38.1395	6.58616e-10	1.72368e-07	23.4542	20.6208	-0.564619	1390	299606	299900	295	-	270	188	146	320	410	178
FUS_00020067-RA	FUS_00020067:E003	FUS_00020067	E003	207.984	0.00194178	38.0925	6.74674e-10	1.76081e-07	19.8287	21.8725	0.416191	261	313626	313782	157	-	169	173	153	201	293	296
FUS_00014351-RA	FUS_00014351:E005	FUS_00014351	E005	488.931	0.00417397	38.0443	6.91575e-10	1.79991e-07	25.673	25.9289	0.0483614	1444	390296	390549	254	-	180	95	243	877	1260	757
FUS_00007966-RA	FUS_00007966:E020	FUS_00007966	E020	28.8497	0.00453279	38.0384	6.93662e-10	1.80036e-07	7.70229	10.5123	0.983622	813	70685	70891	207	-	20	8	11	49	60	52
FUS_00013923-RA	FUS_00013923:E002	FUS_00013923	E002	58.7862	0.00504272	38.0247	6.98543e-10	1.80803e-07	15.0816	9.98935	-1.39984	1220	421989	422031	43	-	62	62	73	39	46	45
FUS_00008291-RA	FUS_00008291:E001	FUS_00008291	E001	98.0121	0.00343534	38.0073	7.04795e-10	1.8192e-07	17.1376	13.8412	-0.782425	104	573816	575038	1223	-	122	116	85	44	74	119
FUS_00011338-RA	FUS_00011338:E010	FUS_00011338	E010	39.3696	0.0199272	38	7.07452e-10	1.8205e-07	6.44769	11.7794	1.90227	114	1317950	1318087	138	+	9	5	7	82	124	60
FUS_00007288-RA	FUS_00007288:E009	FUS_00007288	E009	67.3546	0.00251319	37.9952	7.09172e-10	1.8205e-07	12.0093	14.6454	0.688434	1619	258489	258667	179	-	47	24	33	95	128	131
FUS_00014926-RA	FUS_00014926:E009	FUS_00014926	E009	122.51	0.00654421	37.9842	7.13183e-10	1.82581e-07	14.5873	17.439	0.663188	1097	349975	350247	273	+	47	33	45	227	311	194
FUS_00007355-RA	FUS_00007355:E001	FUS_00007355	E001	625.035	0.00232044	37.8509	7.63638e-10	1.94966e-07	30.561	27.9138	-0.485198	1619	1215290	1215445	156	-	812	458	462	590	636	908
FUS_00015890-RA	FUS_00015890:E016	FUS_00015890	E016	113.468	0.00794861	37.8313	7.71342e-10	1.964e-07	14.1655	18.2727	0.950105	985	530609	530894	286	-	59	41	57	192	221	200
FUS_00003050-RA	FUS_00003050:E003	FUS_00003050	E003	1054.96	0.00162412	37.7926	7.86815e-10	1.99579e-07	30.1131	32.308	0.397136	58	1163482	1163679	198	+	310	170	432	1979	3018	1567
FUS_00004353-RA	FUS_00004353:E003	FUS_00004353	E003	500.532	0.00766571	37.7894	7.88079e-10	1.99579e-07	25.4022	29.0507	0.680118	299	46008	46148	141	+	395	211	305	889	966	536
FUS_00019212-RA	FUS_00019212:E011	FUS_00019212	E011	77.4237	0.0197758	37.7487	8.04692e-10	2.03239e-07	10.3116	16.1024	1.53799	282	77564	77799	236	+	36	12	21	157	226	102
FUS_00012808-RA	FUS_00012808:E008	FUS_00012808	E008	71.6632	0.00311112	37.7223	8.15657e-10	2.05456e-07	12.2488	15.9785	0.939638	1241	107415	107685	271	-	72	31	48	88	125	106
FUS_00007509-RA	FUS_00007509:E005	FUS_00007509	E005	207.91	0.00290667	37.6855	8.31199e-10	2.08811e-07	22.0777	19.8275	-0.457338	67	1013241	1014760	1520	+	241	133	175	245	255	240
FUS_00000742-RA	FUS_00000742:E002	FUS_00000742	E002	27.9257	0.0139873	37.6689	8.38298e-10	2.10033e-07	6.44125	12.2832	2.04627	358	4355622	4355679	58	-	1	39	7	3	15	108
FUS_00024033-RA	FUS_00024033:E006	FUS_00024033	E006	40.6113	0.0139309	37.6482	8.47253e-10	2.11712e-07	9.56657	11.5958	0.626907	400	110392	110507	116	+	26	9	22	89	82	49
FUS_00006676-RA	FUS_00006676:E006	FUS_00006676	E006	56.5305	0.00457418	37.6419	8.50009e-10	2.11724e-07	10.695	13.6872	0.832794	1317	456697	456872	176	+	38	9	28	88	141	91
FUS_00010681-RA	FUS_00010681:E006	FUS_00010681	E006	1615.38	0.00156281	37.6377	8.51807e-10	2.11724e-07	35.6818	36.6849	0.177628	1047	1618731	1618912	182	+	1025	595	812	2827	3519	2144
FUS_00022206-RA	FUS_00022206:E004	FUS_00022206	E004	1058.62	0.00181527	37.6125	8.62899e-10	2.13816e-07	32.9006	33.2719	0.0665122	249	105105	105234	130	-	918	371	582	1883	2222	1118
FUS_00023524-RA	FUS_00023524:E002	FUS_00023524	E002	51.2489	0.00550901	37.6083	8.64778e-10	2.13816e-07	10.6523	13.5508	0.81086	363	178418	178547	130	+	41	35	20	68	95	77
FUS_00008155-RA	FUS_00008155:E004	FUS_00008155	E004	3843.67	0.00199432	37.5959	8.7028e-10	2.14583e-07	41.442	42.6971	0.219294	840	991518	991661	144	+	488	2084	809	8067	10715	4267
FUS_00003323-RA	FUS_00003323:E001	FUS_00003323	E001	182.013	0.104124	37.591	8.72446e-10	2.14583e-07	24.2996	15.7165	-1.79597	818	1405176	1407620	2445	-	53	309	116	25	70	441
FUS_00003233-RA	FUS_00003233:E006	FUS_00003233	E006	1212.35	0.017832	37.5452	8.93172e-10	2.18663e-07	31.9529	37.1225	0.9211	818	335772	336924	1153	-	542	1118	987	1467	1778	1464
FUS_00014208-RA	FUS_00014208:E017	FUS_00014208	E017	39.6453	0.00948927	37.5441	8.93691e-10	2.18663e-07	13.0587	8.18386	-1.52135	721	453324	453368	45	+	65	43	36	23	29	30
FUS_00004282-RA	FUS_00004282:E002	FUS_00004282	E002	47.9839	0.016888	37.5313	8.99557e-10	2.19527e-07	8.98709	14.0474	1.48264	866	1998412	1998572	161	+	29	18	19	101	87	72
FUS_00000322-RA	FUS_00000322:E031	FUS_00000322	E031	249.611	0.0583056	37.5196	9.04992e-10	2.20281e-07	20.1611	10.8597	-2.25253	149	5518744	5519349	606	+	1255	57	173	33	8	14
FUS_00004781-RA	FUS_00004781:E005	FUS_00004781	E005	63.8316	0.00510824	37.4733	9.26747e-10	2.24994e-07	12.6482	13.7246	0.282499	1116	1039747	1039816	70	+	49	32	33	73	121	117
FUS_00011697-RA	FUS_00011697:E001	FUS_00011697	E001	905.216	0.0133454	37.4516	9.37121e-10	2.26926e-07	31.8461	26.8899	-0.90813	1138	1300204	1301910	1707	-	965	1285	1348	198	211	573
FUS_00000691-RA	FUS_00000691:E001	FUS_00000691	E001	17.1449	0.0135786	37.415	9.54845e-10	2.3024e-07	5.48036	8.13415	1.20079	358	3722882	3723322	441	+	5	8	4	29	44	29
FUS_00004353-RA	FUS_00004353:E005	FUS_00004353	E005	608.244	0.00262168	37.4132	9.55709e-10	2.3024e-07	28.0677	29.7765	0.313873	299	47363	47478	116	+	509	305	463	950	1031	644
FUS_00007350-RA	FUS_00007350:E014	FUS_00007350	E014	94.3265	0.0136715	37.3938	9.65304e-10	2.31957e-07	13.3752	16.2363	0.697697	1619	1172603	1172780	178	-	40	22	52	187	233	114
FUS_00005709-RA	FUS_00005709:E001	FUS_00005709	E001	87.0302	0.014983	37.3634	9.80474e-10	2.35001e-07	18.2539	12.1804	-1.46797	1039	257220	257423	204	-	37	102	65	98	132	79
FUS_00013923-RA	FUS_00013923:E003	FUS_00013923	E003	133.4	0.00187002	37.3465	9.89006e-10	2.35872e-07	19.7596	15.6029	-0.916768	1220	422110	422409	300	-	155	117	137	103	129	142
FUS_00009046-RA	FUS_00009046:E001	FUS_00009046	E001	150.372	0.0123705	37.3462	9.89128e-10	2.35872e-07	20.5109	16.4206	-0.882159	391	1437875	1439431	1557	-	188	155	127	104	127	179
FUS_00002196-RA	FUS_00002196:E003	FUS_00002196	E003	145.716	0.0497202	37.2627	1.03239e-09	2.45565e-07	15.8125	16.6951	0.203129	784	3106173	3108171	1999	+	104	214	240	21	59	85
FUS_00024583-RA	FUS_00024583:E008	FUS_00024583	E008	37.4621	0.00580212	37.2089	1.06128e-09	2.5135e-07	8.52964	12.6983	1.29609	1056	23936	24102	167	-	25	25	18	43	66	68
FUS_00018821-RA	FUS_00018821:E004	FUS_00018821	E004	59.1355	0.00237785	37.2075	1.06206e-09	2.5135e-07	11.7454	13.591	0.498493	1130	446519	446671	153	+	47	25	24	104	108	91
FUS_00010454-RA	FUS_00010454:E004	FUS_00010454	E004	165.991	0.017995	37.0977	1.12355e-09	2.65234e-07	18.5559	20.0785	0.320602	1390	356223	356356	134	+	142	105	110	184	291	232
FUS_00002923-RA	FUS_00002923:E002	FUS_00002923	E002	42.8714	0.00790174	37.055	1.14843e-09	2.70427e-07	9.33922	12.2191	0.879277	779	3039874	3040291	418	+	23	17	17	82	90	63
FUS_00008998-RA	FUS_00008998:E009	FUS_00008998	E009	112.333	0.0237619	36.995	1.18434e-09	2.777e-07	12.0988	18.8759	1.62408	391	957440	957977	538	-	55	24	28	237	289	164
FUS_00006812-RA	FUS_00006812:E001	FUS_00006812	E001	70.2735	0.00442104	36.9935	1.18522e-09	2.777e-07	10.7115	14.6412	1.06654	1023	470294	470569	276	+	44	8	12	120	189	138
FUS_00012457-RA	FUS_00012457:E005	FUS_00012457	E005	78.3331	0.00893937	36.9548	1.20902e-09	2.82571e-07	13.4674	15.4162	0.482114	992	337217	337429	213	+	72	46	31	89	129	153
FUS_00009460-RA	FUS_00009460:E025	FUS_00009460	E025	394.908	0.000697247	36.9253	1.22741e-09	2.86157e-07	26.818	24.1223	-0.511552	909	1455998	1456219	222	-	501	337	357	355	397	405
FUS_00011238-RA	FUS_00011238:E002	FUS_00011238	E002	671.727	0.00651334	36.8432	1.2802e-09	2.97289e-07	32.6967	26.1248	-1.20468	1656	1029704	1029853	150	-	914	466	837	601	635	466
FUS_00012892-RA	FUS_00012892:E014	FUS_00012892	E014	31.9922	0.00409985	36.8413	1.28149e-09	2.97289e-07	7.47147	10.628	1.11302	1379	235827	235966	140	-	12	7	12	58	69	67
FUS_00008641-RA	FUS_00008641:E008	FUS_00008641	E008	234.44	0.0160846	36.8197	1.29575e-09	2.99858e-07	20.997	21.8556	0.172848	863	1804120	1804321	202	-	260	220	258	213	146	249
FUS_00016377-RA	FUS_00016377:E003	FUS_00016377	E003	59.2965	0.00261407	36.7628	1.33411e-09	3.07976e-07	11.745	13.8858	0.573873	888	581789	582001	213	+	34	66	25	45	82	116
FUS_00011710-RA	FUS_00011710:E001	FUS_00011710	E001	731.645	0.0185428	36.7017	1.37658e-09	3.17002e-07	34.4014	26.5772	-1.42451	280	262925	263709	785	-	506	819	513	506	830	1195
FUS_00000661-RA	FUS_00000661:E010	FUS_00000661	E010	27.4863	0.00393236	36.6612	1.40551e-09	3.22544e-07	7.53509	9.86511	0.845811	358	3227626	3227744	119	-	13	7	13	47	51	59
FUS_00016241-RA	FUS_00016241:E001	FUS_00016241	E001	266.697	0.00760825	36.6584	1.40751e-09	3.22544e-07	24.5816	20.7262	-0.760864	1425	404416	405227	812	-	351	225	210	276	285	262
FUS_00006459-RA	FUS_00006459:E005	FUS_00006459	E005	128.881	0.0925135	36.5798	1.46542e-09	3.34995e-07	21.9467	11.2559	-2.49665	1386	2004155	2004160	6	-	152	216	120	37	43	104
FUS_00011087-RA	FUS_00011087:E021	FUS_00011087	E021	68.9851	0.0450418	36.5377	1.49746e-09	3.40947e-07	16.7484	9.92597	-1.80886	1	350296	350581	286	+	120	85	54	46	35	48
FUS_00004254-RA	FUS_00004254:E008	FUS_00004254	E008	242.818	0.00165636	36.5344	1.49999e-09	3.40947e-07	20.6106	22.1851	0.317212	866	1660355	1660553	199	-	200	33	114	454	599	293
FUS_00010484-RA	FUS_00010484:E007	FUS_00010484	E007	79.3793	0.0233819	36.5274	1.50533e-09	3.40947e-07	11.4377	16.9182	1.38414	1390	922700	922848	149	+	54	25	31	146	168	122
FUS_00012706-RA	FUS_00012706:E001	FUS_00012706	E001	73.1397	0.00936636	36.5266	1.50597e-09	3.40947e-07	14.3551	11.923	-0.641102	1183	310336	311294	959	-	86	114	65	33	38	55
FUS_00005515-RA	FUS_00005515:E005	FUS_00005515	E005	100.622	0.00313922	36.5126	1.51679e-09	3.42572e-07	13.976	17.6388	0.859457	310	1852885	1853157	273	+	75	34	60	172	188	145
FUS_00002923-RA	FUS_00002923:E004	FUS_00002923	E004	60.7873	0.00545363	36.5022	1.52495e-09	3.43019e-07	11.6148	13.7937	0.587682	779	3040844	3041012	169	+	34	22	37	104	114	96
FUS_00011338-RA	FUS_00011338:E029	FUS_00011338	E029	66.0417	0.00851479	36.5008	1.52607e-09	3.43019e-07	10.3721	14.1746	1.0559	114	1337230	1337338	109	+	30	14	15	115	184	115
FUS_00015626-RA	FUS_00015626:E001	FUS_00015626	E001	41.9188	0.00663649	36.4859	1.53774e-09	3.44817e-07	12.2403	10.0105	-0.663047	160	188252	188926	675	-	58	37	33	41	39	43
FUS_00008195-RA	FUS_00008195:E001	FUS_00008195	E001	79.6657	0.019565	36.4224	1.58865e-09	3.55385e-07	11.2953	17.5517	1.56682	840	1330501	1330838	338	+	54	25	43	140	176	102
FUS_00000104-RA	FUS_00000104:E002	FUS_00000104	E002	88.2984	0.00221292	36.4095	1.59923e-09	3.56903e-07	16.5429	13.0472	-0.853893	149	1279824	1279963	140	-	135	87	87	69	55	73
FUS_00007818-RA	FUS_00007818:E008	FUS_00007818	E008	211.868	0.00560444	36.3796	1.62392e-09	3.61554e-07	18.7137	22.1009	0.6967	846	1238921	1239133	213	-	152	57	94	316	434	411
FUS_00007551-RA	FUS_00007551:E003	FUS_00007551	E003	195.392	0.00937354	36.372	1.63026e-09	3.62107e-07	17.8702	21.2161	0.701633	67	1463918	1464025	108	+	98	60	86	400	434	262
FUS_00022871-RA	FUS_00022871:E003	FUS_00022871	E003	121.721	0.00712238	36.3626	1.63816e-09	3.63003e-07	15.2004	18.1958	0.680331	1029	43123	44056	934	+	59	61	56	196	259	185
FUS_00000531-RA	FUS_00000531:E018	FUS_00000531	E018	38.0952	0.0160873	36.3507	1.64821e-09	3.6437e-07	7.98755	10.7178	0.934262	358	808431	808574	144	+	9	9	11	63	112	68
FUS_00011450-RA	FUS_00011450:E006	FUS_00011450	E006	39.4839	0.00837239	36.3389	1.65817e-09	3.65713e-07	10.1957	11.5214	0.400832	1600	78075	78197	123	+	37	15	27	53	51	77
FUS_00007551-RA	FUS_00007551:E005	FUS_00007551	E005	277.595	0.00789759	36.323	1.67175e-09	3.67844e-07	20.8213	23.5748	0.54715	67	1464421	1464562	142	+	148	83	144	526	601	390
FUS_00021738-RA	FUS_00021738:E011	FUS_00021738	E011	857.813	0.00598442	36.2584	1.72818e-09	3.79371e-07	33.0776	28.6083	-0.810796	696	164930	165129	200	-	1503	859	804	532	506	713
FUS_00000104-RA	FUS_00000104:E001	FUS_00000104	E001	76.3175	0.00224844	36.217	1.76522e-09	3.866e-07	15.6693	12.0706	-0.916867	149	1279678	1279741	64	-	110	82	76	54	51	59
FUS_00008032-RA	FUS_00008032:E006	FUS_00008032	E006	540.164	0.00384446	36.2	1.78069e-09	3.89082e-07	27.2006	28.5603	0.251841	813	1346362	1346538	177	-	395	258	377	785	1024	682
FUS_00002777-RA	FUS_00002777:E001	FUS_00002777	E001	78.2541	0.00337099	36.1827	1.79661e-09	3.91648e-07	12.1951	15.7248	0.895274	779	1303050	1303346	297	+	48	22	35	128	170	137
FUS_00018302-RA	FUS_00018302:E007	FUS_00018302	E007	272.417	0.00143168	36.1634	1.81449e-09	3.94288e-07	21.2918	23.6851	0.473189	1786	453196	453379	184	-	186	108	164	431	522	404
FUS_00002398-RA	FUS_00002398:E014	FUS_00002398	E014	105.821	0.0159863	36.1606	1.81711e-09	3.94288e-07	12.933	16.8407	0.951662	997	3169419	3169640	222	-	33	20	42	207	267	177
FUS_00020067-RA	FUS_00020067:E001	FUS_00020067	E001	640.717	0.00999579	36.1259	1.8497e-09	4.00434e-07	30.9392	26.7621	-0.768129	261	309740	310821	1082	-	696	774	616	351	486	687
FUS_00019497-RA	FUS_00019497:E009	FUS_00019497	E009	48.3686	0.00288363	36.1146	1.86052e-09	4.01851e-07	10.8233	12.2149	0.402415	326	165282	165375	94	-	25	23	28	73	89	83
FUS_00009685-RA	FUS_00009685:E003	FUS_00009685	E003	46.7663	0.00575347	36.0946	1.87968e-09	4.04435e-07	9.71245	13.2231	1.02437	140	1086230	1086357	128	+	32	18	23	83	88	71
FUS_00019239-RA	FUS_00019239:E002	FUS_00019239	E002	870.558	0.0114794	36.0931	1.88109e-09	4.04435e-07	30.5739	31.9129	0.242199	282	414568	414740	173	+	443	371	487	1646	1829	1028
FUS_00017120-RA	FUS_00017120:E002	FUS_00017120	E002	16096.3	0.0984452	36.0795	1.89425e-09	4.06334e-07	50.6693	60.0069	1.61468	1467	385953	388867	2915	+	4875	7806	10554	33164	28193	20752
FUS_00000720-RA	FUS_00000720:E009	FUS_00000720	E009	1467.57	0.034371	36.056	1.91729e-09	4.1034e-07	40.8537	31.2176	-1.70964	358	4129854	4132608	2755	+	1439	1412	1214	1171	1834	1695
FUS_00002670-RA	FUS_00002670:E004	FUS_00002670	E004	135.315	0.00744768	35.9867	1.98666e-09	4.24219e-07	16.66	18.9591	0.504025	6	3655520	3655761	242	-	106	64	85	184	221	229
FUS_00011450-RA	FUS_00011450:E005	FUS_00011450	E005	33.2362	0.0109287	35.8732	2.10588e-09	4.47706e-07	9.10579	10.8246	0.556393	1600	77912	77997	86	+	23	14	24	46	53	58
FUS_00008597-RA	FUS_00008597:E001	FUS_00008597	E001	43.8007	0.0197033	35.8691	2.11027e-09	4.47706e-07	6.66058	13.7359	2.32974	863	1062254	1062355	102	+	14	8	8	57	149	84
FUS_00019212-RA	FUS_00019212:E027	FUS_00019212	E027	350.544	0.0256407	35.8685	2.11094e-09	4.47706e-07	29.005	19.8466	-1.77026	282	83815	83874	60	+	530	263	402	208	292	359
FUS_00012905-RA	FUS_00012905:E012	FUS_00012905	E012	15.9769	0.00560822	35.8592	2.12108e-09	4.48843e-07	5.30613	9.3067	1.72028	1379	543025	543210	186	-	12	8	8	23	25	30
FUS_00015077-RA	FUS_00015077:E006	FUS_00015077	E006	13.6721	0.0153364	35.8093	2.17604e-09	4.59201e-07	4.3404	7.86321	1.78772	750	341855	342028	174	+	4	6	2	31	22	30
FUS_00008575-RA	FUS_00008575:E004	FUS_00008575	E004	282.213	0.00222793	35.8004	2.18606e-09	4.59201e-07	21.2034	22.9607	0.349726	863	612009	612125	117	-	194	31	118	485	697	471
FUS_00002670-RA	FUS_00002670:E002	FUS_00002670	E002	957.639	0.0110636	35.7988	2.18777e-09	4.59201e-07	34.7318	30.2267	-0.80994	6	3652979	3654474	1496	-	1127	843	858	776	833	1267
FUS_00017778-RA	FUS_00017778:E004	FUS_00017778	E004	53.2541	0.00947162	35.7972	2.18958e-09	4.59201e-07	11.1384	12.2883	0.328305	145	344716	345168	453	-	30	14	23	82	117	104
FUS_00013962-RA	FUS_00013962:E005	FUS_00013962	E005	373.875	0.00723915	35.7883	2.1997e-09	4.60181e-07	23.4377	26.2798	0.543332	1220	888542	888717	176	-	262	137	230	591	720	557
FUS_00024172-RA	FUS_00024172:E011	FUS_00024172	E011	50.1287	0.0468633	35.7841	2.20436e-09	4.60181e-07	9.83432	12.5605	0.807808	2116	89214	89405	192	-	14	21	18	88	120	84
FUS_00005362-RA	FUS_00005362:E013	FUS_00005362	E013	463.294	0.0182923	35.7801	2.20895e-09	4.60181e-07	30.4319	23.4072	-1.3158	742	2152195	2153463	1269	+	450	398	384	430	570	574
FUS_00002804-RA	FUS_00002804:E004	FUS_00002804	E004	20481.8	0.0497827	35.741	2.25369e-09	4.68463e-07	58.5061	50.0658	-1.46004	779	1645871	1646895	1025	+	25458	23758	36274	1669	1808	15002
FUS_00008655-RA	FUS_00008655:E010	FUS_00008655	E010	37.0276	0.0311398	35.6929	2.31004e-09	4.79117e-07	8.82493	11.4573	0.842721	863	1932873	1932946	74	-	18	18	14	41	81	81
FUS_00021005-RA	FUS_00021005:E009	FUS_00021005	E009	31.4052	0.00513914	35.665	2.34342e-09	4.84968e-07	7.79484	11.3655	1.20306	1206	309680	309980	301	-	25	12	8	63	62	46
FUS_00008835-RA	FUS_00008835:E011	FUS_00008835	E011	83.2187	0.00285062	35.6574	2.35249e-09	4.85777e-07	13.6354	16.0952	0.59796	1404	372443	372623	181	-	74	46	51	112	131	126
FUS_00011338-RA	FUS_00011338:E039	FUS_00011338	E039	123.601	0.00192875	35.63	2.38579e-09	4.91572e-07	15.4913	17.4201	0.441151	114	1341524	1341834	311	+	56	40	56	187	304	210
FUS_00003742-RA	FUS_00003742:E001	FUS_00003742	E001	254.012	0.00902683	35.616	2.40302e-09	4.94039e-07	25.0337	19.7092	-1.05703	153	329224	329720	497	-	246	231	195	277	316	269
FUS_00002197-RA	FUS_00002197:E003	FUS_00002197	E003	17.7531	0.124331	35.6016	2.42086e-09	4.96619e-07	5.65552	9.26452	1.51532	784	3104822	3105946	1125	-	10	30	14	7	15	20
FUS_00009369-RA	FUS_00009369:E013	FUS_00009369	E013	121.149	0.00407854	35.585	2.44161e-09	4.99786e-07	18.0763	15.0009	-0.702328	909	88703	89034	332	+	149	151	117	80	67	109
FUS_00010522-RA	FUS_00010522:E034	FUS_00010522	E034	23.5221	0.0828064	35.5683	2.46267e-09	5.02999e-07	15.8487	3.29539	-4.93226	1390	1237749	1237834	86	+	12	51	21	5	8	18
FUS_00003227-RA	FUS_00003227:E009	FUS_00003227	E009	143.702	0.0181621	35.549	2.48714e-09	5.06897e-07	16.6554	19.2954	0.5762	818	299671	299828	158	-	83	61	86	269	310	144
FUS_00002194-RA	FUS_00002194:E004	FUS_00002194	E004	13.4865	0.0615344	35.541	2.49737e-09	5.0788e-07	6.04762	7.10794	0.489843	784	3086389	3086566	178	+	8	15	12	10	21	13
FUS_00006946-RA	FUS_00006946:E002	FUS_00006946	E002	34.6748	0.00789378	35.5331	2.50749e-09	5.08836e-07	9.41866	10.7871	0.437804	111	485379	485658	280	-	31	18	10	57	74	44
FUS_00005557-RA	FUS_00005557:E015	FUS_00005557	E015	18.2683	0.00739029	35.524	2.51922e-09	5.10114e-07	5.81155	9.09132	1.37394	1291	497826	497995	170	-	16	3	5	37	40	28
FUS_00002398-RA	FUS_00002398:E015	FUS_00002398	E015	124.478	0.0210332	35.5069	2.54147e-09	5.13515e-07	13.4234	18.0111	1.08226	997	3169751	3170003	253	-	39	24	41	243	336	201
FUS_00020816-RA	FUS_00020816:E003	FUS_00020816	E003	75.5847	0.0151051	35.4787	2.57858e-09	5.19893e-07	12.8179	15.0598	0.567734	338	123794	123934	141	+	43	30	43	96	175	123
FUS_00001042-RA	FUS_00001042:E008	FUS_00001042	E008	45.4473	0.00487017	35.4513	2.61508e-09	5.26123e-07	9.26008	13.2567	1.1852	410	3202874	3203155	282	-	19	19	29	50	96	92
FUS_00001149-RA	FUS_00001149:E012	FUS_00001149	E012	173.084	0.0134832	35.3999	2.68506e-09	5.39049e-07	21.4503	15.7704	-1.22336	1516	35420	35560	141	+	250	221	173	88	97	120
FUS_00012471-RA	FUS_00012471:E002	FUS_00012471	E002	44.5254	0.0113932	35.378	2.71533e-09	5.43963e-07	9.56105	13.2782	1.08902	992	529951	530303	353	-	36	23	21	60	80	76
FUS_00007858-RA	FUS_00007858:E006	FUS_00007858	E006	48.4992	0.00464976	35.3287	2.78498e-09	5.56729e-07	9.8578	13.2436	0.982091	846	1790227	1790633	407	-	25	24	23	61	87	106
FUS_00020816-RA	FUS_00020816:E006	FUS_00020816	E006	197.615	0.0132794	35.3067	2.8166e-09	5.61854e-07	19.6803	20.9395	0.259225	338	125170	125856	687	+	155	84	116	257	377	327
FUS_00018331-RA	FUS_00018331:E005	FUS_00018331	E005	392.91	0.00398729	35.2838	2.84993e-09	5.67222e-07	24.0663	26.9482	0.546702	1004	175185	175279	95	-	323	180	286	568	697	499
FUS_00011087-RA	FUS_00011087:E020	FUS_00011087	E020	20.114	0.0203075	35.2799	2.85558e-09	5.67222e-07	9.91963	5.79729	-1.65939	1	350182	350217	36	+	35	23	16	11	15	15
FUS_00002194-RA	FUS_00002194:E003	FUS_00002194	E003	10.1824	0.0810874	35.2754	2.86223e-09	5.67343e-07	4.99447	6.48875	0.784452	784	3086131	3086240	110	+	2	12	9	13	11	12
FUS_00010484-RA	FUS_00010484:E006	FUS_00010484	E006	97.3197	0.0225643	35.2626	2.88107e-09	5.69875e-07	12.7468	18.1052	1.28122	1390	922457	922621	165	+	67	39	35	175	205	143
FUS_00003772-RA	FUS_00003772:E006	FUS_00003772	E006	27.0677	0.025306	35.2122	2.95664e-09	5.83595e-07	7.14408	10.0991	1.08477	153	1012619	1012888	270	+	13	7	11	52	60	45
FUS_00019360-RA	FUS_00019360:E001	FUS_00019360	E001	32.5951	0.044588	35.2047	2.96805e-09	5.84619e-07	14.0808	6.05424	-2.70556	1548	397894	398157	264	-	43	35	40	17	18	27
FUS_00018877-RA	FUS_00018877:E001	FUS_00018877	E001	88.3064	0.0450547	35.1391	3.06967e-09	6.02481e-07	18.4893	12.2527	-1.49873	1169	415799	415861	63	+	113	87	59	93	88	89
FUS_00001374-RA	FUS_00001374:E008	FUS_00001374	E008	58.6197	0.00380536	35.138	3.07156e-09	6.02481e-07	10.5109	13.9802	0.963883	1516	3502299	3502433	135	-	31	15	26	76	93	167
FUS_00003901-RA	FUS_00003901:E008	FUS_00003901	E008	531.731	0.0160528	35.1206	3.09909e-09	6.06615e-07	25.9295	28.8956	0.551837	153	2683868	2684039	172	-	309	220	291	813	1008	926
FUS_00010975-RA	FUS_00010975:E001	FUS_00010975	E001	110.022	0.00461012	35.0679	3.18406e-09	6.21951e-07	18.368	14.4492	-0.900155	217	557386	557881	496	-	139	133	71	74	102	123
FUS_00006000-RA	FUS_00006000:E001	FUS_00006000	E001	45.8747	0.00589692	35.0595	3.19784e-09	6.23346e-07	13.539	9.32677	-1.23568	281	285426	285763	338	-	61	46	45	36	40	36
FUS_00011238-RA	FUS_00011238:E013	FUS_00011238	E013	56.3611	0.0028042	35.0473	3.21793e-09	6.25683e-07	11.2157	13.7578	0.694624	1656	1046068	1046301	234	-	40	17	40	108	114	55
FUS_00008726-RA	FUS_00008726:E008	FUS_00008726	E008	190.69	0.0201581	35.0441	3.22319e-09	6.25683e-07	14.775	20.7798	1.32526	832	1373673	1373844	172	-	53	24	47	479	578	189
FUS_00022139-RA	FUS_00022139:E002	FUS_00022139	E002	94.9292	0.00217921	35.0401	3.22981e-09	6.25683e-07	14.1403	17.2333	0.728355	435	177368	178585	1218	+	96	47	46	141	143	154
FUS_00013491-RA	FUS_00013491:E002	FUS_00013491	E002	31292	0.069712	34.9933	3.30849e-09	6.39608e-07	61.3109	50.4594	-1.87622	227	530456	531489	1034	+	36377	40358	59114	1285	1883	13695
FUS_00001277-RA	FUS_00001277:E018	FUS_00001277	E018	48.1431	0.00727858	34.957	3.37065e-09	6.50286e-07	10.7225	12.3587	0.472653	1516	2120496	2120668	173	+	34	18	23	79	99	73
FUS_00002841-RA	FUS_00002841:E004	FUS_00002841	E004	16.7709	0.0067724	34.9345	3.40979e-09	6.56489e-07	5.07551	8.62663	1.61308	779	2123884	2124037	154	-	5	4	8	36	37	26
FUS_00001886-RA	FUS_00001886:E017	FUS_00001886	E017	39.029	0.00437861	34.922	3.43186e-09	6.58225e-07	13.11	8.35204	-1.47149	270	1851937	1851952	16	-	47	44	34	32	40	27
FUS_00000019-RA	FUS_00000019:E005	FUS_00000019	E005	224.789	0.0396187	34.9214	3.43282e-09	6.58225e-07	18.2128	20.8806	0.559059	149	268361	268686	326	-	66	59	63	467	659	275
FUS_00007476-RA	FUS_00007476:E022	FUS_00007476	E022	78.2154	0.00403302	34.9047	3.46245e-09	6.62555e-07	12.692	16.5198	0.943376	67	668927	669077	151	-	79	47	44	110	125	100
[truncated: 25,440 more rows]
