# Supplementary material for: Pest status, molecular evolution, and epigenetic factors derived from the genome assembly of Frankliniella fusca, a thysanopteran phytovirus vector
Source: BMC Genomics. 2023 Jun 22;24:343. doi: 10.1186/s12864-023-09375-5 (PMC10286387; doi:10.1186/s12864-023-09375-5)
Supplement: Supplementary file 8 — Additional file 8. [file 12864_2023_9375_MOESM8_ESM.xls]

## Sheet: Table S18
Seqeunce ID	CpGo	CpGoe	CpGdensity	GC	GCskew	Ns	Pattern	length
FUS_00000001-RA	15	0.394	1.61812	0.411	0.583	0	0	927
FUS_00000002-RA	45	1.37	7.6661	0.474	0.493	0	0	587
FUS_00000003-RA	14	0.434	1.76768	0.405	0.542	0	0	792
FUS_00000004-RA	20	0.387	1.26103	0.361	0.515	0	0	1586
FUS_00000005-RA	26	0.506	2.3235	0.429	0.49	0	0	1119
FUS_00000006-RA	44	0.562	2.2211	0.403	0.579	0	0	1981
FUS_00000007-RA	30	0.633	3.28947	0.456	0.5	0	0	912
FUS_00000008-RA	29	0.447	1.62374	0.381	0.504	0	0	1786
FUS_00000009-RA	99	0.999	11.6608	0.684	0.48	0	0	849
FUS_00000010-RA	206	1.194	17.3693	0.765	0.467	0	0	1186
FUS_00000011-RA	47	0.353	1.30628	0.385	0.51	0	0	3598
FUS_00000012-RA	41	0.471	1.77029	0.388	0.526	0	0	2316
FUS_00000013-RA	4	0.584	2.15054	0.441	0.256	0	0	186
FUS_00000014-RA	22	0.427	1.63569	0.396	0.576	0	0	1345
FUS_00000015-RA	50	0.524	3.24886	0.503	0.43	0	0	1539
FUS_00000016-RA	30	0.351	1.39405	0.4	0.538	0	0	2152
FUS_00000017-RA	27	0.383	1.54639	0.405	0.56	0	0	1746
FUS_00000018-RA	14	0.566	2.5	0.421	0.53	0	0	560
FUS_00000019-RA	348	0.979	6.01868	0.497	0.465	0	0	5782
FUS_00000020-RA	175	1.103	9.54719	0.59	0.469	0	0	1833
FUS_00000021-RA	148	1.162	9.6732	0.577	0.498	0	0	1530
FUS_00000022-RA	87	1.087	7.6049	0.531	0.463	0	0	1144
FUS_00000023-RA	74	0.891	9.82736	0.665	0.477	0	0	753
FUS_00000024-RA	96	0.938	11.985	0.72	0.56	0	0	801
FUS_00000025-RA	128	1.128	14.5125	0.723	0.439	0	0	882
FUS_00000026-RA	58	0.686	2.98354	0.417	0.508	0	0	1944
FUS_00000027-RA	6	0.409	1.75439	0.415	0.486	0	0	342
FUS_00000028-RA	16	0.294	1.07817	0.385	0.545	0	0	1484
FUS_00000029-RA	535	0.995	12.4044	0.712	0.437	0	0	4313
FUS_00000030-RA	106	0.702	2.73196	0.395	0.514	0	0	3880
FUS_00000031-RA	69	0.969	5.78859	0.489	0.511	0	0	1192
FUS_00000032-RA	20	0.314	1.1655	0.386	0.527	0	0	1716
FUS_00000033-RA	18	0.453	1.6791	0.388	0.56	0	0	1072
FUS_00000034-RA	31	0.39	1.46572	0.39	0.552	0	0	2115
FUS_00000035-RA	9	0.3	0.91001	0.349	0.487	0	0	989
FUS_00000036-RA	49	0.999	10.2941	0.647	0.558	0	0	476
FUS_00000037-RA	120	0.779	3.64853	0.433	0.508	0	0	3289
FUS_00000038-RA	470	1.117	13.8398	0.706	0.467	0	0	3396
FUS_00000039-RA	1	0.101	0.406504	0.402	0.525	0	0	246
FUS_00000040-RA	41	0.492	2.45803	0.451	0.564	0	0	1668
FUS_00000041-RA	41	0.537	2.32558	0.416	0.497	0	0	1763
FUS_00000042-RA	29	0.428	1.51042	0.381	0.579	0	0	1920
FUS_00000043-RA	560	1.093	13.92	0.714	0.483	0	0	4023
FUS_00000044-RA	135	0.421	1.78383	0.412	0.508	0	0	7568
FUS_00000045-RA	65	0.421	1.3877	0.363	0.515	0	0	4684
FUS_00000046-RA	38	0.568	2.25386	0.399	0.53	0	0	1686
FUS_00000047-RA	25	0.374	1.71233	0.431	0.556	0	0	1460
FUS_00000048-RA	20	0.377	1.45773	0.396	0.554	0	0	1372
FUS_00000049-RA	241	0.921	7.89646	0.589	0.446	0	0	3052
FUS_00000050-RA	55	0.883	10.6589	0.696	0.513	0	0	516
FUS_00000051-RA	36	0.439	1.64459	0.387	0.511	0	0	2189
FUS_00000052-RA	36	0.411	1.59645	0.396	0.544	0	0	2255
FUS_00000053-RA	62	0.765	3.7282	0.442	0.514	0	0	1663
FUS_00000054-RA	158	1.061	12.0244	0.675	0.468	0	0	1314
FUS_00000055-RA	294	1.088	12.3322	0.674	0.482	0	0	2384
FUS_00000056-RA	254	1.072	12.451	0.682	0.478	0	0	2040
FUS_00000057-RA	27	0.596	2.2314	0.388	0.538	0	0	1210
FUS_00000058-RA	53	0.39	1.41409	0.381	0.515	0	0	3748
FUS_00000059-RA	22	0.517	1.99637	0.394	0.53	0	0	1102
FUS_00000060-RA	17	0.507	1.9209	0.391	0.54	0	0	885
FUS_00000061-RA	26	0.326	1.71958	0.46	0.474	0	0	1512
FUS_00000062-RA	26	0.609	2.70833	0.423	0.532	0	0	960
FUS_00000063-RA	203	1.055	13.5605	0.731	0.404	0	0	1497
FUS_00000064-RA	579	0.942	11.3909	0.696	0.493	0	0	5083
FUS_00000065-RA	51	0.438	1.71949	0.396	0.499	0	0	2966
FUS_00000066-RA	43	0.91	6.4275	0.534	0.541	0	0	669
FUS_00000067-RA	23	0.387	1.42591	0.389	0.577	0	0	1613
FUS_00000068-RA	88	0.943	5.45567	0.481	0.5	0	0	1613
FUS_00000069-RA	60	0.963	8.13008	0.584	0.455	0	0	738
FUS_00000070-RA	284	1.109	11.721	0.65	0.506	0	0	2423
FUS_00000071-RA	86	0.592	2.47982	0.409	0.507	0	0	3468
FUS_00000072-RA	41	0.935	8.59539	0.608	0.528	0	0	477
FUS_00000073-RA	44	0.664	3.53414	0.464	0.552	0	0	1245
FUS_00000074-RA	41	0.351	1.46324	0.408	0.492	0	0	2802
FUS_00000075-RA	18	0.375	1.42518	0.391	0.536	0	0	1263
FUS_00000076-RA	78	0.746	3.68794	0.446	0.541	0	0	2115
FUS_00000077-RA	30	0.52	2.5974	0.448	0.539	0	0	1155
FUS_00000078-RA	25	0.321	1.40056	0.418	0.484	0	0	1785
FUS_00000079-RA	44	0.383	1.79886	0.434	0.504	0	0	2446
FUS_00000080-RA	173	0.941	10.2065	0.66	0.469	0	0	1695
FUS_00000081-RA	76	0.359	1.59933	0.423	0.525	0	0	4752
FUS_00000082-RA	32	0.478	1.7758	0.386	0.518	0	0	1802
FUS_00000083-RA	89	0.365	1.76273	0.44	0.476	0	0	5049
FUS_00000084-RA	129	1.16	10.2381	0.594	0.495	0	0	1260
FUS_00000085-RA	88	0.406	1.63084	0.401	0.495	0	0	5396
FUS_00000086-RA	22	0.431	1.83793	0.416	0.558	0	0	1197
FUS_00000087-RA	25	0.389	1.35501	0.385	0.621	0	0	1845
FUS_00000088-RA	70	0.915	7.5188	0.574	0.491	0	0	931
FUS_00000089-RA	139	0.681	3.06979	0.425	0.488	0	0	4528
FUS_00000090-RA	48	0.785	2.69512	0.373	0.559	0	0	1781
FUS_00000091-RA	182	1.002	11.2138	0.675	0.434	0	0	1623
FUS_00000092-RA	94	1.174	14.3075	0.703	0.444	0	0	657
FUS_00000093-RA	25	0.969	8.16993	0.585	0.447	0	0	306
FUS_00000094-RA	34	0.556	3.00885	0.468	0.552	0	0	1130
FUS_00000095-RA	119	0.543	2.71814	0.448	0.495	0	0	4378
FUS_00000096-RA	197	0.803	5.02167	0.5	0.499	0	0	3923
FUS_00000097-RA	151	0.357	1.65479	0.431	0.493	0	0	9125
FUS_00000098-RA	7	0.999	3.53535	0.379	0.547	0	0	198
FUS_00000099-RA	6	0.407	2.15054	0.462	0.543	0	0	279
FUS_00000100-RA	145	0.581	2.07558	0.378	0.497	0	0	6986
FUS_00000101-RA	23	0.528	1.67151	0.36	0.579	0	0	1376
FUS_00000102-RA	84	0.448	1.60581	0.379	0.508	0	0	5231
FUS_00000103-RA	28	0.431	1.38751	0.359	0.526	0	0	2018
FUS_00000104-RA	38	0.344	1.30182	0.39	0.519	0	0	2919
FUS_00000105-RA	59	0.309	1.06134	0.371	0.508	0	0	5559
FUS_00000106-RA	36	0.282	1.07914	0.392	0.532	0	0	3336
FUS_00000107-RA	66	0.759	4.25258	0.476	0.553	0	0	1552
FUS_00000108-RA	65	0.659	5.79323	0.594	0.518	0	0	1122
FUS_00000109-RA	58	0.394	1.64353	0.408	0.505	0	0	3529
FUS_00000110-RA	134	0.619	3.22581	0.457	0.526	0	0	4154
FUS_00000111-RA	19	0.358	1.40637	0.397	0.489	0	0	1351
FUS_00000112-RA	109	1.081	12.3025	0.678	0.451	0	0	886
FUS_00000113-RA	2692	1.041	12.36	0.69	0.523	0	0	21780
FUS_00000114-RA	190	1.067	11.1699	0.647	0.508	0	0	1701
FUS_00000115-RA	335	1.093	13.1994	0.697	0.459	0	0	2538
FUS_00000116-RA	438	0.923	5.49354	0.488	0.504	0	0	7973
FUS_00000117-RA	925	1.009	8.95017	0.596	0.518	0	0	10335
FUS_00000118-RA	2	0.251	1.30719	0.458	0.5	0	0	153
FUS_00000119-RA	198	0.97	7.6507	0.562	0.484	0	0	2588
FUS_00000120-RA	33	0.359	1.45824	0.405	0.541	0	0	2263
FUS_00000121-RA	78	0.524	1.89366	0.38	0.521	0	0	4119
FUS_00000122-RA	10	0.4	1.32275	0.366	0.56	0	0	756
FUS_00000123-RA	38	0.519	2.30164	0.422	0.489	0	0	1651
FUS_00000124-RA	30	0.429	4.08163	0.618	0.518	0	0	735
FUS_00000125-RA	223	1.07	12.7721	0.699	0.426	0	0	1746
FUS_00000126-RA	33	0.905	6.66667	0.545	0.456	0	0	495
FUS_00000127-RA	12	0.438	1.94175	0.424	0.553	0	0	618
FUS_00000128-RA	111	0.969	5.95813	0.498	0.539	0	0	1863
FUS_00000129-RA	131	0.639	2.30431	0.38	0.527	0	0	5685
FUS_00000130-RA	103	0.483	1.74517	0.38	0.508	0	0	5902
FUS_00000131-RA	638	1.045	13.615	0.723	0.468	0	0	4686
FUS_00000132-RA	91	1.016	10.7948	0.652	0.491	0	0	843
FUS_00000133-RA	109	1.109	11.3188	0.64	0.482	0	0	963
FUS_00000134-RA	142	0.994	8.36278	0.583	0.549	0	0	1698
FUS_00000135-RA	1	0.148	0.401606	0.333	0.566	0	0	249
FUS_00000136-RA	14	0.42	1.39721	0.367	0.554	0	0	1002
FUS_00000137-RA	102	0.833	5.23345	0.502	0.469	0	0	1949
FUS_00000138-RA	118	0.592	2.92007	0.444	0.513	0	0	4041
FUS_00000139-RA	111	1.025	13.1206	0.716	0.482	0	0	846
FUS_00000140-RA	33	0.959	7.11207	0.547	0.543	0	0	464
FUS_00000141-RA	128	1.018	12.749	0.718	0.417	0	0	1004
FUS_00000142-RA	64	0.428	1.61902	0.389	0.514	0	0	3953
FUS_00000143-RA	184	0.97	6.1089	0.502	0.483	0	0	3012
FUS_00000144-RA	14	0.68	2.58303	0.397	0.591	0	0	542
FUS_00000145-RA	28	0.755	3.16742	0.429	0.646	0	0	884
FUS_00000146-RA	92	1.126	17.3258	0.785	0.494	0	0	531
FUS_00000147-RA	393	1.113	13.4681	0.699	0.45	0	0	2918
FUS_00000148-RA	42	0.423	1.79872	0.413	0.513	0	0	2335
FUS_00000149-RA	609	1.018	11.2031	0.666	0.452	0	0	5436
FUS_00000150-RA	54	0.917	6.31579	0.527	0.455	0	0	855
FUS_00000151-RA	222	1.167	10.3208	0.595	0.507	0	0	2151
FUS_00000152-RA	118	0.897	11.501	0.716	0.494	0	0	1026
FUS_00000153-RA	137	1.012	14.7789	0.765	0.488	0	0	927
FUS_00000154-RA	41	0.634	2.18085	0.373	0.556	0	0	1880
FUS_00000155-RA	40	0.411	1.57978	0.394	0.55	0	0	2532
FUS_00000156-RA	12	0.309	1.67364	0.476	0.601	0	0	717
FUS_00000157-RA	13	0.389	1.53664	0.402	0.574	0	0	846
FUS_00000158-RA	7	0.523	1.5873	0.358	0.614	0	0	441
FUS_00000159-RA	49	0.651	3.88889	0.49	0.473	0	0	1260
FUS_00000160-RA	98	0.906	11.8357	0.723	0.508	0	0	828
FUS_00000161-RA	38	0.405	1.57155	0.394	0.517	0	0	2418
FUS_00000162-RA	41	0.481	2.18667	0.436	0.602	0	0	1875
FUS_00000163-RA	107	0.993	12.1315	0.7	0.486	0	0	882
FUS_00000164-RA	98	0.425	1.50238	0.376	0.498	0	0	6523
FUS_00000165-RA	61	0.865	3.82925	0.421	0.516	0	0	1593
FUS_00000166-RA	16	0.288	1.01976	0.377	0.481	0	0	1569
FUS_00000167-RA	37	0.818	4.23826	0.456	0.48	0	0	873
FUS_00000168-RA	46	1.519	7.83646	0.455	0.483	0	0	587
FUS_00000169-RA	44	0.437	1.80328	0.406	0.495	0	0	2440
FUS_00000170-RA	47	0.411	1.4178	0.375	0.569	0	0	3315
FUS_00000171-RA	111	0.852	5.34682	0.506	0.432	0	0	2076
FUS_00000172-RA	217	0.845	5.93707	0.531	0.53	0	0	3655
FUS_00000173-RA	427	1.011	8.59328	0.584	0.478	0	0	4969
FUS_00000174-RA	362	1.107	12.6132	0.676	0.472	0	0	2870
FUS_00000175-RA	61	0.412	1.87289	0.427	0.534	0	0	3257
FUS_00000176-RA	242	0.559	3.16216	0.476	0.497	0	0	7653
FUS_00000177-RA	54	1.231	9.55752	0.559	0.462	0	0	565
FUS_00000178-RA	27	0.985	4.28571	0.422	0.425	0	0	630
FUS_00000179-RA	314	1.06	13.8265	0.723	0.473	0	0	2271
FUS_00000180-RA	64	0.417	1.67233	0.402	0.534	0	0	3827
FUS_00000181-RA	47	0.452	1.97396	0.418	0.514	0	0	2381
FUS_00000182-RA	40	0.564	2.98285	0.465	0.574	0	0	1341
FUS_00000183-RA	95	1.082	9.70378	0.6	0.518	0	0	979
FUS_00000184-RA	51	0.499	2.02864	0.407	0.571	0	0	2514
FUS_00000185-RA	5	0.542	2.45098	0.426	0.506	0	0	204
FUS_00000186-RA	13	0.572	2.08668	0.385	0.562	0	0	623
FUS_00000187-RA	47	0.884	9.55285	0.667	0.421	0	0	492
FUS_00000188-RA	39	0.691	2.90395	0.41	0.512	0	0	1343
FUS_00000189-RA	22	0.683	2.37069	0.373	0.509	0	0	928
FUS_00000190-RA	23	0.444	1.73323	0.396	0.522	0	0	1327
FUS_00000191-RA	42	0.531	2.5	0.435	0.484	0	0	1680
FUS_00000192-RA	50	0.452	1.5758	0.374	0.526	0	0	3173
FUS_00000193-RA	38	0.47	1.86001	0.398	0.522	0	0	2043
FUS_00000194-RA	49	0.298	1.0318	0.372	0.487	0	0	4749
FUS_00000195-RA	29	1.191	6.4877	0.468	0.517	0	0	447
FUS_00000196-RA	34	0.559	2.20493	0.398	0.481	0	0	1542
FUS_00000197-RA	58	0.396	1.49948	0.389	0.495	0	0	3868
FUS_00000198-RA	18	0.359	1.30152	0.381	0.509	0	0	1383
FUS_00000199-RA	310	0.856	6.02996	0.531	0.509	0	0	5141
FUS_00000200-RA	142	0.985	11.8531	0.722	0.362	0	0	1198
FUS_00000201-RA	6	0.243	1.24224	0.458	0.57	0	0	483
FUS_00000202-RA	27	0.294	1.16379	0.399	0.53	0	0	2320
FUS_00000203-RA	11	0.521	1.69492	0.362	0.54	0	0	649
FUS_00000204-RA	75	0.506	1.9572	0.394	0.518	0	0	3832
FUS_00000205-RA	44	0.499	1.49966	0.348	0.538	0	0	2934
FUS_00000206-RA	413	1.085	14.6298	0.735	0.501	0	0	2823
FUS_00000207-RA	78	1.096	7.33772	0.518	0.525	0	0	1063
FUS_00000208-RA	165	1.151	12.1681	0.653	0.454	0	0	1356
FUS_00000209-RA	154	0.973	13.1962	0.737	0.494	0	0	1167
FUS_00000210-RA	38	0.527	2.29607	0.419	0.534	0	0	1655
FUS_00000211-RA	142	1.03	9.67962	0.615	0.465	0	0	1467
FUS_00000212-RA	19	0.406	1.60338	0.4	0.557	0	0	1185
FUS_00000213-RA	87	0.314	1.32683	0.411	0.502	0	0	6557
FUS_00000214-RA	342	0.504	2.19329	0.417	0.503	0	0	15593
FUS_00000215-RA	79	0.553	2.25264	0.404	0.525	0	0	3507
FUS_00000216-RA	45	0.484	1.79641	0.385	0.505	0	0	2505
FUS_00000217-RA	8	0.232	0.959233	0.408	0.529	0	0	834
FUS_00000218-RA	113	0.704	3.1044	0.421	0.464	0	0	3640
FUS_00000219-RA	30	0.471	2.08044	0.423	0.552	0	0	1442
FUS_00000220-RA	180	1.047	9.91189	0.616	0.509	0	0	1816
FUS_00000221-RA	87	0.958	9.26518	0.624	0.464	0	0	939
FUS_00000222-RA	44	1.107	12.4294	0.678	0.429	0	0	354
FUS_00000223-RA	65	1.003	13.4576	0.737	0.449	0	0	483
FUS_00000224-RA	219	1.067	11.2654	0.652	0.535	0	0	1944
FUS_00000225-RA	35	1.121	8.99743	0.568	0.475	0	0	389
FUS_00000226-RA	154	1.062	11.0157	0.648	0.446	0	0	1398
FUS_00000227-RA	38	0.376	1.55865	0.407	0.513	0	0	2438
FUS_00000228-RA	53	0.386	1.204	0.353	0.502	0	0	4402
FUS_00000229-RA	122	1.073	7.67778	0.536	0.468	0	0	1589
FUS_00000230-RA	13	0.37	1.08514	0.343	0.479	0	0	1198
FUS_00000231-RA	82	0.993	10.1485	0.642	0.543	0	0	808
FUS_00000232-RA	224	1.038	12.72	0.704	0.453	0	0	1761
FUS_00000233-RA	332	0.945	5.80115	0.496	0.521	0	0	5723
FUS_00000234-RA	41	0.374	1.31074	0.374	0.509	0	0	3128
FUS_00000235-RA	60	0.424	1.77778	0.41	0.53	0	0	3375
FUS_00000236-RA	28	0.444	2.249	0.452	0.456	0	0	1245
FUS_00000237-RA	34	0.514	2.6174	0.453	0.545	0	0	1299
FUS_00000238-RA	35	0.627	2.93132	0.435	0.547	0	0	1194
FUS_00000239-RA	54	0.432	1.50628	0.375	0.542	0	0	3585
FUS_00000240-RA	18	0.38	1.52156	0.401	0.479	0	0	1183
FUS_00000241-RA	18	0.241	0.74813	0.353	0.491	0	0	2406
FUS_00000242-RA	10	0.503	2.28311	0.427	0.513	0	0	438
FUS_00000243-RA	259	1.039	10.29	0.63	0.521	0	0	2517
FUS_00000244-RA	57	0.854	4.62287	0.466	0.512	0	0	1233
FUS_00000245-RA	159	1.119	11.9101	0.655	0.455	0	0	1335
FUS_00000246-RA	20	0.514	1.97824	0.393	0.506	0	0	1011
FUS_00000247-RA	170	0.665	2.56024	0.394	0.458	0	0	6640
FUS_00000248-RA	29	0.282	1.08007	0.392	0.496	0	0	2685
FUS_00000249-RA	6	0.632	3.1746	0.45	0.482	0	0	189
FUS_00000250-RA	150	0.909	6.12745	0.52	0.534	0	0	2448
FUS_00000251-RA	268	1.104	11.5617	0.651	0.451	0	0	2318
FUS_00000252-RA	97	0.848	12.0797	0.756	0.481	0	0	803
FUS_00000253-RA	185	0.939	10.5114	0.67	0.517	0	0	1760
FUS_00000254-RA	48	0.338	1.23967	0.383	0.516	0	0	3872
FUS_00000255-RA	61	0.405	1.32927	0.362	0.511	0	0	4589
FUS_00000256-RA	630	1.058	12.735	0.697	0.456	0	0	4947
FUS_00000257-RA	45	1.248	8.24176	0.515	0.488	0	0	546
FUS_00000258-RA	15	0.569	1.93798	0.37	0.521	0	0	774
FUS_00000259-RA	60	1.019	10.6952	0.649	0.516	0	0	561
FUS_00000260-RA	29	0.792	5.55556	0.534	0.563	0	0	522
FUS_00000261-RA	56	0.321	1.24527	0.394	0.476	0	0	4497
FUS_00000262-RA	117	0.578	2.86274	0.446	0.534	0	0	4087
FUS_00000263-RA	8	0.636	2.53968	0.403	0.559	0	0	315
FUS_00000264-RA	16	0.435	1.80791	0.408	0.504	0	0	885
FUS_00000265-RA	1	0.138	0.374532	0.337	0.6	0	0	267
FUS_00000266-RA	16	0.495	2.18579	0.421	0.513	0	0	732
FUS_00000267-RA	27	0.342	1.36986	0.401	0.516	0	0	1971
FUS_00000268-RA	72	0.335	1.2966	0.394	0.482	0	0	5553
FUS_00000269-RA	60	0.627	2.10526	0.367	0.504	0	0	2850
FUS_00000270-RA	59	1.019	10.9259	0.68	0.368	0	0	540
FUS_00000271-RA	162	0.891	10.609	0.691	0.478	0	0	1527
FUS_00000272-RA	42	0.371	1.42469	0.392	0.509	0	0	2948
FUS_00000273-RA	660	1.074	12.2426	0.676	0.473	0	0	5391
FUS_00000274-RA	149	0.679	2.71057	0.399	0.5	0	0	5497
FUS_00000275-RA	43	1.175	9.88506	0.584	0.551	0	0	435
FUS_00000276-RA	64	1.249	13.1687	0.65	0.491	0	0	486
FUS_00000277-RA	61	1.183	9.42813	0.566	0.478	0	0	647
FUS_00000278-RA	124	0.747	3.03773	0.404	0.462	0	0	4082
FUS_00000279-RA	269	1.09	13.7315	0.722	0.41	0	0	1959
FUS_00000280-RA	232	1.134	13.9339	0.711	0.42	0	0	1665
FUS_00000281-RA	22	1.253	7.69231	0.497	0.493	0	0	286
FUS_00000282-RA	276	1.089	12.8134	0.691	0.442	0	0	2154
FUS_00000283-RA	21	1.004	4.10959	0.405	0.512	0	0	511
FUS_00000284-RA	19	0.883	4.75	0.468	0.444	0	0	400
FUS_00000285-RA	82	0.512	2.73973	0.464	0.542	0	0	2993
FUS_00000286-RA	73	1.116	13.7218	0.711	0.423	0	0	532
FUS_00000287-RA	154	1.085	14.5833	0.735	0.469	0	0	1056
FUS_00000288-RA	242	1.035	10.99	0.656	0.446	0	0	2202
FUS_00000289-RA	98	0.492	2.77228	0.476	0.542	0	0	3535
FUS_00000290-RA	111	0.564	2.18075	0.394	0.525	0	0	5090
FUS_00000291-RA	13	0.489	2.03443	0.408	0.494	0	0	639
FUS_00000292-RA	145	0.435	2.10175	0.44	0.514	0	0	6899
FUS_00000293-RA	17	0.533	2.52976	0.439	0.559	0	0	672
FUS_00000294-RA	37	0.48	3.64532	0.553	0.463	0	0	1015
FUS_00000295-RA	11	0.313	1.46667	0.444	0.61	0	0	750
FUS_00000296-RA	20	0.652	2.886	0.421	0.514	0	0	693
FUS_00000297-RA	29	0.508	1.98358	0.398	0.56	0	0	1462
FUS_00000298-RA	29	0.285	0.976431	0.373	0.563	0	0	2970
FUS_00000299-RA	126	0.4	1.8245	0.427	0.484	0	0	6906
FUS_00000300-RA	239	0.924	11.6245	0.71	0.511	0	0	2056
FUS_00000301-RA	44	0.826	10.1852	0.704	0.52	0	0	432
FUS_00000302-RA	86	0.409	1.44005	0.376	0.528	0	0	5972
FUS_00000303-RA	14	0.501	2.48668	0.446	0.506	0	0	563
FUS_00000304-RA	239	1.022	10.5752	0.643	0.503	0	0	2260
FUS_00000305-RA	6	0.453	1.73913	0.397	0.577	0	0	345
FUS_00000306-RA	37	0.678	2.9249	0.426	0.61	0	0	1265
FUS_00000307-RA	152	1.024	13.4394	0.729	0.445	0	0	1131
FUS_00000308-RA	434	1.066	12.547	0.686	0.499	0	0	3459
FUS_00000309-RA	219	0.853	5.50528	0.508	0.491	0	0	3978
FUS_00000310-RA	41	0.303	1.1731	0.393	0.513	0	0	3495
FUS_00000311-RA	88	0.479	1.93961	0.403	0.519	0	0	4537
FUS_00000312-RA	56	0.333	1.08907	0.362	0.521	0	0	5142
FUS_00000313-RA	262	0.961	9.67861	0.636	0.472	0	0	2707
FUS_00000314-RA	139	0.919	7.87982	0.587	0.529	0	0	1764
FUS_00000315-RA	97	1.123	13.2514	0.689	0.472	0	0	732
FUS_00000316-RA	17	0.414	1.62991	0.4	0.561	0	0	1043
FUS_00000317-RA	32	0.385	1.61128	0.409	0.512	0	0	1986
FUS_00000318-RA	220	1.055	7.93079	0.549	0.477	0	0	2774
FUS_00000319-RA	6	0.442	1.72414	0.399	0.568	0	0	348
FUS_00000320-RA	63	0.398	1.39969	0.376	0.533	0	0	4501
FUS_00000321-RA	119	1	9.6748	0.624	0.533	0	0	1230
FUS_00000322-RA	1180	1.05	11.3103	0.657	0.479	0	0	10433
FUS_00000323-RA	121	1.055	10.0166	0.618	0.472	0	0	1208
FUS_00000324-RA	101	0.777	5.53728	0.539	0.43	0	0	1824
FUS_00000325-RA	16	0.562	2.2695	0.409	0.587	0	0	705
FUS_00000326-RA	15	0.439	1.77936	0.403	0.474	0	0	843
FUS_00000327-RA	77	0.929	10.4905	0.673	0.518	0	0	734
FUS_00000328-RA	64	1.114	8.52197	0.557	0.553	0	0	751
FUS_00000329-RA	89	0.381	1.43641	0.392	0.564	0	0	6196
FUS_00000330-RA	154	0.716	4.70085	0.513	0.475	0	0	3276
FUS_00000331-RA	42	1.076	13.5922	0.712	0.491	0	0	309
FUS_00000332-RA	122	0.893	10.7018	0.696	0.546	0	0	1140
FUS_00000333-RA	39	0.409	1.31004	0.358	0.51	0	0	2977
FUS_00000334-RA	5	0.277	1.14155	0.406	0.517	0	0	438
FUS_00000335-RA	18	0.279	1.16054	0.408	0.488	0	0	1551
FUS_00000336-RA	19	0.515	1.65361	0.361	0.559	0	0	1149
FUS_00000337-RA	25	0.551	3.30688	0.491	0.518	0	0	756
FUS_00000338-RA	13	0.457	2.59481	0.477	0.494	0	0	501
FUS_00000339-RA	28	0.393	1.39721	0.379	0.45	0	0	2004
FUS_00000340-RA	240	0.868	5.18695	0.489	0.504	0	0	4627
FUS_00000341-RA	335	0.992	6.37488	0.507	0.489	0	0	5255
FUS_00000342-RA	164	1.122	15.5745	0.747	0.464	0	0	1053
FUS_00000343-RA	240	0.939	7.46501	0.564	0.503	0	0	3215
FUS_00000344-RA	117	1.079	12.9712	0.694	0.487	0	0	902
FUS_00000345-RA	292	1.178	14.1816	0.696	0.46	0	0	2059
FUS_00000346-RA	352	0.879	8.35708	0.617	0.491	0	0	4212
FUS_00000347-RA	29	0.707	6.53153	0.622	0.399	0	0	444
FUS_00000348-RA	177	0.828	8.66373	0.649	0.535	0	0	2043
FUS_00000349-RA	85	0.837	7.0132	0.581	0.538	0	0	1212
FUS_00000350-RA	20	0.425	1.59872	0.388	0.484	0	0	1251
FUS_00000351-RA	98	0.422	1.71569	0.404	0.53	0	0	5712
FUS_00000352-RA	63	0.547	2.31362	0.412	0.517	0	0	2723
FUS_00000353-RA	28	0.753	2.81407	0.387	0.514	0	0	995
FUS_00000354-RA	21	0.436	1.83246	0.413	0.554	0	0	1146
FUS_00000355-RA	41	0.657	2.87719	0.42	0.544	0	0	1425
FUS_00000356-RA	41	0.363	1.57148	0.417	0.539	0	0	2609
FUS_00000357-RA	22	0.306	0.930626	0.349	0.519	0	0	2364
FUS_00000358-RA	191	0.849	8.23631	0.623	0.498	0	0	2319
FUS_00000359-RA	17	0.394	1.16438	0.345	0.542	0	0	1460
FUS_00000360-RA	33	0.291	1.42119	0.443	0.469	0	0	2322
FUS_00000361-RA	72	0.351	1.14504	0.361	0.504	0	0	6288
FUS_00000362-RA	78	0.589	2.68041	0.432	0.578	0	0	2910
FUS_00000363-RA	95	1.023	10.8571	0.654	0.463	0	0	875
FUS_00000364-RA	256	1.013	14.3417	0.756	0.452	0	0	1785
FUS_00000365-RA	170	1.019	9.91832	0.625	0.476	0	0	1714
FUS_00000366-RA	404	1.106	12.2871	0.667	0.491	0	0	3288
FUS_00000367-RA	66	1.042	9.90991	0.617	0.504	0	0	666
FUS_00000368-RA	165	1.074	13.0952	0.699	0.482	0	0	1260
FUS_00000369-RA	114	0.53	2.70142	0.455	0.442	0	0	4220
FUS_00000370-RA	305	1.076	13.0453	0.697	0.516	0	0	2338
FUS_00000371-RA	452	1.062	12.6682	0.691	0.487	0	0	3568
FUS_00000372-RA	60	0.516	1.88501	0.383	0.535	0	0	3183
FUS_00000373-RA	39	0.335	1.34855	0.402	0.526	0	0	2892
FUS_00000374-RA	37	0.521	2.17136	0.409	0.531	0	0	1704
FUS_00000375-RA	163	1.045	8.8013	0.582	0.472	0	0	1852
FUS_00000376-RA	25	1.321	9.57854	0.54	0.475	0	0	261
FUS_00000377-RA	25	0.558	2.46063	0.423	0.558	0	0	1016
FUS_00000378-RA	31	0.618	2.66781	0.416	0.493	0	0	1162
FUS_00000379-RA	53	0.928	10.3922	0.68	0.412	0	0	510
FUS_00000380-RA	302	0.75	4.91217	0.512	0.52	0	0	6148
FUS_00000381-RA	35	0.952	12.4113	0.723	0.51	0	0	282
FUS_00000382-RA	275	1.016	11.3029	0.667	0.498	0	0	2433
FUS_00000383-RA	200	1.173	10.9051	0.611	0.467	0	0	1834
FUS_00000384-RA	197	1.118	13.7187	0.702	0.473	0	0	1436
FUS_00000385-RA	131	1.243	12.768	0.641	0.509	0	0	1026
FUS_00000386-RA	202	1.058	13.6856	0.72	0.52	0	0	1476
FUS_00000387-RA	120	0.741	5.01882	0.521	0.516	0	0	2391
FUS_00000388-RA	128	1.051	14.8148	0.753	0.539	0	0	864
FUS_00000389-RA	229	1.033	12.1357	0.686	0.479	0	0	1887
FUS_00000390-RA	174	0.971	10.1993	0.65	0.463	0	0	1706
FUS_00000391-RA	113	1.085	10.4533	0.622	0.481	0	0	1081
FUS_00000392-RA	64	0.7	2.48544	0.377	0.509	0	0	2575
FUS_00000393-RA	25	0.371	1.18821	0.358	0.505	0	0	2104
FUS_00000394-RA	117	0.343	1.43805	0.41	0.514	0	0	8136
FUS_00000395-RA	14	0.775	4.11765	0.462	0.516	0	0	340
FUS_00000396-RA	44	0.558	2.38224	0.414	0.52	0	0	1847
FUS_00000397-RA	11	0.573	2.91005	0.452	0.532	0	0	378
FUS_00000398-RA	16	0.482	2.51572	0.458	0.515	0	0	636
FUS_00000399-RA	29	0.323	1.45436	0.426	0.537	0	0	1994
FUS_00000400-RA	18	0.362	1.15607	0.358	0.515	0	0	1557
FUS_00000401-RA	5	0.356	1.43678	0.408	0.585	0	0	348
FUS_00000402-RA	8	0.39	1.40351	0.388	0.602	0	0	570
FUS_00000403-RA	10	0.817	2.52525	0.364	0.625	0	0	396
FUS_00000404-RA	42	0.828	6.30631	0.553	0.495	0	0	666
FUS_00000405-RA	37	0.358	1.56316	0.418	0.477	0	0	2367
FUS_00000406-RA	13	0.545	1.98777	0.382	0.5	0	0	654
FUS_00000407-RA	16	0.512	1.54739	0.348	0.517	0	0	1034
FUS_00000408-RA	43	1.368	7.32538	0.463	0.489	0	0	587
FUS_00000409-RA	158	0.894	6.46217	0.538	0.504	0	0	2445
FUS_00000410-RA	281	1.067	11.8117	0.666	0.476	0	0	2379
FUS_00000411-RA	390	1.027	8.06118	0.561	0.479	0	0	4838
FUS_00000412-RA	172	0.992	12.9421	0.729	0.434	0	0	1329
FUS_00000413-RA	130	1.021	13.2924	0.731	0.421	0	0	978
FUS_00000414-RA	148	1.01	12.1511	0.703	0.422	0	0	1218
FUS_00000415-RA	46	1.406	7.80985	0.472	0.486	0	0	589
FUS_00000416-RA	62	1.182	11.9002	0.635	0.498	0	0	521
FUS_00000417-RA	202	0.696	3.56764	0.454	0.54	0	0	5662
FUS_00000418-RA	71	1.057	14.6091	0.745	0.481	0	0	486
FUS_00000419-RA	356	1.12	14.3029	0.715	0.498	0	0	2489
FUS_00000420-RA	362	1.035	13.8857	0.734	0.472	0	0	2607
FUS_00000421-RA	567	1.048	14.115	0.738	0.451	0	0	4017
FUS_00000422-RA	383	1.125	13.1434	0.685	0.476	0	0	2914
FUS_00000423-RA	37	0.873	6.96798	0.567	0.532	0	0	531
FUS_00000424-RA	50	0.47	2.23015	0.437	0.539	0	0	2242
FUS_00000425-RA	7	0.44	1.94444	0.422	0.539	0	0	360
FUS_00000426-RA	12	0.418	1.73913	0.413	0.575	0	0	690
FUS_00000427-RA	37	0.402	1.82176	0.429	0.562	0	0	2031
FUS_00000428-RA	66	0.572	2.38267	0.409	0.538	0	0	2770
FUS_00000429-RA	48	0.556	2.32784	0.409	0.506	0	0	2062
FUS_00000430-RA	680	1.055	12.6559	0.693	0.489	0	0	5373
FUS_00000431-RA	173	0.951	13.0862	0.743	0.481	0	0	1322
FUS_00000432-RA	42	0.804	4.52099	0.475	0.508	0	0	929
FUS_00000433-RA	41	0.508	1.9141	0.389	0.536	0	0	2142
FUS_00000434-RA	54	0.567	2.55198	0.426	0.548	0	0	2116
FUS_00000435-RA	469	1.13	13.0169	0.681	0.458	0	0	3603
FUS_00000436-RA	289	0.936	10.8851	0.696	0.402	0	0	2655
FUS_00000437-RA	170	0.961	11.5489	0.694	0.495	0	0	1472
FUS_00000438-RA	56	1.19	12.6126	0.653	0.469	0	0	444
FUS_00000439-RA	155	0.982	8.50247	0.59	0.471	0	0	1823
FUS_00000440-RA	81	1.155	10.0872	0.592	0.486	0	0	803
FUS_00000441-RA	387	1.171	14.6758	0.71	0.469	0	0	2637
FUS_00000442-RA	45	1.38	7.6661	0.472	0.487	0	0	587
FUS_00000443-RA	245	1.097	11.9396	0.66	0.498	0	0	2052
FUS_00000444-RA	25	0.408	1.2213	0.347	0.544	0	0	2047
FUS_00000445-RA	24	0.36	1.13798	0.356	0.481	0	0	2109
FUS_00000446-RA	28	0.558	1.45909	0.324	0.49	0	0	1919
FUS_00000447-RA	33	0.444	1.51237	0.37	0.535	0	0	2182
FUS_00000448-RA	17	0.303	1.06918	0.377	0.536	0	0	1590
FUS_00000449-RA	44	0.607	3.20466	0.46	0.504	0	0	1373
FUS_00000450-RA	335	0.656	3.68943	0.474	0.506	0	0	9080
FUS_00000451-RA	93	0.595	2.66399	0.423	0.502	0	0	3491
FUS_00000452-RA	8	0.605	2.39521	0.407	0.603	0	0	334
FUS_00000453-RA	6	0.556	1.89873	0.37	0.504	0	0	316
FUS_00000454-RA	227	0.913	12.7171	0.747	0.491	0	0	1785
FUS_00000455-RA	206	0.936	10.2488	0.663	0.474	0	0	2010
FUS_00000456-RA	58	0.566	2.57435	0.428	0.461	0	0	2253
FUS_00000457-RA	0	0	0	0.381	0.514	0	0	189
FUS_00000458-RA	55	0.599	2.50798	0.409	0.508	0	0	2193
FUS_00000459-RA	5	0.496	2.00803	0.414	0.612	0	0	249
FUS_00000460-RA	16	0.449	1.7316	0.394	0.533	0	0	924
FUS_00000461-RA	20	0.34	1.40351	0.408	0.539	0	0	1425
FUS_00000462-RA	27	0.575	2.22956	0.396	0.543	0	0	1211
FUS_00000463-RA	146	1.096	9.95228	0.603	0.485	0	0	1467
FUS_00000464-RA	161	0.989	11.7433	0.689	0.497	0	0	1371
FUS_00000465-RA	9	0.776	3.75	0.45	0.398	0	0	240
FUS_00000466-RA	29	0.867	5.16934	0.49	0.538	0	0	561
FUS_00000467-RA	45	0.975	4.35624	0.423	0.501	0	0	1033
FUS_00000468-RA	341	1.016	11.5203	0.674	0.48	0	0	2960
FUS_00000469-RA	49	1.081	10.0204	0.611	0.462	0	0	489
FUS_00000470-RA	45	0.739	3.5461	0.44	0.541	0	0	1269
FUS_00000471-RA	65	0.337	1.44252	0.414	0.472	0	0	4506
FUS_00000472-RA	172	0.578	2.63319	0.428	0.536	0	0	6532
FUS_00000473-RA	37	0.356	1.36029	0.391	0.499	0	0	2720
FUS_00000474-RA	376	1.022	12.2755	0.693	0.491	0	0	3063
FUS_00000475-RA	168	0.966	11.4286	0.689	0.528	0	0	1470
FUS_00000476-RA	19	1.012	7.91667	0.567	0.426	0	0	240
FUS_00000477-RA	543	1.044	14.7394	0.752	0.478	0	0	3684
FUS_00000478-RA	63	0.565	2.20898	0.396	0.514	0	0	2852
FUS_00000479-RA	81	0.608	2.48848	0.405	0.48	0	0	3255
FUS_00000480-RA	296	1.064	13.2025	0.705	0.494	0	0	2242
FUS_00000481-RA	113	0.87	8.82123	0.64	0.45	0	0	1281
FUS_00000482-RA	362	1.011	13.1302	0.721	0.52	0	0	2757
FUS_00000483-RA	173	1.026	14.2739	0.752	0.441	0	0	1212
FUS_00000484-RA	195	1.061	13.0522	0.702	0.483	0	0	1494
FUS_00000485-RA	25	1.067	9.25926	0.593	0.544	0	0	270
FUS_00000486-RA	189	0.981	7.07865	0.539	0.465	0	0	2670
FUS_00000487-RA	54	0.381	1.40442	0.384	0.495	0	0	3845
FUS_00000488-RA	50	0.476	2.12675	0.428	0.58	0	0	2351
FUS_00000489-RA	16	0.755	4.10256	0.469	0.552	0	0	390
FUS_00000490-RA	208	0.93	8.22459	0.595	0.488	0	0	2529
FUS_00000491-RA	199	1.141	5.27851	0.431	0.484	0	0	3770
FUS_00000492-RA	49	0.976	6.98006	0.536	0.521	0	0	702
FUS_00000493-RA	138	1.045	14.4654	0.745	0.48	0	0	954
FUS_00000494-RA	231	0.98	13.253	0.736	0.5	0	0	1743
FUS_00000495-RA	20	0.497	2.68817	0.466	0.467	0	0	744
FUS_00000496-RA	50	0.386	1.42207	0.384	0.513	0	0	3516
FUS_00000497-RA	48	0.416	1.49626	0.38	0.534	0	0	3208
FUS_00000498-RA	25	0.534	1.69722	0.357	0.525	0	0	1473
FUS_00000499-RA	91	0.398	1.61951	0.404	0.526	0	0	5619
FUS_00000500-RA	143	0.967	10.1997	0.65	0.497	0	0	1402
FUS_00000501-RA	13	0.466	1.93452	0.411	0.562	0	0	672
FUS_00000502-RA	152	1.052	11.3858	0.658	0.489	0	0	1335
FUS_00000503-RA	169	0.952	11.7852	0.707	0.453	0	0	1434
FUS_00000504-RA	46	0.922	9.95671	0.658	0.493	0	0	462
FUS_00000505-RA	79	0.603	2.94666	0.442	0.494	0	0	2681
FUS_00000506-RA	551	0.99	9.17416	0.617	0.58	0	0	6006
FUS_00000507-RA	372	1.045	10.8392	0.645	0.524	0	0	3432
FUS_00000508-RA	205	0.426	2.03676	0.437	0.493	0	0	10065
FUS_00000509-RA	135	0.36	1.61696	0.424	0.478	0	0	8349
FUS_00000510-RA	10	0.485	2.34742	0.441	0.532	0	0	426
FUS_00000511-RA	8	0.389	1.35135	0.373	0.525	0	0	592
FUS_00000512-RA	52	0.332	1.01861	0.351	0.519	0	0	5105
FUS_00000513-RA	87	0.497	1.89048	0.39	0.48	0	0	4602
FUS_00000514-RA	483	1.017	12.0539	0.689	0.491	0	0	4007
FUS_00000515-RA	52	0.343	1.53892	0.423	0.491	0	0	3379
FUS_00000516-RA	27	0.354	1.43541	0.403	0.499	0	0	1881
FUS_00000517-RA	25	0.827	10.2881	0.716	0.42	0	0	243
FUS_00000518-RA	20	0.899	8.43882	0.616	0.459	0	0	237
FUS_00000519-RA	16	0.618	5.07937	0.578	0.445	0	0	315
FUS_00000520-RA	93	0.985	11.9231	0.7	0.449	0	0	780
FUS_00000521-RA	44	1.36	7.49574	0.47	0.486	0	0	587
FUS_00000522-RA	105	0.474	1.99734	0.411	0.505	0	0	5257
FUS_00000523-RA	705	1.032	12.4098	0.694	0.51	0	0	5681
FUS_00000524-RA	276	0.952	5.74641	0.492	0.512	0	0	4803
FUS_00000525-RA	89	0.818	4.30576	0.459	0.513	0	0	2067
FUS_00000526-RA	563	1.081	14.9139	0.743	0.486	0	0	3775
FUS_00000527-RA	127	0.828	6.20723	0.549	0.531	0	0	2046
FUS_00000528-RA	382	0.68	4.15895	0.495	0.506	0	0	9185
FUS_00000529-RA	158	0.916	7.99595	0.591	0.495	0	0	1976
FUS_00000530-RA	171	0.869	5.45455	0.502	0.477	0	0	3135
FUS_00000531-RA	599	0.627	3.51361	0.473	0.511	0	0	17048
FUS_00000532-RA	25	0.808	6.41026	0.564	0.5	0	0	390
FUS_00000533-RA	720	0.787	4.15225	0.46	0.517	0	0	17340
FUS_00000534-RA	369	0.695	3.42714	0.445	0.532	0	0	10767
FUS_00000535-RA	69	1.037	12.1053	0.684	0.49	0	0	570
FUS_00000536-RA	176	1.028	12.6165	0.701	0.497	0	0	1395
FUS_00000537-RA	283	1.126	11.3336	0.635	0.495	0	0	2497
FUS_00000538-RA	278	1.081	13.7556	0.714	0.475	0	0	2021
FUS_00000539-RA	44	1.33	7.49574	0.475	0.491	0	0	587
FUS_00000540-RA	166	1.096	11.8996	0.659	0.483	0	0	1395
FUS_00000541-RA	56	1.145	8.27179	0.548	0.596	0	0	677
FUS_00000542-RA	307	1.016	9.19712	0.602	0.49	0	0	3338
FUS_00000543-RA	226	1.104	12.37	0.672	0.458	0	0	1827
FUS_00000544-RA	270	0.975	9.27835	0.618	0.482	0	0	2910
FUS_00000545-RA	39	0.369	1.14202	0.352	0.523	0	0	3415
FUS_00000546-RA	45	0.331	1.22716	0.385	0.5	0	0	3667
FUS_00000547-RA	40	0.323	1.04794	0.363	0.556	0	0	3817
FUS_00000548-RA	13	1.388	6.37255	0.431	0.545	0	0	204
FUS_00000549-RA	35	0.325	1.14716	0.376	0.504	0	0	3051
FUS_00000550-RA	115	0.959	6.68994	0.529	0.517	0	0	1719
FUS_00000551-RA	126	0.854	5.10328	0.49	0.531	0	0	2469
FUS_00000552-RA	26	0.746	8.49673	0.676	0.517	0	0	306
FUS_00000553-RA	56	0.935	8.56269	0.607	0.531	0	0	654
FUS_00000554-RA	76	0.431	1.80308	0.411	0.548	0	0	4215
FUS_00000555-RA	18	0.496	1.98456	0.4	0.507	0	0	907
FUS_00000556-RA	34	0.305	0.994734	0.361	0.519	0	0	3418
FUS_00000557-RA	219	1.191	5.31941	0.424	0.534	0	0	4117
FUS_00000558-RA	82	0.852	7.61374	0.604	0.434	0	0	1077
FUS_00000559-RA	16	1	8.74317	0.601	0.418	0	0	183
FUS_00000560-RA	7	0.3	0.741525	0.315	0.515	0	0	944
FUS_00000561-RA	63	0.46	1.91956	0.409	0.471	0	0	3282
FUS_00000562-RA	277	1.061	9.08793	0.586	0.472	0	0	3048
FUS_00000563-RA	301	1.065	8.86337	0.577	0.506	0	0	3396
FUS_00000564-RA	134	1.004	11.6017	0.681	0.53	0	0	1155
FUS_00000565-RA	169	1.083	15.0624	0.755	0.425	0	0	1122
FUS_00000566-RA	243	1.075	10.941	0.638	0.485	0	0	2221
FUS_00000567-RA	28	0.784	6.02151	0.555	0.496	0	0	465
FUS_00000568-RA	6	0.27	1.36986	0.452	0.47	0	0	438
FUS_00000569-RA	60	0.397	2.01816	0.451	0.487	0	0	2973
FUS_00000570-RA	9	0.558	2.67857	0.443	0.57	0	0	336
FUS_00000571-RA	32	0.514	2.2362	0.418	0.528	0	0	1431
FUS_00000572-RA	51	0.372	1.54265	0.409	0.46	0	0	3306
FUS_00000573-RA	15	0.277	1.2285	0.423	0.537	0	0	1221
FUS_00000574-RA	27	0.391	1.7341	0.424	0.553	0	0	1557
FUS_00000575-RA	71	0.411	2.10682	0.453	0.498	0	0	3370
FUS_00000576-RA	22	0.45	1.83793	0.407	0.556	0	0	1197
FUS_00000577-RA	30	0.315	1.18577	0.389	0.516	0	0	2530
FUS_00000578-RA	75	0.907	11.2613	0.706	0.483	0	0	666
FUS_00000579-RA	182	0.969	12.3557	0.716	0.472	0	0	1473
FUS_00000580-RA	20	0.417	1.62602	0.398	0.554	0	0	1230
FUS_00000581-RA	26	0.398	1.59314	0.401	0.534	0	0	1632
FUS_00000582-RA	14	0.4	1.92044	0.444	0.58	0	0	729
FUS_00000583-RA	179	0.649	3.70831	0.479	0.516	0	0	4827
FUS_00000584-RA	191	1.101	9.28537	0.582	0.464	0	0	2057
FUS_00000585-RA	47	0.63	6.29183	0.635	0.538	0	0	747
FUS_00000586-RA	65	0.535	2.31977	0.417	0.518	0	0	2802
FUS_00000587-RA	24	1.022	9.41176	0.624	0.39	0	0	255
FUS_00000588-RA	217	0.619	3.61005	0.483	0.497	0	0	6011
FUS_00000589-RA	35	0.325	1.30792	0.401	0.492	0	0	2676
FUS_00000590-RA	133	1.005	6.99264	0.528	0.483	0	0	1902
FUS_00000591-RA	34	0.885	3.89462	0.42	0.474	0	0	873
FUS_00000592-RA	116	1.155	10.1487	0.593	0.506	0	0	1143
FUS_00000593-RA	280	0.991	10.2752	0.644	0.493	0	0	2725
FUS_00000594-RA	63	0.428	1.57934	0.384	0.5	0	0	3989
FUS_00000595-RA	113	0.653	3.3661	0.454	0.497	0	0	3357
FUS_00000596-RA	65	0.947	10.467	0.67	0.558	0	0	621
FUS_00000597-RA	30	0.368	1.62866	0.421	0.489	0	0	1842
FUS_00000598-RA	84	0.449	1.69766	0.389	0.493	0	0	4948
FUS_00000599-RA	36	0.456	1.67989	0.387	0.561	0	0	2143
FUS_00000600-RA	318	1.045	9.86965	0.615	0.486	0	0	3222
FUS_00000601-RA	188	0.791	4.94477	0.5	0.499	0	0	3802
FUS_00000602-RA	92	0.871	10.3255	0.692	0.451	0	0	891
FUS_00000603-RA	75	1.126	15.0602	0.737	0.444	0	0	498
FUS_00000604-RA	44	1.091	12.0219	0.669	0.441	0	0	366
FUS_00000605-RA	66	1.001	7.85714	0.565	0.564	0	0	840
FUS_00000606-RA	55	0.332	0.986193	0.345	0.497	0	0	5577
FUS_00000607-RA	7	0.272	0.807382	0.346	0.453	0	0	867
FUS_00000608-RA	16	0.783	3.24544	0.41	0.45	0	0	493
FUS_00000609-RA	15	0.689	7.24638	0.652	0.459	0	0	207
FUS_00000610-RA	261	1.045	13.4259	0.724	0.431	0	0	1944
FUS_00000611-RA	37	0.96	5.65749	0.491	0.57	0	0	654
FUS_00000612-RA	48	1.323	7.59494	0.481	0.461	0	0	632
FUS_00000613-RA	26	0.596	1.74731	0.346	0.571	0	0	1488
FUS_00000614-RA	46	0.342	1.05747	0.352	0.51	0	0	4350
FUS_00000615-RA	7	0.308	0.864198	0.346	0.621	0	0	810
FUS_00000616-RA	68	0.525	2.05936	0.397	0.523	0	0	3302
FUS_00000617-RA	117	0.541	2.89676	0.463	0.517	0	0	4039
FUS_00000618-RA	13	0.746	5.15873	0.528	0.526	0	0	252
FUS_00000619-RA	111	0.268	1.33671	0.454	0.409	0	0	8304
FUS_00000620-RA	22	0.543	2.18688	0.402	0.502	0	0	1006
FUS_00000621-RA	20	0.467	1.43885	0.352	0.534	0	0	1390
FUS_00000622-RA	47	0.349	1.0694	0.351	0.535	0	0	4395
FUS_00000623-RA	32	0.437	1.83381	0.41	0.472	0	0	1745
FUS_00000624-RA	7	0.555	2.62172	0.438	0.556	0	0	267
FUS_00000625-RA	209	0.662	3.20651	0.441	0.527	0	0	6518
FUS_00000626-RA	97	0.976	10.5435	0.659	0.526	0	0	920
FUS_00000627-RA	76	1.009	14.2589	0.754	0.465	0	0	533
FUS_00000628-RA	103	1.034	13.3247	0.722	0.452	0	0	773
FUS_00000629-RA	83	0.38	1.39943	0.385	0.541	0	0	5931
FUS_00000630-RA	5	0.277	1.05485	0.392	0.548	0	0	474
FUS_00000631-RA	26	0.314	1.46893	0.433	0.519	0	0	1770
FUS_00000632-RA	7	0.577	2.26537	0.398	0.537	0	0	309
FUS_00000633-RA	57	0.404	1.52529	0.389	0.507	0	0	3737
FUS_00000634-RA	10	0.371	1.57233	0.412	0.5	0	0	636
FUS_00000635-RA	15	0.39	1.5674	0.401	0.495	0	0	957
FUS_00000636-RA	15	0.431	1.56904	0.382	0.507	0	0	956
FUS_00000637-RA	258	0.914	5.81999	0.505	0.5	0	0	4433
FUS_00000638-RA	4	0.322	1.56863	0.447	0.57	0	0	255
FUS_00000639-RA	24	0.33	1.22888	0.386	0.484	0	0	1953
FUS_00000640-RA	47	0.694	4.7047	0.522	0.476	0	0	999
FUS_00000641-RA	217	0.965	8.31418	0.587	0.516	0	0	2610
FUS_00000642-RA	50	0.494	2.09908	0.415	0.552	0	0	2382
FUS_00000643-RA	6	0.412	1.53846	0.392	0.582	0	0	390
FUS_00000644-RA	1	0.161	0.444444	0.333	0.52	0	0	225
FUS_00000645-RA	95	0.37	1.45795	0.397	0.509	0	0	6516
FUS_00000646-RA	88	0.868	9.11917	0.65	0.47	0	0	965
FUS_00000647-RA	54	0.742	6.16438	0.578	0.472	0	0	876
FUS_00000648-RA	121	0.99	11.7248	0.689	0.482	0	0	1032
FUS_00000649-RA	1364	0.87	5.01452	0.48	0.515	0	0	27201
FUS_00000650-RA	358	1.108	14.9916	0.736	0.496	0	0	2388
FUS_00000651-RA	15	0.657	3.64964	0.472	0.49	0	0	411
FUS_00000652-RA	431	1.04	11.5767	0.668	0.485	0	0	3723
FUS_00000653-RA	173	1.096	12.1745	0.671	0.442	0	0	1421
FUS_00000654-RA	29	0.87	10.9848	0.712	0.495	0	0	264
FUS_00000655-RA	363	1.087	12.845	0.688	0.481	0	0	2826
FUS_00000656-RA	221	1.075	13.8732	0.719	0.499	0	0	1593
FUS_00000657-RA	0	0	0	0.34	0.527	0	0	435
FUS_00000658-RA	9	0.425	1.66667	0.4	0.565	0	0	540
FUS_00000659-RA	44	0.571	2.55517	0.425	0.545	0	0	1722
FUS_00000660-RA	217	1.039	14.183	0.739	0.502	0	0	1530
FUS_00000661-RA	81	0.513	1.88197	0.384	0.541	0	0	4304
FUS_00000662-RA	95	0.914	5.72634	0.502	0.474	0	0	1659
FUS_00000663-RA	34	0.358	1.30368	0.383	0.542	0	0	2608
FUS_00000664-RA	197	0.968	8.88588	0.608	0.456	0	0	2217
FUS_00000665-RA	54	0.982	11.25	0.681	0.45	0	0	480
FUS_00000666-RA	146	1.032	13.0474	0.711	0.495	0	0	1119
FUS_00000667-RA	91	0.39	1.43127	0.383	0.519	0	0	6358
FUS_00000668-RA	24	0.595	2.537	0.413	0.506	0	0	946
FUS_00000669-RA	25	0.289	1.17925	0.408	0.566	0	0	2120
FUS_00000670-RA	10	0.347	1.47493	0.414	0.548	0	0	678
FUS_00000671-RA	17	0.8	3.32681	0.411	0.443	0	0	511
FUS_00000672-RA	6	0.508	1.85185	0.383	0.484	0	0	324
FUS_00000673-RA	67	0.513	2.03709	0.399	0.509	0	0	3289
FUS_00000674-RA	25	0.432	1.91131	0.421	0.477	0	0	1308
FUS_00000675-RA	14	0.791	3.30969	0.423	0.626	0	0	423
FUS_00000676-RA	188	0.867	4.45181	0.453	0.512	0	0	4223
FUS_00000677-RA	40	0.552	1.85014	0.367	0.523	0	0	2162
FUS_00000678-RA	25	0.284	0.83724	0.344	0.509	0	0	2986
FUS_00000679-RA	10	0.23	0.853971	0.386	0.515	0	0	1171
FUS_00000680-RA	181	0.763	3.73504	0.443	0.51	0	0	4846
FUS_00000681-RA	122	1	9.17293	0.607	0.475	0	0	1330
FUS_00000682-RA	78	1.052	13.198	0.711	0.467	0	0	591
FUS_00000683-RA	72	1.072	7.9034	0.543	0.499	0	0	911
FUS_00000684-RA	116	0.742	3.04542	0.406	0.523	0	0	3809
FUS_00000685-RA	30	0.391	1.34771	0.372	0.528	0	0	2226
FUS_00000686-RA	111	0.813	4.87912	0.49	0.514	0	0	2275
FUS_00000687-RA	207	0.9	12.0911	0.734	0.473	0	0	1712
FUS_00000688-RA	74	0.408	1.66367	0.405	0.528	0	0	4448
FUS_00000689-RA	27	0.447	2.30769	0.455	0.508	0	0	1170
FUS_00000690-RA	118	0.732	6.35433	0.59	0.508	0	0	1857
FUS_00000691-RA	253	0.879	5.57269	0.504	0.489	0	0	4540
FUS_00000692-RA	69	0.421	1.85934	0.422	0.541	0	0	3711
FUS_00000693-RA	402	0.945	13.0181	0.743	0.483	0	0	3088
FUS_00000694-RA	48	1.084	13.3333	0.703	0.486	0	0	360
FUS_00000695-RA	40	0.897	5.5788	0.499	0.517	0	0	717
FUS_00000696-RA	65	0.458	1.86353	0.403	0.493	0	0	3488
FUS_00000697-RA	205	0.992	11.4461	0.686	0.433	0	0	1791
FUS_00000698-RA	1434	0.99	9.81184	0.63	0.49	0	0	14615
FUS_00000699-RA	18	0.96	8.21918	0.594	0.577	0	0	219
FUS_00000700-RA	23	0.381	1.63701	0.416	0.542	0	0	1405
FUS_00000701-RA	62	0.513	1.9546	0.391	0.504	0	0	3172
FUS_00000702-RA	31	0.448	1.48113	0.364	0.509	0	0	2093
FUS_00000703-RA	57	0.634	3.88548	0.496	0.483	0	0	1467
FUS_00000704-RA	50	0.846	8.726	0.644	0.472	0	0	573
FUS_00000705-RA	37	0.911	4.474	0.445	0.541	0	0	827
FUS_00000706-RA	407	0.97	7.86625	0.57	0.506	0	0	5174
FUS_00000707-RA	485	1.023	12.9541	0.714	0.461	0	0	3744
FUS_00000708-RA	395	1.011	10.9086	0.658	0.47	0	0	3621
FUS_00000709-RA	85	1.058	10.119	0.619	0.49	0	0	840
FUS_00000710-RA	75	0.986	10.2459	0.646	0.471	0	0	732
FUS_00000711-RA	11	0.59	3.3033	0.474	0.475	0	0	333
FUS_00000712-RA	41	0.643	3.93474	0.495	0.517	0	0	1042
FUS_00000713-RA	4	0.372	1.56863	0.42	0.402	0	0	255
FUS_00000714-RA	15	0.405	2.11864	0.459	0.538	0	0	708
FUS_00000715-RA	237	0.683	3.49248	0.453	0.524	0	0	6786
FUS_00000716-RA	61	0.93	11.553	0.706	0.477	0	0	528
FUS_00000717-RA	34	0.523	2.23684	0.417	0.562	0	0	1520
FUS_00000718-RA	67	0.453	1.89052	0.41	0.539	0	0	3544
FUS_00000719-RA	53	0.459	1.63884	0.379	0.534	0	0	3234
FUS_00000720-RA	236	0.972	5.66899	0.484	0.471	0	0	4163
FUS_00000721-RA	171	0.971	10.6476	0.664	0.469	0	0	1606
FUS_00000722-RA	44	0.323	1.01523	0.355	0.521	0	0	4334
FUS_00000723-RA	49	0.583	1.94599	0.366	0.522	0	0	2518
FUS_00000724-RA	55	0.949	8.14815	0.587	0.508	0	0	675
FUS_00000725-RA	45	0.762	4.46429	0.486	0.541	0	0	1008
FUS_00000726-RA	47	0.328	1.34401	0.405	0.526	0	0	3497
FUS_00000727-RA	28	0.465	1.73482	0.387	0.534	0	0	1614
FUS_00000728-RA	33	0.799	3.36049	0.41	0.496	0	0	982
FUS_00000729-RA	57	0.529	2.43486	0.433	0.565	0	0	2341
FUS_00000730-RA	54	0.568	2.06264	0.382	0.462	0	0	2618
FUS_00000731-RA	25	0.827	3.52609	0.42	0.591	0	0	709
FUS_00000732-RA	87	0.477	1.81932	0.391	0.517	0	0	4782
FUS_00000733-RA	144	0.489	2.11206	0.418	0.547	0	0	6818
FUS_00000734-RA	82	0.45	1.77643	0.398	0.526	0	0	4616
FUS_00000735-RA	200	1.019	9.8912	0.623	0.505	0	0	2022
FUS_00000736-RA	317	0.958	10.7897	0.672	0.482	0	0	2938
FUS_00000737-RA	219	1.061	10.5441	0.631	0.498	0	0	2077
FUS_00000738-RA	19	0.504	2.18391	0.417	0.532	0	0	870
FUS_00000739-RA	19	0.591	2.68362	0.427	0.487	0	0	708
FUS_00000740-RA	78	0.557	2.27804	0.404	0.487	0	0	3424
FUS_00000741-RA	49	1.061	13.9601	0.738	0.413	0	0	351
FUS_00000742-RA	99	1.015	10.0712	0.641	0.41	0	0	983
FUS_00000743-RA	60	0.517	2.28571	0.421	0.52	0	0	2625
FUS_00000744-RA	33	0.888	9.56522	0.661	0.447	0	0	345
FUS_00000745-RA	71	0.847	7.63441	0.601	0.483	0	0	930
FUS_00000746-RA	17	0.608	5.78231	0.653	0.339	0	0	294
FUS_00000747-RA	190	1.01	9.71867	0.623	0.46	0	0	1955
FUS_00000748-RA	45	0.451	1.81159	0.401	0.498	0	0	2484
FUS_00000749-RA	279	0.992	13.074	0.726	0.503	0	0	2134
FUS_00000750-RA	13	0.331	1.32518	0.402	0.536	0	0	981
FUS_00000751-RA	26	0.454	1.6731	0.386	0.552	0	0	1554
FUS_00000752-RA	32	0.866	7.01754	0.57	0.485	0	0	456
FUS_00000753-RA	164	1.039	10.3863	0.633	0.485	0	0	1579
FUS_00000754-RA	74	0.414	1.83988	0.422	0.476	0	0	4022
FUS_00000755-RA	22	0.343	1.49051	0.419	0.544	0	0	1476
FUS_00000756-RA	127	0.974	12.1299	0.707	0.481	0	0	1047
FUS_00000757-RA	69	1.122	14.9351	0.732	0.473	0	0	462
FUS_00000758-RA	13	0.36	1.39785	0.395	0.526	0	0	930
FUS_00000759-RA	23	0.333	1.46871	0.42	0.511	0	0	1566
FUS_00000760-RA	28	0.582	2.23821	0.392	0.503	0	0	1251
FUS_00000761-RA	101	0.756	3.97638	0.459	0.474	0	0	2540
FUS_00000762-RA	52	0.832	7.53623	0.603	0.519	0	0	690
FUS_00000763-RA	141	0.863	7.84641	0.603	0.492	0	0	1797
FUS_00000764-RA	5	0.288	1.4245	0.453	0.409	0	0	351
FUS_00000765-RA	36	0.374	1.01954	0.33	0.495	0	0	3531
FUS_00000766-RA	15	0.424	1.20773	0.339	0.458	0	0	1242
FUS_00000767-RA	11	0.622	5.91398	0.618	0.496	0	0	186
FUS_00000768-RA	195	1.112	12.1723	0.665	0.448	0	0	1602
FUS_00000769-RA	16	0.421	4.16667	0.63	0.496	0	0	384
FUS_00000770-RA	45	0.377	1.4876	0.398	0.529	0	0	3025
FUS_00000771-RA	28	0.766	6.71463	0.595	0.46	0	0	417
FUS_00000772-RA	205	1.02	11.2885	0.666	0.507	0	0	1816
FUS_00000773-RA	133	0.598	3.27103	0.47	0.544	0	0	4066
FUS_00000774-RA	65	0.721	4.48585	0.499	0.492	0	0	1449
FUS_00000775-RA	24	0.75	2.4218	0.36	0.532	0	0	991
FUS_00000776-RA	190	1.095	12.6667	0.681	0.513	0	0	1500
FUS_00000777-RA	203	1.079	5.69585	0.46	0.506	0	0	3564
FUS_00000778-RA	211	0.608	2.23021	0.384	0.524	0	0	9461
FUS_00000779-RA	206	1.091	11.7179	0.656	0.513	0	0	1758
FUS_00000780-RA	472	1.021	14.1955	0.746	0.511	0	0	3325
FUS_00000781-RA	206	0.93	11.9628	0.718	0.493	0	0	1722
FUS_00000782-RA	92	0.663	2.54284	0.397	0.58	0	0	3618
FUS_00000783-RA	593	1.094	10.3274	0.624	0.414	0	0	5742
FUS_00000784-RA	369	0.996	10.8053	0.659	0.513	0	0	3415
FUS_00000785-RA	183	1.113	8.28054	0.546	0.507	0	0	2210
FUS_00000786-RA	170	1.139	13.3333	0.685	0.495	0	0	1275
FUS_00000787-RA	62	0.469	1.74944	0.388	0.55	0	0	3544
FUS_00000788-RA	8	0.297	1.15942	0.397	0.544	0	0	690
FUS_00000789-RA	8	0.247	1.1065	0.423	0.507	0	0	723
FUS_00000790-RA	37	0.504	2.92259	0.482	0.513	0	0	1266
FUS_00000791-RA	44	0.997	7.80142	0.562	0.543	0	0	564
FUS_00000792-RA	37	0.31	1.30328	0.411	0.529	0	0	2839
FUS_00000793-RA	105	0.609	2.65554	0.418	0.53	0	0	3954
FUS_00000794-RA	40	0.597	2.60926	0.418	0.504	0	0	1533
FUS_00000795-RA	55	0.403	2.22762	0.473	0.452	0	0	2469
FUS_00000796-RA	89	0.407	1.51078	0.385	0.5	0	0	5891
FUS_00000797-RA	40	0.381	1.38456	0.382	0.53	0	0	2889
FUS_00000798-RA	19	0.64	2.68362	0.414	0.57	0	0	708
FUS_00000799-RA	27	0.617	3.37079	0.468	0.523	0	0	801
FUS_00000800-RA	17	0.578	2.05314	0.379	0.551	0	0	828
FUS_00000801-RA	78	0.753	3.49462	0.431	0.495	0	0	2232
FUS_00000802-RA	93	1.024	14.2202	0.76	0.596	0	0	654
FUS_00000803-RA	68	1.016	10.9501	0.657	0.495	0	0	621
FUS_00000804-RA	205	1.076	9.50394	0.598	0.445	0	0	2157
FUS_00000805-RA	51	1.317	18.1495	0.744	0.498	0	0	281
FUS_00000806-RA	235	0.987	10.0902	0.64	0.476	0	0	2329
FUS_00000807-RA	14	0.445	1.83007	0.409	0.565	0	0	765
FUS_00000808-RA	21	0.477	1.7284	0.383	0.548	0	0	1215
FUS_00000809-RA	27	1.016	11.8421	0.684	0.506	0	0	228
FUS_00000810-RA	210	1.057	9.70874	0.607	0.486	0	0	2163
FUS_00000811-RA	53	0.473	1.54925	0.362	0.517	0	0	3421
FUS_00000812-RA	125	1.073	13.9353	0.721	0.496	0	0	897
FUS_00000813-RA	175	1.008	12.8771	0.715	0.509	0	0	1359
FUS_00000814-RA	29	0.434	1.81818	0.412	0.556	0	0	1595
FUS_00000815-RA	28	0.38	2.644	0.543	0.383	0	0	1059
FUS_00000816-RA	99	0.889	4.91071	0.47	0.504	0	0	2016
FUS_00000817-RA	34	0.476	2.14376	0.425	0.522	0	0	1586
FUS_00000818-RA	30	0.456	1.92926	0.412	0.514	0	0	1555
FUS_00000819-RA	27	0.454	1.86207	0.407	0.544	0	0	1450
FUS_00000820-RA	31	0.529	2.38462	0.425	0.524	0	0	1300
FUS_00000821-RA	101	0.648	3.31039	0.454	0.46	0	0	3051
FUS_00000822-RA	48	0.404	1.40269	0.373	0.492	0	0	3422
FUS_00000823-RA	26	0.837	4.98084	0.489	0.514	0	0	522
FUS_00000824-RA	28	0.364	1.62225	0.422	0.503	0	0	1726
FUS_00000825-RA	28	0.714	2.95983	0.411	0.568	0	0	946
FUS_00000826-RA	32	0.365	1.36054	0.386	0.525	0	0	2352
FUS_00000827-RA	32	0.356	1.53257	0.417	0.541	0	0	2088
FUS_00000828-RA	27	0.369	1.80723	0.444	0.545	0	0	1494
FUS_00000829-RA	11	0.422	2.13592	0.45	0.496	0	0	515
FUS_00000830-RA	34	0.604	2.692	0.432	0.602	0	0	1263
FUS_00000831-RA	19	0.461	2.11817	0.43	0.539	0	0	897
FUS_00000832-RA	30	0.719	3.43643	0.443	0.581	0	0	873
FUS_00000833-RA	2	0.204	0.925926	0.44	0.621	0	0	216
FUS_00000834-RA	46	0.896	8.96686	0.634	0.486	0	0	513
FUS_00000835-RA	75	0.895	7.50751	0.58	0.487	0	0	999
FUS_00000836-RA	21	0.404	1.85185	0.429	0.502	0	0	1134
FUS_00000837-RA	51	0.683	2.78384	0.404	0.508	0	0	1832
FUS_00000838-RA	114	0.609	3.85787	0.504	0.516	0	0	2955
FUS_00000839-RA	36	0.492	1.9544	0.403	0.57	0	0	1842
FUS_00000840-RA	60	0.701	4.22833	0.492	0.476	0	0	1419
FUS_00000841-RA	10	0.707	3.26797	0.431	0.53	0	0	306
FUS_00000842-RA	14	0.697	3.33333	0.443	0.575	0	0	420
FUS_00000843-RA	53	0.409	1.50825	0.384	0.519	0	0	3514
FUS_00000844-RA	10	0.328	1.11483	0.369	0.486	0	0	897
FUS_00000845-RA	109	0.83	7.71408	0.61	0.5	0	0	1413
FUS_00000846-RA	109	0.928	9.86425	0.653	0.472	0	0	1105
FUS_00000847-RA	78	0.828	5.41667	0.512	0.506	0	0	1440
FUS_00000848-RA	368	0.885	10.593	0.695	0.544	0	0	3474
FUS_00000849-RA	19	0.917	2.9734	0.362	0.537	0	0	639
FUS_00000850-RA	9	0.427	1.2766	0.348	0.457	0	0	705
FUS_00000851-RA	5	0.403	1.06157	0.325	0.51	0	0	471
FUS_00000852-RA	5	0.403	1.04822	0.323	0.506	0	0	477
FUS_00000853-RA	65	0.979	10.467	0.657	0.456	0	0	621
FUS_00000854-RA	7	0.515	1.79487	0.374	0.527	0	0	390
FUS_00000855-RA	2	0.132	0.389864	0.345	0.475	0	0	513
FUS_00000856-RA	203	0.807	4.77535	0.487	0.488	0	0	4251
FUS_00000857-RA	17	0.387	1.72764	0.427	0.569	0	0	984
FUS_00000858-RA	4	0.263	1.24611	0.436	0.507	0	0	321
FUS_00000859-RA	41	0.55	2.93276	0.462	0.509	0	0	1398
FUS_00000860-RA	18	0.623	3.50195	0.475	0.504	0	0	514
FUS_00000861-RA	35	1.017	8.06452	0.565	0.527	0	0	434
FUS_00000862-RA	5	0.349	0.996016	0.432	0.189	0	0	502
FUS_00000863-RA	14	0.687	3.73333	0.469	0.551	0	0	375
FUS_00000864-RA	43	1.308	7.08402	0.466	0.481	0	0	607
FUS_00000865-RA	16	0.685	3.2	0.434	0.539	0	0	500
FUS_00000866-RA	34	0.335	1.21342	0.381	0.522	0	0	2802
FUS_00000867-RA	42	0.619	2.94944	0.438	0.543	0	0	1424
FUS_00000868-RA	261	1.125	14.9399	0.731	0.464	0	0	1747
FUS_00000869-RA	3	0.162	0.510204	0.357	0.557	0	0	588
FUS_00000870-RA	8	0.317	1.45719	0.43	0.53	0	0	549
FUS_00000871-RA	47	0.413	2.00426	0.441	0.501	0	0	2345
FUS_00000872-RA	23	0.468	2.47312	0.46	0.512	0	0	930
FUS_00000873-RA	10	0.379	1.30548	0.375	0.568	0	0	766
FUS_00000874-RA	13	0.38	1.54394	0.404	0.474	0	0	842
FUS_00000875-RA	82	0.641	3.61074	0.478	0.441	0	0	2271
FUS_00000876-RA	21	0.378	1.86005	0.446	0.545	0	0	1129
FUS_00000877-RA	8	0.486	2.16802	0.425	0.554	0	0	369
FUS_00000878-RA	33	0.462	1.63853	0.379	0.552	0	0	2014
FUS_00000879-RA	17	0.501	2.06061	0.407	0.542	0	0	825
FUS_00000880-RA	12	0.299	1.08992	0.383	0.536	0	0	1101
FUS_00000881-RA	8	0.39	1.40351	0.388	0.602	0	0	570
FUS_00000882-RA	14	0.767	2.72904	0.398	0.657	0	0	513
FUS_00000883-RA	95	1.014	10.3486	0.643	0.447	0	0	918
FUS_00000884-RA	120	0.83	4.17391	0.45	0.465	0	0	2875
FUS_00000885-RA	219	0.911	10.9445	0.694	0.486	0	0	2001
FUS_00000886-RA	57	0.444	1.84885	0.41	0.544	0	0	3083
FUS_00000887-RA	104	0.886	9.22804	0.647	0.469	0	0	1127
FUS_00000888-RA	38	0.461	1.78404	0.394	0.521	0	0	2130
FUS_00000889-RA	0	0	0	0.412	0.607	0	0	216
FUS_00000890-RA	25	0.289	1.07805	0.386	0.507	0	0	2319
FUS_00000891-RA	5	0.295	0.95057	0.365	0.589	0	0	526
FUS_00000892-RA	4	0.35	1.34228	0.393	0.479	0	0	298
FUS_00000893-RA	23	0.365	1.62429	0.422	0.503	0	0	1416
FUS_00000894-RA	62	0.849	4.14993	0.442	0.489	0	0	1494
FUS_00000895-RA	229	0.85	3.99581	0.434	0.515	0	0	5731
FUS_00000896-RA	55	0.639	7.93651	0.71	0.443	0	0	693
FUS_00000897-RA	37	0.305	0.926622	0.349	0.511	0	0	3993
FUS_00000898-RA	9	0.415	2.23881	0.47	0.571	0	0	402
FUS_00000899-RA	24	0.354	1.59681	0.425	0.518	0	0	1503
FUS_00000900-RA	32	0.396	1.49184	0.388	0.504	0	0	2145
FUS_00000901-RA	4	0.191	0.588235	0.351	0.502	0	0	680
FUS_00000902-RA	15	0.317	1.17096	0.385	0.527	0	0	1281
FUS_00000903-RA	59	0.641	3.50564	0.468	0.523	0	0	1683
FUS_00000904-RA	112	1.062	12.963	0.7	0.473	0	0	864
FUS_00000905-RA	143	1.101	10.7277	0.642	0.383	0	0	1333
FUS_00000906-RA	38	0.403	2.10643	0.462	0.572	0	0	1804
FUS_00000907-RA	24	0.438	1.80316	0.408	0.551	0	0	1331
FUS_00000908-RA	45	0.755	4.11335	0.467	0.503	0	0	1094
FUS_00000909-RA	209	1.148	9.52598	0.577	0.481	0	0	2194
FUS_00000910-RA	91	0.685	2.74014	0.4	0.515	0	0	3321
FUS_00000911-RA	30	0.569	2.90698	0.455	0.56	0	0	1032
FUS_00000912-RA	44	0.639	3.75107	0.485	0.52	0	0	1173
FUS_00000913-RA	47	0.72	4.66733	0.509	0.511	0	0	1007
FUS_00000914-RA	12	0.977	3.57143	0.384	0.535	0	0	336
FUS_00000915-RA	276	1.095	13.7793	0.71	0.488	0	0	2003
FUS_00000916-RA	75	1.051	13.8889	0.728	0.499	0	0	540
FUS_00000917-RA	5	0.259	1.60256	0.5	0.462	0	0	312
FUS_00000918-RA	5	0.25	1.52905	0.495	0.481	0	0	327
FUS_00000919-RA	68	0.627	3.4188	0.47	0.444	0	0	1989
FUS_00000920-RA	41	0.497	2.11558	0.413	0.496	0	0	1938
FUS_00000921-RA	273	1.127	8.12742	0.537	0.514	0	0	3359
FUS_00000922-RA	195	0.982	10.9983	0.669	0.51	0	0	1773
FUS_00000923-RA	18	0.413	1.32548	0.359	0.535	0	0	1358
FUS_00000924-RA	60	0.458	1.68397	0.384	0.52	0	0	3563
FUS_00000925-RA	442	0.644	3.10939	0.44	0.527	0	0	14215
FUS_00000926-RA	214	1.027	8.66046	0.582	0.471	0	0	2471
FUS_00000927-RA	51	0.944	10.1594	0.657	0.521	0	0	502
FUS_00000928-RA	255	1.076	13.8361	0.718	0.482	0	0	1843
FUS_00000929-RA	98	0.531	2.00861	0.389	0.507	0	0	4879
FUS_00000930-RA	10	0.561	2.36407	0.418	0.593	0	0	423
FUS_00000931-RA	1	0.191	0.510204	0.357	0.7	0	0	196
FUS_00000932-RA	56	0.345	1.46827	0.413	0.506	0	0	3814
FUS_00000933-RA	78	0.988	6.58228	0.518	0.459	0	0	1185
FUS_00000934-RA	53	0.954	9.63636	0.642	0.433	0	0	550
FUS_00000935-RA	50	0.962	10.4167	0.66	0.464	0	0	480
FUS_00000936-RA	110	0.957	10.101	0.652	0.463	0	0	1089
FUS_00000937-RA	45	1.35	7.6661	0.477	0.493	0	0	587
FUS_00000938-RA	19	0.514	4.22222	0.576	0.541	0	0	450
FUS_00000939-RA	242	1.04	9.47533	0.604	0.492	0	0	2554
FUS_00000940-RA	25	0.45	1.76056	0.396	0.493	0	0	1420
FUS_00000941-RA	840	0.724	5.12821	0.532	0.482	0	0	16380
FUS_00000942-RA	34	0.339	1.15528	0.37	0.515	0	0	2943
FUS_00000943-RA	54	0.565	2.44565	0.417	0.478	0	0	2208
FUS_00000944-RA	394	0.995	13.6663	0.743	0.468	0	0	2883
FUS_00000945-RA	30	0.878	5.12821	0.484	0.491	0	0	585
FUS_00000946-RA	49	0.34	1.33661	0.397	0.499	0	0	3666
FUS_00000947-RA	20	0.291	1.28452	0.421	0.507	0	0	1557
FUS_00000948-RA	21	0.688	5.78512	0.581	0.479	0	0	363
FUS_00000949-RA	6	0.613	2.63158	0.425	0.608	0	0	228
FUS_00000950-RA	124	0.325	1.28564	0.398	0.514	0	0	9645
FUS_00000951-RA	6	0.238	0.728155	0.351	0.533	0	0	824
FUS_00000952-RA	15	0.264	1.40449	0.462	0.507	0	0	1068
FUS_00000953-RA	43	0.612	2.37832	0.394	0.489	0	0	1808
FUS_00000954-RA	15	0.333	1.75439	0.462	0.554	0	0	855
FUS_00000955-RA	21	0.473	1.83246	0.401	0.59	0	0	1146
FUS_00000956-RA	17	0.688	3.69565	0.465	0.537	0	0	460
FUS_00000957-RA	85	0.804	4.93326	0.496	0.523	0	0	1723
FUS_00000958-RA	19	0.358	1.59933	0.425	0.549	0	0	1188
FUS_00000959-RA	159	0.908	5.26316	0.483	0.462	0	0	3021
FUS_00000960-RA	33	0.519	2.00121	0.398	0.578	0	0	1649
FUS_00000961-RA	5	0.453	2.41546	0.464	0.469	0	0	207
FUS_00000962-RA	39	0.8	3.3737	0.411	0.507	0	0	1156
FUS_00000963-RA	34	1.133	7.70975	0.524	0.463	0	0	441
FUS_00000964-RA	195	1.133	8.58275	0.551	0.49	0	0	2272
FUS_00000965-RA	120	1.04	14.9254	0.77	0.414	0	0	804
FUS_00000966-RA	33	1.179	7.89474	0.519	0.47	0	0	418
FUS_00000967-RA	148	0.907	10.579	0.683	0.5	0	0	1399
FUS_00000968-RA	74	1.018	13.4058	0.726	0.509	0	0	552
FUS_00000969-RA	57	0.779	8.08511	0.648	0.449	0	0	705
FUS_00000970-RA	42	0.709	4.25532	0.495	0.427	0	0	987
FUS_00000971-RA	44	1.369	7.49574	0.468	0.491	0	0	587
FUS_00000972-RA	20	0.691	2.44499	0.38	0.569	0	0	818
FUS_00000973-RA	33	0.673	2.6506	0.398	0.523	0	0	1245
FUS_00000974-RA	98	0.991	10.3704	0.649	0.468	0	0	945
FUS_00000975-RA	84	0.564	2.45974	0.418	0.484	0	0	3415
FUS_00000976-RA	3	0.227	0.934579	0.408	0.542	0	0	321
FUS_00000977-RA	33	0.278	0.920502	0.364	0.518	0	0	3585
FUS_00000978-RA	78	0.67	3.92749	0.484	0.51	0	0	1986
FUS_00000979-RA	131	0.697	3.89997	0.474	0.534	0	0	3359
FUS_00000980-RA	42	0.9	11.5702	0.719	0.475	0	0	363
FUS_00000981-RA	84	1.013	14.2857	0.752	0.5	0	0	588
FUS_00000982-RA	27	0.376	1.60142	0.415	0.55	0	0	1686
FUS_00000983-RA	0	0	0	0.343	0.48	0	0	297
FUS_00000984-RA	37	0.361	1.32427	0.383	0.511	0	0	2794
FUS_00000985-RA	261	1.075	10.6098	0.628	0.492	0	0	2460
FUS_00000986-RA	56	1.059	10.79	0.64	0.479	0	0	519
FUS_00000987-RA	22	0.883	6.58683	0.554	0.578	0	0	334
FUS_00000988-RA	33	0.61	2.73859	0.424	0.493	0	0	1205
FUS_00000989-RA	16	0.563	4.51977	0.573	0.571	0	0	354
FUS_00000990-RA	114	0.838	9.09091	0.66	0.529	0	0	1254
FUS_00000991-RA	215	0.992	5.53696	0.473	0.51	0	0	3883
FUS_00000992-RA	191	1.134	15.0157	0.728	0.498	0	0	1272
FUS_00000993-RA	5	0.446	1.61812	0.392	0.612	0	0	309
FUS_00000994-RA	38	0.336	1.13602	0.369	0.538	0	0	3345
FUS_00000995-RA	13	0.268	1.08605	0.403	0.496	0	0	1197
FUS_00000996-RA	64	0.433	2.08062	0.439	0.484	0	0	3076
FUS_00000997-RA	13	1.026	4.52962	0.422	0.471	0	0	287
FUS_00000998-RA	310	0.902	9.00901	0.632	0.512	0	0	3441
FUS_00000999-RA	27	0.393	1.191	0.35	0.554	0	0	2267
FUS_00001000-RA	155	0.594	2.74677	0.432	0.546	0	0	5643
FUS_00001001-RA	75	0.922	7.57576	0.574	0.5	0	0	990
FUS_00001002-RA	139	1.037	10.146	0.63	0.443	0	0	1370
FUS_00001003-RA	224	1.006	9.77739	0.625	0.472	0	0	2291
FUS_00001004-RA	330	0.977	11.3014	0.682	0.471	0	0	2920
FUS_00001005-RA	10	0.895	3.92157	0.42	0.486	0	0	255
FUS_00001006-RA	165	1	11.0962	0.666	0.503	0	0	1487
FUS_00001007-RA	120	1.147	14.4928	0.711	0.494	0	0	828
FUS_00001008-RA	327	1.031	11.8607	0.679	0.517	0	0	2757
FUS_00001009-RA	173	0.854	4.71261	0.47	0.507	0	0	3671
FUS_00001010-RA	17	0.589	3.91705	0.528	0.603	0	0	434
FUS_00001011-RA	11	0.559	3.66667	0.513	0.513	0	0	300
FUS_00001012-RA	164	0.433	1.64148	0.39	0.507	0	0	9991
FUS_00001013-RA	82	0.513	2.04949	0.402	0.556	0	0	4001
FUS_00001014-RA	50	0.455	1.69033	0.386	0.52	0	0	2958
FUS_00001015-RA	260	0.844	5.13124	0.494	0.482	0	0	5067
FUS_00001016-RA	61	0.592	2.21657	0.388	0.531	0	0	2752
FUS_00001017-RA	49	0.45	2.18652	0.443	0.457	0	0	2241
FUS_00001018-RA	5	0.42	1.77305	0.415	0.436	0	0	282
FUS_00001019-RA	4	0.132	0.475059	0.38	0.487	0	0	842
FUS_00001020-RA	26	0.572	2.52672	0.423	0.552	0	0	1029
FUS_00001021-RA	31	0.555	2.12766	0.392	0.517	0	0	1457
FUS_00001022-RA	48	0.549	2.17293	0.401	0.441	0	0	2209
FUS_00001023-RA	39	0.309	1.41612	0.43	0.543	0	0	2754
FUS_00001024-RA	145	0.804	5.48619	0.523	0.491	0	0	2643
FUS_00001025-RA	39	1.003	11.7117	0.685	0.513	0	0	333
FUS_00001026-RA	90	1.126	11.7188	0.646	0.486	0	0	768
FUS_00001027-RA	59	0.602	3.37143	0.474	0.484	0	0	1750
FUS_00001028-RA	8	0.522	1.89125	0.388	0.591	0	0	423
FUS_00001029-RA	37	0.477	1.91511	0.403	0.552	0	0	1932
FUS_00001030-RA	223	1.055	10.8095	0.64	0.507	0	0	2063
FUS_00001031-RA	153	1.047	10.625	0.64	0.457	0	0	1440
FUS_00001032-RA	33	0.917	7.44921	0.573	0.453	0	0	443
FUS_00001033-RA	158	1.094	7.69231	0.531	0.483	0	0	2054
FUS_00001034-RA	29	1.017	11.3725	0.69	0.381	0	0	255
FUS_00001035-RA	398	1.027	9.85636	0.622	0.458	0	0	4038
FUS_00001036-RA	49	0.746	10.4701	0.75	0.51	0	0	468
FUS_00001037-RA	39	0.433	1.54089	0.377	0.488	0	0	2531
FUS_00001038-RA	13	0.418	1.85185	0.434	0.623	0	0	702
FUS_00001039-RA	82	0.379	1.44214	0.39	0.516	0	0	5686
FUS_00001040-RA	139	1.043	9.91441	0.617	0.509	0	0	1402
FUS_00001041-RA	307	1.073	10.4957	0.626	0.486	0	0	2925
FUS_00001042-RA	190	1.06	9.87013	0.611	0.478	0	0	1925
FUS_00001043-RA	130	1.043	11.3736	0.662	0.465	0	0	1143
FUS_00001044-RA	36	0.889	9.7561	0.664	0.482	0	0	369
FUS_00001045-RA	87	0.959	8.20755	0.586	0.481	0	0	1060
FUS_00001046-RA	170	1.052	9.05218	0.587	0.508	0	0	1878
FUS_00001047-RA	186	0.909	9.87261	0.66	0.481	0	0	1884
FUS_00001048-RA	220	1.027	11.6773	0.675	0.494	0	0	1884
FUS_00001049-RA	262	1.026	10.1985	0.631	0.494	0	0	2569
FUS_00001050-RA	38	0.98	7.03704	0.537	0.476	0	0	540
FUS_00001051-RA	16	1.049	7.51174	0.54	0.557	0	0	213
FUS_00001052-RA	167	0.984	10.018	0.641	0.459	0	0	1667
FUS_00001053-RA	167	1.067	8.93526	0.579	0.48	0	0	1869
FUS_00001054-RA	5	0.298	1.69492	0.478	0.511	0	0	295
FUS_00001055-RA	96	0.403	1.51803	0.389	0.521	0	0	6324
FUS_00001056-RA	30	0.254	0.894721	0.375	0.502	0	0	3353
FUS_00001057-RA	41	0.583	2.40469	0.406	0.506	0	0	1705
FUS_00001058-RA	81	0.531	1.96459	0.385	0.51	0	0	4123
FUS_00001059-RA	34	0.525	1.96192	0.387	0.504	0	0	1733
FUS_00001060-RA	122	0.757	4.50517	0.488	0.493	0	0	2708
FUS_00001061-RA	156	0.859	12.037	0.752	0.458	0	0	1296
FUS_00001062-RA	24	0.751	7.92079	0.667	0.391	0	0	303
FUS_00001063-RA	38	0.459	1.73833	0.389	0.516	0	0	2186
FUS_00001064-RA	78	0.971	10.8484	0.669	0.511	0	0	719
FUS_00001065-RA	155	0.912	8.75212	0.625	0.439	0	0	1771
FUS_00001066-RA	453	1.01	13.9299	0.743	0.508	0	0	3252
FUS_00001067-RA	126	1.032	9.84375	0.618	0.498	0	0	1280
FUS_00001068-RA	472	1.011	9.05429	0.599	0.473	0	0	5213
FUS_00001069-RA	199	0.9	9.6837	0.656	0.486	0	0	2055
FUS_00001070-RA	101	0.993	10.3272	0.645	0.498	0	0	978
FUS_00001071-RA	318	1.006	14.3826	0.757	0.511	0	0	2211
FUS_00001072-RA	431	1.009	14.0299	0.746	0.501	0	0	3072
FUS_00001073-RA	220	1.01	8.98326	0.597	0.517	0	0	2449
FUS_00001074-RA	129	0.971	6.1693	0.505	0.482	0	0	2091
FUS_00001075-RA	134	0.627	3.1656	0.45	0.523	0	0	4233
FUS_00001076-RA	69	0.653	2.82324	0.416	0.495	0	0	2444
FUS_00001077-RA	27	0.499	2.12264	0.413	0.509	0	0	1272
FUS_00001078-RA	25	0.4	1.15048	0.339	0.51	0	0	2173
FUS_00001079-RA	126	0.749	4.90463	0.514	0.453	0	0	2569
FUS_00001080-RA	50	0.514	1.89897	0.385	0.492	0	0	2633
FUS_00001081-RA	22	0.394	1.3382	0.369	0.502	0	0	1644
FUS_00001082-RA	22	0.388	1.88034	0.442	0.538	0	0	1170
FUS_00001083-RA	61	0.929	10.2178	0.678	0.398	0	0	597
FUS_00001084-RA	44	0.359	1.2907	0.381	0.541	0	0	3409
FUS_00001085-RA	29	0.395	1.46465	0.385	0.509	0	0	1980
FUS_00001086-RA	57	1.093	5.919	0.466	0.526	0	0	963
FUS_00001087-RA	41	0.83	6.98467	0.581	0.516	0	0	587
FUS_00001088-RA	41	0.83	6.98467	0.581	0.516	0	0	587
FUS_00001089-RA	24	0.819	7.14286	0.592	0.523	0	0	336
FUS_00001090-RA	69	0.98	4.93916	0.45	0.522	0	0	1397
FUS_00001091-RA	105	0.99	9.61538	0.625	0.461	0	0	1092
FUS_00001092-RA	47	0.384	1.33107	0.372	0.504	0	0	3531
FUS_00001093-RA	10	0.578	2.1097	0.386	0.568	0	0	474
FUS_00001094-RA	78	0.459	2.22476	0.443	0.552	0	0	3506
FUS_00001095-RA	57	0.488	1.71635	0.376	0.526	0	0	3321
FUS_00001096-RA	45	0.334	1.26511	0.391	0.543	0	0	3557
FUS_00001097-RA	30	0.653	4.71698	0.541	0.552	0	0	636
FUS_00001098-RA	85	0.847	8.26045	0.625	0.49	0	0	1029
FUS_00001099-RA	270	1.006	7.80798	0.558	0.476	0	0	3458
FUS_00001100-RA	78	0.684	3.58127	0.458	0.522	0	0	2178
FUS_00001101-RA	56	0.417	1.90541	0.428	0.503	0	0	2939
FUS_00001102-RA	34	0.863	8.92388	0.651	0.573	0	0	381
FUS_00001103-RA	18	0.561	2.26415	0.404	0.548	0	0	795
FUS_00001104-RA	50	0.39	1.83554	0.434	0.521	0	0	2724
FUS_00001105-RA	238	1.135	8.27251	0.54	0.49	0	0	2877
FUS_00001106-RA	272	1.062	13.9918	0.726	0.51	0	0	1944
FUS_00001107-RA	144	0.968	9.01126	0.611	0.482	0	0	1598
FUS_00001108-RA	56	0.582	3.68906	0.506	0.547	0	0	1518
FUS_00001109-RA	184	0.964	10.1099	0.651	0.455	0	0	1820
FUS_00001110-RA	206	1.067	10.4146	0.626	0.466	0	0	1978
FUS_00001111-RA	82	1.094	10.1611	0.611	0.473	0	0	807
FUS_00001112-RA	128	1.08	10.7023	0.63	0.48	0	0	1196
FUS_00001113-RA	171	1.074	13.6691	0.714	0.492	0	0	1251
FUS_00001114-RA	307	0.973	10.8175	0.672	0.437	0	0	2838
FUS_00001115-RA	20	0.551	2.34742	0.413	0.5	0	0	852
FUS_00001116-RA	24	0.593	2.74286	0.431	0.523	0	0	875
FUS_00001117-RA	131	1.018	13.4359	0.727	0.511	0	0	975
FUS_00001118-RA	263	1.037	14.0642	0.737	0.479	0	0	1870
FUS_00001119-RA	125	1.126	15.2068	0.736	0.478	0	0	822
FUS_00001120-RA	166	1.046	10.4997	0.634	0.502	0	0	1581
FUS_00001121-RA	42	0.69	4.56026	0.516	0.463	0	0	921
FUS_00001122-RA	20	0.467	1.74672	0.389	0.544	0	0	1145
FUS_00001123-RA	5	0.316	0.877193	0.335	0.545	0	0	570
FUS_00001124-RA	108	1.011	5.89842	0.483	0.51	0	0	1831
FUS_00001125-RA	302	1.175	8.37261	0.536	0.462	0	0	3607
FUS_00001126-RA	156	1.146	15.5224	0.737	0.526	0	0	1005
FUS_00001127-RA	661	1.059	10.2672	0.632	0.414	0	0	6438
FUS_00001128-RA	207	1.067	7.1875	0.52	0.531	0	0	2880
FUS_00001129-RA	180	0.951	11.3852	0.693	0.515	0	0	1581
FUS_00001130-RA	217	1.08	12.5579	0.682	0.491	0	0	1728
FUS_00001131-RA	27	0.985	4.35484	0.426	0.424	0	0	620
FUS_00001132-RA	24	0.891	3.95387	0.422	0.516	0	0	607
FUS_00001133-RA	102	0.937	10.4615	0.675	0.432	0	0	975
FUS_00001134-RA	33	0.841	7.00637	0.594	0.618	0	0	471
FUS_00001135-RA	126	1.077	12.8834	0.692	0.496	0	0	978
FUS_00001136-RA	121	1.06	11.828	0.669	0.485	0	0	1023
FUS_00001137-RA	111	0.996	10.3352	0.652	0.426	0	0	1074
FUS_00001138-RA	179	1.042	9.20308	0.596	0.465	0	0	1945
FUS_00001139-RA	174	1.115	10.6227	0.619	0.465	0	0	1638
FUS_00001140-RA	308	1.192	9.62199	0.569	0.477	0	0	3201
FUS_00001141-RA	164	1.041	11.3889	0.665	0.454	0	0	1440
FUS_00001142-RA	30	0.416	1.7762	0.414	0.533	0	0	1689
FUS_00001143-RA	45	0.351	1.36945	0.396	0.519	0	0	3286
FUS_00001144-RA	0	0	0	0.35	0.474	0	0	217
FUS_00001145-RA	37	0.728	4.72542	0.512	0.451	0	0	783
FUS_00001146-RA	178	0.963	11.6875	0.701	0.449	0	0	1523
FUS_00001147-RA	45	0.359	1.31004	0.386	0.576	0	0	3435
FUS_00001148-RA	14	0.858	5.42636	0.504	0.5	0	0	258
FUS_00001149-RA	57	0.456	1.78571	0.4	0.571	0	0	3192
FUS_00001150-RA	22	0.431	1.68971	0.397	0.536	0	0	1302
FUS_00001151-RA	62	0.359	1.28338	0.378	0.476	0	0	4831
FUS_00001152-RA	68	0.551	2.46734	0.426	0.552	0	0	2756
FUS_00001153-RA	47	0.531	2.39551	0.427	0.545	0	0	1962
FUS_00001154-RA	31	0.354	1.46989	0.408	0.507	0	0	2109
FUS_00001155-RA	44	0.411	1.69361	0.406	0.509	0	0	2598
FUS_00001156-RA	62	0.803	6.39835	0.566	0.473	0	0	969
FUS_00001157-RA	31	0.471	1.73669	0.386	0.55	0	0	1785
FUS_00001158-RA	68	0.399	1.65329	0.409	0.542	0	0	4113
FUS_00001159-RA	172	1.096	13.4902	0.702	0.505	0	0	1275
FUS_00001160-RA	137	1.053	12.8638	0.7	0.509	0	0	1065
FUS_00001161-RA	78	0.76	3.1759	0.409	0.516	0	0	2456
FUS_00001162-RA	54	0.343	1.6	0.435	0.559	0	0	3375
FUS_00001163-RA	5	0.408	0.902527	0.298	0.479	0	0	554
FUS_00001164-RA	25	0.896	3.93082	0.42	0.528	0	0	636
FUS_00001165-RA	61	0.938	11.0507	0.688	0.471	0	0	552
FUS_00001166-RA	47	1.014	11.3527	0.676	0.432	0	0	414
FUS_00001167-RA	162	0.708	3.62173	0.453	0.517	0	0	4473
FUS_00001168-RA	713	1.073	11.0303	0.641	0.5	0	0	6464
FUS_00001169-RA	47	0.932	5.20487	0.473	0.492	0	0	903
FUS_00001170-RA	246	0.985	4.58955	0.432	0.498	0	0	5360
FUS_00001171-RA	64	0.791	4.52937	0.485	0.42	0	0	1413
FUS_00001172-RA	57	0.334	1.28061	0.392	0.485	0	0	4451
FUS_00001173-RA	27	0.76	2.52809	0.369	0.574	0	0	1068
FUS_00001174-RA	136	0.373	1.51195	0.403	0.511	0	0	8995
FUS_00001175-RA	50	0.374	1.47319	0.397	0.482	0	0	3394
FUS_00001176-RA	38	0.272	1.40429	0.466	0.393	0	0	2706
FUS_00001177-RA	62	0.99	9.02475	0.606	0.531	0	0	687
FUS_00001178-RA	138	1.002	8.09859	0.57	0.463	0	0	1704
FUS_00001179-RA	80	0.456	1.59204	0.375	0.536	0	0	5025
FUS_00001180-RA	347	1	13.9469	0.749	0.463	0	0	2488
FUS_00001181-RA	36	0.828	8.51064	0.643	0.471	0	0	423
FUS_00001182-RA	408	0.793	6.22426	0.56	0.5	0	0	6555
FUS_00001183-RA	400	0.958	10.7296	0.67	0.492	0	0	3728
FUS_00001184-RA	55	0.372	1.57143	0.411	0.489	0	0	3500
FUS_00001185-RA	17	0.295	1.32605	0.424	0.522	0	0	1282
FUS_00001186-RA	67	1.116	11.0016	0.631	0.458	0	0	609
FUS_00001187-RA	165	0.973	13.8889	0.759	0.452	0	0	1188
FUS_00001188-RA	306	1.164	12.2351	0.652	0.45	0	0	2501
FUS_00001189-RA	76	0.534	2.01378	0.389	0.529	0	0	3774
FUS_00001190-RA	65	0.866	8.80759	0.638	0.497	0	0	738
FUS_00001191-RA	60	0.44	1.59025	0.381	0.527	0	0	3773
FUS_00001192-RA	221	0.981	6.25708	0.505	0.502	0	0	3532
FUS_00001193-RA	95	0.811	9.12584	0.671	0.516	0	0	1041
FUS_00001194-RA	395	0.964	11.3604	0.709	0.377	0	0	3477
FUS_00001195-RA	50	0.425	1.67504	0.398	0.53	0	0	2985
FUS_00001196-RA	30	1.135	13.1579	0.689	0.433	0	0	228
FUS_00001197-RA	26	0.865	8.09969	0.617	0.444	0	0	321
FUS_00001198-RA	12	0.634	4.34783	0.54	0.617	0	0	276
FUS_00001199-RA	36	0.936	6.66667	0.535	0.529	0	0	540
FUS_00001200-RA	50	1.082	11.1857	0.644	0.479	0	0	447
FUS_00001201-RA	26	1.132	10.4418	0.61	0.539	0	0	249
FUS_00001202-RA	75	1.089	9.3633	0.587	0.5	0	0	801
FUS_00001203-RA	325	1.107	13.0943	0.689	0.48	0	0	2482
FUS_00001204-RA	266	1.106	14.089	0.714	0.5	0	0	1888
FUS_00001205-RA	153	0.474	1.79304	0.389	0.506	0	0	8533
FUS_00001206-RA	444	1.02	10.7506	0.65	0.479	0	0	4130
FUS_00001207-RA	191	1.001	7.96829	0.564	0.493	0	0	2397
FUS_00001208-RA	64	0.486	1.74482	0.379	0.51	0	0	3668
FUS_00001209-RA	15	0.312	1.41243	0.427	0.548	0	0	1062
FUS_00001210-RA	234	1.066	10.3586	0.624	0.488	0	0	2259
FUS_00001211-RA	78	0.404	1.88133	0.433	0.536	0	0	4146
FUS_00001212-RA	158	1.05	7.40741	0.548	0.621	0	0	2133
FUS_00001213-RA	2	0.09	0.297619	0.374	0.614	0	0	672
FUS_00001214-RA	104	0.942	11.4411	0.697	0.492	0	0	909
FUS_00001215-RA	495	1.047	14.3854	0.742	0.517	0	0	3441
FUS_00001216-RA	47	0.389	1.52054	0.397	0.544	0	0	3091
FUS_00001217-RA	65	0.792	4.81125	0.494	0.477	0	0	1351
FUS_00001218-RA	402	1.021	12.3124	0.695	0.487	0	0	3265
FUS_00001219-RA	27	0.641	2.95082	0.43	0.494	0	0	915
FUS_00001220-RA	56	0.951	4.3956	0.43	0.505	0	0	1274
FUS_00001221-RA	45	1.119	11.7188	0.656	0.579	0	0	384
FUS_00001222-RA	617	1.067	7.79434	0.541	0.498	0	0	7916
FUS_00001223-RA	94	1.046	10.1075	0.63	0.42	0	0	930
FUS_00001224-RA	56	0.998	9.82456	0.633	0.565	0	0	570
FUS_00001225-RA	10	0.609	2.48756	0.405	0.528	0	0	402
FUS_00001226-RA	61	0.389	1.45933	0.389	0.462	0	0	4180
FUS_00001227-RA	30	0.81	7.87402	0.625	0.483	0	0	381
FUS_00001228-RA	44	0.368	1.09317	0.345	0.514	0	0	4025
FUS_00001229-RA	68	0.453	1.84833	0.404	0.519	0	0	3679
FUS_00001230-RA	66	0.39	1.70015	0.418	0.506	0	0	3882
FUS_00001231-RA	27	0.46	1.91898	0.409	0.469	0	0	1407
FUS_00001232-RA	20	0.373	1.54799	0.413	0.584	0	0	1292
FUS_00001233-RA	116	0.34	1.66284	0.443	0.498	0	0	6976
FUS_00001234-RA	14	0.301	0.889454	0.346	0.546	0	0	1574
FUS_00001235-RA	5	0.526	2.77778	0.461	0.506	0	0	180
FUS_00001236-RA	132	0.945	8.16327	0.588	0.491	0	0	1617
FUS_00001237-RA	703	1.05	12.1711	0.683	0.463	0	0	5776
FUS_00001238-RA	13	1.025	7.22222	0.533	0.469	0	0	180
FUS_00001239-RA	41	0.69	3.66071	0.462	0.53	0	0	1120
FUS_00001240-RA	43	0.281	0.897704	0.358	0.511	0	0	4790
FUS_00001241-RA	8	0.304	1.36054	0.425	0.54	0	0	588
FUS_00001242-RA	52	0.378	1.63676	0.416	0.517	0	0	3177
FUS_00001243-RA	17	0.88	8.45771	0.622	0.488	0	0	201
FUS_00001244-RA	316	0.804	4.9137	0.495	0.484	0	0	6431
FUS_00001245-RA	47	0.924	6.65722	0.538	0.529	0	0	706
FUS_00001246-RA	72	1.161	10.9256	0.615	0.523	0	0	659
FUS_00001247-RA	69	1.008	10.8491	0.657	0.478	0	0	636
FUS_00001248-RA	143	0.952	5.74067	0.491	0.514	0	0	2491
FUS_00001249-RA	57	0.427	1.68539	0.398	0.525	0	0	3382
FUS_00001250-RA	15	0.335	1.2285	0.383	0.5	0	0	1221
FUS_00001251-RA	50	0.483	1.94175	0.401	0.515	0	0	2575
FUS_00001252-RA	261	0.873	7.3854	0.583	0.533	0	0	3534
FUS_00001253-RA	15	0.256	1.05932	0.408	0.542	0	0	1416
FUS_00001254-RA	39	0.722	2.62626	0.389	0.599	0	0	1485
FUS_00001255-RA	6	0.291	1.14943	0.398	0.534	0	0	522
FUS_00001256-RA	241	1.064	14.0936	0.729	0.474	0	0	1710
FUS_00001257-RA	81	0.657	3.14075	0.437	0.51	0	0	2579
FUS_00001258-RA	11	0.529	1.76282	0.37	0.58	0	0	624
FUS_00001259-RA	33	0.471	1.5566	0.364	0.51	0	0	2120
FUS_00001260-RA	55	0.412	1.73065	0.413	0.559	0	0	3178
FUS_00001261-RA	133	0.835	6.59722	0.563	0.467	0	0	2016
FUS_00001262-RA	473	1.031	11.0643	0.656	0.477	0	0	4275
FUS_00001263-RA	22	0.999	4.4898	0.424	0.495	0	0	490
FUS_00001264-RA	173	0.791	3.71803	0.434	0.497	0	0	4653
FUS_00001265-RA	106	0.54	2.04357	0.389	0.503	0	0	5187
FUS_00001266-RA	34	0.374	1.03722	0.334	0.531	0	0	3278
FUS_00001267-RA	69	1.267	18.254	0.772	0.411	0	0	378
FUS_00001268-RA	106	1.03	11.6228	0.675	0.451	0	0	912
FUS_00001269-RA	1014	1.099	9.29934	0.582	0.489	0	0	10904
FUS_00001270-RA	60	0.412	1.6	0.395	0.532	0	0	3750
FUS_00001271-RA	23	0.474	2.00698	0.412	0.519	0	0	1146
FUS_00001272-RA	14	0.408	1.42276	0.377	0.566	0	0	984
FUS_00001273-RA	11	0.582	2.33051	0.405	0.429	0	0	472
FUS_00001274-RA	58	0.618	4.22433	0.523	0.504	0	0	1373
FUS_00001275-RA	72	0.319	1.20361	0.39	0.544	0	0	5982
FUS_00001276-RA	5	0.211	0.974659	0.431	0.475	0	0	513
FUS_00001277-RA	61	0.272	0.914817	0.368	0.538	0	0	6668
FUS_00001278-RA	42	0.307	1.11347	0.381	0.52	0	0	3772
FUS_00001279-RA	26	0.346	1.52314	0.419	0.5	0	0	1707
FUS_00001280-RA	30	0.402	1.51976	0.391	0.542	0	0	1974
FUS_00001281-RA	21	0.354	1.2766	0.381	0.536	0	0	1645
FUS_00001282-RA	50	0.335	1.16932	0.375	0.543	0	0	4276
FUS_00001283-RA	220	0.913	10.4265	0.68	0.552	0	0	2110
FUS_00001284-RA	150	0.867	10.7373	0.705	0.525	0	0	1397
FUS_00001285-RA	61	0.602	2.89511	0.439	0.514	0	0	2107
FUS_00001286-RA	22	0.527	2.66022	0.45	0.513	0	0	827
FUS_00001287-RA	502	0.999	10.9847	0.663	0.495	0	0	4570
FUS_00001288-RA	91	0.989	10.4	0.649	0.491	0	0	875
FUS_00001289-RA	89	0.987	10.8935	0.668	0.449	0	0	817
FUS_00001290-RA	80	0.387	1.48066	0.392	0.535	0	0	5403
FUS_00001291-RA	160	1.057	11.9581	0.673	0.483	0	0	1338
FUS_00001292-RA	100	0.341	1.16225	0.371	0.45	0	0	8604
FUS_00001293-RA	68	0.412	1.44804	0.381	0.587	0	0	4696
FUS_00001294-RA	85	0.386	1.39139	0.38	0.514	0	0	6109
FUS_00001295-RA	737	1.068	13.1232	0.701	0.499	0	0	5616
FUS_00001296-RA	121	1.003	12.7637	0.715	0.471	0	0	948
FUS_00001297-RA	90	0.454	1.80723	0.4	0.535	0	0	4980
FUS_00001298-RA	24	0.992	5.40541	0.473	0.424	0	0	444
FUS_00001299-RA	21	0.437	1.51079	0.372	0.511	0	0	1390
FUS_00001300-RA	36	0.34	1.53453	0.428	0.558	0	0	2346
FUS_00001301-RA	18	0.746	4.41176	0.488	0.528	0	0	408
FUS_00001302-RA	37	0.243	0.784563	0.359	0.517	0	0	4716
FUS_00001303-RA	99	0.429	1.84598	0.416	0.529	0	0	5363
FUS_00001304-RA	102	0.476	1.82501	0.392	0.491	0	0	5589
FUS_00001305-RA	14	0.689	2.9724	0.416	0.52	0	0	471
FUS_00001306-RA	8	0.73	3.2	0.42	0.524	0	0	250
FUS_00001307-RA	58	0.391	1.22054	0.354	0.517	0	0	4752
FUS_00001308-RA	55	0.56	3.46566	0.498	0.53	0	0	1587
FUS_00001309-RA	35	0.941	4.36954	0.452	0.649	0	0	801
FUS_00001310-RA	79	0.6	3.5682	0.488	0.495	0	0	2214
FUS_00001311-RA	1	0.08	0.176367	0.298	0.509	0	0	567
FUS_00001312-RA	50	0.422	1.6909	0.4	0.503	0	0	2957
FUS_00001313-RA	194	0.991	7.03153	0.533	0.502	0	0	2759
FUS_00001314-RA	107	0.69	3.22386	0.432	0.498	0	0	3319
FUS_00001315-RA	199	1.034	8.69755	0.58	0.483	0	0	2288
FUS_00001316-RA	166	0.981	10.0302	0.64	0.496	0	0	1655
FUS_00001317-RA	56	0.647	2.58183	0.4	0.507	0	0	2169
FUS_00001318-RA	7	0.55	2.33333	0.417	0.568	0	0	300
FUS_00001319-RA	205	0.502	2.11799	0.411	0.509	0	0	9679
FUS_00001320-RA	49	0.579	2.17102	0.387	0.506	0	0	2257
FUS_00001321-RA	52	1.094	5.7842	0.462	0.46	0	0	899
FUS_00001322-RA	140	1.137	14.6751	0.72	0.472	0	0	954
FUS_00001323-RA	667	1.038	12.874	0.705	0.489	0	0	5181
FUS_00001324-RA	67	0.402	1.63136	0.403	0.513	0	0	4107
FUS_00001325-RA	30	0.639	5.55556	0.635	0.685	0	0	540
FUS_00001326-RA	165	1.045	15.942	0.782	0.509	0	0	1035
FUS_00001327-RA	123	1.024	12.251	0.692	0.492	0	0	1004
FUS_00001328-RA	281	1.125	9.77731	0.591	0.466	0	0	2874
FUS_00001329-RA	30	1.117	11.236	0.64	0.439	0	0	267
FUS_00001330-RA	64	0.414	1.94116	0.434	0.53	0	0	3297
FUS_00001331-RA	13	0.329	1.34576	0.406	0.541	0	0	966
FUS_00001332-RA	87	0.41	1.8239	0.422	0.513	0	0	4770
FUS_00001333-RA	15	0.722	2.57732	0.38	0.543	0	0	582
FUS_00001334-RA	42	0.443	1.83647	0.408	0.531	0	0	2287
FUS_00001335-RA	278	0.998	8.8282	0.595	0.489	0	0	3149
FUS_00001336-RA	21	0.645	2.34899	0.383	0.526	0	0	894
FUS_00001337-RA	46	0.931	7.40741	0.567	0.545	0	0	621
FUS_00001338-RA	94	0.978	9.79167	0.633	0.497	0	0	960
FUS_00001339-RA	64	0.42	1.46453	0.374	0.528	0	0	4370
FUS_00001340-RA	92	0.926	8.82917	0.619	0.471	0	0	1042
FUS_00001341-RA	7	0.703	7.52688	0.677	0.381	0	0	93
FUS_00001342-RA	168	0.945	15.7009	0.818	0.463	0	0	1070
FUS_00001343-RA	84	0.941	10.687	0.676	0.529	0	0	786
FUS_00001344-RA	259	1.05	14.0761	0.733	0.487	0	0	1840
FUS_00001345-RA	76	0.53	2.54181	0.439	0.54	0	0	2990
FUS_00001346-RA	6	0.246	1.0101	0.411	0.582	0	0	594
FUS_00001347-RA	39	0.693	4.42177	0.506	0.502	0	0	882
FUS_00001348-RA	95	1.025	9.25926	0.601	0.493	0	0	1026
FUS_00001349-RA	143	1.011	8.82171	0.591	0.49	0	0	1621
FUS_00001350-RA	108	1.124	8.89621	0.563	0.522	0	0	1214
FUS_00001351-RA	161	0.425	2.23984	0.459	0.498	0	0	7188
FUS_00001352-RA	78	0.38	1.41896	0.388	0.546	0	0	5497
FUS_00001353-RA	11	0.41	1.85185	0.426	0.53	0	0	594
FUS_00001354-RA	42	0.502	1.89019	0.388	0.489	0	0	2222
FUS_00001355-RA	43	0.529	2.43488	0.43	0.47	0	0	1766
FUS_00001356-RA	338	1.031	12.645	0.701	0.474	0	0	2673
FUS_00001357-RA	40	0.862	6.68896	0.56	0.451	0	0	598
FUS_00001358-RA	43	0.571	2.57639	0.425	0.495	0	0	1669
FUS_00001359-RA	10	0.388	1.61031	0.409	0.539	0	0	621
FUS_00001360-RA	122	0.412	1.51855	0.384	0.485	0	0	8034
FUS_00001361-RA	11	0.442	1.56695	0.377	0.528	0	0	702
FUS_00001362-RA	80	0.41	1.85271	0.428	0.557	0	0	4318
FUS_00001363-RA	19	0.806	6.08974	0.551	0.523	0	0	312
FUS_00001364-RA	122	0.477	1.85439	0.396	0.546	0	0	6579
FUS_00001365-RA	314	1.076	11.0641	0.642	0.474	0	0	2838
FUS_00001366-RA	319	0.969	11.6594	0.694	0.503	0	0	2736
FUS_00001367-RA	114	1.046	14.0221	0.734	0.534	0	0	813
FUS_00001368-RA	165	0.955	14.2487	0.773	0.491	0	0	1158
FUS_00001369-RA	166	1.115	7.13365	0.507	0.524	0	0	2327
FUS_00001370-RA	13	0.188	0.73571	0.396	0.531	0	0	1767
FUS_00001371-RA	38	0.303	0.934579	0.352	0.522	0	0	4066
FUS_00001372-RA	53	0.945	5.36981	0.477	0.488	0	0	987
FUS_00001373-RA	23	0.802	5.94315	0.545	0.512	0	0	387
FUS_00001374-RA	142	0.963	6.66041	0.527	0.467	0	0	2132
FUS_00001375-RA	70	1.102	14.3149	0.722	0.516	0	0	489
FUS_00001376-RA	36	0.936	8.75912	0.613	0.476	0	0	411
FUS_00001377-RA	95	0.999	5.14905	0.454	0.492	0	0	1845
FUS_00001378-RA	418	1.052	13.3206	0.713	0.479	0	0	3138
FUS_00001379-RA	70	0.888	5.30303	0.489	0.478	0	0	1320
FUS_00001380-RA	73	1.05	15.2083	0.762	0.481	0	0	480
FUS_00001381-RA	171	1.025	7.34852	0.536	0.476	0	0	2327
FUS_00001382-RA	9	0.525	2.83019	0.465	0.486	0	0	318
FUS_00001383-RA	15	0.514	3.18471	0.501	0.551	0	0	471
FUS_00001384-RA	9	0.435	2.14286	0.45	0.577	0	0	420
FUS_00001385-RA	53	0.882	5.53814	0.502	0.512	0	0	957
FUS_00001386-RA	63	0.942	4.96454	0.459	0.511	0	0	1269
FUS_00001387-RA	61	0.915	4.8761	0.462	0.507	0	0	1251
FUS_00001388-RA	138	1.115	9.40054	0.581	0.506	0	0	1468
FUS_00001389-RA	52	0.456	1.79249	0.397	0.488	0	0	2901
FUS_00001390-RA	0	0	0	0.383	0.571	0	0	183
FUS_00001391-RA	55	0.825	6.57895	0.569	0.439	0	0	836
FUS_00001392-RA	28	0.37	1.2362	0.366	0.515	0	0	2265
FUS_00001393-RA	41	0.693	2.55134	0.385	0.472	0	0	1607
FUS_00001394-RA	253	1.015	12.2935	0.696	0.514	0	0	2058
FUS_00001395-RA	429	1.022	11.7085	0.678	0.478	0	0	3664
FUS_00001396-RA	21	0.419	1.9337	0.43	0.49	0	0	1086
FUS_00001397-RA	72	0.708	5.15021	0.541	0.53	0	0	1398
FUS_00001398-RA	214	0.54	2.6248	0.441	0.479	0	0	8153
FUS_00001399-RA	27	0.755	3.73444	0.45	0.569	0	0	723
FUS_00001400-RA	190	0.969	12.4672	0.719	0.531	0	0	1524
FUS_00001401-RA	99	0.878	11.5385	0.727	0.466	0	0	858
FUS_00001402-RA	72	1.011	13.0435	0.719	0.501	0	0	552
FUS_00001403-RA	98	1.097	13.6681	0.71	0.452	0	0	717
FUS_00001404-RA	49	0.848	4.94949	0.484	0.482	0	0	990
FUS_00001405-RA	153	0.941	10.5956	0.678	0.43	0	0	1444
FUS_00001406-RA	41	1.034	7.38739	0.535	0.512	0	0	555
FUS_00001407-RA	46	0.536	2.22222	0.409	0.545	0	0	2070
FUS_00001408-RA	41	0.341	1.65256	0.445	0.43	0	0	2481
FUS_00001409-RA	35	0.385	1.32375	0.371	0.517	0	0	2644
FUS_00001410-RA	92	0.4	1.55039	0.395	0.529	0	0	5934
FUS_00001411-RA	17	0.332	1.61443	0.442	0.518	0	0	1053
FUS_00001412-RA	47	0.346	1.46008	0.413	0.546	0	0	3219
FUS_00001413-RA	52	0.935	7.13306	0.553	0.509	0	0	729
FUS_00001414-RA	138	1.132	12.1372	0.661	0.569	0	0	1137
FUS_00001415-RA	158	1.047	8.35979	0.566	0.515	0	0	1890
FUS_00001416-RA	26	0.689	5	0.54	0.534	0	0	520
FUS_00001417-RA	14	0.596	3.45679	0.484	0.541	0	0	405
FUS_00001418-RA	163	0.835	6.64222	0.565	0.523	0	0	2454
FUS_00001419-RA	21	0.815	7.52688	0.609	0.482	0	0	279
FUS_00001420-RA	112	0.475	1.95599	0.406	0.519	0	0	5726
FUS_00001421-RA	39	0.444	1.36078	0.352	0.546	0	0	2866
FUS_00001422-RA	186	0.947	5.19553	0.469	0.477	0	0	3580
FUS_00001423-RA	20	1.267	7.0922	0.479	0.57	0	0	282
FUS_00001424-RA	20	0.783	4.79616	0.496	0.527	0	0	417
FUS_00001425-RA	495	0.949	8.44854	0.597	0.517	0	0	5859
FUS_00001426-RA	37	0.343	0.996767	0.341	0.512	0	0	3712
FUS_00001427-RA	710	1.053	10.4197	0.629	0.502	0	0	6814
FUS_00001428-RA	64	0.458	1.85992	0.404	0.536	0	0	3441
FUS_00001429-RA	33	0.553	1.85811	0.367	0.525	0	0	1776
FUS_00001430-RA	43	0.376	1.36899	0.383	0.534	0	0	3141
FUS_00001431-RA	122	0.965	12.7883	0.729	0.489	0	0	954
FUS_00001432-RA	910	1.015	11.4986	0.674	0.478	0	0	7914
FUS_00001433-RA	47	0.716	2.89944	0.403	0.518	0	0	1621
FUS_00001434-RA	7	0.486	2.62172	0.468	0.448	0	0	267
FUS_00001435-RA	27	0.43	1.48352	0.373	0.542	0	0	1820
FUS_00001436-RA	234	1.104	6.2954	0.478	0.475	0	0	3717
FUS_00001437-RA	56	1.311	16.6667	0.714	0.504	0	0	336
FUS_00001438-RA	67	0.904	7.49441	0.577	0.531	0	0	894
FUS_00001439-RA	179	1.111	13.3482	0.694	0.49	0	0	1341
FUS_00001440-RA	208	0.999	10.8673	0.66	0.508	0	0	1914
FUS_00001441-RA	37	0.291	1.01287	0.373	0.51	0	0	3653
FUS_00001442-RA	11	0.631	3.81944	0.493	0.514	0	0	288
FUS_00001443-RA	11	0.851	3.90071	0.433	0.566	0	0	282
FUS_00001444-RA	32	0.508	1.84332	0.382	0.534	0	0	1736
FUS_00001445-RA	117	0.397	1.69639	0.414	0.533	0	0	6897
FUS_00001446-RA	175	1.058	12.35	0.685	0.526	0	0	1417
FUS_00001447-RA	78	1.024	13.3333	0.725	0.542	0	0	585
FUS_00001448-RA	166	0.404	1.83102	0.426	0.513	0	0	9066
FUS_00001449-RA	47	0.383	1.71972	0.424	0.476	0	0	2733
FUS_00001450-RA	67	0.441	1.46865	0.365	0.522	0	0	4562
FUS_00001451-RA	223	1.027	12.3204	0.693	0.5	0	0	1810
FUS_00001452-RA	185	1.005	14.4644	0.759	0.506	0	0	1279
FUS_00001453-RA	117	0.883	4.77356	0.465	0.492	0	0	2451
FUS_00001454-RA	237	0.946	10.7629	0.675	0.489	0	0	2202
FUS_00001455-RA	25	0.441	1.36166	0.352	0.483	0	0	1836
FUS_00001456-RA	278	1.086	13.3911	0.72	0.391	0	0	2076
FUS_00001457-RA	58	0.979	13.4259	0.748	0.437	0	0	432
FUS_00001458-RA	122	1.041	13.0761	0.71	0.515	0	0	933
FUS_00001459-RA	88	0.548	2.45399	0.424	0.535	0	0	3586
FUS_00001460-RA	30	0.407	1.24948	0.351	0.528	0	0	2401
FUS_00001461-RA	89	1.011	13.244	0.725	0.513	0	0	672
FUS_00001462-RA	427	1.004	13.6859	0.741	0.457	0	0	3120
FUS_00001463-RA	412	1.096	12.5802	0.679	0.469	0	0	3275
FUS_00001464-RA	58	1.011	10.6618	0.656	0.569	0	0	544
FUS_00001465-RA	255	1.073	12.9507	0.696	0.478	0	0	1969
FUS_00001466-RA	125	0.908	9.5057	0.65	0.453	0	0	1315
FUS_00001467-RA	23	0.345	1.49157	0.423	0.593	0	0	1542
FUS_00001468-RA	330	1.109	9.21016	0.577	0.493	0	0	3583
FUS_00001469-RA	21	0.572	2.1875	0.395	0.567	0	0	960
FUS_00001470-RA	16	0.342	1.51947	0.423	0.533	0	0	1053
FUS_00001471-RA	22	0.378	1.85185	0.444	0.533	0	0	1188
FUS_00001472-RA	13	0.359	1.43965	0.402	0.463	0	0	903
FUS_00001473-RA	134	0.848	8.31782	0.628	0.472	0	0	1611
FUS_00001474-RA	91	0.644	2.9176	0.427	0.536	0	0	3119
FUS_00001475-RA	65	1.034	7.85973	0.557	0.57	0	0	827
FUS_00001476-RA	43	0.723	2.94521	0.404	0.517	0	0	1460
FUS_00001477-RA	616	0.981	13.0205	0.733	0.446	0	0	4731
FUS_00001478-RA	143	0.693	3.15952	0.427	0.515	0	0	4526
FUS_00001479-RA	79	1.076	12.2862	0.678	0.534	0	0	643
FUS_00001480-RA	30	0.391	1.69205	0.418	0.547	0	0	1773
FUS_00001481-RA	7	0.387	1.16667	0.348	0.469	0	0	600
FUS_00001482-RA	142	1.003	10.7576	0.655	0.489	0	0	1320
FUS_00001483-RA	165	0.816	4.0107	0.443	0.501	0	0	4114
FUS_00001484-RA	238	0.886	5.19197	0.485	0.485	0	0	4584
FUS_00001485-RA	81	0.995	5.57851	0.474	0.496	0	0	1452
FUS_00001486-RA	69	1.065	9.05512	0.584	0.481	0	0	762
FUS_00001487-RA	176	1.199	15.7283	0.73	0.439	0	0	1119
FUS_00001488-RA	82	0.881	4.00195	0.429	0.55	0	0	2049
FUS_00001489-RA	281	1.061	7.27602	0.524	0.481	0	0	3862
FUS_00001490-RA	141	1.056	12.0823	0.677	0.515	0	0	1167
FUS_00001491-RA	70	0.864	8.61009	0.632	0.519	0	0	813
FUS_00001492-RA	76	1.078	10.9353	0.637	0.492	0	0	695
FUS_00001493-RA	13	0.292	1.06122	0.381	0.493	0	0	1225
FUS_00001494-RA	13	0.513	2.86976	0.477	0.56	0	0	453
FUS_00001495-RA	27	0.384	1.8737	0.445	0.559	0	0	1441
FUS_00001496-RA	41	0.337	1.13385	0.367	0.501	0	0	3616
FUS_00001497-RA	281	1.058	11.5258	0.66	0.487	0	0	2438
FUS_00001498-RA	161	1.049	12.4613	0.69	0.494	0	0	1292
FUS_00001499-RA	5	0.424	1.79211	0.412	0.522	0	0	279
FUS_00001500-RA	137	1.02	9.98542	0.626	0.489	0	0	1372
FUS_00001501-RA	231	1.085	12.3596	0.676	0.472	0	0	1869
FUS_00001502-RA	43	1.064	7.81818	0.555	0.603	0	0	550
FUS_00001503-RA	30	0.883	8.77193	0.632	0.481	0	0	342
FUS_00001504-RA	153	1.011	10.3659	0.641	0.487	0	0	1476
FUS_00001505-RA	271	1.004	13.6662	0.738	0.484	0	0	1983
FUS_00001506-RA	32	0.586	2.05392	0.377	0.561	0	0	1558
FUS_00001507-RA	10	0.454	1.98413	0.419	0.507	0	0	504
FUS_00001508-RA	63	0.381	1.71335	0.425	0.537	0	0	3677
FUS_00001509-RA	30	0.455	2.0202	0.425	0.564	0	0	1485
FUS_00001510-RA	110	0.698	3.81018	0.474	0.583	0	0	2887
FUS_00001511-RA	50	0.487	2.40269	0.445	0.473	0	0	2081
FUS_00001512-RA	18	0.674	5.21739	0.565	0.585	0	0	345
FUS_00001513-RA	309	1.032	11.3812	0.667	0.451	0	0	2715
FUS_00001514-RA	9	0.443	2.01342	0.427	0.518	0	0	447
FUS_00001515-RA	10	0.606	2.75482	0.427	0.51	0	0	363
FUS_00001516-RA	29	0.429	1.56166	0.389	0.596	0	0	1857
FUS_00001517-RA	83	1.122	10.533	0.617	0.447	0	0	788
FUS_00001518-RA	108	0.901	4.83438	0.463	0.494	0	0	2234
FUS_00001519-RA	16	0.381	1.74292	0.434	0.58	0	0	918
FUS_00001520-RA	40	0.754	4.42968	0.485	0.507	0	0	903
FUS_00001521-RA	25	1.312	9.22509	0.539	0.418	0	0	271
FUS_00001522-RA	381	1.008	9.62851	0.618	0.493	0	0	3957
FUS_00001523-RA	99	0.882	9.62099	0.674	0.599	0	0	1029
FUS_00001524-RA	51	0.556	2.26064	0.404	0.518	0	0	2256
FUS_00001525-RA	54	0.448	1.59953	0.378	0.485	0	0	3376
FUS_00001526-RA	92	0.503	2.63459	0.458	0.518	0	0	3492
FUS_00001527-RA	131	1.036	10.3803	0.637	0.447	0	0	1262
FUS_00001528-RA	29	0.545	2.22563	0.404	0.514	0	0	1303
FUS_00001529-RA	114	0.348	1.70327	0.443	0.494	0	0	6693
FUS_00001530-RA	4	0.262	1.43369	0.47	0.534	0	0	279
FUS_00001531-RA	132	0.586	3.16547	0.465	0.512	0	0	4170
FUS_00001532-RA	73	0.975	11.2481	0.681	0.529	0	0	649
FUS_00001533-RA	74	1.095	12.2112	0.668	0.496	0	0	606
FUS_00001534-RA	149	1.12	14.2311	0.715	0.462	0	0	1047
FUS_00001535-RA	99	0.996	11.9565	0.699	0.435	0	0	828
FUS_00001536-RA	43	0.889	8.86598	0.633	0.476	0	0	485
FUS_00001537-RA	71	1.122	8.83085	0.563	0.543	0	0	804
FUS_00001538-RA	305	1.037	8.69689	0.581	0.457	0	0	3507
FUS_00001539-RA	154	0.953	10.8146	0.674	0.485	0	0	1424
FUS_00001540-RA	308	0.927	11.2945	0.703	0.445	0	0	2727
FUS_00001541-RA	112	1.112	13.5758	0.702	0.544	0	0	825
FUS_00001542-RA	194	0.994	8.01653	0.568	0.492	0	0	2420
FUS_00001543-RA	93	0.353	1.51911	0.415	0.527	0	0	6122
FUS_00001544-RA	27	0.517	2.42588	0.437	0.56	0	0	1113
FUS_00001545-RA	50	0.329	1.08108	0.363	0.485	0	0	4625
FUS_00001546-RA	43	1.029	13.522	0.726	0.485	0	0	318
FUS_00001547-RA	74	0.98	9.45083	0.627	0.434	0	0	783
FUS_00001548-RA	101	0.98	12.5155	0.715	0.499	0	0	807
FUS_00001549-RA	117	0.999	10.1036	0.636	0.491	0	0	1158
FUS_00001550-RA	51	0.344	1.26834	0.384	0.528	0	0	4021
FUS_00001551-RA	54	0.876	9.32642	0.661	0.42	0	0	579
FUS_00001552-RA	11	1.006	3.0137	0.348	0.457	0	0	365
FUS_00001553-RA	93	0.988	5.11833	0.456	0.519	0	0	1817
FUS_00001554-RA	37	0.879	10.1928	0.683	0.528	0	0	363
FUS_00001555-RA	22	1.015	6.79012	0.519	0.518	0	0	324
FUS_00001556-RA	37	0.64	2.301	0.38	0.532	0	0	1608
FUS_00001557-RA	55	0.424	1.52228	0.379	0.512	0	0	3613
FUS_00001558-RA	95	0.651	2.64771	0.403	0.497	0	0	3588
FUS_00001559-RA	134	0.501	2.42886	0.441	0.467	0	0	5517
FUS_00001560-RA	147	1.01	11.8932	0.687	0.486	0	0	1236
FUS_00001561-RA	246	0.99	12.2388	0.703	0.501	0	0	2010
FUS_00001562-RA	245	0.988	13.1933	0.732	0.475	0	0	1857
FUS_00001563-RA	246	1.028	9.63195	0.613	0.484	0	0	2554
FUS_00001564-RA	188	1.012	8.612	0.584	0.482	0	0	2183
FUS_00001565-RA	198	1.012	8.49421	0.594	0.39	0	0	2331
FUS_00001566-RA	1238	0.965	8.41376	0.591	0.498	0	0	14714
FUS_00001567-RA	22	0.309	1.24294	0.401	0.508	0	0	1770
FUS_00001568-RA	85	0.813	3.77442	0.431	0.516	0	0	2252
FUS_00001569-RA	38	0.55	2.48204	0.426	0.532	0	0	1531
FUS_00001570-RA	53	0.63	3.14727	0.447	0.506	0	0	1684
FUS_00001571-RA	230	0.987	10.0921	0.642	0.458	0	0	2279
FUS_00001572-RA	196	0.975	9.87406	0.638	0.466	0	0	1985
FUS_00001573-RA	51	0.32	1.21893	0.391	0.524	0	0	4184
FUS_00001574-RA	22	0.357	1.42672	0.403	0.568	0	0	1542
FUS_00001575-RA	375	1.083	14.3458	0.728	0.503	0	0	2614
FUS_00001576-RA	20	0.566	2.01005	0.378	0.468	0	0	995
FUS_00001577-RA	13	0.294	0.993884	0.379	0.623	0	0	1308
FUS_00001578-RA	48	0.344	1.57947	0.429	0.504	0	0	3039
FUS_00001579-RA	85	0.525	2.16285	0.406	0.52	0	0	3930
FUS_00001580-RA	50	0.368	1.44259	0.397	0.536	0	0	3466
FUS_00001581-RA	43	0.513	2.08434	0.404	0.526	0	0	2063
FUS_00001582-RA	38	0.627	2.49836	0.406	0.587	0	0	1521
FUS_00001583-RA	100	0.487	2.6476	0.469	0.551	0	0	3777
FUS_00001584-RA	24	0.366	1.48148	0.405	0.556	0	0	1620
FUS_00001585-RA	32	0.404	1.7094	0.412	0.536	0	0	1872
FUS_00001586-RA	19	0.545	2.66106	0.448	0.581	0	0	714
FUS_00001587-RA	74	1.006	6.12076	0.495	0.456	0	0	1209
FUS_00001588-RA	105	1.008	14.0187	0.748	0.53	0	0	749
FUS_00001589-RA	66	0.848	10.2964	0.697	0.499	0	0	641
FUS_00001590-RA	55	1.136	5.43478	0.438	0.49	0	0	1012
FUS_00001591-RA	32	0.462	1.94529	0.411	0.519	0	0	1645
FUS_00001592-RA	30	0.601	2.06327	0.372	0.545	0	0	1454
FUS_00001593-RA	88	0.986	13.75	0.748	0.526	0	0	640
FUS_00001594-RA	226	1.135	12.5905	0.667	0.479	0	0	1795
FUS_00001595-RA	22	0.871	5.72917	0.516	0.455	0	0	384
FUS_00001596-RA	11	0.697	5.47264	0.562	0.487	0	0	201
FUS_00001597-RA	104	0.99	10.6339	0.66	0.552	0	0	978
FUS_00001598-RA	153	1.036	12.3487	0.692	0.464	0	0	1239
FUS_00001599-RA	76	1.111	9.89583	0.599	0.537	0	0	768
FUS_00001600-RA	186	1.12	12.261	0.662	0.5	0	0	1517
FUS_00001601-RA	192	0.995	8.5906	0.588	0.498	0	0	2235
FUS_00001602-RA	56	0.389	1.39895	0.381	0.547	0	0	4003
FUS_00001603-RA	10	0.778	3.003	0.402	0.604	0	0	333
FUS_00001604-RA	192	1.003	10.1426	0.637	0.485	0	0	1893
FUS_00001605-RA	22	0.85	5.16432	0.495	0.54	0	0	426
FUS_00001606-RA	89	1.003	8.17264	0.571	0.508	0	0	1089
FUS_00001607-RA	178	1.116	14.0934	0.712	0.477	0	0	1263
FUS_00001608-RA	11	0.935	5.09259	0.472	0.431	0	0	216
FUS_00001609-RA	392	0.963	11.0547	0.68	0.461	0	0	3546
FUS_00001610-RA	70	1.027	6.95825	0.525	0.438	0	0	1006
FUS_00001611-RA	195	1.028	8.53765	0.577	0.486	0	0	2284
FUS_00001612-RA	53	0.46	1.87677	0.404	0.52	0	0	2824
FUS_00001613-RA	35	0.77	6.55431	0.588	0.443	0	0	534
FUS_00001614-RA	15	0.392	1.61812	0.412	0.581	0	0	927
FUS_00001615-RA	38	0.874	5.90062	0.52	0.496	0	0	644
FUS_00001616-RA	36	0.73	2.78854	0.391	0.491	0	0	1291
FUS_00001617-RA	52	0.959	7.31364	0.553	0.509	0	0	711
FUS_00001618-RA	215	1.103	8.61378	0.56	0.471	0	0	2496
FUS_00001619-RA	151	0.953	10.4354	0.662	0.501	0	0	1447
FUS_00001620-RA	53	0.426	1.22261	0.339	0.513	0	0	4335
FUS_00001621-RA	52	0.349	0.975427	0.335	0.486	0	0	5331
FUS_00001622-RA	135	0.562	3.1185	0.471	0.503	0	0	4329
FUS_00001623-RA	41	0.347	1.1661	0.367	0.509	0	0	3516
FUS_00001624-RA	69	0.319	1.22319	0.392	0.509	0	0	5641
FUS_00001625-RA	65	0.515	1.87861	0.382	0.487	0	0	3460
FUS_00001626-RA	70	0.561	2.39153	0.413	0.517	0	0	2927
FUS_00001627-RA	7	0.622	3.19635	0.493	0.306	0	0	219
FUS_00001628-RA	12	0.22	0.990099	0.429	0.573	0	0	1212
FUS_00001629-RA	79	0.378	1.59628	0.411	0.506	0	0	4949
FUS_00001630-RA	296	0.983	11.354	0.68	0.48	0	0	2607
FUS_00001631-RA	102	0.993	11.2583	0.677	0.455	0	0	906
FUS_00001632-RA	16	0.302	1.38889	0.429	0.508	0	0	1152
FUS_00001633-RA	14	0.304	1.33333	0.425	0.581	0	0	1050
FUS_00001634-RA	167	0.869	6.63488	0.553	0.481	0	0	2517
FUS_00001635-RA	96	0.81	5.00782	0.498	0.527	0	0	1917
FUS_00001636-RA	188	0.981	7.38413	0.549	0.487	0	0	2546
FUS_00001637-RA	227	1.129	8.21571	0.54	0.479	0	0	2763
FUS_00001638-RA	404	1.004	9.01182	0.599	0.508	0	0	4483
FUS_00001639-RA	283	0.908	8.67034	0.619	0.465	0	0	3264
FUS_00001640-RA	29	0.902	10.6227	0.689	0.527	0	0	273
FUS_00001641-RA	97	1.075	9.51914	0.599	0.552	0	0	1019
FUS_00001642-RA	160	0.804	5.09392	0.505	0.538	0	0	3141
FUS_00001643-RA	20	0.45	1.84672	0.406	0.532	0	0	1083
FUS_00001644-RA	78	0.506	1.98777	0.397	0.522	0	0	3924
FUS_00001645-RA	26	0.51	1.72414	0.368	0.51	0	0	1508
FUS_00001646-RA	83	0.282	1.14262	0.403	0.536	0	0	7264
FUS_00001647-RA	5	0.227	0.986193	0.418	0.528	0	0	507
FUS_00001648-RA	30	0.41	1.84275	0.426	0.55	0	0	1628
FUS_00001649-RA	44	0.432	1.99456	0.431	0.533	0	0	2206
FUS_00001650-RA	20	0.394	2.08986	0.463	0.451	0	0	957
FUS_00001651-RA	41	0.549	2.64346	0.444	0.576	0	0	1551
FUS_00001652-RA	79	0.878	8.10256	0.612	0.559	0	0	975
FUS_00001653-RA	411	0.937	10.8186	0.68	0.509	0	0	3799
FUS_00001654-RA	90	0.988	14.3541	0.769	0.562	0	0	627
FUS_00001655-RA	86	1.009	11.6531	0.684	0.554	0	0	738
FUS_00001656-RA	145	0.975	12.3509	0.713	0.477	0	0	1174
FUS_00001657-RA	73	0.389	1.23981	0.358	0.526	0	0	5888
FUS_00001658-RA	15	0.774	3.87597	0.45	0.46	0	0	387
FUS_00001659-RA	46	1.369	7.57825	0.471	0.486	0	0	607
FUS_00001660-RA	52	0.821	4.68468	0.48	0.548	0	0	1110
FUS_00001661-RA	118	0.828	4.99788	0.493	0.543	0	0	2361
FUS_00001662-RA	14	0.4	1.50538	0.394	0.582	0	0	930
FUS_00001663-RA	196	0.846	2.89555	0.37	0.509	0	0	6769
FUS_00001664-RA	70	0.3	0.974659	0.361	0.516	0	0	7182
FUS_00001665-RA	67	1.124	12.7619	0.722	0.322	0	0	525
FUS_00001666-RA	75	1.143	13.089	0.723	0.326	0	0	573
FUS_00001667-RA	74	1.197	13.7803	0.728	0.32	0	0	537
FUS_00001668-RA	91	1.017	11.2346	0.694	0.358	0	0	810
FUS_00001669-RA	79	1.19	13.8596	0.732	0.321	0	0	570
FUS_00001670-RA	10	0.394	1.56495	0.399	0.514	0	0	639
FUS_00001671-RA	126	0.89	5.53603	0.5	0.477	0	0	2276
FUS_00001672-RA	424	1.039	13.1595	0.712	0.491	0	0	3222
FUS_00001673-RA	111	1.063	8.28358	0.559	0.521	0	0	1340
FUS_00001674-RA	23	0.565	1.87449	0.364	0.497	0	0	1227
FUS_00001675-RA	21	0.389	1.43836	0.385	0.511	0	0	1460
FUS_00001676-RA	17	0.242	0.987798	0.405	0.538	0	0	1721
FUS_00001677-RA	32	0.618	3.08285	0.447	0.502	0	0	1038
FUS_00001678-RA	275	1.026	9.35374	0.604	0.508	0	0	2940
FUS_00001679-RA	221	0.966	11.4567	0.689	0.482	0	0	1929
FUS_00001680-RA	12	0.418	1.82648	0.419	0.509	0	0	657
FUS_00001681-RA	15	0.386	1.71821	0.432	0.605	0	0	873
FUS_00001682-RA	47	0.441	1.75439	0.399	0.514	0	0	2679
FUS_00001683-RA	606	1.046	10.1067	0.623	0.464	0	0	5996
FUS_00001684-RA	28	1.031	4.375	0.417	0.423	0	0	640
FUS_00001685-RA	64	0.398	1.50199	0.388	0.492	0	0	4261
FUS_00001686-RA	51	0.394	1.67543	0.412	0.492	0	0	3044
FUS_00001687-RA	8	0.406	2.44648	0.492	0.528	0	0	327
FUS_00001688-RA	171	0.848	6.5442	0.556	0.499	0	0	2613
FUS_00001689-RA	33	0.393	1.77994	0.429	0.565	0	0	1854
FUS_00001690-RA	8	0.387	1.69851	0.423	0.558	0	0	471
FUS_00001691-RA	30	0.496	2.17391	0.42	0.541	0	0	1380
FUS_00001692-RA	86	0.582	1.87978	0.36	0.523	0	0	4575
FUS_00001693-RA	218	0.759	4.89338	0.508	0.514	0	0	4455
FUS_00001694-RA	56	0.872	5.53907	0.504	0.51	0	0	1011
FUS_00001695-RA	82	0.867	9.59064	0.667	0.474	0	0	855
FUS_00001696-RA	56	0.936	5.74359	0.498	0.449	0	0	975
FUS_00001697-RA	86	0.994	10.2748	0.645	0.537	0	0	837
FUS_00001698-RA	41	0.316	1.40604	0.422	0.484	0	0	2916
FUS_00001699-RA	12	0.292	1.37457	0.444	0.606	0	0	873
FUS_00001700-RA	21	0.496	2.09581	0.413	0.454	0	0	1002
FUS_00001701-RA	15	0.651	2.85714	0.421	0.457	0	0	525
FUS_00001702-RA	22	0.31	1.13813	0.384	0.531	0	0	1933
FUS_00001703-RA	28	0.395	1.23894	0.355	0.54	0	0	2260
FUS_00001704-RA	14	0.754	3.9886	0.464	0.564	0	0	351
FUS_00001705-RA	133	0.944	9.77223	0.647	0.552	0	0	1361
FUS_00001706-RA	44	0.7	4.46701	0.506	0.51	0	0	985
FUS_00001707-RA	5	0.796	2.92398	0.386	0.455	0	0	171
FUS_00001708-RA	37	0.41	1.50959	0.384	0.512	0	0	2451
FUS_00001709-RA	48	0.661	3.34728	0.45	0.512	0	0	1434
FUS_00001710-RA	24	0.288	1.2572	0.418	0.514	0	0	1909
FUS_00001711-RA	9	0.329	1.35747	0.407	0.533	0	0	663
FUS_00001712-RA	47	0.446	2.32099	0.459	0.447	0	0	2025
FUS_00001713-RA	44	0.354	1.36604	0.393	0.519	0	0	3221
FUS_00001714-RA	76	1.01	6.62021	0.513	0.47	0	0	1148
FUS_00001715-RA	199	1.046	8.55178	0.572	0.509	0	0	2327
FUS_00001716-RA	19	0.51	2.36318	0.432	0.47	0	0	804
FUS_00001717-RA	11	0.383	1.44928	0.398	0.603	0	0	759
FUS_00001718-RA	106	0.452	1.77525	0.396	0.506	0	0	5971
FUS_00001719-RA	104	0.899	8.51761	0.617	0.526	0	0	1221
FUS_00001720-RA	40	0.523	2.23964	0.414	0.514	0	0	1786
FUS_00001721-RA	446	0.899	10.6342	0.688	0.508	0	0	4194
FUS_00001722-RA	57	0.934	10.1968	0.664	0.542	0	0	559
FUS_00001723-RA	30	0.416	1.7762	0.414	0.533	0	0	1689
FUS_00001724-RA	45	0.351	1.36945	0.396	0.519	0	0	3286
FUS_00001725-RA	117	0.983	4.6447	0.436	0.466	0	0	2519
FUS_00001726-RA	14	0.478	1.75439	0.386	0.558	0	0	798
FUS_00001727-RA	18	0.624	3.26087	0.458	0.53	0	0	552
FUS_00001728-RA	107	0.934	7.82164	0.579	0.494	0	0	1368
FUS_00001729-RA	127	0.723	2.73943	0.389	0.501	0	0	4636
FUS_00001730-RA	63	0.338	1.13289	0.367	0.524	0	0	5561
FUS_00001731-RA	160	0.968	9.46746	0.628	0.54	0	0	1690
FUS_00001732-RA	3	0.243	0.757576	0.361	0.399	0	0	396
FUS_00001733-RA	408	1.011	10.9589	0.659	0.502	0	0	3723
FUS_00001734-RA	35	0.525	1.97852	0.388	0.501	0	0	1769
FUS_00001735-RA	66	0.531	2.46361	0.431	0.51	0	0	2679
FUS_00001736-RA	21	0.674	3.11111	0.433	0.555	0	0	675
FUS_00001737-RA	105	0.56	2.5198	0.424	0.511	0	0	4167
FUS_00001738-RA	52	0.485	2.06022	0.412	0.498	0	0	2524
FUS_00001739-RA	23	0.341	1.35934	0.401	0.54	0	0	1692
FUS_00001740-RA	15	0.454	1.98413	0.421	0.553	0	0	756
FUS_00001741-RA	47	0.441	2.01285	0.428	0.528	0	0	2335
FUS_00001742-RA	49	0.47	2.59534	0.481	0.393	0	0	1888
FUS_00001743-RA	63	0.652	2.90055	0.424	0.546	0	0	2172
FUS_00001744-RA	10	0.742	4.16667	0.475	0.5	0	0	240
FUS_00001745-RA	17	0.804	3.35306	0.42	0.615	0	0	507
FUS_00001746-RA	5	0.362	1.43678	0.405	0.589	0	0	348
FUS_00001747-RA	10	0.742	4.16667	0.475	0.5	0	0	240
FUS_00001748-RA	36	0.788	10.4348	0.745	0.397	0	0	345
FUS_00001749-RA	23	0.924	4.27509	0.433	0.554	0	0	538
FUS_00001750-RA	32	0.401	1.72043	0.416	0.542	0	0	1860
FUS_00001751-RA	42	0.464	1.91257	0.41	0.566	0	0	2196
FUS_00001752-RA	13	0.403	1.48402	0.387	0.563	0	0	876
FUS_00001753-RA	15	0.647	2.48756	0.393	0.477	0	0	603
FUS_00001754-RA	12	0.282	1.33333	0.437	0.463	0	0	900
FUS_00001755-RA	43	0.403	1.4319	0.378	0.522	0	0	3003
FUS_00001756-RA	164	0.809	3.73151	0.43	0.518	0	0	4395
FUS_00001757-RA	145	0.94	9.05684	0.621	0.478	0	0	1601
FUS_00001758-RA	67	0.318	1.10397	0.373	0.517	0	0	6069
FUS_00001759-RA	25	0.374	1.4988	0.4	0.49	0	0	1668
FUS_00001760-RA	78	0.904	9.48905	0.648	0.499	0	0	822
FUS_00001761-RA	329	0.905	9.52795	0.655	0.435	0	0	3453
FUS_00001762-RA	129	1.077	14.9826	0.747	0.515	0	0	861
FUS_00001763-RA	95	0.409	1.47218	0.38	0.483	0	0	6453
FUS_00001764-RA	99	0.636	2.3913	0.388	0.529	0	0	4140
FUS_00001765-RA	44	1.018	4.34783	0.421	0.594	0	0	1012
FUS_00001766-RA	75	0.845	3.86001	0.429	0.535	0	0	1943
FUS_00001767-RA	17	0.398	1.64251	0.407	0.515	0	0	1035
FUS_00001768-RA	58	0.48	2.14101	0.426	0.562	0	0	2709
FUS_00001769-RA	46	0.51	2.04809	0.403	0.555	0	0	2246
FUS_00001770-RA	48	0.412	1.51803	0.386	0.553	0	0	3162
FUS_00001771-RA	63	0.357	1.36452	0.392	0.462	0	0	4617
FUS_00001772-RA	37	0.277	1.11412	0.402	0.537	0	0	3321
FUS_00001773-RA	39	0.552	2.61044	0.435	0.502	0	0	1494
FUS_00001774-RA	40	0.286	1.19581	0.41	0.538	0	0	3345
FUS_00001775-RA	157	0.551	2.38131	0.416	0.51	0	0	6593
FUS_00001776-RA	119	0.59	2.44253	0.408	0.53	0	0	4872
FUS_00001777-RA	12	0.45	1.80995	0.403	0.543	0	0	663
FUS_00001778-RA	30	0.324	1.92308	0.497	0.399	0	0	1560
FUS_00001779-RA	24	0.397	1.50659	0.394	0.573	0	0	1593
FUS_00001780-RA	23	0.41	1.4974	0.383	0.537	0	0	1536
FUS_00001781-RA	15	0.371	1.46199	0.398	0.52	0	0	1026
FUS_00001782-RA	27	0.502	2.26131	0.425	0.469	0	0	1194
FUS_00001783-RA	59	0.296	0.928111	0.354	0.512	0	0	6357
FUS_00001784-RA	7	0.164	0.643382	0.397	0.477	0	0	1088
FUS_00001785-RA	62	0.456	1.71603	0.389	0.459	0	0	3613
FUS_00001786-RA	44	0.503	2.50427	0.446	0.503	0	0	1757
FUS_00001787-RA	36	0.471	1.90779	0.403	0.526	0	0	1887
FUS_00001788-RA	70	0.38	1.25134	0.363	0.497	0	0	5594
FUS_00001789-RA	37	0.418	2.11187	0.451	0.462	0	0	1752
FUS_00001790-RA	3	0.346	1.63934	0.437	0.475	0	0	183
FUS_00001791-RA	82	1.029	10.5943	0.642	0.491	0	0	774
FUS_00001792-RA	63	0.707	3.61653	0.452	0.501	0	0	1742
FUS_00001793-RA	52	0.616	2.12418	0.372	0.516	0	0	2448
FUS_00001794-RA	15	0.307	1.45349	0.436	0.529	0	0	1032
FUS_00001795-RA	54	0.72	5.25803	0.543	0.55	0	0	1027
FUS_00001796-RA	194	1.025	9.68064	0.617	0.46	0	0	2004
FUS_00001797-RA	81	0.805	3.8046	0.435	0.525	0	0	2129
FUS_00001798-RA	5	0.331	1.54321	0.435	0.553	0	0	324
FUS_00001799-RA	22	0.979	5.55556	0.477	0.513	0	0	396
FUS_00001800-RA	39	0.308	1.16314	0.39	0.541	0	0	3353
FUS_00001801-RA	32	0.409	1.46722	0.38	0.542	0	0	2181
FUS_00001802-RA	75	0.385	1.48397	0.393	0.476	0	0	5054
FUS_00001803-RA	346	1.033	8.87635	0.587	0.481	0	0	3898
FUS_00001804-RA	34	0.308	1.3562	0.42	0.508	0	0	2507
FUS_00001805-RA	202	0.619	2.90731	0.434	0.524	0	0	6948
FUS_00001806-RA	253	0.99	11.4273	0.682	0.455	0	0	2214
FUS_00001807-RA	36	0.62	2.28717	0.384	0.499	0	0	1574
FUS_00001808-RA	34	0.382	1.39918	0.384	0.526	0	0	2430
FUS_00001809-RA	23	0.591	1.76245	0.346	0.497	0	0	1305
FUS_00001810-RA	172	0.946	5.71239	0.492	0.481	0	0	3011
FUS_00001811-RA	13	0.867	5.93607	0.525	0.522	0	0	219
FUS_00001812-RA	49	0.377	1.2691	0.368	0.534	0	0	3861
FUS_00001813-RA	65	0.373	1.39365	0.387	0.498	0	0	4664
FUS_00001814-RA	108	1.08	13.3498	0.705	0.525	0	0	809
FUS_00001815-RA	36	0.85	3.75783	0.427	0.584	0	0	958
FUS_00001816-RA	62	0.467	1.97578	0.412	0.535	0	0	3138
FUS_00001817-RA	13	0.639	2.17391	0.37	0.52	0	0	598
FUS_00001818-RA	10	0.374	1.36612	0.383	0.514	0	0	732
FUS_00001819-RA	25	0.19	0.758956	0.401	0.541	0	0	3294
FUS_00001820-RA	31	0.44	1.77549	0.403	0.538	0	0	1746
FUS_00001821-RA	11	0.392	1.62963	0.428	0.651	0	0	675
FUS_00001822-RA	65	0.479	1.9432	0.404	0.537	0	0	3345
FUS_00001823-RA	30	0.975	5.05051	0.456	0.472	0	0	594
FUS_00001824-RA	105	0.641	2.54607	0.401	0.558	0	0	4124
FUS_00001825-RA	28	0.394	1.45153	0.386	0.544	0	0	1929
FUS_00001826-RA	30	0.718	3.4965	0.442	0.483	0	0	858
FUS_00001827-RA	9	0.373	1.5	0.42	0.353	0	0	600
FUS_00001828-RA	7	0.561	2.5641	0.429	0.479	0	0	273
FUS_00001829-RA	21	1.214	7.44681	0.496	0.514	0	0	282
FUS_00001830-RA	8	0.406	1.65631	0.408	0.563	0	0	483
FUS_00001831-RA	34	0.547	2.47994	0.428	0.55	0	0	1371
FUS_00001832-RA	10	0.48	1.93798	0.415	0.621	0	0	516
FUS_00001833-RA	599	1.025	13.7987	0.736	0.468	0	0	4341
FUS_00001834-RA	146	1.107	9.89831	0.601	0.55	0	0	1475
FUS_00001835-RA	23	0.346	1.15694	0.366	0.516	0	0	1988
FUS_00001836-RA	20	0.432	1.7316	0.405	0.575	0	0	1155
FUS_00001837-RA	54	0.668	2.02855	0.349	0.475	0	0	2662
FUS_00001838-RA	11	0.431	2.20884	0.454	0.522	0	0	498
FUS_00001839-RA	14	0.395	1.566	0.404	0.582	0	0	894
FUS_00001840-RA	36	0.42	1.88778	0.424	0.515	0	0	1907
FUS_00001841-RA	39	0.325	1.16279	0.379	0.508	0	0	3354
FUS_00001842-RA	32	0.444	1.7288	0.404	0.605	0	0	1851
FUS_00001843-RA	271	0.843	4.59322	0.467	0.501	0	0	5900
FUS_00001844-RA	54	0.574	2.57757	0.425	0.535	0	0	2095
FUS_00001845-RA	90	0.685	3.5489	0.456	0.526	0	0	2536
FUS_00001846-RA	63	0.826	8.43373	0.655	0.607	0	0	747
FUS_00001847-RA	41	0.562	2.14547	0.391	0.51	0	0	1911
FUS_00001848-RA	158	0.662	3.20357	0.441	0.53	0	0	4932
FUS_00001849-RA	107	1.079	14.042	0.723	0.474	0	0	762
FUS_00001850-RA	184	1.052	13.0127	0.704	0.488	0	0	1414
FUS_00001851-RA	254	1.101	9.20623	0.578	0.492	0	0	2759
FUS_00001852-RA	21	0.694	2.40275	0.375	0.561	0	0	874
FUS_00001853-RA	17	0.757	3.37972	0.423	0.479	0	0	503
FUS_00001854-RA	49	0.434	1.68154	0.397	0.559	0	0	2914
FUS_00001855-RA	97	0.459	1.6964	0.385	0.518	0	0	5718
FUS_00001856-RA	5	0.358	1.43678	0.408	0.592	0	0	348
FUS_00001857-RA	14	0.767	2.72904	0.398	0.657	0	0	513
FUS_00001858-RA	39	1.026	8.1761	0.568	0.45	0	0	477
FUS_00001859-RA	60	0.417	1.15451	0.334	0.465	0	0	5197
FUS_00001860-RA	46	0.392	1.04096	0.327	0.543	0	0	4419
FUS_00001861-RA	34	0.9	6.26151	0.53	0.549	0	0	543
FUS_00001862-RA	63	1.015	7.14286	0.536	0.429	0	0	882
FUS_00001863-RA	53	0.832	5.59072	0.519	0.484	0	0	948
FUS_00001864-RA	314	1.048	9.38154	0.598	0.497	0	0	3347
FUS_00001865-RA	385	1.132	14.0511	0.705	0.521	0	0	2740
FUS_00001866-RA	365	1.113	10.4316	0.613	0.482	0	0	3499
FUS_00001867-RA	64	1.031	6.55067	0.506	0.466	0	0	977
FUS_00001868-RA	36	0.952	11.6505	0.709	0.575	0	0	309
FUS_00001869-RA	36	0.412	2.14286	0.457	0.492	0	0	1680
FUS_00001870-RA	16	0.69	2.26629	0.363	0.504	0	0	706
FUS_00001871-RA	52	0.396	1.60941	0.404	0.527	0	0	3231
FUS_00001872-RA	119	0.495	2.20207	0.422	0.504	0	0	5404
FUS_00001873-RA	6	0.504	2.35294	0.435	0.45	0	0	255
FUS_00001874-RA	527	1.022	11.0714	0.659	0.491	0	0	4760
FUS_00001875-RA	198	1.013	8.867	0.592	0.522	0	0	2233
FUS_00001876-RA	29	0.373	1.47433	0.4	0.551	0	0	1967
FUS_00001877-RA	38	0.428	1.84556	0.417	0.546	0	0	2059
FUS_00001878-RA	27	0.246	0.815217	0.368	0.57	0	0	3312
FUS_00001879-RA	201	1.001	11.9572	0.692	0.485	0	0	1681
FUS_00001880-RA	221	1.041	12.1162	0.684	0.469	0	0	1824
FUS_00001881-RA	16	0.58	2.60163	0.424	0.521	0	0	615
FUS_00001882-RA	17	0.613	2.66041	0.419	0.552	0	0	639
FUS_00001883-RA	19	0.499	2.13964	0.414	0.5	0	0	888
FUS_00001884-RA	57	0.87	5.919	0.523	0.538	0	0	963
FUS_00001885-RA	40	0.561	1.91296	0.37	0.524	0	0	2091
FUS_00001886-RA	67	0.476	1.98695	0.409	0.508	0	0	3372
FUS_00001887-RA	35	0.416	1.82577	0.42	0.538	0	0	1917
FUS_00001888-RA	9	0.406	1.5	0.385	0.524	0	0	600
FUS_00001889-RA	27	1.169	13.2353	0.676	0.464	0	0	204
FUS_00001890-RA	119	0.907	12.3958	0.749	0.421	0	0	960
FUS_00001891-RA	108	1.037	5.59296	0.465	0.497	0	0	1931
FUS_00001892-RA	44	1.025	7.54717	0.547	0.439	0	0	583
FUS_00001893-RA	86	1.008	5.01166	0.449	0.553	0	0	1716
FUS_00001894-RA	19	0.582	2.21445	0.39	0.516	0	0	858
FUS_00001895-RA	24	0.48	1.9544	0.405	0.531	0	0	1228
FUS_00001896-RA	41	0.438	1.78961	0.404	0.509	0	0	2291
FUS_00001897-RA	197	1.166	13.942	0.694	0.463	0	0	1413
FUS_00001898-RA	275	1.074	11.3683	0.652	0.468	0	0	2419
FUS_00001899-RA	114	1.054	10.9615	0.648	0.453	0	0	1040
FUS_00001900-RA	132	1.142	11.1581	0.627	0.462	0	0	1183
FUS_00001901-RA	106	1.057	10.5683	0.634	0.467	0	0	1003
FUS_00001902-RA	42	0.478	1.79872	0.39	0.553	0	0	2335
FUS_00001903-RA	36	0.609	2.48963	0.405	0.513	0	0	1446
FUS_00001904-RA	6	0.478	1.54242	0.36	0.514	0	0	389
FUS_00001905-RA	8	0.299	1.17474	0.398	0.539	0	0	681
FUS_00001906-RA	18	0.325	1.13065	0.376	0.557	0	0	1592
FUS_00001907-RA	16	0.348	1.20482	0.373	0.483	0	0	1328
FUS_00001908-RA	218	1.073	12.704	0.691	0.46	0	0	1716
FUS_00001909-RA	33	0.391	1.30229	0.365	0.476	0	0	2534
FUS_00001910-RA	151	0.429	1.61549	0.388	0.508	0	0	9347
FUS_00001911-RA	12	0.38	1.2333	0.361	0.519	0	0	973
FUS_00001912-RA	98	0.34	1.40683	0.407	0.479	0	0	6966
FUS_00001913-RA	14	0.58	2.36887	0.409	0.579	0	0	591
FUS_00001914-RA	31	0.473	1.83323	0.394	0.529	0	0	1691
FUS_00001915-RA	203	0.816	4.79	0.487	0.554	0	0	4238
FUS_00001916-RA	94	0.866	5.26316	0.493	0.502	0	0	1786
FUS_00001917-RA	47	0.894	5.4023	0.492	0.5	0	0	870
FUS_00001918-RA	29	0.494	1.58557	0.359	0.512	0	0	1829
FUS_00001919-RA	36	0.485	2.13018	0.421	0.54	0	0	1690
FUS_00001920-RA	197	1.075	13.6427	0.713	0.481	0	0	1444
FUS_00001921-RA	75	0.43	1.7585	0.406	0.542	0	0	4265
FUS_00001922-RA	10	0.197	0.68306	0.374	0.459	0	0	1464
FUS_00001923-RA	83	0.489	2.19693	0.425	0.539	0	0	3778
FUS_00001924-RA	6	0.333	1.81818	0.47	0.542	0	0	330
FUS_00001925-RA	70	0.471	1.44838	0.351	0.51	0	0	4833
FUS_00001926-RA	150	0.973	5.60538	0.48	0.489	0	0	2676
FUS_00001927-RA	826	1.101	10.6061	0.621	0.497	0	0	7788
FUS_00001928-RA	75	1.011	11.9617	0.692	0.449	0	0	627
FUS_00001929-RA	24	0.645	3.40426	0.461	0.535	0	0	705
FUS_00001930-RA	255	1.048	14.6048	0.747	0.505	0	0	1746
FUS_00001931-RA	44	0.62	3.25203	0.458	0.505	0	0	1353
FUS_00001932-RA	21	0.606	2.59901	0.415	0.484	0	0	808
FUS_00001933-RA	18	0.57	2.13018	0.387	0.492	0	0	845
FUS_00001934-RA	39	0.724	2.98622	0.407	0.516	0	0	1306
FUS_00001935-RA	298	0.924	10.5524	0.676	0.49	0	0	2824
FUS_00001936-RA	42	0.333	1.36719	0.405	0.512	0	0	3072
FUS_00001937-RA	54	0.357	1.38143	0.394	0.536	0	0	3909
FUS_00001938-RA	50	0.524	1.90913	0.382	0.49	0	0	2619
FUS_00001939-RA	37	0.517	1.95251	0.389	0.513	0	0	1895
FUS_00001940-RA	190	0.976	8.75576	0.599	0.493	0	0	2170
FUS_00001941-RA	37	0.618	3.03527	0.445	0.539	0	0	1219
FUS_00001942-RA	23	0.837	8.81226	0.651	0.529	0	0	261
FUS_00001943-RA	119	0.933	13.4009	0.759	0.479	0	0	888
FUS_00001944-RA	178	1	11.726	0.685	0.488	0	0	1518
FUS_00001945-RA	27	1.021	9.47368	0.614	0.446	0	0	285
FUS_00001946-RA	37	0.982	9.71129	0.63	0.512	0	0	381
FUS_00001947-RA	111	0.989	15.0407	0.78	0.491	0	0	738
FUS_00001948-RA	44	0.329	1.15546	0.376	0.529	0	0	3808
FUS_00001949-RA	26	0.964	6.56566	0.535	0.608	0	0	396
FUS_00001950-RA	99	0.781	4.28571	0.469	0.518	0	0	2310
FUS_00001951-RA	280	0.912	10.2152	0.67	0.489	0	0	2741
FUS_00001952-RA	41	0.89	4.36635	0.444	0.468	0	0	939
FUS_00001953-RA	110	1.027	12.3596	0.696	0.47	0	0	890
FUS_00001954-RA	74	0.571	2.55172	0.423	0.479	0	0	2900
FUS_00001955-RA	39	0.4	1.47392	0.384	0.475	0	0	2646
FUS_00001956-RA	29	0.314	1.05416	0.366	0.514	0	0	2751
FUS_00001957-RA	71	1.244	5.44896	0.419	0.516	0	0	1303
FUS_00001958-RA	834	1.113	11.3208	0.638	0.502	0	0	7367
FUS_00001959-RA	173	0.573	3.30847	0.481	0.515	0	0	5229
FUS_00001960-RA	18	0.811	3.78151	0.433	0.519	0	0	476
FUS_00001961-RA	141	0.512	2.36339	0.43	0.506	0	0	5966
FUS_00001962-RA	312	0.958	11.1588	0.685	0.542	0	0	2796
FUS_00001963-RA	122	0.403	1.53228	0.39	0.494	0	0	7962
FUS_00001964-RA	58	0.374	1.81534	0.442	0.537	0	0	3195
FUS_00001965-RA	33	0.518	2.55616	0.445	0.486	0	0	1291
FUS_00001966-RA	22	0.98	4.16667	0.413	0.5	0	0	528
FUS_00001967-RA	73	0.308	1.2271	0.4	0.49	0	0	5949
FUS_00001968-RA	18	0.879	5.45455	0.5	0.533	0	0	330
FUS_00001969-RA	31	1.252	9.84127	0.562	0.486	0	0	315
FUS_00001970-RA	44	0.848	5.2381	0.498	0.517	0	0	840
FUS_00001971-RA	30	0.861	7.04225	0.573	0.492	0	0	426
FUS_00001972-RA	119	0.988	6.19147	0.503	0.457	0	0	1922
FUS_00001973-RA	34	0.293	0.905701	0.352	0.48	0	0	3754
FUS_00001974-RA	40	0.691	7.66284	0.669	0.539	0	0	522
FUS_00001975-RA	72	0.938	6.14859	0.512	0.488	0	0	1171
FUS_00001976-RA	12	0.636	2.5974	0.405	0.497	0	0	462
FUS_00001977-RA	43	0.536	2.23842	0.415	0.589	0	0	1921
FUS_00001978-RA	36	0.315	1.09924	0.374	0.522	0	0	3275
FUS_00001979-RA	193	1.019	13.1561	0.719	0.486	0	0	1467
FUS_00001980-RA	122	0.947	9.22147	0.624	0.495	0	0	1323
FUS_00001981-RA	57	1.064	12.8378	0.696	0.485	0	0	444
FUS_00001982-RA	8	0.33	1.26382	0.393	0.542	0	0	633
FUS_00001983-RA	12	0.463	1.99005	0.416	0.538	0	0	603
FUS_00001984-RA	46	0.669	2.6513	0.399	0.529	0	0	1735
FUS_00001985-RA	142	0.973	11.9228	0.704	0.446	0	0	1191
FUS_00001986-RA	48	1.043	13.0081	0.707	0.506	0	0	369
FUS_00001987-RA	118	1.051	10.4425	0.632	0.471	0	0	1130
FUS_00001988-RA	66	0.942	10	0.656	0.446	0	0	660
FUS_00001989-RA	52	1.199	16.0494	0.738	0.444	0	0	324
FUS_00001990-RA	96	0.59	2.57787	0.418	0.49	0	0	3724
FUS_00001991-RA	4	0.261	1.06667	0.405	0.52	0	0	375
FUS_00001992-RA	38	1.064	6.35452	0.49	0.529	0	0	598
FUS_00001993-RA	110	1.076	12.2222	0.674	0.496	0	0	900
FUS_00001994-RA	253	1.019	9.81	0.621	0.483	0	0	2579
FUS_00001995-RA	75	1.151	15.7233	0.74	0.504	0	0	477
FUS_00001996-RA	135	0.937	10.3607	0.667	0.465	0	0	1303
FUS_00001997-RA	17	0.86	6.2963	0.544	0.456	0	0	270
FUS_00001998-RA	16	0.842	5.55556	0.517	0.55	0	0	288
FUS_00001999-RA	167	1.022	10.8724	0.658	0.438	0	0	1536
[truncated: 24,761 more rows]
